# Supplementary material for: MAPS: Model-based analysis of long-range chromatin interactions from PLAC-seq and HiChIP experiments
Source: PLoS Comput Biol. 2019 Apr 15;15(4):e1006982. doi: 10.1371/journal.pcbi.1006982 (PMC6483256; doi:10.1371/journal.pcbi.1006982)
Supplement: S2 Table — (XLSX) [file pcbi.1006982.s012.xlsx]

## Sheet: Sheet1
Cell line	Anchor	Technology	Replicate	Sequencing depth	# of all valid read pairs after PCR duplicates removal step	Reference Genome	Resolution	Resolution for combined data (biological replicate 1+2)	Reference
GM12878	Smc1a	HiChIP	Biological replicate 1	266928088	147484285	hg19	5Kb	5Kb	Mumbach et al, PMID: 27643841
GM12878	Smc1a	HiChIP	Biological replicate 2	376716906	206717687	hg19	5Kb		Mumbach et al, PMID: 27643841
GM12878	H3K27ac	HiChIP	Biological replicate 1	332279257	197302887	hg19	5Kb	5Kb	Mumbach et al, PMID: 28945252
GM12878	H3K27ac	HiChIP	Biological replicate 2	299478736	181355479	hg19	5Kb		Mumbach et al, PMID: 28945252
mESC (F123)	CTCF	PLAC-seq	Biological replicate 1	162763937	71238145	mm10	10Kb	10Kb	This study
mESC (F123)	CTCF	PLAC-seq	Biological replicate 2	183052154	69051967	mm10	10Kb		This study
mESC (F123)	H3K4me3	PLAC-seq	Biological replicate 1	588712384	252549676	mm10	5Kb	5Kb	This study
mESC (F123)	H3K4me3	PLAC-seq	Biological replicate 2	546486403	232846737	mm10	5Kb		This study
