# Supplementary material for: MAPS: Model-based analysis of long-range chromatin interactions from PLAC-seq and HiChIP experiments
Source: PLoS Comput Biol. 2019 Apr 15;15(4):e1006982. doi: 10.1371/journal.pcbi.1006982 (PMC6483256; doi:10.1371/journal.pcbi.1006982)
Supplement: S3 Table — (XLSX) [file pcbi.1006982.s013.xlsx]

## Sheet: MAPS results
Dataset	Number of significant interactions detected by MAPS	Propotion of interactions identified in replicate 1 reproducible in replicate 2	Propotion of interactions identified in replicate 2 reproducible in replicate 1
mESC_CTCF, biological replicate 1	13299	0.8455	0.6938
mESC_CTCF, biological replicate 2	18756
mESC_H3K4me3, biological replicate 1	54471	0.7269	0.8528
mESC_H3K4me3, biological replicate 2	36933
GM12878_H3K27ac, biological replicate 1	76016	0.8881	0.9074
GM12878_H3K27ac, biological replicate 2	72547
GM12878_Smc1a, biological replicate 1	8145	0.8379	0.7982
GM12878_Smc1a, biological replicate 2	9352

## Sheet: hichipper results
Dataset	Number of significant interactions detected by hichipper	Propotion of interactions identified in replicate 1 reproducible in replicate 2	Propotion of interactions identified in replicate 2 reproducible in replicate 1
mESC_CTCF, biological replicate 1	7997	0.7928	0.5211
mESC_CTCF, biological replicate 2	14363
mESC_H3K4me3, biological replicate 1	41857	0.7429	0.8199
mESC_H3K4me3, biological replicate 2	35972
GM12878_H3K27ac, biological replicate 1	81658	0.907	0.9283
GM12878_H3K27ac, biological replicate 2	78676
GM12878_Smc1a, biological replicate 1	9291	0.7834	0.7521
GM12878_Smc1a, biological replicate 2	10053
