# Supplementary material for: MAPS: Model-based analysis of long-range chromatin interactions from PLAC-seq and HiChIP experiments
Source: PLoS Comput Biol. 2019 Apr 15;15(4):e1006982. doi: 10.1371/journal.pcbi.1006982 (PMC6483256; doi:10.1371/journal.pcbi.1006982)
Supplement: S4 Table — (XLSX) [file pcbi.1006982.s014.xlsx]

## Sheet: Sheet1
	MAPS-identified interactions			hichipper-identified interactions
Dataset	Total number	number in AND set	number in XOR set	Total number	number in AND set	number in XOR set
mESC_CTCF (combined, rep1+rep2)	53788	21948	31840	22153	22153	0
mESC_H3K4me3 (combined, rep1+rep2)	134179	28722	105457	62652	62652	0
GM12878_Smc1a (combined, rep1+rep2)	37951	13230	24721	17982	17982	0
GM12878_H3K27ac (combined, rep1+rep2)	170630	52665	117965	113070	113070	0
