# Supplementary material for: MAPS: Model-based analysis of long-range chromatin interactions from PLAC-seq and HiChIP experiments
Source: PLoS Comput Biol. 2019 Apr 15;15(4):e1006982. doi: 10.1371/journal.pcbi.1006982 (PMC6483256; doi:10.1371/journal.pcbi.1006982)
Supplement: S6 Table — (XLSX) [file pcbi.1006982.s016.xlsx]

## Sheet: For_Fig_2
Cell line	mESC	mESC	GM12878	GM12878
Note: compare with PLAC-Seq/HiChIP data	mESC_H3K4me3_PLAC-Seq	mESC_CTCF_PLAC-Seq	GM12878_Smc1a_HiChIP	GM12878_H3K27ac_HiChIP
Anchor used for filter	H3K4me3	CTCF	Smc1a	H3K27ac
Resolution	5Kb	10Kb	5Kb	5Kb
In situ Hi-C data reference	Bonev et al 2017	Bonev et al 2017	Rao et al 2014	Rao et al 2014
Sequencing depth	7.3 billion	7.3 billion	4.9 billion	4.9 billion
Number of in situ Hi-C HiCCUPS loops	7779	8712	6316	6316
Filter 1: keep loops in autosomal chromosomes	7640	8450	6165	6165
Filter 2: keep loops with genomic distance within 1Mb	6929	6993	5951	5951
Filter 3: keep loops in the "AND" set and the "XOR" set	2577	5856	5212	2413
Filter 4: keep loops with raw PLAC-Seq/HiChIP data count >=12	1998	3808	3762	2008
Filter 5: keep loops with minimal FDR < 0.01	1989	3808	3757	2002
Number of loops in the AND set	514 (25.8%)	2,443 (64.2%)	2,397 (63.8%)	908 (45.4%)
Number of loops in the XOR set	1,475 (74.2%)	1,365 (35.8%)	1,360 (36.2%)	1,094 (54.6%)

## Sheet: For_S5_Text
	Cell line	mESC
	Note: compare with PLAC-Seq/HiChIP data	mESC_H3K4me3_PLAC-Seq
	Anchor used for filter	H3K4me3
	Resolution	5Kb
	In situ Hi-C data reference	Bonev et al 2017
	Sequencing depth	7.3 billion
	Number of in situ Hi-C HiCCUPS loops	7779
	Filter 1: keep loops in autosomal chromosomes	7640
	Filter 2: keep loops with genomic distance 1Mb-2Mb	284
	Filter 3: keep loops in the "AND" set and the "XOR" set	129
	Filter 4: keep loops with raw PLAC-Seq/HiChIP data count >=12	35
	Filter 5: keep loops with minimal FDR < 0.01	35
	Number of loops in the AND set	20 (57.1%)
	Number of loops in the XOR set	15 (42.9%)
