# Supplementary material for: MAPS: Model-based analysis of long-range chromatin interactions from PLAC-seq and HiChIP experiments
Source: PLoS Comput Biol. 2019 Apr 15;15(4):e1006982. doi: 10.1371/journal.pcbi.1006982 (PMC6483256; doi:10.1371/journal.pcbi.1006982)
Supplement: S7 Table — (XLSX) [file pcbi.1006982.s017.xlsx]

## Sheet: Sheet1
	Total number of testable HiCCUPS loops	Number of testable HiCCCUP recovered by both MAPS and hichipper	Number of testable HiCCCUP recovered only by MAPS	Number of testable HiCCCUP recovered only by hichipper	Number of testable HiCCCUP recovered by neither methods
mESC_CTCF
All loops	3808	1560	1951	26	271
Loops in AND set	2443	1238	1048	23	134
Loops in XOR set	1365	322	903	3	137
mESC_H3K4me3
All loops	1989	635	1258	17	79
Loops in AND set	514	308	180	10	16
Loops in XOR set	1475	327	1078	7	63
GM12878_Smc1a
All loops	3757	2499	950	74	234
Loops in AND set	2397	1684	529	50	134
Loops in XOR set	1360	815	421	24	100
GM12878_H3K27ac
All loops	2002	1025	929	20	28
Loops in AND set	908	713	170	17	8
Loops in XOR set	1094	312	759	3	20
