# Supplementary material for: MAPS: Model-based analysis of long-range chromatin interactions from PLAC-seq and HiChIP experiments
Source: PLoS Comput Biol. 2019 Apr 15;15(4):e1006982. doi: 10.1371/journal.pcbi.1006982 (PMC6483256; doi:10.1371/journal.pcbi.1006982)
Supplement: S8 Table — (XLSX) [file pcbi.1006982.s018.xlsx]

## Sheet: Sheet1
No.	Reference	Gene involved	Anchor bins (with H3K4me3 signal)	Interacting region based on reference (approximate coodinate)	Interaction distance	Recaptitulated by MAPS?	Recaptitulated by hichipper?
1	PMID: 25486255	Sox2	chr3:34650000-34655000 chr3:34655000-34660000	chr3:34754204-34766420	~100kb	YES	YES
2	PMID: 20720539	Phc1	chr6:122335000-122340000 chr6:122340000-122345000	chr6:122365663-122367128	~24kb	NO	NO
3	PMID: 18283123	Nanog	chr6:122705000-122710000 chr6:122710000-122715000	chr6:122605950-122610877	~99kb	NO	NO
4				chr6:122652768-122673031	~35-55kb	YES	NO
5	PMID: 22961246	POU5F1	chr17:35505000-35510000 chr17:35510000-35515000	chr17:35487617-35491072	~17kb	YES	NO
6	PMID: 25752748	Wnt6	chr1:74765000-74770000 chr1:74770000-74775000	chr1:74885065-74885519	~112kb	YES	YES
7		Wnt6		chr1:74900450-74900930	~127kb	YES	YES
8		Mtnr1a	chr8:45065000-45070000 chr8:45070000-45075000	chr8:45232444-45236783	~164kb	YES	NO
9		Tbx5	chr5:119830000-119835000 chr5:119835000-119840000	chr5:120429976-120433008	~600kb	YES	YES
10				chr5:119668333-119672681	~163kb	YES	YES
