# Supplementary material for: MAPS: Model-based analysis of long-range chromatin interactions from PLAC-seq and HiChIP experiments
Source: PLoS Comput Biol. 2019 Apr 15;15(4):e1006982. doi: 10.1371/journal.pcbi.1006982 (PMC6483256; doi:10.1371/journal.pcbi.1006982)
Supplement: S9 Table — (XLSX) [file pcbi.1006982.s019.xlsx]

## Sheet: mESC_CTCF_PLAC-seq
	Number of target bins overlapping ChIP-seq or ATAC-seq peaks	Total number of target bins	Proportion of target bins overlapping ChIP-seq or ATAC-seq peaks	Number of control bins overlapping ChIP-seq or ATAC-seq peaks	Total number of control bins	Proportion of control bins overlapping ChIP-seq or ATAC-seq peaks	Enrichment fold (target over control bin)
CTCF ChIP-seq	NA	20747	NA	NA	15596	NA	NA
H3K4me3 ChIP-seq	4841	20747	0.233335	2264	15596	0.145165	1.60737
H3K4me1 ChIP-seq	9132	20747	0.44016	4862	15596	0.311747	1.41192
H3K27ac ChIP-seq	3606	20747	0.173808	2065	15596	0.132406	1.31269
ATAC-seq	8002	20747	0.385694	4657	15596	0.298602	1.29167

## Sheet: mESC_H3K4me3_PLAC-seq
	Number of target bins overlapping ChIP-seq or ATAC-seq peaks	Total number of target bins	Proportion of target bins overlapping ChIP-seq or ATAC-seq peaks	Number of control bins overlapping ChIP-seq or ATAC-seq peaks	Total number of control bins	Proportion of control bins overlapping ChIP-seq or ATAC-seq peaks	Enrichment fold (target over control bin)
CTCF ChIP-seq	11865	65460	0.181256	3562	50893	0.06999	2.58974
H3K4me3 ChIP-seq	NA	65460	NA	NA	50893	NA	NA
H3K4me1 ChIP-seq	17266	65460	0.263764	8726	50893	0.171458	1.53836
H3K27ac ChIP-seq	4273	65460	0.0652765	2287	50893	0.0449374	1.45261
ATAC-seq	12742	65460	0.194653	6697	50893	0.13159	1.47924

## Sheet: GM12878_Smc1a_HiChIP
	Number of target bins overlapping ChIP-seq or ATAC-seq peaks	Total number of target bins	Proportion of target bins overlapping ChIP-seq or ATAC-seq peaks	Number of control bins overlapping ChIP-seq or ATAC-seq peaks	Total number of control bins	Proportion of control bins overlapping ChIP-seq or ATAC-seq peaks	Enrichment fold (target over control bin)
CTCF ChIP-seq	1343	19127	0.0702149	699	19200	0.0364063	1.92865
H3K4me3 ChIP-seq	3254	19127	0.170126	1701	19200	0.0885937	1.92029
H3K4me1 ChIP-seq	5534	19127	0.289329	3000	19200	0.15625	1.85171
H3K27ac ChIP-seq	4115	19127	0.215141	2111	19200	0.109948	1.95675
ATAC-seq	5343	19127	0.279343	2822	19200	0.146979	1.90056

## Sheet: GM12878_H3K27ac_HiChIP
	Number of target bins overlapping ChIP-seq or ATAC-seq peaks	Total number of target bins	Proportion of target bins overlapping ChIP-seq or ATAC-seq peaks	Number of control bins overlapping ChIP-seq or ATAC-seq peaks	Total number of control bins	Proportion of control bins overlapping ChIP-seq or ATAC-seq peaks	Enrichment fold (%target over %control)
CTCF ChIP-seq	9886	64589	0.15306	3324	58257	0.0570575	2.68256
H3K4me3 ChIP-seq	3384	64589	0.0523928	1077	58257	0.018487	2.83403
H3K4me1 ChIP-seq	9396	64589	0.145474	3743	58257	0.0642498	2.26419
H3K27ac ChIP-seq	NA	64589	NA	NA	58257	NA	NA
ATAC-seq	14398	64589	0.222917	5599	58257	0.0961086	2.31943
