# Supplementary material for: MAPS: Model-based analysis of long-range chromatin interactions from PLAC-seq and HiChIP experiments
Source: PLoS Comput Biol. 2019 Apr 15;15(4):e1006982. doi: 10.1371/journal.pcbi.1006982 (PMC6483256; doi:10.1371/journal.pcbi.1006982)
Supplement: S11 Table — (XLSX) [file pcbi.1006982.s021.xlsx]

## Sheet: Sheet1
	GM12878 Smc1a HiChIP	GM12878 H3K27ac HiChIP	mESC CTCF PLAC-seq	mESC H3K4me3 PLAC-seq
Total # of MAPS-identified bin pairs	37951	170630	53788	134179
Total # of MAPS-identified bin pairs overlapped with HiCCUPS loops	17991	19994	13155	16993
Total # of MAPS-identified bin pairs not overlapped with HiCCUPS loops	19960	150636	40633	117186
Proportion of MAPS-identified bin pairs not overlapped with HiCCUPS loops	0.525941	0.882822	0.755429	0.873356
