# Supplementary material for: MAPS: Model-based analysis of long-range chromatin interactions from PLAC-seq and HiChIP experiments
Source: PLoS Comput Biol. 2019 Apr 15;15(4):e1006982. doi: 10.1371/journal.pcbi.1006982 (PMC6483256; doi:10.1371/journal.pcbi.1006982)
Supplement: S12 Table — Only enhancer-promoter pairs are >50Kb in genomic distance are listed. (XLSX) [file pcbi.1006982.s022.xlsx]

## Sheet: Sheet1
EC name	Deletion coordinates (mm10)	Size of deletion region (kb)	Distance from the center of deletion region to TSS	Target gene	Deletion effect (RT-qPCR)	found by MAPS from H3K4me3 mESC PLAC-seq?	found by HiCCUP from mESC in situ Hi-C?
enhancer-promoter pair >50kb
EC(Med13l)	chr5:118432886–118452483	19.6	~120kb	Med13l	↓41% ± 3%	YES	NO
EC(Macf1)	chr4:123618309–123637993	19.7	~50kb	Macf1	↓18% ± 4%	NO	NO
EC(Esrrb)	chr12:86496798–86505014	8.2	~80kb	Esrrb	↓35% ± 11%	NO	NO
EC(Etl4)	chr2:20642059–20658958	16.9	~130kb	Etl4	↓20% ± 4%	YES	NO
EC(Ifitm cluster)	chr7:140957000-140964000*	~7kb*	~50kb	Ifitm3	↓59%-86%	YES	NO
* The coodinates of this deleted enhancer are not available in the reference; the deletion coodinates shown here are estimated based on the figures and H3K27ac ChIP-seq signals.
