# Supplementary material for: MAPS: Model-based analysis of long-range chromatin interactions from PLAC-seq and HiChIP experiments
Source: PLoS Comput Biol. 2019 Apr 15;15(4):e1006982. doi: 10.1371/journal.pcbi.1006982 (PMC6483256; doi:10.1371/journal.pcbi.1006982)
Supplement: S13 Table — (XLSX) [file pcbi.1006982.s023.xlsx]

## Sheet: Sheet1
Data type	Data description	Reference (PMID)	GEO accession number or link
PLAC-seq/HiChIP	GM12878 Smc1a HiChIP	27643841	GSE80820
	GM12878 H3K27ac HiChIP	28945252	GSE101498
	mESC CTCF PLAC-seq	This paper	GSE119663
	mESC H3K4me3 PLAC-seq	This paper	GSE119663
in situ Hi-C	GM12878 in situ Hi-C data	25497547	GSE63525
	mESC in situ Hi-C data	29053968	GSE96107
ChIP-seq	mESC, CTCF	ENCODE	https://www.encodeproject.org/experiments/ENCSR000CCB/
	mESC, H3K4me1	ENCODE	https://www.encodeproject.org/experiments/ENCSR000CGN/
	mESC, H3K27ac	ENCODE	https://www.encodeproject.org/experiments/ENCSR000CGQ/
	mESC, H3K4me3	This paper	GSE119663
	GM12878, CTCF	ENCODE	https://www.encodeproject.org/experiments/ENCSR000AKB/
	GM12878, Smc3	ENCODE	https://www.encodeproject.org/experiments/ENCSR000DZP/
	GM12878, H3K4me1	ENCODE	https://www.encodeproject.org/experiments/ENCSR000AKF/
	GM12878, H3K4me3	ENCODE	https://www.encodeproject.org/experiments/ENCSR057BWO/
	GM12878, H3K27ac	ENCODE	https://www.encodeproject.org/experiments/ENCSR000AKC/
ATAC-seq	mESC ATAC-seq	This paper	GSE119663
	GM12878 ATAC-seq	24097267	GSE47753
SPRITE	mESC and GM12878 SPRITE	29887377	GSE114242
RNA-seq	mESC RNA-seq	25486255	GSE60763
	GM12878 RNA-seq	27851967	GSE87112
