# Supplementary material for: MAPS: Model-based analysis of long-range chromatin interactions from PLAC-seq and HiChIP experiments
Source: PLoS Comput Biol. 2019 Apr 15;15(4):e1006982. doi: 10.1371/journal.pcbi.1006982 (PMC6483256; doi:10.1371/journal.pcbi.1006982)
Supplement: S14 Table — (XLSX) [file pcbi.1006982.s024.xlsx]

## Sheet: Sensitivity results
Dataset	MAPS	hichipper
mESC_CTCF PLAC-seq	0.8283	0.4123
mESC_H3K4me3 PLAC-seq	0.7607	0.3122
GM12878_Smc1a HiChIP	0.8744	0.6819
GM12878_H3K27ac HiChIP	0.7772	0.5055

## Sheet: CTCF_motif_orientation_analysis
MAPS-identified interactions
Dataset	convergent	tandem	divergent
GM12878_Smc1a HiChIP	0.865	0.131	0.004
GM12878_H3K27ac HiChIP	0.592	0.361	0.047
mESC_CTCF PLAC-seq	0.716	0.265	0.019
mESC_H3K4me3 PLAC-seq	0.581	0.361	0.058
hichipper-identified interactions
Dataset	convergent	tandem	divergent
GM12878_Smc1a HiChIP	0.691	0.272	0.037
GM12878_H3K27ac HiChIP	0.387	0.475	0.138
mESC_CTCF PLAC-seq	0.507	0.4	0.093
mESC_H3K4me3 PLAC-seq	0.328	0.471	0.201
