# Supplementary material for: MAPS: Model-based analysis of long-range chromatin interactions from PLAC-seq and HiChIP experiments
Source: PLoS Comput Biol. 2019 Apr 15;15(4):e1006982. doi: 10.1371/journal.pcbi.1006982 (PMC6483256; doi:10.1371/journal.pcbi.1006982)
Supplement: S15 Table — (XLSX) [file pcbi.1006982.s025.xlsx]

## Sheet: Sheet1
Number of 5Kb bin containing mESC CTCF ChIP-Seq peaks	36864
Number of 5Kb bin containing mESC H3K4me3 ChIP-Seq peaks	35903
Number of 5Kb bin containing both CTCF and H3K4me3 ChIP-Seq peaks	10323
Number of 10Kb bin containing mESC CTCF ChIP-Seq peaks	32796
Number of 10Kb bin containing mESC H3K4me3 ChIP-Seq peaks	28903
Number of 10Kb bin containing both CTCF and H3K4me3 ChIP-Seq peaks	11475
