# Supplementary material for: MAPS: Model-based analysis of long-range chromatin interactions from PLAC-seq and HiChIP experiments
Source: PLoS Comput Biol. 2019 Apr 15;15(4):e1006982. doi: 10.1371/journal.pcbi.1006982 (PMC6483256; doi:10.1371/journal.pcbi.1006982)
Supplement: S1 Data — (ZIP) [file pcbi.1006982.s027.zip]

Archive with 15 entries (14 files):
- Supplementary data/
- Supplementary data/GM12878_H3K27ac_combine.mango
- Supplementary data/GM12878_H3K27ac_combine_hichipper_converted.bedpe
- Supplementary data/GM12878_H3K27ac_combine_MAPS_call.bedpe
- Supplementary data/GM12878_Smc1a_combine.mango
- Supplementary data/GM12878_Smc1a_combine_hichipper_converted.bedpe
- Supplementary data/GM12878_Smc1a_combine_MAPS_call.bedpe
- Supplementary data/mESC_CTCF_combine.mango
- Supplementary data/mESC_CTCF_combine_hichipper_converted.bedpe
- Supplementary data/mESC_CTCF_combine_MAPS_call.bedpe
- Supplementary data/mESC_H3K4me3_combine.mango
- Supplementary data/mESC_H3K4me3_combine_hichipper_converted.bedpe
- Supplementary data/mESC_H3K4me3_combine_MAPS_call.bedpe
- Supplementary data/mESC_H3K4me3_combine_MAPS_call_2KbBin.bedpe
- Supplementary data/mESC_H3K4me3_combine_MAPS_call_2MbRange.bedpe
