# Supplementary material for: MAPS: Model-based analysis of long-range chromatin interactions from PLAC-seq and HiChIP experiments
Source: PLoS Comput Biol. 2019 Apr 15;15(4):e1006982. doi: 10.1371/journal.pcbi.1006982 (PMC6483256; doi:10.1371/journal.pcbi.1006982)
Supplement: S1 Data — (ZIP) [file pcbi.1006982.s027.zip › Supplementary data/GM12878_H3K27ac_combine.mango]

chr1	712255	715294	chr1	760743	764405	19	1
chr1	712255	715294	chr1	892162	895114	6	1
chr1	712255	715294	chr1	927098	929811	2	1
chr1	712255	715294	chr1	946653	949112	5	1
chr1	712255	715294	chr1	953636	956883	2	1
chr1	712255	715294	chr1	972122	975227	2	1
chr1	712255	715294	chr1	996883	1001178	1	1
chr1	712255	715294	chr1	1164829	1168929	5	0.00123189116022458
chr1	712255	715294	chr1	1183440	1187103	3	0.0367008143193305
chr1	712255	715294	chr1	1237447	1245867	2	0.077177926416092
chr1	712255	715294	chr1	1258345	1262182	1	0.387081629533424
chr1	712255	715294	chr1	1305712	1310604	2	0.0444237128252605
chr1	712255	715294	chr1	1340624	1343369	1	0.240024160323501
chr1	712255	715294	chr1	1396805	1398911	2	0.012935726045833
chr1	712255	715294	chr1	1445232	1448014	1	0.100477296153146
chr1	712255	715294	chr1	1507599	1510709	1	0.0828827629353208
chr1	712255	715294	chr1	1770872	1776487	1	0.0693759529276622
chr1	712255	715294	chr1	2341980	2348713	1	0.0605126482589394
chr1	712255	715294	chr1	2503807	2509719	1	0.0597346526178215
chr1	712255	715294	chr1	2511352	2515987	2	0.00108572347957378
chr1	760743	764405	chr1	892162	895114	2	1
chr1	760743	764405	chr1	898987	903729	2	1
chr1	760743	764405	chr1	927098	929811	1	1
chr1	760743	764405	chr1	946653	949112	2	1
chr1	760743	764405	chr1	953636	956883	1	1
chr1	760743	764405	chr1	972122	975227	1	1
chr1	760743	764405	chr1	996883	1001178	2	1
chr1	760743	764405	chr1	1164829	1168929	1	0.860365578579376
chr1	760743	764405	chr1	1183440	1187103	3	0.0700035505374197
chr1	760743	764405	chr1	1258345	1262182	1	0.5039085949656
chr1	760743	764405	chr1	1305712	1310604	1	0.377333411104635
chr1	760743	764405	chr1	1332499	1337197	1	0.324055554950055
chr1	760743	764405	chr1	1507599	1510709	1	0.0869472887232684
chr1	760743	764405	chr1	1606932	1610135	2	0.00291455358242794
chr1	760743	764405	chr1	1712050	1715416	1	0.0735140547225584
chr1	760743	764405	chr1	1818389	1824053	1	0.0694708393368528
chr1	760743	764405	chr1	1837653	1842653	3	3.33153670022761e-05
chr1	892162	895114	chr1	898987	903729	4	1
chr1	892162	895114	chr1	927098	929811	5	1
chr1	892162	895114	chr1	946653	949112	12	1
chr1	892162	895114	chr1	953636	956883	7	1
chr1	892162	895114	chr1	972122	975227	3	1
chr1	892162	895114	chr1	996883	1001178	13	1
chr1	892162	895114	chr1	1091925	1094481	2	1
chr1	892162	895114	chr1	1183440	1187103	2	1
chr1	892162	895114	chr1	1205207	1210739	4	0.419898036157504
chr1	892162	895114	chr1	1237447	1245867	2	0.679571414144554
chr1	892162	895114	chr1	1258345	1262182	1	1
chr1	892162	895114	chr1	1305712	1310604	2	0.273012581178674
chr1	892162	895114	chr1	1340624	1343369	1	0.658305511197494
chr1	892162	895114	chr1	1439284	1441558	1	0.390637701022397
chr1	892162	895114	chr1	1507599	1510709	2	0.0336272217202539
chr1	892162	895114	chr1	1540602	1543788	1	0.205273085029758
chr1	892162	895114	chr1	1606932	1610135	1	0.1200217931148
chr1	892162	895114	chr1	1758306	1761416	1	0.0792020699454514
chr1	892162	895114	chr1	2341980	2348713	1	0.0619322342435163
chr1	892162	895114	chr1	2503807	2509719	1	0.0606179192398542
chr1	898987	903729	chr1	927098	929811	1	1
chr1	898987	903729	chr1	946653	949112	9	1
chr1	898987	903729	chr1	953636	956883	3	1
chr1	898987	903729	chr1	972122	975227	2	1
chr1	898987	903729	chr1	996883	1001178	9	1
chr1	898987	903729	chr1	1091925	1094481	1	1
chr1	898987	903729	chr1	1146937	1153011	1	1
chr1	898987	903729	chr1	1183440	1187103	3	1
chr1	898987	903729	chr1	1237447	1245867	1	1
chr1	898987	903729	chr1	1305712	1310604	2	0.303325031546273
chr1	898987	903729	chr1	1445232	1448014	2	0.0652064692818547
chr1	927098	929811	chr1	946653	949112	70	0.849380946887404
chr1	927098	929811	chr1	953636	956883	31	1
chr1	927098	929811	chr1	972122	975227	7	1
chr1	927098	929811	chr1	996883	1001178	43	0.869935234007476
chr1	927098	929811	chr1	1091925	1094481	6	1
chr1	927098	929811	chr1	1146937	1153011	2	1
chr1	927098	929811	chr1	1164829	1168929	7	1
chr1	927098	929811	chr1	1183440	1187103	2	1
chr1	927098	929811	chr1	1205207	1210739	8	0.551003145841266
chr1	927098	929811	chr1	1237447	1245867	4	0.41833760934365
chr1	927098	929811	chr1	1258345	1262182	1	1
chr1	927098	929811	chr1	1305712	1310604	3	0.14533826224018
chr1	927098	929811	chr1	1340624	1343369	1	0.795486401551468
chr1	927098	929811	chr1	1439284	1441558	1	0.47186038552763
chr1	927098	929811	chr1	1445232	1448014	1	0.442291199028977
chr1	927098	929811	chr1	1507599	1510709	1	0.308148657040893
chr1	927098	929811	chr1	1549267	1552004	2	0.0308032226275137
chr1	927098	929811	chr1	1606932	1610135	1	0.160825770665913
chr1	927098	929811	chr1	1770872	1776487	1	0.0793417918332929
chr1	927098	929811	chr1	1837653	1842653	2	0.00257082431145557
chr1	927098	929811	chr1	2119722	2122591	1	0.0660106398850577
chr1	927098	929811	chr1	2341980	2348713	1	0.0623288075933113
chr1	946653	949112	chr1	953636	956883	181	0
chr1	946653	949112	chr1	972122	975227	18	1
chr1	946653	949112	chr1	996883	1001178	66	0.0636032306195684
chr1	946653	949112	chr1	1091925	1094481	10	1
chr1	946653	949112	chr1	1146937	1153011	1	1
chr1	946653	949112	chr1	1164829	1168929	11	1
chr1	946653	949112	chr1	1183440	1187103	9	1
chr1	946653	949112	chr1	1205207	1210739	22	0.406973741093686
chr1	946653	949112	chr1	1237447	1245867	15	0.000116733969457362
chr1	946653	949112	chr1	1258345	1262182	6	0.0911826681338708
chr1	946653	949112	chr1	1305712	1310604	6	0.00599548252091632
chr1	946653	949112	chr1	1332499	1337197	3	0.122660638239001
chr1	946653	949112	chr1	1340624	1343369	3	0.11070676573899
chr1	946653	949112	chr1	1351592	1355137	3	0.0871197795561259
chr1	946653	949112	chr1	1396805	1398911	2	0.17647352096001
chr1	946653	949112	chr1	1405386	1407630	2	0.17126603052266
chr1	946653	949112	chr1	1439284	1441558	2	0.113274700832325
chr1	946653	949112	chr1	1445232	1448014	1	0.491769585127912
chr1	946653	949112	chr1	1507599	1510709	3	0.00582257254200678
chr1	946653	949112	chr1	1549267	1552004	2	0.039783137152634
chr1	946653	949112	chr1	1606932	1610135	1	0.185253909024317
chr1	946653	949112	chr1	1675228	1678594	1	0.108046584361249
chr1	946653	949112	chr1	1705732	1710251	1	0.0854420517583259
chr1	946653	949112	chr1	1712050	1715416	3	8.20170678664373e-05
chr1	946653	949112	chr1	1758306	1761416	2	0.00329201470176021
chr1	946653	949112	chr1	1770872	1776487	1	0.0804668076534298
chr1	946653	949112	chr1	1790909	1796801	1	0.0793252366974114
chr1	946653	949112	chr1	1818389	1824053	1	0.0773393617647161
chr1	946653	949112	chr1	1837653	1842653	3	5.31817046534996e-05
chr1	946653	949112	chr1	2042114	2044777	1	0.0686292365837977
chr1	946653	949112	chr1	2184343	2187846	1	0.0651907809370952
chr1	946653	949112	chr1	2476096	2479318	1	0.0613835937986325
chr1	946653	949112	chr1	2480707	2482964	1	0.0611904252858982
chr1	946653	949112	chr1	2484390	2488140	1	0.0610795998376241
chr1	946653	949112	chr1	2503807	2509719	1	0.0610023500244034
chr1	953636	956883	chr1	972122	975227	18	1
chr1	953636	956883	chr1	996883	1001178	78	0.0208698012002843
chr1	953636	956883	chr1	1091925	1094481	15	1
chr1	953636	956883	chr1	1146937	1153011	2	1
chr1	953636	956883	chr1	1164829	1168929	10	1
chr1	953636	956883	chr1	1183440	1187103	20	1
chr1	953636	956883	chr1	1205207	1210739	11	1
chr1	953636	956883	chr1	1237447	1245867	14	0.00450402207926957
chr1	953636	956883	chr1	1258345	1262182	4	0.625262642194018
chr1	953636	956883	chr1	1281913	1286950	1	1
chr1	953636	956883	chr1	1305712	1310604	5	0.0410710252829374
chr1	953636	956883	chr1	1340624	1343369	2	0.435233536683771
chr1	953636	956883	chr1	1351592	1355137	2	0.377075070323042
chr1	953636	956883	chr1	1396805	1398911	3	0.0600684140795287
chr1	953636	956883	chr1	1439284	1441558	1	0.563801277962668
chr1	953636	956883	chr1	1445232	1448014	3	0.0226625916402456
chr1	953636	956883	chr1	1507599	1510709	1	0.370057158031214
chr1	953636	956883	chr1	1536721	1539195	2	0.0530251243383971
chr1	953636	956883	chr1	1712050	1715416	2	0.00373640379611592
chr1	953636	956883	chr1	1758306	1761416	2	0.00368742396824666
chr1	953636	956883	chr1	1790909	1796801	1	0.0824594684921731
chr1	953636	956883	chr1	1818389	1824053	1	0.0790662471755901
chr1	953636	956883	chr1	1837653	1842653	2	0.00284914096880478
chr1	953636	956883	chr1	2119722	2122591	2	0.00183997814280242
chr1	953636	956883	chr1	2317394	2320128	1	0.0640035047256033
chr1	953636	956883	chr1	2320944	2324955	1	0.0631051797553327
chr1	972122	975227	chr1	996883	1001178	51	1
chr1	972122	975227	chr1	1091925	1094481	4	1
chr1	972122	975227	chr1	1164829	1168929	4	1
chr1	972122	975227	chr1	1183440	1187103	4	1
chr1	972122	975227	chr1	1205207	1210739	4	1
chr1	972122	975227	chr1	1237447	1245867	3	1
chr1	972122	975227	chr1	1258345	1262182	1	1
chr1	972122	975227	chr1	1332499	1337197	2	0.571906083434996
chr1	972122	975227	chr1	1439284	1441558	1	0.622824822452923
chr1	972122	975227	chr1	1675228	1678594	1	0.143597744039916
chr1	972122	975227	chr1	1770872	1776487	2	0.00329451408054131
chr1	972122	975227	chr1	2320944	2324955	3	2.03960004680671e-05
chr1	972122	975227	chr1	2503807	2509719	1	0.0613865021946994
chr1	996883	1001178	chr1	1091925	1094481	18	1
chr1	996883	1001178	chr1	1146937	1153011	5	1
chr1	996883	1001178	chr1	1164829	1168929	15	1
chr1	996883	1001178	chr1	1183440	1187103	24	0.992478544327611
chr1	996883	1001178	chr1	1205207	1210739	15	1
chr1	996883	1001178	chr1	1237447	1245867	18	1
chr1	996883	1001178	chr1	1258345	1262182	12	1
chr1	996883	1001178	chr1	1281913	1286950	1	1
chr1	996883	1001178	chr1	1305712	1310604	10	0.0023247777355797
chr1	996883	1001178	chr1	1332499	1337197	1	1
chr1	996883	1001178	chr1	1340624	1343369	1	1
chr1	996883	1001178	chr1	1346009	1348459	2	0.670104888339372
chr1	996883	1001178	chr1	1351592	1355137	6	0.0123030091212431
chr1	996883	1001178	chr1	1396805	1398911	7	0.000182020844419623
chr1	996883	1001178	chr1	1439284	1441558	5	0.00178662994227738
chr1	996883	1001178	chr1	1445232	1448014	4	0.00775006992211529
chr1	996883	1001178	chr1	1507599	1510709	1	0.472024927426243
chr1	996883	1001178	chr1	1536721	1539195	1	0.396757647125398
chr1	996883	1001178	chr1	1549267	1552004	1	0.372295769191872
chr1	996883	1001178	chr1	1589265	1591756	1	0.311089398136548
chr1	996883	1001178	chr1	1606932	1610135	3	0.00248865061138448
chr1	996883	1001178	chr1	1654446	1656535	1	0.192060210942065
chr1	996883	1001178	chr1	1675228	1678594	1	0.175927101339578
chr1	996883	1001178	chr1	1712050	1715416	1	0.123122984265741
chr1	996883	1001178	chr1	1818389	1824053	1	0.0818368973694904
chr1	996883	1001178	chr1	1837653	1842653	5	1.09144994314011e-08
chr1	996883	1001178	chr1	2124229	2127907	1	0.0675965882683784
chr1	996883	1001178	chr1	2341980	2348713	1	0.0639774247577869
chr1	996883	1001178	chr1	2503807	2509719	2	0.00132180725206689
chr1	1091925	1094481	chr1	1146937	1153011	10	1
chr1	1091925	1094481	chr1	1164829	1168929	31	1
chr1	1091925	1094481	chr1	1183440	1187103	14	1
chr1	1091925	1094481	chr1	1205207	1210739	25	1
chr1	1091925	1094481	chr1	1237447	1245867	8	1
chr1	1091925	1094481	chr1	1258345	1262182	7	1
chr1	1091925	1094481	chr1	1305712	1310604	6	1
chr1	1091925	1094481	chr1	1332499	1337197	5	1
chr1	1091925	1094481	chr1	1340624	1343369	2	1
chr1	1091925	1094481	chr1	1351592	1355137	1	1
chr1	1091925	1094481	chr1	1396805	1398911	2	1
chr1	1091925	1094481	chr1	1439284	1441558	4	0.140992190478754
chr1	1091925	1094481	chr1	1445232	1448014	3	0.264809897935626
chr1	1091925	1094481	chr1	1507599	1510709	3	0.0729162404460008
chr1	1091925	1094481	chr1	1536721	1539195	1	0.661317707376579
chr1	1091925	1094481	chr1	1549267	1552004	1	0.618986022482596
chr1	1091925	1094481	chr1	1606932	1610135	1	0.447547806141369
chr1	1091925	1094481	chr1	1675228	1678594	2	0.0573956889214731
chr1	1091925	1094481	chr1	1705732	1710251	1	0.255645165667091
chr1	1091925	1094481	chr1	1758306	1761416	2	0.0182127559699034
chr1	1091925	1094481	chr1	1762950	1767893	2	0.0155805870021015
chr1	1091925	1094481	chr1	1777956	1780814	2	0.0125350220720543
chr1	1091925	1094481	chr1	1818389	1824053	1	0.10621584107011
chr1	1091925	1094481	chr1	2119722	2122591	1	0.0705573597326777
chr1	1091925	1094481	chr1	2184343	2187846	2	0.00203632381408996
chr1	1091925	1094481	chr1	2220862	2224678	1	0.0692315331308314
chr1	1091925	1094481	chr1	2341980	2348713	2	0.00165087267113231
chr1	1091925	1094481	chr1	2453902	2458252	1	0.063061058106761
chr1	1091925	1094481	chr1	2484390	2488140	1	0.0628675956436926
chr1	1146937	1153011	chr1	1164829	1168929	19	1
chr1	1146937	1153011	chr1	1183440	1187103	10	1
chr1	1146937	1153011	chr1	1205207	1210739	2	1
chr1	1146937	1153011	chr1	1237447	1245867	2	1
chr1	1146937	1153011	chr1	1332499	1337197	2	1
chr1	1146937	1153011	chr1	1340624	1343369	1	1
chr1	1146937	1153011	chr1	1439284	1441558	1	1
chr1	1146937	1153011	chr1	1445232	1448014	1	1
chr1	1146937	1153011	chr1	1654446	1656535	2	0.0896974889603326
chr1	1146937	1153011	chr1	1818389	1824053	1	0.173906890650738
chr1	1164829	1168929	chr1	1183440	1187103	60	1
chr1	1164829	1168929	chr1	1205207	1210739	32	1
chr1	1164829	1168929	chr1	1237447	1245867	12	1
chr1	1164829	1168929	chr1	1258345	1262182	9	1
chr1	1164829	1168929	chr1	1281913	1286950	1	1
chr1	1164829	1168929	chr1	1332499	1337197	2	1
chr1	1164829	1168929	chr1	1340624	1343369	4	1
chr1	1164829	1168929	chr1	1351592	1355137	1	1
chr1	1164829	1168929	chr1	1396805	1398911	1	1
chr1	1164829	1168929	chr1	1439284	1441558	1	1
chr1	1164829	1168929	chr1	1445232	1448014	2	1
chr1	1164829	1168929	chr1	1507599	1510709	4	0.152975522326854
chr1	1164829	1168929	chr1	1536721	1539195	1	1
chr1	1164829	1168929	chr1	1549267	1552004	2	0.428697970331428
chr1	1164829	1168929	chr1	1606932	1610135	2	0.201964979305904
chr1	1164829	1168929	chr1	1675228	1678594	1	0.492487464965322
chr1	1164829	1168929	chr1	1705732	1710251	3	0.0101613300930861
chr1	1164829	1168929	chr1	1837653	1842653	2	0.0160254517993011
chr1	1164829	1168929	chr1	2124229	2127907	2	0.00242069682382754
chr1	1164829	1168929	chr1	2163640	2166544	1	0.0725677976570055
chr1	1183440	1187103	chr1	1205207	1210739	78	0.518317930763421
chr1	1183440	1187103	chr1	1237447	1245867	16	1
chr1	1183440	1187103	chr1	1258345	1262182	11	1
chr1	1183440	1187103	chr1	1305712	1310604	5	1
chr1	1183440	1187103	chr1	1332499	1337197	2	1
chr1	1183440	1187103	chr1	1340624	1343369	5	1
chr1	1183440	1187103	chr1	1351592	1355137	1	1
chr1	1183440	1187103	chr1	1396805	1398911	1	1
chr1	1183440	1187103	chr1	1405386	1407630	2	1
chr1	1183440	1187103	chr1	1439284	1441558	6	1
chr1	1183440	1187103	chr1	1445232	1448014	3	1
chr1	1183440	1187103	chr1	1507599	1510709	2	0.944018969338841
chr1	1183440	1187103	chr1	1589265	1591756	1	0.867105598873591
chr1	1183440	1187103	chr1	1606932	1610135	1	0.749360835857909
chr1	1183440	1187103	chr1	1705732	1710251	1	0.442895435596684
chr1	1183440	1187103	chr1	1712050	1715416	1	0.4230290974821
chr1	1183440	1187103	chr1	1762950	1767893	2	0.0571308080347669
chr1	1183440	1187103	chr1	1818389	1824053	2	0.0263949496071407
chr1	1183440	1187103	chr1	1837653	1842653	2	0.020342371566092
chr1	1183440	1187103	chr1	2317394	2320128	1	0.0684052781512765
chr1	1183440	1187103	chr1	2476096	2479318	1	0.0640868473346482
chr1	1205207	1210739	chr1	1237447	1245867	21	1
chr1	1205207	1210739	chr1	1258345	1262182	6	1
chr1	1205207	1210739	chr1	1281913	1286950	1	1
chr1	1205207	1210739	chr1	1305712	1310604	10	1
chr1	1205207	1210739	chr1	1332499	1337197	8	1
chr1	1205207	1210739	chr1	1340624	1343369	4	1
chr1	1205207	1210739	chr1	1351592	1355137	3	1
chr1	1205207	1210739	chr1	1396805	1398911	1	1
chr1	1205207	1210739	chr1	1439284	1441558	3	1
chr1	1205207	1210739	chr1	1445232	1448014	4	1
chr1	1205207	1210739	chr1	1507599	1510709	4	0.685921485359197
chr1	1205207	1210739	chr1	1549267	1552004	1	1
chr1	1205207	1210739	chr1	1606932	1610135	1	0.856183110782145
chr1	1205207	1210739	chr1	1654446	1656535	2	0.184678217576157
chr1	1205207	1210739	chr1	1675228	1678594	2	0.159152875109708
chr1	1205207	1210739	chr1	1712050	1715416	1	0.485382062209289
chr1	1205207	1210739	chr1	1770872	1776487	1	0.341304449618287
chr1	1205207	1210739	chr1	1777956	1780814	2	0.0602150564995458
chr1	1205207	1210739	chr1	1790909	1796801	3	0.00433393482339836
chr1	1205207	1210739	chr1	1837653	1842653	6	9.78546440440819e-08
chr1	1205207	1210739	chr1	2042114	2044777	1	0.0833339793420248
chr1	1205207	1210739	chr1	2119722	2122591	1	0.0764095129284827
chr1	1205207	1210739	chr1	2320944	2324955	2	0.00193355965521655
chr1	1205207	1210739	chr1	2453902	2458252	1	0.0655025308145467
chr1	1205207	1210739	chr1	2480707	2482964	1	0.0660107642525295
chr1	1237447	1245867	chr1	1258345	1262182	32	1
chr1	1237447	1245867	chr1	1281913	1286950	2	1
chr1	1237447	1245867	chr1	1305712	1310604	16	1
chr1	1237447	1245867	chr1	1332499	1337197	6	1
chr1	1237447	1245867	chr1	1340624	1343369	11	1
chr1	1237447	1245867	chr1	1346009	1348459	2	1
chr1	1237447	1245867	chr1	1351592	1355137	3	1
chr1	1237447	1245867	chr1	1396805	1398911	7	1
chr1	1237447	1245867	chr1	1405386	1407630	8	1
chr1	1237447	1245867	chr1	1439284	1441558	13	1
chr1	1237447	1245867	chr1	1445232	1448014	10	1
chr1	1237447	1245867	chr1	1507599	1510709	5	1
chr1	1237447	1245867	chr1	1540602	1543788	1	1
chr1	1237447	1245867	chr1	1549267	1552004	4	0.490119258578004
chr1	1237447	1245867	chr1	1589265	1591756	3	0.346201997670793
chr1	1237447	1245867	chr1	1606932	1610135	1	1
chr1	1237447	1245867	chr1	1621953	1626221	1	0.952359238404402
chr1	1237447	1245867	chr1	1654446	1656535	1	0.786703505801291
chr1	1237447	1245867	chr1	1675228	1678594	1	0.735958867595903
chr1	1237447	1245867	chr1	1712050	1715416	1	0.576202290606132
chr1	1237447	1245867	chr1	1762950	1767893	2	0.078779454560248
chr1	1258345	1262182	chr1	1281913	1286950	4	1
chr1	1258345	1262182	chr1	1305712	1310604	12	1
chr1	1258345	1262182	chr1	1332499	1337197	7	1
chr1	1258345	1262182	chr1	1340624	1343369	1	1
chr1	1258345	1262182	chr1	1346009	1348459	1	1
chr1	1258345	1262182	chr1	1351592	1355137	9	1
chr1	1258345	1262182	chr1	1396805	1398911	6	1
chr1	1258345	1262182	chr1	1405386	1407630	3	1
chr1	1258345	1262182	chr1	1439284	1441558	11	1
chr1	1258345	1262182	chr1	1445232	1448014	17	1
chr1	1258345	1262182	chr1	1507599	1510709	2	1
chr1	1258345	1262182	chr1	1549267	1552004	2	1
chr1	1258345	1262182	chr1	1589265	1591756	2	0.913455027825653
chr1	1258345	1262182	chr1	1606932	1610135	1	1
chr1	1258345	1262182	chr1	1654446	1656535	2	0.350081194193838
chr1	1258345	1262182	chr1	1675228	1678594	1	0.808369628835372
chr1	1258345	1262182	chr1	1762950	1767893	1	0.482972484536083
chr1	1258345	1262182	chr1	1770872	1776487	1	0.452294301602204
chr1	1258345	1262182	chr1	1837653	1842653	1	0.313263474772826
chr1	1258345	1262182	chr1	2220862	2224678	1	0.0755182439887729
chr1	1258345	1262182	chr1	2228933	2232277	1	0.0734681284398211
chr1	1258345	1262182	chr1	2480707	2482964	1	0.0661510051980027
chr1	1258345	1262182	chr1	2511352	2515987	1	0.0650738629506014
chr1	1281913	1286950	chr1	1305712	1310604	3	1
chr1	1281913	1286950	chr1	1332499	1337197	1	1
chr1	1281913	1286950	chr1	1340624	1343369	1	1
chr1	1281913	1286950	chr1	1351592	1355137	2	1
chr1	1281913	1286950	chr1	1396805	1398911	1	1
chr1	1281913	1286950	chr1	1606932	1610135	1	1
chr1	1305712	1310604	chr1	1332499	1337197	23	1
chr1	1305712	1310604	chr1	1340624	1343369	29	1
chr1	1305712	1310604	chr1	1346009	1348459	5	1
chr1	1305712	1310604	chr1	1351592	1355137	10	1
chr1	1305712	1310604	chr1	1396805	1398911	9	1
chr1	1305712	1310604	chr1	1405386	1407630	3	1
chr1	1305712	1310604	chr1	1439284	1441558	15	1
chr1	1305712	1310604	chr1	1445232	1448014	19	1
chr1	1305712	1310604	chr1	1507599	1510709	9	1
chr1	1305712	1310604	chr1	1536721	1539195	1	1
chr1	1305712	1310604	chr1	1606932	1610135	1	1
chr1	1305712	1310604	chr1	1621953	1626221	2	1
chr1	1305712	1310604	chr1	1654446	1656535	2	0.679240926719985
chr1	1305712	1310604	chr1	1675228	1678594	1	1
chr1	1305712	1310604	chr1	1777956	1780814	2	0.13468227431039
chr1	1305712	1310604	chr1	1790909	1796801	2	0.113074278936936
chr1	1305712	1310604	chr1	1818389	1824053	2	0.0831236208701596
chr1	1305712	1310604	chr1	2341980	2348713	1	0.0702539197710681
chr1	1305712	1310604	chr1	2476096	2479318	1	0.0670821322075642
chr1	1305712	1310604	chr1	2503807	2509719	2	0.00175890903334916
chr1	1332499	1337197	chr1	1340624	1343369	112	0.0377976934593506
chr1	1332499	1337197	chr1	1346009	1348459	3	1
chr1	1332499	1337197	chr1	1351592	1355137	24	1
chr1	1332499	1337197	chr1	1396805	1398911	13	1
chr1	1332499	1337197	chr1	1405386	1407630	8	1
chr1	1332499	1337197	chr1	1439284	1441558	20	1
chr1	1332499	1337197	chr1	1445232	1448014	12	1
chr1	1332499	1337197	chr1	1507599	1510709	2	1
chr1	1332499	1337197	chr1	1536721	1539195	2	1
chr1	1332499	1337197	chr1	1540602	1543788	1	1
chr1	1332499	1337197	chr1	1549267	1552004	5	1
chr1	1332499	1337197	chr1	1606932	1610135	1	1
chr1	1332499	1337197	chr1	1621953	1626221	1	1
chr1	1332499	1337197	chr1	1654446	1656535	2	0.971595101058965
chr1	1332499	1337197	chr1	1712050	1715416	1	0.953488060777355
chr1	1332499	1337197	chr1	1777956	1780814	1	0.661929920021965
chr1	1332499	1337197	chr1	1790909	1796801	1	0.61192267360226
chr1	1332499	1337197	chr1	1818389	1824053	1	0.525445468121626
chr1	1332499	1337197	chr1	2124229	2127907	1	0.0835243370358432
chr1	1332499	1337197	chr1	2184343	2187846	1	0.0787225729290232
chr1	1332499	1337197	chr1	2317394	2320128	1	0.072061448244895
chr1	1332499	1337197	chr1	2476096	2479318	2	0.00188521590798521
chr1	1340624	1343369	chr1	1346009	1348459	33	1
chr1	1340624	1343369	chr1	1351592	1355137	51	1
chr1	1340624	1343369	chr1	1396805	1398911	16	1
chr1	1340624	1343369	chr1	1405386	1407630	4	1
chr1	1340624	1343369	chr1	1439284	1441558	20	1
chr1	1340624	1343369	chr1	1445232	1448014	13	1
chr1	1340624	1343369	chr1	1507599	1510709	7	1
chr1	1340624	1343369	chr1	1540602	1543788	1	1
chr1	1340624	1343369	chr1	1549267	1552004	2	1
chr1	1340624	1343369	chr1	1589265	1591756	2	1
chr1	1340624	1343369	chr1	1606932	1610135	1	1
chr1	1340624	1343369	chr1	1621953	1626221	1	1
chr1	1340624	1343369	chr1	1705732	1710251	1	1
chr1	1340624	1343369	chr1	1712050	1715416	1	1
chr1	1340624	1343369	chr1	1770872	1776487	3	0.0616678212626759
chr1	1340624	1343369	chr1	1777956	1780814	1	0.707247157920635
chr1	1340624	1343369	chr1	1818389	1824053	1	0.553091021223818
chr1	1340624	1343369	chr1	1837653	1842653	2	0.100876601654694
chr1	1340624	1343369	chr1	2124229	2127907	1	0.0833231637905574
chr1	1340624	1343369	chr1	2184343	2187846	2	0.00313795762011602
chr1	1340624	1343369	chr1	2341980	2348713	1	0.0721565800396063
chr1	1340624	1343369	chr1	2476096	2479318	1	0.0672355824029564
chr1	1346009	1348459	chr1	1351592	1355137	23	1
chr1	1346009	1348459	chr1	1396805	1398911	1	1
chr1	1346009	1348459	chr1	1445232	1448014	1	1
chr1	1346009	1348459	chr1	1675228	1678594	1	1
chr1	1346009	1348459	chr1	1712050	1715416	2	0.517302443810229
chr1	1346009	1348459	chr1	1818389	1824053	1	0.565039947516499
chr1	1351592	1355137	chr1	1396805	1398911	14	1
chr1	1351592	1355137	chr1	1405386	1407630	3	1
chr1	1351592	1355137	chr1	1439284	1441558	10	1
chr1	1351592	1355137	chr1	1445232	1448014	8	1
chr1	1351592	1355137	chr1	1507599	1510709	3	1
chr1	1351592	1355137	chr1	1536721	1539195	3	1
chr1	1351592	1355137	chr1	1540602	1543788	1	1
chr1	1351592	1355137	chr1	1549267	1552004	1	1
chr1	1351592	1355137	chr1	1589265	1591756	1	1
chr1	1351592	1355137	chr1	1606932	1610135	2	1
chr1	1351592	1355137	chr1	1654446	1656535	1	1
chr1	1351592	1355137	chr1	1705732	1710251	2	0.63233543159391
chr1	1351592	1355137	chr1	1712050	1715416	3	0.234332284164568
chr1	1351592	1355137	chr1	1758306	1761416	1	0.856759355523855
chr1	1351592	1355137	chr1	1762950	1767893	1	0.811463091580665
chr1	1351592	1355137	chr1	1818389	1824053	1	0.589192645783178
chr1	1351592	1355137	chr1	1837653	1842653	4	0.00292222313823242
chr1	1351592	1355137	chr1	2119722	2122591	2	0.00353676245119388
chr1	1396805	1398911	chr1	1405386	1407630	22	1
chr1	1396805	1398911	chr1	1439284	1441558	6	1
chr1	1396805	1398911	chr1	1445232	1448014	20	1
chr1	1396805	1398911	chr1	1507599	1510709	3	1
chr1	1396805	1398911	chr1	1536721	1539195	2	1
chr1	1396805	1398911	chr1	1540602	1543788	2	1
chr1	1396805	1398911	chr1	1549267	1552004	4	1
chr1	1396805	1398911	chr1	1606932	1610135	2	1
chr1	1396805	1398911	chr1	1621953	1626221	3	1
chr1	1396805	1398911	chr1	1654446	1656535	2	1
chr1	1396805	1398911	chr1	1705732	1710251	3	0.78293811630975
chr1	1396805	1398911	chr1	1758306	1761416	3	0.238759309794913
chr1	1396805	1398911	chr1	1770872	1776487	1	0.96936843835587
chr1	1396805	1398911	chr1	1837653	1842653	3	0.0579758767964913
chr1	1396805	1398911	chr1	2503807	2509719	1	0.06794416010579
chr1	1405386	1407630	chr1	1439284	1441558	5	1
chr1	1405386	1407630	chr1	1445232	1448014	7	1
chr1	1405386	1407630	chr1	1536721	1539195	3	1
chr1	1405386	1407630	chr1	1549267	1552004	1	1
chr1	1405386	1407630	chr1	1654446	1656535	1	1
chr1	1405386	1407630	chr1	1675228	1678594	1	1
chr1	1405386	1407630	chr1	1777956	1780814	1	1
chr1	1405386	1407630	chr1	1837653	1842653	1	0.727518790431542
chr1	1439284	1441558	chr1	1445232	1448014	123	0.00242805504824057
chr1	1439284	1441558	chr1	1507599	1510709	19	1
chr1	1439284	1441558	chr1	1549267	1552004	2	1
chr1	1439284	1441558	chr1	1606932	1610135	3	1
chr1	1439284	1441558	chr1	1621953	1626221	1	1
chr1	1439284	1441558	chr1	1654446	1656535	1	1
chr1	1439284	1441558	chr1	1705732	1710251	5	1
chr1	1439284	1441558	chr1	1712050	1715416	2	1
chr1	1439284	1441558	chr1	1758306	1761416	1	1
chr1	1439284	1441558	chr1	1762950	1767893	1	1
chr1	1439284	1441558	chr1	1770872	1776487	1	1
chr1	1439284	1441558	chr1	1777956	1780814	1	1
chr1	1439284	1441558	chr1	1837653	1842653	1	0.8736619724593
chr1	1439284	1441558	chr1	2220862	2224678	1	0.0890918273678127
chr1	1439284	1441558	chr1	2484390	2488140	1	0.0717990651144365
chr1	1445232	1448014	chr1	1507599	1510709	12	1
chr1	1445232	1448014	chr1	1536721	1539195	7	1
chr1	1445232	1448014	chr1	1549267	1552004	12	1
chr1	1445232	1448014	chr1	1589265	1591756	5	1
chr1	1445232	1448014	chr1	1606932	1610135	6	1
chr1	1445232	1448014	chr1	1654446	1656535	2	1
chr1	1445232	1448014	chr1	1705732	1710251	2	1
chr1	1445232	1448014	chr1	1712050	1715416	1	1
chr1	1445232	1448014	chr1	1758306	1761416	3	0.720244306924988
chr1	1445232	1448014	chr1	1762950	1767893	2	0.988802495658245
chr1	1445232	1448014	chr1	1790909	1796801	1	1
chr1	1445232	1448014	chr1	1818389	1824053	1	0.980024908801984
chr1	1445232	1448014	chr1	1837653	1842653	2	0.360069756724756
chr1	1445232	1448014	chr1	2341980	2348713	2	0.00265965167645
chr1	1445232	1448014	chr1	2480707	2482964	1	0.0702094285605593
chr1	1445232	1448014	chr1	2503807	2509719	1	0.0700176561899408
chr1	1507599	1510709	chr1	1536721	1539195	14	1
chr1	1507599	1510709	chr1	1540602	1543788	5	1
chr1	1507599	1510709	chr1	1549267	1552004	20	1
chr1	1507599	1510709	chr1	1589265	1591756	3	1
chr1	1507599	1510709	chr1	1606932	1610135	16	1
chr1	1507599	1510709	chr1	1621953	1626221	7	1
chr1	1507599	1510709	chr1	1654446	1656535	5	1
chr1	1507599	1510709	chr1	1675228	1678594	3	1
chr1	1507599	1510709	chr1	1705732	1710251	3	1
chr1	1507599	1510709	chr1	1712050	1715416	6	1
chr1	1507599	1510709	chr1	1758306	1761416	2	1
chr1	1507599	1510709	chr1	1762950	1767893	2	1
chr1	1507599	1510709	chr1	1777956	1780814	4	1
chr1	1507599	1510709	chr1	1790909	1796801	5	0.912945937361373
chr1	1507599	1510709	chr1	1818389	1824053	3	0.732887990366077
chr1	1507599	1510709	chr1	1837653	1842653	9	0.000660480684565951
chr1	1507599	1510709	chr1	2124229	2127907	2	0.0336312594087987
chr1	1507599	1510709	chr1	2341980	2348713	2	0.00297370150419807
chr1	1507599	1510709	chr1	2453902	2458252	1	0.0736981551342575
chr1	1507599	1510709	chr1	2511352	2515987	1	0.0712712892442056
chr1	1536721	1539195	chr1	1549267	1552004	22	1
chr1	1536721	1539195	chr1	1589265	1591756	2	1
chr1	1536721	1539195	chr1	1606932	1610135	2	1
chr1	1536721	1539195	chr1	1705732	1710251	2	1
chr1	1536721	1539195	chr1	1712050	1715416	3	1
chr1	1536721	1539195	chr1	1770872	1776487	3	1
chr1	1536721	1539195	chr1	1837653	1842653	1	1
chr1	1536721	1539195	chr1	2317394	2320128	1	0.0835584666941549
chr1	1540602	1543788	chr1	1549267	1552004	20	1
chr1	1540602	1543788	chr1	1589265	1591756	1	1
chr1	1540602	1543788	chr1	1606932	1610135	1	1
chr1	1540602	1543788	chr1	1621953	1626221	2	1
chr1	1540602	1543788	chr1	1675228	1678594	1	1
chr1	1540602	1543788	chr1	1758306	1761416	1	1
chr1	1540602	1543788	chr1	1837653	1842653	2	1
chr1	1540602	1543788	chr1	2157446	2160069	1	0.254359058366492
chr1	1540602	1543788	chr1	2220862	2224678	1	0.169496418932198
chr1	1549267	1552004	chr1	1589265	1591756	6	1
chr1	1549267	1552004	chr1	1606932	1610135	10	1
chr1	1549267	1552004	chr1	1621953	1626221	3	1
chr1	1549267	1552004	chr1	1654446	1656535	2	1
chr1	1549267	1552004	chr1	1675228	1678594	5	1
chr1	1549267	1552004	chr1	1705732	1710251	6	1
chr1	1549267	1552004	chr1	1712050	1715416	2	1
chr1	1549267	1552004	chr1	1762950	1767893	2	1
chr1	1549267	1552004	chr1	1770872	1776487	1	1
chr1	1549267	1552004	chr1	1790909	1796801	4	1
chr1	1549267	1552004	chr1	1837653	1842653	9	0.0768065020833023
chr1	1549267	1552004	chr1	2163640	2166544	1	0.252593571484753
chr1	1549267	1552004	chr1	2476096	2479318	1	0.0752588564645205
chr1	1549267	1552004	chr1	2511352	2515987	1	0.0729348927739697
chr1	1589265	1591756	chr1	1606932	1610135	14	1
chr1	1589265	1591756	chr1	1621953	1626221	4	1
chr1	1589265	1591756	chr1	1654446	1656535	13	1
chr1	1589265	1591756	chr1	1675228	1678594	1	1
chr1	1589265	1591756	chr1	1705732	1710251	3	1
chr1	1589265	1591756	chr1	1712050	1715416	4	1
chr1	1589265	1591756	chr1	1758306	1761416	1	1
chr1	1589265	1591756	chr1	1770872	1776487	1	1
chr1	1589265	1591756	chr1	1818389	1824053	2	1
chr1	1589265	1591756	chr1	1837653	1842653	4	1
chr1	1589265	1591756	chr1	2184343	2187846	1	0.302532661006052
chr1	1589265	1591756	chr1	2476096	2479318	1	0.0775863687970429
chr1	1589265	1591756	chr1	2480707	2482964	1	0.0803617367573837
chr1	1589265	1591756	chr1	3564870	3569316	1	0.0595990925190191
chr1	1606932	1610135	chr1	1621953	1626221	8	1
chr1	1606932	1610135	chr1	1654446	1656535	5	1
chr1	1606932	1610135	chr1	1675228	1678594	20	1
chr1	1606932	1610135	chr1	1705732	1710251	6	1
chr1	1606932	1610135	chr1	1712050	1715416	8	1
chr1	1606932	1610135	chr1	1758306	1761416	5	1
chr1	1606932	1610135	chr1	1770872	1776487	1	1
chr1	1606932	1610135	chr1	1790909	1796801	2	1
chr1	1606932	1610135	chr1	1818389	1824053	5	1
chr1	1606932	1610135	chr1	1837653	1842653	10	1
chr1	1606932	1610135	chr1	2228933	2232277	2	0.0308615162729276
chr1	1606932	1610135	chr1	2317394	2320128	1	0.124991510906492
chr1	1606932	1610135	chr1	2341980	2348713	1	0.096752819733546
chr1	1606932	1610135	chr1	2476096	2479318	2	0.00288799496700183
chr1	1606932	1610135	chr1	2511352	2515987	3	5.1888892403466e-05
chr1	1606932	1610135	chr1	2572225	2575679	1	0.0727882418187025
chr1	1606932	1610135	chr1	3586728	3593828	1	0.0591335406493623
chr1	1621953	1626221	chr1	1654446	1656535	6	1
chr1	1621953	1626221	chr1	1675228	1678594	15	1
chr1	1621953	1626221	chr1	1705732	1710251	8	1
chr1	1621953	1626221	chr1	1712050	1715416	4	1
chr1	1621953	1626221	chr1	1758306	1761416	10	1
chr1	1621953	1626221	chr1	1762950	1767893	1	1
chr1	1621953	1626221	chr1	1770872	1776487	2	1
chr1	1621953	1626221	chr1	1818389	1824053	5	1
chr1	1621953	1626221	chr1	1837653	1842653	12	1
chr1	1621953	1626221	chr1	2119722	2122591	1	0.494644852272722
chr1	1621953	1626221	chr1	2124229	2127907	1	0.483157844582168
chr1	1621953	1626221	chr1	2320944	2324955	1	0.138147903563398
chr1	1621953	1626221	chr1	2503807	2509719	1	0.0768584536773888
chr1	1621953	1626221	chr1	3570066	3572234	3	1.07052656349873e-05
chr1	1621953	1626221	chr1	3586728	3593828	1	0.0590996628881459
chr1	1654446	1656535	chr1	1705732	1710251	1	1
chr1	1654446	1656535	chr1	1712050	1715416	3	1
chr1	1654446	1656535	chr1	1770872	1776487	2	1
chr1	1654446	1656535	chr1	1818389	1824053	4	1
chr1	1654446	1656535	chr1	1837653	1842653	3	1
chr1	1654446	1656535	chr1	2119722	2122591	1	0.594122403350497
chr1	1654446	1656535	chr1	2163640	2166544	1	0.467239363121829
chr1	1675228	1678594	chr1	1705732	1710251	3	1
chr1	1675228	1678594	chr1	1712050	1715416	1	1
chr1	1675228	1678594	chr1	1777956	1780814	1	1
chr1	1675228	1678594	chr1	1818389	1824053	6	1
chr1	1675228	1678594	chr1	1837653	1842653	10	1
chr1	1675228	1678594	chr1	2119722	2122591	1	0.671408789970693
chr1	1675228	1678594	chr1	2503807	2509719	1	0.0806394212616357
chr1	1705732	1710251	chr1	1712050	1715416	73	1
chr1	1705732	1710251	chr1	1758306	1761416	9	1
chr1	1705732	1710251	chr1	1762950	1767893	4	1
chr1	1705732	1710251	chr1	1770872	1776487	3	1
chr1	1705732	1710251	chr1	1777956	1780814	6	1
chr1	1705732	1710251	chr1	1790909	1796801	12	1
chr1	1705732	1710251	chr1	1818389	1824053	19	1
chr1	1705732	1710251	chr1	1837653	1842653	28	1
chr1	1705732	1710251	chr1	2124229	2127907	2	0.261691177483949
chr1	1705732	1710251	chr1	2157446	2160069	2	0.174852164973056
chr1	1705732	1710251	chr1	2163640	2166544	1	0.61709811853408
chr1	1705732	1710251	chr1	2228933	2232277	1	0.431393243885434
chr1	1705732	1710251	chr1	2317394	2320128	1	0.258367449086783
chr1	1705732	1710251	chr1	2480707	2482964	3	8.20645540426299e-05
chr1	1705732	1710251	chr1	2503807	2509719	2	0.00322850400428007
chr1	1705732	1710251	chr1	3570066	3572234	1	0.0598025110322617
chr1	1705732	1710251	chr1	3579078	3581623	2	0.00103794301656731
chr1	1712050	1715416	chr1	1758306	1761416	26	1
chr1	1712050	1715416	chr1	1762950	1767893	8	1
chr1	1712050	1715416	chr1	1770872	1776487	14	1
chr1	1712050	1715416	chr1	1777956	1780814	5	1
chr1	1712050	1715416	chr1	1790909	1796801	9	1
chr1	1712050	1715416	chr1	1818389	1824053	21	1
chr1	1712050	1715416	chr1	1837653	1842653	48	0.00859974798848145
chr1	1712050	1715416	chr1	2042114	2044777	1	1
chr1	1712050	1715416	chr1	2124229	2127907	2	0.285008747427456
chr1	1712050	1715416	chr1	2163640	2166544	1	0.639058167701505
chr1	1712050	1715416	chr1	2341980	2348713	1	0.225170614166076
chr1	1712050	1715416	chr1	2476096	2479318	1	0.0857544671005876
chr1	1712050	1715416	chr1	2511352	2515987	1	0.0820653298592193
chr1	1712050	1715416	chr1	3564870	3569316	1	0.0595968492223377
chr1	1712050	1715416	chr1	3574275	3577642	1	0.0595671704006641
chr1	1712050	1715416	chr1	3586728	3593828	1	0.0595425886257047
chr1	1758306	1761416	chr1	1762950	1767893	74	1
chr1	1758306	1761416	chr1	1770872	1776487	43	1
chr1	1758306	1761416	chr1	1777956	1780814	15	1
chr1	1758306	1761416	chr1	1790909	1796801	20	1
chr1	1758306	1761416	chr1	1818389	1824053	22	1
chr1	1758306	1761416	chr1	1837653	1842653	52	0.10527071382684
chr1	1758306	1761416	chr1	2157446	2160069	2	0.350136879546413
chr1	1758306	1761416	chr1	2341980	2348713	1	0.306027578919242
chr1	1758306	1761416	chr1	2453902	2458252	1	0.142486660882395
chr1	1758306	1761416	chr1	2503807	2509719	1	0.0869756508663641
chr1	1762950	1767893	chr1	1770872	1776487	97	0.312106781473086
chr1	1762950	1767893	chr1	1777956	1780814	20	1
chr1	1762950	1767893	chr1	1790909	1796801	17	1
chr1	1762950	1767893	chr1	1818389	1824053	21	1
chr1	1762950	1767893	chr1	1837653	1842653	29	1
chr1	1770872	1776487	chr1	1777956	1780814	58	1
chr1	1770872	1776487	chr1	1790909	1796801	22	1
chr1	1770872	1776487	chr1	1818389	1824053	25	1
chr1	1770872	1776487	chr1	1837653	1842653	44	0.810340800638257
chr1	1770872	1776487	chr1	2184343	2187846	1	0.790813887785571
chr1	1770872	1776487	chr1	2317394	2320128	2	0.0652405879178438
chr1	1770872	1776487	chr1	2320944	2324955	2	0.0646755875465646
chr1	1770872	1776487	chr1	2476096	2479318	1	0.134813322462794
chr1	1770872	1776487	chr1	2480707	2482964	2	0.00815800861950209
chr1	1770872	1776487	chr1	2484390	2488140	1	0.122851950173026
chr1	1770872	1776487	chr1	2503807	2509719	1	0.101808112068436
chr1	1777956	1780814	chr1	1790909	1796801	11	1
chr1	1777956	1780814	chr1	1818389	1824053	7	1
chr1	1777956	1780814	chr1	1837653	1842653	18	1
chr1	1777956	1780814	chr1	2042114	2044777	1	1
chr1	1777956	1780814	chr1	2453902	2458252	1	0.16433628953731
chr1	1777956	1780814	chr1	3586728	3593828	1	0.0596899138176436
chr1	1790909	1796801	chr1	1818389	1824053	30	1
chr1	1790909	1796801	chr1	1837653	1842653	38	1
chr1	1790909	1796801	chr1	2124229	2127907	2	0.826686883152069
chr1	1790909	1796801	chr1	2184343	2187846	1	0.894878840511034
chr1	1790909	1796801	chr1	2228933	2232277	1	0.695556001761102
chr1	1790909	1796801	chr1	2453902	2458252	1	0.182848208334571
chr1	1818389	1824053	chr1	1837653	1842653	92	0.0341928413788414
chr1	1818389	1824053	chr1	2042114	2044777	2	1
chr1	1818389	1824053	chr1	2124229	2127907	3	0.885259461569704
chr1	1818389	1824053	chr1	2228933	2232277	1	0.804190773670376
chr1	1818389	1824053	chr1	2320944	2324955	3	0.0186298503843846
chr1	1818389	1824053	chr1	2341980	2348713	1	0.425846958354569
chr1	1818389	1824053	chr1	2476096	2479318	2	0.0195558066315906
chr1	1818389	1824053	chr1	2503807	2509719	2	0.0122614307236127
chr1	1818389	1824053	chr1	2511352	2515987	1	0.145405940660952
chr1	1818389	1824053	chr1	3570066	3572234	1	0.0600209940416005
chr1	1837653	1842653	chr1	2042114	2044777	1	1
chr1	1837653	1842653	chr1	2119722	2122591	1	1
chr1	1837653	1842653	chr1	2124229	2127907	6	0.62300070300203
chr1	1837653	1842653	chr1	2157446	2160069	2	0.991428785136995
chr1	1837653	1842653	chr1	2163640	2166544	8	0.00429121928267547
chr1	1837653	1842653	chr1	2184343	2187846	2	0.685562235947079
chr1	1837653	1842653	chr1	2228933	2232277	3	0.113656499086063
chr1	1837653	1842653	chr1	2317394	2320128	2	0.123266650122857
chr1	1837653	1842653	chr1	2320944	2324955	6	2.9141197985768e-05
chr1	1837653	1842653	chr1	2341980	2348713	9	1.55756049779358e-09
chr1	1837653	1842653	chr1	2453902	2458252	2	0.0336282011689642
chr1	1837653	1842653	chr1	2480707	2482964	6	5.26752878374961e-08
chr1	1837653	1842653	chr1	2484390	2488140	2	0.0220616881639952
chr1	1837653	1842653	chr1	2503807	2509719	12	0
chr1	1837653	1842653	chr1	2511352	2515987	5	5.79358570858923e-07
chr1	1837653	1842653	chr1	2572225	2575679	2	0.0049322478465206
chr1	1837653	1842653	chr1	3564870	3569316	3	1.22734556049987e-05
chr1	1837653	1842653	chr1	3570066	3572234	1	0.0601497636086455
chr1	1837653	1842653	chr1	3574275	3577642	3	1.20866602444855e-05
chr1	1837653	1842653	chr1	3586728	3593828	2	0.00110962432676237
chr1	1837653	1842653	chr1	3711013	3714336	2	0.00103565058214073
chr1	2042114	2044777	chr1	2119722	2122591	1	1
chr1	2042114	2044777	chr1	2341980	2348713	1	1
chr1	2042114	2044777	chr1	2503807	2509719	1	0.596068888855468
chr1	2042114	2044777	chr1	2511352	2515987	1	0.576045456308311
chr1	2042114	2044777	chr1	3579078	3581623	1	0.0610929257127068
chr1	2119722	2122591	chr1	2157446	2160069	2	1
chr1	2119722	2122591	chr1	2163640	2166544	3	1
chr1	2119722	2122591	chr1	2184343	2187846	3	1
chr1	2119722	2122591	chr1	2220862	2224678	1	1
chr1	2119722	2122591	chr1	2228933	2232277	3	1
chr1	2119722	2122591	chr1	2317394	2320128	2	1
chr1	2119722	2122591	chr1	2320944	2324955	6	1
chr1	2119722	2122591	chr1	2341980	2348713	10	1
chr1	2119722	2122591	chr1	2453902	2458252	1	1
chr1	2119722	2122591	chr1	2480707	2482964	2	0.55665145374084
chr1	2119722	2122591	chr1	2484390	2488140	1	1
chr1	2119722	2122591	chr1	2503807	2509719	9	5.36384803508482e-06
chr1	2119722	2122591	chr1	3586728	3593828	2	0.00135131301529387
chr1	2119722	2122591	chr1	3772450	3776893	1	0.0602876259119099
chr1	2124229	2127907	chr1	2157446	2160069	7	1
chr1	2124229	2127907	chr1	2163640	2166544	12	1
chr1	2124229	2127907	chr1	2184343	2187846	17	1
chr1	2124229	2127907	chr1	2220862	2224678	2	1
chr1	2124229	2127907	chr1	2228933	2232277	13	1
chr1	2124229	2127907	chr1	2317394	2320128	28	0.313385215100799
chr1	2124229	2127907	chr1	2320944	2324955	16	1
chr1	2124229	2127907	chr1	2341980	2348713	28	0.151854570436261
chr1	2124229	2127907	chr1	2453902	2458252	7	0.0116107647317996
chr1	2124229	2127907	chr1	2476096	2479318	5	0.0457611521068665
chr1	2124229	2127907	chr1	2480707	2482964	7	0.00175362362508917
chr1	2124229	2127907	chr1	2503807	2509719	3	0.148218264307085
chr1	2124229	2127907	chr1	2511352	2515987	5	0.00889243543537059
chr1	2124229	2127907	chr1	2572225	2575679	1	0.650810475242142
chr1	2124229	2127907	chr1	3570066	3572234	1	0.0620111091423423
chr1	2124229	2127907	chr1	3579078	3581623	4	1.5875576363337e-07
chr1	2124229	2127907	chr1	3586728	3593828	2	0.0013779289720134
chr1	2157446	2160069	chr1	2163640	2166544	10	1
chr1	2157446	2160069	chr1	2184343	2187846	4	1
chr1	2157446	2160069	chr1	2228933	2232277	4	1
chr1	2157446	2160069	chr1	2320944	2324955	5	1
chr1	2157446	2160069	chr1	2341980	2348713	4	1
chr1	2157446	2160069	chr1	2480707	2482964	1	1
chr1	2157446	2160069	chr1	2484390	2488140	1	1
chr1	2157446	2160069	chr1	2503807	2509719	1	1
chr1	2157446	2160069	chr1	2511352	2515987	1	1
chr1	2163640	2166544	chr1	2184343	2187846	28	1
chr1	2163640	2166544	chr1	2220862	2224678	2	1
chr1	2163640	2166544	chr1	2228933	2232277	11	1
chr1	2163640	2166544	chr1	2317394	2320128	6	1
chr1	2163640	2166544	chr1	2320944	2324955	5	1
chr1	2163640	2166544	chr1	2341980	2348713	4	1
chr1	2163640	2166544	chr1	2453902	2458252	3	1
chr1	2163640	2166544	chr1	2476096	2479318	1	1
chr1	2163640	2166544	chr1	2480707	2482964	1	1
chr1	2163640	2166544	chr1	2484390	2488140	2	0.961174345144141
chr1	2163640	2166544	chr1	2503807	2509719	4	0.14337185518605
chr1	2163640	2166544	chr1	2511352	2515987	2	0.662328247185238
chr1	2163640	2166544	chr1	3564870	3569316	3	1.89473687623009e-05
chr1	2163640	2166544	chr1	3579078	3581623	1	0.0627449171015799
chr1	2163640	2166544	chr1	3586728	3593828	1	0.0624222124756439
chr1	2184343	2187846	chr1	2220862	2224678	8	1
chr1	2184343	2187846	chr1	2228933	2232277	22	1
chr1	2184343	2187846	chr1	2317394	2320128	10	1
chr1	2184343	2187846	chr1	2320944	2324955	6	1
chr1	2184343	2187846	chr1	2341980	2348713	4	1
chr1	2184343	2187846	chr1	2453902	2458252	1	1
chr1	2184343	2187846	chr1	2484390	2488140	2	1
chr1	2184343	2187846	chr1	2503807	2509719	9	0.0018213812891059
chr1	2184343	2187846	chr1	2511352	2515987	6	0.0449418077273337
chr1	2184343	2187846	chr1	3586728	3593828	1	0.062522941693614
chr1	2184343	2187846	chr1	3772450	3776893	1	0.0609370240932505
chr1	2220862	2224678	chr1	2228933	2232277	3	1
chr1	2220862	2224678	chr1	2317394	2320128	1	1
chr1	2220862	2224678	chr1	2320944	2324955	3	1
chr1	2220862	2224678	chr1	2453902	2458252	1	1
chr1	2220862	2224678	chr1	2480707	2482964	1	1
chr1	2220862	2224678	chr1	3564870	3569316	1	0.0635133207865861
chr1	2220862	2224678	chr1	3579078	3581623	1	0.0631619270114546
chr1	2220862	2224678	chr1	3586728	3593828	1	0.0632644449893155
chr1	2228933	2232277	chr1	2317394	2320128	4	1
chr1	2228933	2232277	chr1	2320944	2324955	3	1
chr1	2228933	2232277	chr1	2341980	2348713	8	1
chr1	2228933	2232277	chr1	2453902	2458252	1	1
chr1	2228933	2232277	chr1	2503807	2509719	1	1
chr1	2228933	2232277	chr1	2511352	2515987	2	1
chr1	2228933	2232277	chr1	2572225	2575679	2	0.712717034281311
chr1	2228933	2232277	chr1	3570066	3572234	1	0.0640136023925226
chr1	2228933	2232277	chr1	3586728	3593828	1	0.0630529123917981
chr1	2228933	2232277	chr1	3814610	3818201	1	0.0607799413833688
chr1	2317394	2320128	chr1	2341980	2348713	33	1
chr1	2317394	2320128	chr1	2453902	2458252	2	1
chr1	2317394	2320128	chr1	2476096	2479318	4	1
chr1	2317394	2320128	chr1	2480707	2482964	4	1
chr1	2317394	2320128	chr1	2484390	2488140	1	1
chr1	2317394	2320128	chr1	2503807	2509719	6	1
chr1	2317394	2320128	chr1	2511352	2515987	4	1
chr1	2317394	2320128	chr1	3564870	3569316	2	0.00163447246460585
chr1	2317394	2320128	chr1	3574275	3577642	1	0.0647174337123306
chr1	2317394	2320128	chr1	3579078	3581623	1	0.0647195923474615
chr1	2317394	2320128	chr1	3586728	3593828	1	0.0644259015401156
chr1	2320944	2324955	chr1	2341980	2348713	58	1
chr1	2320944	2324955	chr1	2453902	2458252	6	1
chr1	2320944	2324955	chr1	2476096	2479318	7	1
chr1	2320944	2324955	chr1	2480707	2482964	11	1
chr1	2320944	2324955	chr1	2484390	2488140	1	1
chr1	2320944	2324955	chr1	2503807	2509719	10	1
chr1	2320944	2324955	chr1	2511352	2515987	15	1
chr1	2320944	2324955	chr1	2572225	2575679	1	1
chr1	2320944	2324955	chr1	3564870	3569316	4	2.44980279588098e-07
chr1	2320944	2324955	chr1	3570066	3572234	1	0.0649022179325823
chr1	2320944	2324955	chr1	3586728	3593828	3	2.36877793623776e-05
chr1	2341980	2348713	chr1	2453902	2458252	40	0.264964910430984
chr1	2341980	2348713	chr1	2476096	2479318	46	0.0164129077572642
chr1	2341980	2348713	chr1	2480707	2482964	58	1.54891049231516e-05
chr1	2341980	2348713	chr1	2484390	2488140	18	1
chr1	2341980	2348713	chr1	2503807	2509719	55	6.10863203218208e-06
chr1	2341980	2348713	chr1	2511352	2515987	60	4.30521543047398e-08
chr1	2341980	2348713	chr1	2572225	2575679	4	1
chr1	2341980	2348713	chr1	3564870	3569316	3	2.49150382986222e-05
chr1	2341980	2348713	chr1	3570066	3572234	2	0.00171991549949877
chr1	2341980	2348713	chr1	3586728	3593828	3	2.38157068310055e-05
chr1	2341980	2348713	chr1	3711013	3714336	4	1.73031479611429e-07
chr1	2341980	2348713	chr1	3772450	3776893	2	0.00138742380974839
chr1	2453902	2458252	chr1	2476096	2479318	27	1
chr1	2453902	2458252	chr1	2480707	2482964	20	1
chr1	2453902	2458252	chr1	2484390	2488140	4	1
chr1	2453902	2458252	chr1	2503807	2509719	20	1
chr1	2453902	2458252	chr1	2511352	2515987	24	1
chr1	2453902	2458252	chr1	3564870	3569316	2	0.00193649807907729
chr1	2453902	2458252	chr1	3570066	3572234	4	3.35758426506239e-07
chr1	2453902	2458252	chr1	3579078	3581623	1	0.0680677636525797
chr1	2453902	2458252	chr1	3586728	3593828	1	0.0675020106956386
chr1	2476096	2479318	chr1	2484390	2488140	12	1
chr1	2476096	2479318	chr1	2503807	2509719	34	1
chr1	2476096	2479318	chr1	2511352	2515987	36	1
chr1	2476096	2479318	chr1	2572225	2575679	2	1
chr1	2476096	2479318	chr1	3564870	3569316	2	0.00202571620665361
chr1	2476096	2479318	chr1	3579078	3581623	2	0.00201279435545202
chr1	2476096	2479318	chr1	3586728	3593828	3	3.21295391868107e-05
chr1	2476096	2479318	chr1	3711013	3714336	1	0.0654935497861957
chr1	2476096	2479318	chr1	3772450	3776893	1	0.0641370356682212
chr1	2480707	2482964	chr1	2503807	2509719	54	1
chr1	2480707	2482964	chr1	2511352	2515987	73	0.106337769707142
chr1	2480707	2482964	chr1	2572225	2575679	5	1
chr1	2480707	2482964	chr1	3564870	3569316	1	0.0686082376152151
chr1	2480707	2482964	chr1	3570066	3572234	1	0.0697985315134478
chr1	2480707	2482964	chr1	3574275	3577642	2	0.00196149987621357
chr1	2480707	2482964	chr1	3579078	3581623	2	0.00194306474638378
chr1	2480707	2482964	chr1	3586728	3593828	1	0.067973648848314
chr1	2480707	2482964	chr1	3814610	3818201	2	0.00151971469266687
chr1	2484390	2488140	chr1	2503807	2509719	48	1
chr1	2484390	2488140	chr1	2511352	2515987	39	1
chr1	2484390	2488140	chr1	3574275	3577642	1	0.0684736917779855
chr1	2503807	2509719	chr1	2511352	2515987	420	0
chr1	2503807	2509719	chr1	2572225	2575679	3	1
chr1	2503807	2509719	chr1	3564870	3569316	4	4.04414071634308e-07
chr1	2503807	2509719	chr1	3570066	3572234	3	3.43772773388168e-05
chr1	2503807	2509719	chr1	3574275	3577642	4	3.82171668886892e-07
chr1	2503807	2509719	chr1	3579078	3581623	3	3.50608253287551e-05
chr1	2503807	2509719	chr1	3586728	3593828	3	3.34779516011147e-05
chr1	2503807	2509719	chr1	3711013	3714336	2	0.00172536896487673
chr1	2503807	2509719	chr1	3718981	3723389	1	0.0657748948965721
chr1	2503807	2509719	chr1	3772450	3776893	1	0.0645228307524864
chr1	2503807	2509719	chr1	3814610	3818201	1	0.0638592931789638
chr1	2511352	2515987	chr1	2572225	2575679	5	1
chr1	2511352	2515987	chr1	3564870	3569316	6	2.24563770090273e-11
chr1	2511352	2515987	chr1	3570066	3572234	8	0
chr1	2511352	2515987	chr1	3574275	3577642	2	0.00203240670659531
chr1	2511352	2515987	chr1	3579078	3581623	3	3.46838575524086e-05
chr1	2511352	2515987	chr1	3586728	3593828	9	0
chr1	2511352	2515987	chr1	3711013	3714336	2	0.00172199914572271
chr1	2511352	2515987	chr1	3772450	3776893	2	0.00161608282098449
chr1	2511352	2515987	chr1	3814610	3818201	1	0.0639193993834003
chr1	2572225	2575679	chr1	3574275	3577642	1	0.0715238699980169
chr1	3564870	3569316	chr1	3574275	3577642	81	1
chr1	3564870	3569316	chr1	3579078	3581623	165	2.2533159309302e-15
chr1	3564870	3569316	chr1	3586728	3593828	277	0
chr1	3564870	3569316	chr1	3711013	3714336	25	1
chr1	3564870	3569316	chr1	3718981	3723389	9	1
chr1	3564870	3569316	chr1	3772450	3776893	8	1
chr1	3564870	3569316	chr1	3814610	3818201	4	1
chr1	3570066	3572234	chr1	3579078	3581623	160	3.93780193009772e-11
chr1	3570066	3572234	chr1	3586728	3593828	202	0
chr1	3570066	3572234	chr1	3711013	3714336	5	1
chr1	3570066	3572234	chr1	3772450	3776893	4	1
chr1	3570066	3572234	chr1	3814610	3818201	2	1
chr1	3574275	3577642	chr1	3586728	3593828	140	1.57666233513276e-09
chr1	3574275	3577642	chr1	3711013	3714336	6	1
chr1	3574275	3577642	chr1	3718981	3723389	2	1
chr1	3574275	3577642	chr1	3814610	3818201	1	1
chr1	3579078	3581623	chr1	3586728	3593828	343	0
chr1	3579078	3581623	chr1	3711013	3714336	11	1
chr1	3579078	3581623	chr1	3718981	3723389	7	1
chr1	3579078	3581623	chr1	3772450	3776893	2	1
chr1	3579078	3581623	chr1	3814610	3818201	5	1
chr1	3579078	3581623	chr1	4854304	4858302	1	0.0645471682346388
chr1	3586728	3593828	chr1	3711013	3714336	19	1
chr1	3586728	3593828	chr1	3718981	3723389	7	1
chr1	3586728	3593828	chr1	3772450	3776893	3	1
chr1	3586728	3593828	chr1	3814610	3818201	9	1
chr1	3711013	3714336	chr1	3718981	3723389	43	1
chr1	3711013	3714336	chr1	3772450	3776893	20	1
chr1	3711013	3714336	chr1	3814610	3818201	7	1
chr1	3718981	3723389	chr1	3772450	3776893	6	1
chr1	3718981	3723389	chr1	3814610	3818201	4	1
chr1	3772450	3776893	chr1	3814610	3818201	14	1
chr1	3772450	3776893	chr1	4854304	4858302	2	0.00199129634438411
chr1	3814610	3818201	chr1	4854304	4858302	1	0.0700868391943472
chr1	4854304	4858302	chr1	5184997	5187285	4	0.216324110108168
chr1	4854304	4858302	chr1	6083935	6087745	2	0.00166675287070613
chr1	4854304	4858302	chr1	6450407	6454874	1	0.0606849390448221
chr1	4854304	4858302	chr1	6638483	6641155	1	0.0598212883201768
chr1	4854304	4858302	chr1	6835405	6841270	2	0.00100156309345141
chr1	4854304	4858302	chr1	6842157	6847408	1	0.0589315193013769
chr1	5184997	5187285	chr1	6658405	6664858	1	0.0625013663798075
chr1	6050953	6055868	chr1	6083935	6087745	48	1
chr1	6050953	6055868	chr1	6257152	6259413	8	1
chr1	6050953	6055868	chr1	6264111	6266972	7	1
chr1	6050953	6055868	chr1	6293151	6297367	6	1
chr1	6050953	6055868	chr1	6417247	6420309	5	0.0252376473775182
chr1	6050953	6055868	chr1	6450407	6454874	2	0.343638004637196
chr1	6050953	6055868	chr1	6549021	6551454	2	0.108952668335549
chr1	6050953	6055868	chr1	6612265	6615994	4	0.000590510803263017
chr1	6050953	6055868	chr1	6672572	6676324	1	0.243521437043162
chr1	6050953	6055868	chr1	6842157	6847408	1	0.0855245432966837
chr1	6050953	6055868	chr1	6879116	6885153	2	0.00347005450814203
chr1	6050953	6055868	chr1	8047366	8049866	1	0.0594703822888454
chr1	6083935	6087745	chr1	6257152	6259413	12	1
chr1	6083935	6087745	chr1	6264111	6266972	13	1
chr1	6083935	6087745	chr1	6293151	6297367	5	1
chr1	6083935	6087745	chr1	6348374	6351296	3	1
chr1	6083935	6087745	chr1	6417247	6420309	3	0.435890777794797
chr1	6083935	6087745	chr1	6450407	6454874	3	0.194756776337047
chr1	6083935	6087745	chr1	6549021	6551454	5	0.00064503374665545
chr1	6083935	6087745	chr1	6612265	6615994	1	0.415859589688878
chr1	6083935	6087745	chr1	6638483	6641155	1	0.362748083853052
chr1	6083935	6087745	chr1	6658405	6664858	3	0.00455105144419668
chr1	6083935	6087745	chr1	6835405	6841270	3	8.91549188403628e-05
chr1	6083935	6087745	chr1	6842157	6847408	2	0.00354422756726126
chr1	6083935	6087745	chr1	6879116	6885153	2	0.00331326220173658
chr1	6083935	6087745	chr1	8012463	8015150	3	1.01892270805119e-05
chr1	6257152	6259413	chr1	6264111	6266972	111	0.0317078102893279
chr1	6257152	6259413	chr1	6293151	6297367	28	1
chr1	6257152	6259413	chr1	6348374	6351296	3	1
chr1	6257152	6259413	chr1	6407374	6409859	6	1
chr1	6257152	6259413	chr1	6417247	6420309	11	1
chr1	6257152	6259413	chr1	6450407	6454874	11	1
chr1	6257152	6259413	chr1	6549021	6551454	5	0.628154921446819
chr1	6257152	6259413	chr1	6612265	6615994	2	0.595508438724517
chr1	6257152	6259413	chr1	6638483	6641155	2	0.426039038619299
chr1	6257152	6259413	chr1	6658405	6664858	1	0.836129376783256
chr1	6257152	6259413	chr1	6672572	6676324	1	0.780923623839971
chr1	6257152	6259413	chr1	6683738	6686280	2	0.233492054242927
chr1	6257152	6259413	chr1	6759500	6761915	1	0.480994056740855
chr1	6257152	6259413	chr1	6835405	6841270	1	0.311328732983509
chr1	6257152	6259413	chr1	6842157	6847408	1	0.297732415298825
chr1	6257152	6259413	chr1	6879116	6885153	3	0.00191256196277673
chr1	6257152	6259413	chr1	6947365	6949913	1	0.147758854340527
chr1	6257152	6259413	chr1	7461631	7468836	1	0.0656390962983542
chr1	6257152	6259413	chr1	7830238	7832365	1	0.0608782980364249
chr1	6257152	6259413	chr1	8025212	8029875	1	0.0598275497798539
chr1	6257152	6259413	chr1	8217741	8220387	2	0.00103240330678851
chr1	6264111	6266972	chr1	6293151	6297367	34	1
chr1	6264111	6266972	chr1	6348374	6351296	3	1
chr1	6264111	6266972	chr1	6407374	6409859	1	1
chr1	6264111	6266972	chr1	6417247	6420309	19	1
chr1	6264111	6266972	chr1	6450407	6454874	22	0.981993345794942
chr1	6264111	6266972	chr1	6549021	6551454	6	0.673571695205691
chr1	6264111	6266972	chr1	6612265	6615994	2	0.658978469526232
chr1	6264111	6266972	chr1	6638483	6641155	2	0.464314590891624
chr1	6264111	6266972	chr1	6658405	6664858	4	0.035860388042143
chr1	6264111	6266972	chr1	6759500	6761915	1	0.499977078040442
chr1	6264111	6266972	chr1	6835405	6841270	1	0.328731507776619
chr1	6264111	6266972	chr1	6842157	6847408	1	0.311807740291529
chr1	6264111	6266972	chr1	6879116	6885153	4	0.000124081971486095
chr1	6264111	6266972	chr1	6919799	6922651	1	0.19146283706444
chr1	6264111	6266972	chr1	6947365	6949913	1	0.156923128866316
chr1	6264111	6266972	chr1	7461631	7468836	2	0.00174135919481528
chr1	6264111	6266972	chr1	7830238	7832365	2	0.00127453356469695
chr1	6264111	6266972	chr1	8012463	8015150	1	0.0600614532600119
chr1	6264111	6266972	chr1	8052268	8054644	1	0.0597783952434057
chr1	6264111	6266972	chr1	8155067	8159020	1	0.0595358900862732
chr1	6264111	6266972	chr1	8204114	8206495	1	0.0593874045102696
chr1	6264111	6266972	chr1	8240427	8242675	1	0.0599047703849286
chr1	6293151	6297367	chr1	6348374	6351296	17	1
chr1	6293151	6297367	chr1	6407374	6409859	3	1
chr1	6293151	6297367	chr1	6417247	6420309	18	1
chr1	6293151	6297367	chr1	6450407	6454874	13	1
chr1	6293151	6297367	chr1	6549021	6551454	6	1
chr1	6293151	6297367	chr1	6612265	6615994	2	0.987390764686244
chr1	6293151	6297367	chr1	6658405	6664858	3	0.200844310163642
chr1	6293151	6297367	chr1	6672572	6676324	4	0.0583592502120658
chr1	6293151	6297367	chr1	6683738	6686280	1	0.897249551596257
chr1	6293151	6297367	chr1	6759500	6761915	1	0.589324525266677
chr1	6293151	6297367	chr1	6835405	6841270	4	0.000836979450567352
chr1	6293151	6297367	chr1	7461631	7468836	1	0.0664751455584501
chr1	6348374	6351296	chr1	6407374	6409859	9	1
chr1	6348374	6351296	chr1	6417247	6420309	32	1
chr1	6348374	6351296	chr1	6450407	6454874	21	1
chr1	6348374	6351296	chr1	6549021	6551454	12	1
chr1	6348374	6351296	chr1	6612265	6615994	4	1
chr1	6348374	6351296	chr1	6638483	6641155	1	1
chr1	6348374	6351296	chr1	6658405	6664858	1	1
chr1	6348374	6351296	chr1	6672572	6676324	1	1
chr1	6348374	6351296	chr1	6879116	6885153	1	0.411498185085334
chr1	6348374	6351296	chr1	6919799	6922651	1	0.32547720266467
chr1	6348374	6351296	chr1	7461631	7468836	1	0.0678510841744872
chr1	6348374	6351296	chr1	8012463	8015150	1	0.0603581131216909
chr1	6348374	6351296	chr1	8155067	8159020	1	0.0597074478188067
chr1	6348374	6351296	chr1	8204114	8206495	1	0.0595944570310577
chr1	6348374	6351296	chr1	8225500	8230274	3	1.04704293014767e-05
chr1	6407374	6409859	chr1	6417247	6420309	84	0.865125189793913
chr1	6407374	6409859	chr1	6450407	6454874	16	1
chr1	6407374	6409859	chr1	6549021	6551454	4	1
chr1	6407374	6409859	chr1	6879116	6885153	1	0.57050982861516
chr1	6407374	6409859	chr1	6947365	6949913	1	0.389593286985323
chr1	6407374	6409859	chr1	8012463	8015150	1	0.0607716946898793
chr1	6407374	6409859	chr1	8155067	8159020	1	0.0598844112465089
chr1	6417247	6420309	chr1	6450407	6454874	178	0
chr1	6417247	6420309	chr1	6549021	6551454	29	0.926750430307505
chr1	6417247	6420309	chr1	6612265	6615994	9	1
chr1	6417247	6420309	chr1	6638483	6641155	5	1
chr1	6417247	6420309	chr1	6658405	6664858	5	1
chr1	6417247	6420309	chr1	6672572	6676324	2	1
chr1	6417247	6420309	chr1	6683738	6686280	1	1
chr1	6417247	6420309	chr1	6759500	6761915	2	0.721845172609539
chr1	6417247	6420309	chr1	6835405	6841270	5	0.00268108927710755
chr1	6417247	6420309	chr1	6842157	6847408	2	0.235658711214231
chr1	6417247	6420309	chr1	6879116	6885153	7	5.629234137597e-06
chr1	6417247	6420309	chr1	6947365	6949913	1	0.41241577830147
chr1	6417247	6420309	chr1	7393756	7396784	2	0.00230530075411204
chr1	6417247	6420309	chr1	7461631	7468836	2	0.00208869827084786
chr1	6417247	6420309	chr1	8012463	8015150	1	0.0608452627817217
chr1	6417247	6420309	chr1	8204114	8206495	1	0.0597818427283237
chr1	6417247	6420309	chr1	8225500	8230274	3	1.12299278004626e-05
chr1	6450407	6454874	chr1	6549021	6551454	13	1
chr1	6450407	6454874	chr1	6612265	6615994	7	1
chr1	6450407	6454874	chr1	6638483	6641155	2	1
chr1	6450407	6454874	chr1	6658405	6664858	2	1
chr1	6450407	6454874	chr1	6672572	6676324	4	1
chr1	6450407	6454874	chr1	6683738	6686280	2	1
chr1	6450407	6454874	chr1	6759500	6761915	1	1
chr1	6450407	6454874	chr1	6842157	6847408	6	0.00132091317797055
chr1	6450407	6454874	chr1	6879116	6885153	5	0.00191256196277673
chr1	6450407	6454874	chr1	6919799	6922651	2	0.139676828511285
chr1	6450407	6454874	chr1	6947365	6949913	1	0.497651858943144
chr1	6450407	6454874	chr1	7461631	7468836	3	3.83865414783735e-05
chr1	6450407	6454874	chr1	7830238	7832365	1	0.0628631824575155
chr1	6450407	6454874	chr1	8012463	8015150	1	0.0609880871927206
chr1	6450407	6454874	chr1	8155067	8159020	1	0.0600570658147275
chr1	6450407	6454874	chr1	8225500	8230274	2	0.00109255975569731
chr1	6549021	6551454	chr1	6612265	6615994	44	0.879696838832347
chr1	6549021	6551454	chr1	6638483	6641155	13	1
chr1	6549021	6551454	chr1	6658405	6664858	8	1
chr1	6549021	6551454	chr1	6672572	6676324	5	1
chr1	6549021	6551454	chr1	6683738	6686280	6	1
chr1	6549021	6551454	chr1	6759500	6761915	11	1
chr1	6549021	6551454	chr1	6835405	6841270	3	1
chr1	6549021	6551454	chr1	6842157	6847408	3	1
chr1	6549021	6551454	chr1	6879116	6885153	13	8.550821861961e-07
chr1	6549021	6551454	chr1	6919799	6922651	2	0.485023520949114
chr1	6549021	6551454	chr1	6927013	6930860	1	0.956011985903067
chr1	6549021	6551454	chr1	6947365	6949913	2	0.339093427175727
chr1	6549021	6551454	chr1	7393756	7396784	1	0.0791929638254818
chr1	6549021	6551454	chr1	7461631	7468836	6	5.20217430943204e-11
chr1	6549021	6551454	chr1	8019506	8023080	3	1.71101428108143e-05
chr1	6549021	6551454	chr1	8047366	8049866	2	0.00131551315983219
chr1	6549021	6551454	chr1	8240427	8242675	3	1.60168753459462e-05
chr1	6549021	6551454	chr1	8485543	8489904	2	0.00102550962686415
chr1	6612265	6615994	chr1	6638483	6641155	43	1
chr1	6612265	6615994	chr1	6658405	6664858	13	1
chr1	6612265	6615994	chr1	6672572	6676324	9	1
chr1	6612265	6615994	chr1	6683738	6686280	6	1
chr1	6612265	6615994	chr1	6759500	6761915	8	1
chr1	6612265	6615994	chr1	6835405	6841270	5	1
chr1	6612265	6615994	chr1	6842157	6847408	6	1
chr1	6612265	6615994	chr1	6879116	6885153	9	1
chr1	6612265	6615994	chr1	6919799	6922651	4	0.510765231927915
chr1	6612265	6615994	chr1	6927013	6930860	1	1
chr1	6612265	6615994	chr1	6947365	6949913	2	0.80088898629594
chr1	6612265	6615994	chr1	7461631	7468836	1	0.0788893789080775
chr1	6612265	6615994	chr1	7830238	7832365	1	0.0657173548064823
chr1	6612265	6615994	chr1	8025212	8029875	1	0.0625921703136984
chr1	6612265	6615994	chr1	8052268	8054644	1	0.0620954725876134
chr1	6612265	6615994	chr1	8155067	8159020	1	0.0610980206433891
chr1	6612265	6615994	chr1	8225500	8230274	1	0.0605735851448625
chr1	6638483	6641155	chr1	6658405	6664858	14	1
chr1	6638483	6641155	chr1	6672572	6676324	11	1
chr1	6638483	6641155	chr1	6683738	6686280	16	1
chr1	6638483	6641155	chr1	6759500	6761915	10	1
chr1	6638483	6641155	chr1	6835405	6841270	5	1
chr1	6638483	6641155	chr1	6842157	6847408	5	1
chr1	6638483	6641155	chr1	6879116	6885153	6	1
chr1	6638483	6641155	chr1	6927013	6930860	3	1
chr1	6638483	6641155	chr1	7461631	7468836	3	6.61229010907844e-05
chr1	6638483	6641155	chr1	7830238	7832365	1	0.0659309589766894
chr1	6638483	6641155	chr1	8012463	8015150	1	0.0628690314402795
chr1	6638483	6641155	chr1	8019506	8023080	1	0.0628456876051516
chr1	6638483	6641155	chr1	8052268	8054644	1	0.062451979874338
chr1	6638483	6641155	chr1	8155067	8159020	2	0.00129563400184477
chr1	6638483	6641155	chr1	8179650	8181952	1	0.0610629883106901
chr1	6638483	6641155	chr1	8225500	8230274	1	0.060751851512515
chr1	6658405	6664858	chr1	6672572	6676324	7	1
chr1	6658405	6664858	chr1	6683738	6686280	5	1
chr1	6658405	6664858	chr1	6759500	6761915	4	1
chr1	6658405	6664858	chr1	6835405	6841270	3	1
chr1	6658405	6664858	chr1	6842157	6847408	4	1
chr1	6658405	6664858	chr1	6879116	6885153	9	1
chr1	6658405	6664858	chr1	6927013	6930860	1	1
chr1	6658405	6664858	chr1	7461631	7468836	1	0.0836196806331657
chr1	6658405	6664858	chr1	8012463	8015150	1	0.0644151763942565
chr1	6658405	6664858	chr1	8225500	8230274	2	0.00129797820247126
chr1	6658405	6664858	chr1	8480337	8485027	1	0.0598759750605504
chr1	6672572	6676324	chr1	6683738	6686280	21	1
chr1	6672572	6676324	chr1	6759500	6761915	11	1
chr1	6672572	6676324	chr1	6835405	6841270	2	1
chr1	6672572	6676324	chr1	6842157	6847408	4	1
chr1	6672572	6676324	chr1	6879116	6885153	8	1
chr1	6672572	6676324	chr1	6947365	6949913	3	1
chr1	6672572	6676324	chr1	7461631	7468836	2	0.00329047811947929
chr1	6672572	6676324	chr1	8019506	8023080	1	0.063329394057803
chr1	6672572	6676324	chr1	8179650	8181952	1	0.0613824559453606
chr1	6672572	6676324	chr1	8453322	8458543	1	0.0597894112311391
chr1	6672572	6676324	chr1	8480337	8485027	1	0.0597156237161905
chr1	6683738	6686280	chr1	6759500	6761915	1	1
chr1	6683738	6686280	chr1	6835405	6841270	3	1
chr1	6683738	6686280	chr1	6842157	6847408	2	1
chr1	6683738	6686280	chr1	6879116	6885153	5	1
chr1	6683738	6686280	chr1	6919799	6922651	1	1
chr1	6683738	6686280	chr1	6947365	6949913	1	1
chr1	6683738	6686280	chr1	7830238	7832365	1	0.0672839506330621
chr1	6683738	6686280	chr1	8155067	8159020	2	0.00134200595321553
chr1	6759500	6761915	chr1	6835405	6841270	13	1
chr1	6759500	6761915	chr1	6842157	6847408	23	1
chr1	6759500	6761915	chr1	6879116	6885153	56	0.000449441931863992
chr1	6759500	6761915	chr1	6919799	6922651	9	1
chr1	6759500	6761915	chr1	6927013	6930860	1	1
chr1	6759500	6761915	chr1	6947365	6949913	5	1
chr1	6759500	6761915	chr1	7461631	7468836	4	8.71168206607597e-06
chr1	6759500	6761915	chr1	7830238	7832365	4	3.83667516970843e-07
chr1	6759500	6761915	chr1	8012463	8015150	3	2.40311808232257e-05
chr1	6759500	6761915	chr1	8019506	8023080	1	0.0646434873167932
chr1	6759500	6761915	chr1	8052268	8054644	1	0.0640726401293405
chr1	6759500	6761915	chr1	8225500	8230274	1	0.0617708000936196
chr1	6759500	6761915	chr1	8722210	8731956	1	0.0591013435854616
chr1	6835405	6841270	chr1	6842157	6847408	233	0
chr1	6835405	6841270	chr1	6879116	6885153	158	0
chr1	6835405	6841270	chr1	6919799	6922651	18	1
chr1	6835405	6841270	chr1	6927013	6930860	10	1
chr1	6835405	6841270	chr1	6947365	6949913	19	1
chr1	6835405	6841270	chr1	7461631	7468836	8	6.17974677189658e-11
chr1	6835405	6841270	chr1	7830238	7832365	3	4.5034005740084e-05
chr1	6835405	6841270	chr1	8012463	8015150	6	1.65268579165242e-11
chr1	6835405	6841270	chr1	8019506	8023080	2	0.00182041327148729
chr1	6835405	6841270	chr1	8052268	8054644	1	0.0661476538111743
chr1	6835405	6841270	chr1	8155067	8159020	4	2.13793570966728e-07
chr1	6835405	6841270	chr1	8163742	8166059	2	0.00158920577169387
chr1	6835405	6841270	chr1	8225500	8230274	1	0.0632482612901044
chr1	6835405	6841270	chr1	8453322	8458543	3	1.48462359479557e-05
chr1	6835405	6841270	chr1	8480337	8485027	1	0.0607335600238566
chr1	6835405	6841270	chr1	8599700	8602802	1	0.0599373044692944
chr1	6835405	6841270	chr1	8654401	8657209	1	0.0604975187612662
chr1	6835405	6841270	chr1	8708393	8712336	1	0.0599283402604389
chr1	6835405	6841270	chr1	8722210	8731956	1	0.0596513187542417
chr1	6835405	6841270	chr1	8771166	8773568	1	0.0595510110508231
chr1	6835405	6841270	chr1	8820323	8824358	1	0.0593503819206896
chr1	6842157	6847408	chr1	6879116	6885153	185	0
chr1	6842157	6847408	chr1	6919799	6922651	21	1
chr1	6842157	6847408	chr1	6927013	6930860	16	1
chr1	6842157	6847408	chr1	6947365	6949913	14	1
chr1	6842157	6847408	chr1	7461631	7468836	7	3.41808036489871e-09
chr1	6842157	6847408	chr1	7830238	7832365	1	0.0726075230885123
chr1	6842157	6847408	chr1	8012463	8015150	3	2.87978996944348e-05
chr1	6842157	6847408	chr1	8019506	8023080	1	0.0664056898790806
chr1	6842157	6847408	chr1	8047366	8049866	3	2.55827053908311e-05
chr1	6842157	6847408	chr1	8052268	8054644	3	2.56210998462276e-05
chr1	6842157	6847408	chr1	8155067	8159020	5	1.39344496662538e-09
chr1	6842157	6847408	chr1	8163742	8166059	1	0.0638706919942941
chr1	6842157	6847408	chr1	8217741	8220387	1	0.064116659670957
chr1	6842157	6847408	chr1	8225500	8230274	3	1.91997584281475e-05
chr1	6842157	6847408	chr1	8480337	8485027	2	0.00119751158156142
chr1	6842157	6847408	chr1	8485543	8489904	1	0.0604924730159118
chr1	6842157	6847408	chr1	8686532	8688943	2	0.00105916842778569
chr1	6842157	6847408	chr1	8708393	8712336	2	0.00107745589293519
chr1	6842157	6847408	chr1	8722210	8731956	2	0.00103673133779702
chr1	6842157	6847408	chr1	8771166	8773568	1	0.0593851523365116
chr1	6842157	6847408	chr1	8820323	8824358	1	0.0590697599714001
chr1	6879116	6885153	chr1	6919799	6922651	190	0
chr1	6879116	6885153	chr1	6927013	6930860	91	6.02841199370675e-06
chr1	6879116	6885153	chr1	6947365	6949913	92	5.95832226406151e-09
chr1	6879116	6885153	chr1	7461631	7468836	39	0
chr1	6879116	6885153	chr1	7830238	7832365	7	3.18905704949669e-13
chr1	6879116	6885153	chr1	8012463	8015150	6	2.03110971164208e-11
chr1	6879116	6885153	chr1	8019506	8023080	12	0
chr1	6879116	6885153	chr1	8025212	8029875	3	3.19921921405182e-05
chr1	6879116	6885153	chr1	8047366	8049866	1	0.0669629384098092
chr1	6879116	6885153	chr1	8052268	8054644	6	1.48731565069425e-11
chr1	6879116	6885153	chr1	8155067	8159020	8	0
chr1	6879116	6885153	chr1	8163742	8166059	2	0.00166491488257547
chr1	6879116	6885153	chr1	8179650	8181952	1	0.0650066275247072
chr1	6879116	6885153	chr1	8225500	8230274	14	0
chr1	6879116	6885153	chr1	8240427	8242675	5	1.80302857169218e-09
chr1	6879116	6885153	chr1	8340458	8342720	2	0.00141616339656184
chr1	6879116	6885153	chr1	8480337	8485027	4	1.23053932267724e-07
chr1	6879116	6885153	chr1	8485543	8489904	5	7.60967438723659e-10
chr1	6879116	6885153	chr1	8531934	8534069	2	0.0012683998778384
chr1	6879116	6885153	chr1	8551666	8557573	1	0.060403566693388
chr1	6879116	6885153	chr1	8582103	8585833	2	0.00128344799617075
chr1	6879116	6885153	chr1	8599700	8602802	3	1.27901076819728e-05
chr1	6879116	6885153	chr1	8603320	8605805	1	0.0605367897967056
chr1	6879116	6885153	chr1	8662241	8666926	2	0.001187296901039
chr1	6879116	6885153	chr1	8700363	8705438	1	0.0597346526178215
chr1	6879116	6885153	chr1	8708393	8712336	4	9.54727207936829e-08
chr1	6879116	6885153	chr1	8722210	8731956	2	0.00109073120476854
chr1	6879116	6885153	chr1	8739174	8742940	1	0.0597562273687369
chr1	6879116	6885153	chr1	8771166	8773568	1	0.0596676069487684
chr1	6879116	6885153	chr1	8820323	8824358	5	3.76836185332579e-10
chr1	6879116	6885153	chr1	8872655	8879021	4	7.42888140033309e-08
chr1	6919799	6922651	chr1	6927013	6930860	46	1
chr1	6919799	6922651	chr1	6947365	6949913	27	1
chr1	6919799	6922651	chr1	7461631	7468836	11	1.19106796921869e-13
chr1	6919799	6922651	chr1	7830238	7832365	1	0.0756859137003598
chr1	6919799	6922651	chr1	8019506	8023080	1	0.0681971691909397
chr1	6919799	6922651	chr1	8155067	8159020	3	2.41946135744343e-05
chr1	6919799	6922651	chr1	8217741	8220387	2	0.00164646290714759
chr1	6919799	6922651	chr1	8225500	8230274	2	0.00154249047929923
chr1	6919799	6922651	chr1	8453322	8458543	2	0.00127726697393664
chr1	6919799	6922651	chr1	8480337	8485027	1	0.0609370240932505
chr1	6919799	6922651	chr1	8603320	8605805	4	9.92429181903075e-08
chr1	6919799	6922651	chr1	8747223	8751176	1	0.0596604914685471
chr1	6927013	6930860	chr1	6947365	6949913	20	1
chr1	6927013	6930860	chr1	7461631	7468836	2	0.068982579016183
chr1	6927013	6930860	chr1	8012463	8015150	1	0.0690345434235579
chr1	6927013	6930860	chr1	8019506	8023080	3	3.20532352306667e-05
chr1	6927013	6930860	chr1	8047366	8049866	1	0.0676492404376531
chr1	6927013	6930860	chr1	8225500	8230274	1	0.0639955184320285
chr1	6927013	6930860	chr1	8480337	8485027	1	0.06099806096776
chr1	6927013	6930860	chr1	8591412	8593909	2	0.00116807683682272
chr1	6927013	6930860	chr1	8747223	8751176	1	0.0596757327089093
chr1	6947365	6949913	chr1	7461631	7468836	4	0.00145038684699482
chr1	6947365	6949913	chr1	7830238	7832365	1	0.0774926713583679
chr1	6947365	6949913	chr1	8019506	8023080	3	3.37093340183999e-05
chr1	6947365	6949913	chr1	8155067	8159020	2	0.00171810188199269
chr1	6947365	6949913	chr1	8179650	8181952	1	0.0654221872766973
chr1	6947365	6949913	chr1	8225500	8230274	4	2.14705283484043e-07
chr1	6947365	6949913	chr1	8739174	8742940	4	8.28888655929522e-08
chr1	7393756	7396784	chr1	7461631	7468836	15	1
chr1	7393756	7396784	chr1	7830238	7832365	1	0.696970801082099
chr1	7393756	7396784	chr1	8019506	8023080	1	0.233561848345921
chr1	7393756	7396784	chr1	8225500	8230274	1	0.0798573940019702
chr1	7393756	7396784	chr1	8931579	8935743	1	0.0612011089724285
chr1	7461631	7468836	chr1	7830238	7832365	7	0.00109623263084831
chr1	7461631	7468836	chr1	8012463	8015150	6	2.54046091391183e-06
chr1	7461631	7468836	chr1	8019506	8023080	6	1.70000167509379e-06
chr1	7461631	7468836	chr1	8047366	8049866	1	0.303930396716219
chr1	7461631	7468836	chr1	8052268	8054644	2	0.0487275194979783
chr1	7461631	7468836	chr1	8155067	8159020	15	0
chr1	7461631	7468836	chr1	8179650	8181952	1	0.120809904910923
chr1	7461631	7468836	chr1	8217741	8220387	1	0.0901706781282928
chr1	7461631	7468836	chr1	8225500	8230274	14	0
chr1	7461631	7468836	chr1	8240427	8242675	5	2.15780498677505e-08
chr1	7461631	7468836	chr1	8340458	8342720	1	0.077770189421977
chr1	7461631	7468836	chr1	8453322	8458543	1	0.072231402393157
chr1	7461631	7468836	chr1	8480337	8485027	1	0.0712218137101469
chr1	7461631	7468836	chr1	8485543	8489904	1	0.0712327612382049
chr1	7461631	7468836	chr1	8568534	8571526	2	0.00203172736104478
chr1	7461631	7468836	chr1	8582103	8585833	2	0.00206219720923803
chr1	7461631	7468836	chr1	8603320	8605805	2	0.00191652806983423
chr1	7461631	7468836	chr1	8654401	8657209	1	0.0678933941489263
chr1	7461631	7468836	chr1	8700363	8705438	2	0.00165413307498488
chr1	7461631	7468836	chr1	8708393	8712336	2	0.00172331872780995
chr1	7461631	7468836	chr1	8718766	8721413	1	0.0654683768837346
chr1	7461631	7468836	chr1	8722210	8731956	1	0.0648425680445917
chr1	7461631	7468836	chr1	8739174	8742940	1	0.0646382489897055
chr1	7461631	7468836	chr1	8771166	8773568	1	0.0640421607859115
chr1	7461631	7468836	chr1	8872655	8879021	1	0.0629637756753751
chr1	7461631	7468836	chr1	8939234	8941853	1	0.0625833548057792
chr1	7461631	7468836	chr1	9066376	9071753	2	0.00122351737570547
chr1	7461631	7468836	chr1	9119947	9128024	2	0.00122817461460944
chr1	7461631	7468836	chr1	9132971	9140966	10	0
chr1	7830238	7832365	chr1	8012463	8015150	10	1
chr1	7830238	7832365	chr1	8019506	8023080	9	1
chr1	7830238	7832365	chr1	8047366	8049866	1	1
chr1	7830238	7832365	chr1	8052268	8054644	4	1
chr1	7830238	7832365	chr1	8155067	8159020	12	1.20288996058932e-05
chr1	7830238	7832365	chr1	8163742	8166059	1	1
chr1	7830238	7832365	chr1	8179650	8181952	1	1
chr1	7830238	7832365	chr1	8225500	8230274	4	0.0345052438901729
chr1	7830238	7832365	chr1	8480337	8485027	2	0.0211311511312364
chr1	7830238	7832365	chr1	8599700	8602802	1	0.0847691056969374
chr1	7830238	7832365	chr1	8718766	8721413	1	0.0782565734111775
chr1	7830238	7832365	chr1	8820323	8824358	2	0.00230229185454369
chr1	7830238	7832365	chr1	8939234	8941853	1	0.0698382788171327
chr1	7830238	7832365	chr1	9187481	9191356	1	0.0635470050727827
chr1	7830238	7832365	chr1	9484774	9490366	2	0.00119182467752333
chr1	8012463	8015150	chr1	8019506	8023080	233	0
chr1	8012463	8015150	chr1	8025212	8029875	21	1
chr1	8012463	8015150	chr1	8047366	8049866	14	1
chr1	8012463	8015150	chr1	8052268	8054644	19	1
chr1	8012463	8015150	chr1	8155067	8159020	24	1
chr1	8012463	8015150	chr1	8163742	8166059	3	1
chr1	8012463	8015150	chr1	8179650	8181952	3	1
chr1	8012463	8015150	chr1	8204114	8206495	4	1
chr1	8012463	8015150	chr1	8217741	8220387	2	1
chr1	8012463	8015150	chr1	8225500	8230274	24	0.535311515784324
chr1	8012463	8015150	chr1	8240427	8242675	5	1
chr1	8012463	8015150	chr1	8340458	8342720	2	0.895398232422014
chr1	8012463	8015150	chr1	8453322	8458543	6	0.000159272210281422
chr1	8012463	8015150	chr1	8485543	8489904	2	0.136486834334284
chr1	8012463	8015150	chr1	8531934	8534069	3	0.0144811187827665
chr1	8012463	8015150	chr1	8551666	8557573	5	5.47199038269635e-05
chr1	8012463	8015150	chr1	8582103	8585833	3	0.00596626963394805
chr1	8012463	8015150	chr1	8591412	8593909	1	0.313970220060207
chr1	8012463	8015150	chr1	8599700	8602802	2	0.0493080456926759
chr1	8012463	8015150	chr1	8603320	8605805	2	0.0498847998570764
chr1	8012463	8015150	chr1	8662241	8666926	1	0.207233955602254
chr1	8012463	8015150	chr1	8686532	8688943	1	0.170692649196474
chr1	8012463	8015150	chr1	8700363	8705438	1	0.150140636623012
chr1	8012463	8015150	chr1	8708393	8712336	2	0.0109672796096073
chr1	8012463	8015150	chr1	8718766	8721413	1	0.134243576727515
chr1	8012463	8015150	chr1	8722210	8731956	8	1.90926649904536e-13
chr1	8012463	8015150	chr1	8739174	8742940	3	0.000182464871147013
chr1	8012463	8015150	chr1	8747223	8751176	1	0.0984367470306076
chr1	8012463	8015150	chr1	8758897	8761703	1	0.0873658676596458
chr1	8012463	8015150	chr1	8771166	8773568	2	0.00366295589557321
chr1	8012463	8015150	chr1	8820323	8824358	2	0.00324660296171557
chr1	8012463	8015150	chr1	8872655	8879021	3	6.51083936728193e-05
chr1	8012463	8015150	chr1	8931579	8935743	1	0.0764970553282133
chr1	8012463	8015150	chr1	8939234	8941853	4	7.68468103662141e-07
chr1	8012463	8015150	chr1	9066376	9071753	1	0.0700727367438075
chr1	8012463	8015150	chr1	9095139	9097918	1	0.070370622466088
chr1	8012463	8015150	chr1	9132971	9140966	1	0.0703390817071002
chr1	8012463	8015150	chr1	9220927	9223537	1	0.0660093559121694
chr1	8012463	8015150	chr1	9484774	9490366	1	0.0619859205200037
chr1	8012463	8015150	chr1	9647792	9654150	1	0.0609512684383685
chr1	8012463	8015150	chr1	9684553	9686912	1	0.0604172403754869
chr1	8012463	8015150	chr1	9721230	9723440	1	0.0605943940018122
chr1	8012463	8015150	chr1	9842154	9848088	1	0.0601078201781391
chr1	8012463	8015150	chr1	9996137	9998673	1	0.0593741194389414
chr1	8019506	8023080	chr1	8025212	8029875	54	1
chr1	8019506	8023080	chr1	8047366	8049866	18	1
chr1	8019506	8023080	chr1	8052268	8054644	19	1
chr1	8019506	8023080	chr1	8155067	8159020	24	1
chr1	8019506	8023080	chr1	8163742	8166059	3	1
chr1	8019506	8023080	chr1	8204114	8206495	5	1
chr1	8019506	8023080	chr1	8217741	8220387	2	1
chr1	8019506	8023080	chr1	8225500	8230274	37	0.00694426627255219
chr1	8019506	8023080	chr1	8240427	8242675	8	1
chr1	8019506	8023080	chr1	8340458	8342720	7	0.02436766704246
chr1	8019506	8023080	chr1	8453322	8458543	9	1.44988002578042e-07
chr1	8019506	8023080	chr1	8480337	8485027	3	0.0397363006764943
chr1	8019506	8023080	chr1	8485543	8489904	7	4.61480529086767e-06
chr1	8019506	8023080	chr1	8531934	8534069	2	0.085755424379448
chr1	8019506	8023080	chr1	8551666	8557573	2	0.0702749351934067
chr1	8019506	8023080	chr1	8568534	8571526	1	0.378851070910864
chr1	8019506	8023080	chr1	8582103	8585833	1	0.355491668986785
chr1	8019506	8023080	chr1	8603320	8605805	2	0.0527774408804579
chr1	8019506	8023080	chr1	8662241	8666926	2	0.0241948362807071
chr1	8019506	8023080	chr1	8700363	8705438	3	0.00060596523135856
chr1	8019506	8023080	chr1	8708393	8712336	8	1.1913806256148e-12
chr1	8019506	8023080	chr1	8718766	8721413	2	0.00999805431901597
chr1	8019506	8023080	chr1	8722210	8731956	6	2.29039213196655e-09
chr1	8019506	8023080	chr1	8758897	8761703	1	0.0941496063368954
chr1	8019506	8023080	chr1	8820323	8824358	1	0.082135022215335
chr1	8019506	8023080	chr1	8872655	8879021	1	0.0793455188307777
chr1	8019506	8023080	chr1	8931579	8935743	2	0.00262732902457107
chr1	8019506	8023080	chr1	8939234	8941853	5	7.19791331182869e-09
chr1	8019506	8023080	chr1	8958126	8960909	1	0.0742584443375334
chr1	8019506	8023080	chr1	9119947	9128024	1	0.0689906835618379
chr1	8019506	8023080	chr1	9132971	9140966	1	0.0696030159517062
chr1	8019506	8023080	chr1	9238620	9242168	2	0.00170311221995525
chr1	8019506	8023080	chr1	9293210	9295908	1	0.0662018438356013
chr1	8019506	8023080	chr1	9298333	9300488	1	0.0644170148809221
chr1	8019506	8023080	chr1	9745654	9748796	4	9.24921668731584e-08
chr1	8019506	8023080	chr1	9952101	9955186	1	0.0593730573101062
chr1	8019506	8023080	chr1	9996137	9998673	1	0.0591480604037738
chr1	8025212	8029875	chr1	8047366	8049866	12	1
chr1	8025212	8029875	chr1	8052268	8054644	9	1
chr1	8025212	8029875	chr1	8155067	8159020	7	1
chr1	8025212	8029875	chr1	8204114	8206495	1	1
chr1	8025212	8029875	chr1	8217741	8220387	1	1
chr1	8025212	8029875	chr1	8225500	8230274	6	1
chr1	8025212	8029875	chr1	8240427	8242675	5	1
chr1	8025212	8029875	chr1	8340458	8342720	2	1
chr1	8025212	8029875	chr1	8453322	8458543	3	0.0639210499101526
chr1	8025212	8029875	chr1	8485543	8489904	2	0.159466650133137
chr1	8025212	8029875	chr1	8551666	8557573	2	0.0740844399161907
chr1	8025212	8029875	chr1	8603320	8605805	2	0.0585447428301629
chr1	8025212	8029875	chr1	8718766	8721413	1	0.149598105655184
chr1	8025212	8029875	chr1	8747223	8751176	1	0.112639409871823
chr1	8025212	8029875	chr1	8872655	8879021	1	0.0804558960251149
chr1	8025212	8029875	chr1	9238620	9242168	2	0.00174263740943967
chr1	8025212	8029875	chr1	9842154	9848088	1	0.060077763304076
chr1	8047366	8049866	chr1	8155067	8159020	29	1
chr1	8047366	8049866	chr1	8163742	8166059	3	1
chr1	8047366	8049866	chr1	8179650	8181952	5	1
chr1	8047366	8049866	chr1	8204114	8206495	4	1
chr1	8047366	8049866	chr1	8217741	8220387	1	1
chr1	8047366	8049866	chr1	8225500	8230274	42	0.00271088614545875
chr1	8047366	8049866	chr1	8240427	8242675	12	1
chr1	8047366	8049866	chr1	8340458	8342720	10	0.0265550177056271
chr1	8047366	8049866	chr1	8453322	8458543	13	2.85741408466541e-11
chr1	8047366	8049866	chr1	8480337	8485027	5	0.00162555665306132
chr1	8047366	8049866	chr1	8485543	8489904	3	0.0595671704006641
chr1	8047366	8049866	chr1	8531934	8534069	1	0.534572184560906
chr1	8047366	8049866	chr1	8568534	8571526	1	0.437410187722
chr1	8047366	8049866	chr1	8582103	8585833	3	0.0104081946603244
chr1	8047366	8049866	chr1	8591412	8593909	2	0.0655118827541498
chr1	8047366	8049866	chr1	8599700	8602802	1	0.362670512491218
chr1	8047366	8049866	chr1	8654401	8657209	3	0.00273475093461306
chr1	8047366	8049866	chr1	8700363	8705438	2	0.0196529054323503
chr1	8047366	8049866	chr1	8708393	8712336	1	0.185626681511952
chr1	8047366	8049866	chr1	8718766	8721413	2	0.015388759200835
chr1	8047366	8049866	chr1	8722210	8731956	2	0.0135431648433751
chr1	8047366	8049866	chr1	8747223	8751176	2	0.00936681815394829
chr1	8047366	8049866	chr1	8771166	8773568	2	0.00604697097922633
chr1	8047366	8049866	chr1	8820323	8824358	2	0.00341841324655507
chr1	8047366	8049866	chr1	8931579	8935743	3	5.51796050391874e-05
chr1	8047366	8049866	chr1	8939234	8941853	1	0.077334006815608
chr1	8047366	8049866	chr1	9238620	9242168	1	0.065974358727668
chr1	8047366	8049866	chr1	9254861	9258422	1	0.0662335278432754
chr1	8047366	8049866	chr1	9715992	9720670	2	0.00118102113327828
chr1	8047366	8049866	chr1	10009103	10011635	1	0.0594752332355386
chr1	8052268	8054644	chr1	8155067	8159020	51	0.0209225141561238
chr1	8052268	8054644	chr1	8163742	8166059	4	1
chr1	8052268	8054644	chr1	8179650	8181952	3	1
chr1	8052268	8054644	chr1	8204114	8206495	5	1
chr1	8052268	8054644	chr1	8217741	8220387	6	1
chr1	8052268	8054644	chr1	8225500	8230274	60	2.08152139307846e-08
chr1	8052268	8054644	chr1	8240427	8242675	20	1
chr1	8052268	8054644	chr1	8340458	8342720	4	1
chr1	8052268	8054644	chr1	8453322	8458543	9	1.35299660531816e-06
chr1	8052268	8054644	chr1	8480337	8485027	3	0.062819113718615
chr1	8052268	8054644	chr1	8485543	8489904	14	8.56654609740788e-14
chr1	8052268	8054644	chr1	8531934	8534069	1	0.552991281775924
chr1	8052268	8054644	chr1	8568534	8571526	1	0.453193037164606
chr1	8052268	8054644	chr1	8582103	8585833	1	0.425932936652837
chr1	8052268	8054644	chr1	8591412	8593909	1	0.39131925014753
chr1	8052268	8054644	chr1	8599700	8602802	2	0.0641369745708304
chr1	8052268	8054644	chr1	8662241	8666926	4	0.000146103690600996
chr1	8052268	8054644	chr1	8686532	8688943	2	0.026269505784805
chr1	8052268	8054644	chr1	8700363	8705438	2	0.0210283187422318
chr1	8052268	8054644	chr1	8708393	8712336	1	0.193897628093185
chr1	8052268	8054644	chr1	8718766	8721413	2	0.0168809006373629
chr1	8052268	8054644	chr1	8722210	8731956	4	2.33841855920107e-05
chr1	8052268	8054644	chr1	8739174	8742940	1	0.151808610250137
chr1	8052268	8054644	chr1	8747223	8751176	1	0.141371351970143
chr1	8052268	8054644	chr1	8820323	8824358	4	1.29092622550938e-06
chr1	8052268	8054644	chr1	8872655	8879021	5	1.14721511874189e-08
chr1	8052268	8054644	chr1	9193893	9196154	1	0.067310631169975
chr1	8052268	8054644	chr1	9298333	9300488	1	0.0650066275247072
chr1	8052268	8054644	chr1	9745654	9748796	2	0.00115830280453226
chr1	8052268	8054644	chr1	9842154	9848088	1	0.060013906744752
chr1	8052268	8054644	chr1	9917634	9919943	1	0.0595776117357515
chr1	8155067	8159020	chr1	8163742	8166059	284	0
chr1	8155067	8159020	chr1	8179650	8181952	103	0.00017690247779223
chr1	8155067	8159020	chr1	8204114	8206495	72	0.012591069947435
chr1	8155067	8159020	chr1	8217741	8220387	59	0.12630255271013
chr1	8155067	8159020	chr1	8225500	8230274	836	0
chr1	8155067	8159020	chr1	8240427	8242675	277	0
chr1	8155067	8159020	chr1	8340458	8342720	43	0.00138600074744288
chr1	8155067	8159020	chr1	8453322	8458543	25	1.0870236928867e-12
chr1	8155067	8159020	chr1	8480337	8485027	20	1.20562345654087e-12
chr1	8155067	8159020	chr1	8485543	8489904	27	0
chr1	8155067	8159020	chr1	8531934	8534069	7	0.000602873504854931
chr1	8155067	8159020	chr1	8551666	8557573	8	1.8085935605846e-05
chr1	8155067	8159020	chr1	8568534	8571526	3	0.0782803843394301
chr1	8155067	8159020	chr1	8582103	8585833	17	0
chr1	8155067	8159020	chr1	8591412	8593909	6	0.000188922982401642
chr1	8155067	8159020	chr1	8599700	8602802	3	0.0552073973030188
chr1	8155067	8159020	chr1	8603320	8605805	11	2.41429014992046e-10
chr1	8155067	8159020	chr1	8654401	8657209	1	0.511088609180338
chr1	8155067	8159020	chr1	8662241	8666926	5	0.000173310004543834
chr1	8155067	8159020	chr1	8686532	8688943	8	9.46250697818648e-09
chr1	8155067	8159020	chr1	8700363	8705438	7	1.09482534701371e-07
chr1	8155067	8159020	chr1	8708393	8712336	11	7.77230955380559e-14
chr1	8155067	8159020	chr1	8718766	8721413	4	0.00051793083407411
chr1	8155067	8159020	chr1	8722210	8731956	26	0
chr1	8155067	8159020	chr1	8739174	8742940	10	3.15082448318723e-13
chr1	8155067	8159020	chr1	8747223	8751176	8	3.43889296782684e-10
chr1	8155067	8159020	chr1	8758897	8761703	2	0.0395828972289518
chr1	8155067	8159020	chr1	8771166	8773568	2	0.0340821236391143
chr1	8155067	8159020	chr1	8820323	8824358	10	0
chr1	8155067	8159020	chr1	8872655	8879021	11	0
chr1	8155067	8159020	chr1	8931579	8935743	7	1.07974781519486e-12
chr1	8155067	8159020	chr1	8939234	8941853	7	1.16451710509472e-12
chr1	8155067	8159020	chr1	8958126	8960909	1	0.082305414426236
chr1	8155067	8159020	chr1	9066376	9071753	2	0.00258334725811387
chr1	8155067	8159020	chr1	9095139	9097918	2	0.00255552689304598
chr1	8155067	8159020	chr1	9119947	9128024	11	0
chr1	8155067	8159020	chr1	9132971	9140966	15	0
chr1	8155067	8159020	chr1	9177771	9182991	1	0.0713507668317843
chr1	8155067	8159020	chr1	9220927	9223537	1	0.0693375563717024
chr1	8155067	8159020	chr1	9254861	9258422	2	0.00205729190042606
chr1	8155067	8159020	chr1	9293210	9295908	4	3.9534196227478e-07
chr1	8155067	8159020	chr1	9298333	9300488	1	0.0672460009924015
chr1	8155067	8159020	chr1	9470323	9473985	3	2.15873042991101e-05
chr1	8155067	8159020	chr1	9484774	9490366	1	0.063560622280115
chr1	8155067	8159020	chr1	9597661	9603439	1	0.0624301780612272
chr1	8155067	8159020	chr1	9684553	9686912	6	3.78152804576603e-12
chr1	8155067	8159020	chr1	9715992	9720670	1	0.061307899718311
chr1	8155067	8159020	chr1	9728359	9730878	1	0.0609369102812062
chr1	8155067	8159020	chr1	9745654	9748796	4	1.16580483030239e-07
chr1	8155067	8159020	chr1	9842154	9848088	1	0.0605753208845988
chr1	8155067	8159020	chr1	9948119	9950357	1	0.0597735654830866
chr1	8155067	8159020	chr1	10000831	10004636	1	0.059653417030798
chr1	8163742	8166059	chr1	8179650	8181952	32	1
chr1	8163742	8166059	chr1	8204114	8206495	19	1
chr1	8163742	8166059	chr1	8217741	8220387	12	1
chr1	8163742	8166059	chr1	8225500	8230274	85	9.01950601648611e-07
chr1	8163742	8166059	chr1	8240427	8242675	20	1
chr1	8163742	8166059	chr1	8340458	8342720	5	1
chr1	8163742	8166059	chr1	8453322	8458543	8	0.130374512418171
chr1	8163742	8166059	chr1	8485543	8489904	1	1
chr1	8163742	8166059	chr1	8603320	8605805	1	0.690965864594838
chr1	8163742	8166059	chr1	8654401	8657209	1	0.535428141815665
chr1	8163742	8166059	chr1	8686532	8688943	1	0.431645132863012
chr1	8163742	8166059	chr1	8708393	8712336	1	0.387687975735355
chr1	8163742	8166059	chr1	8718766	8721413	1	0.365170012919608
chr1	8163742	8166059	chr1	8722210	8731956	1	0.345610272359502
chr1	8163742	8166059	chr1	8739174	8742940	2	0.0569959604551354
chr1	8163742	8166059	chr1	8771166	8773568	1	0.264153460254494
chr1	8163742	8166059	chr1	8820323	8824358	2	0.0189537588615971
chr1	8163742	8166059	chr1	9177771	9182991	1	0.0717975737170779
chr1	8163742	8166059	chr1	9187481	9191356	1	0.0710350592812494
chr1	8163742	8166059	chr1	9728359	9730878	1	0.061012563317406
chr1	8179650	8181952	chr1	8204114	8206495	15	1
chr1	8179650	8181952	chr1	8217741	8220387	3	1
chr1	8179650	8181952	chr1	8225500	8230274	67	0.0623001985947858
chr1	8179650	8181952	chr1	8240427	8242675	9	1
chr1	8179650	8181952	chr1	8340458	8342720	2	1
chr1	8179650	8181952	chr1	8453322	8458543	9	0.624266446548446
chr1	8179650	8181952	chr1	8485543	8489904	1	1
chr1	8179650	8181952	chr1	8551666	8557573	1	0.982506702967752
chr1	8179650	8181952	chr1	8582103	8585833	1	0.862196541667304
chr1	8179650	8181952	chr1	8722210	8731956	2	0.0652222920345916
chr1	8179650	8181952	chr1	8771166	8773568	1	0.291454718875314
chr1	8179650	8181952	chr1	8872655	8879021	1	0.145889842630523
chr1	8179650	8181952	chr1	8931579	8935743	1	0.0873932356723177
chr1	8179650	8181952	chr1	9597661	9603439	2	0.00144852801998377
chr1	8179650	8181952	chr1	9684553	9686912	1	0.0615530323898154
chr1	8179650	8181952	chr1	9715992	9720670	1	0.0616701565748089
chr1	8179650	8181952	chr1	10000831	10004636	2	0.00108360181741153
chr1	8204114	8206495	chr1	8217741	8220387	40	1
chr1	8204114	8206495	chr1	8225500	8230274	152	0
chr1	8204114	8206495	chr1	8240427	8242675	41	1
chr1	8204114	8206495	chr1	8340458	8342720	3	1
chr1	8204114	8206495	chr1	8480337	8485027	2	1
chr1	8204114	8206495	chr1	8531934	8534069	3	0.518696796363937
chr1	8204114	8206495	chr1	8551666	8557573	3	0.29391732633827
chr1	8204114	8206495	chr1	8568534	8571526	1	1
chr1	8204114	8206495	chr1	8582103	8585833	2	0.467700858892104
chr1	8204114	8206495	chr1	8686532	8688943	2	0.119365734978276
chr1	8204114	8206495	chr1	8700363	8705438	2	0.0980126380781823
chr1	8204114	8206495	chr1	8739174	8742940	1	0.402456322669356
chr1	8204114	8206495	chr1	8758897	8761703	1	0.358337869410772
chr1	8204114	8206495	chr1	8820323	8824358	1	0.248672516781433
chr1	8204114	8206495	chr1	8872655	8879021	1	0.17611093643726
chr1	8204114	8206495	chr1	9119947	9128024	1	0.0765139470477441
chr1	8204114	8206495	chr1	9132971	9140966	1	0.0771996315536267
chr1	8204114	8206495	chr1	9597661	9603439	1	0.0631286895918795
chr1	8204114	8206495	chr1	9684553	9686912	2	0.00134266943441632
chr1	8204114	8206495	chr1	10009103	10011635	1	0.0601240879392761
chr1	8217741	8220387	chr1	8225500	8230274	189	0
chr1	8217741	8220387	chr1	8240427	8242675	18	1
chr1	8217741	8220387	chr1	8340458	8342720	2	1
chr1	8217741	8220387	chr1	8453322	8458543	1	1
chr1	8217741	8220387	chr1	8480337	8485027	1	1
chr1	8217741	8220387	chr1	8485543	8489904	2	1
chr1	8217741	8220387	chr1	8531934	8534069	2	1
chr1	8217741	8220387	chr1	8551666	8557573	2	0.817698716689557
chr1	8217741	8220387	chr1	8582103	8585833	1	1
chr1	8217741	8220387	chr1	8591412	8593909	1	0.999399024324924
chr1	8217741	8220387	chr1	8603320	8605805	2	0.437301297501229
chr1	8217741	8220387	chr1	8708393	8712336	2	0.120939837578707
chr1	8217741	8220387	chr1	8722210	8731956	4	0.00197307952083802
chr1	8217741	8220387	chr1	8739174	8742940	5	0.000119131251402464
chr1	8217741	8220387	chr1	8771166	8773568	1	0.376111246913573
chr1	8217741	8220387	chr1	8939234	8941853	2	0.00745424172821834
chr1	8217741	8220387	chr1	9238620	9242168	1	0.0729456477958678
chr1	8217741	8220387	chr1	9293210	9295908	1	0.0723295840712942
chr1	8225500	8230274	chr1	8240427	8242675	709	0
chr1	8225500	8230274	chr1	8340458	8342720	74	8.24872426831382e-09
chr1	8225500	8230274	chr1	8453322	8458543	34	0.0105698442175554
chr1	8225500	8230274	chr1	8480337	8485027	19	0.725464655852501
chr1	8225500	8230274	chr1	8485543	8489904	26	0.0874598401151218
chr1	8225500	8230274	chr1	8531934	8534069	11	0.00139949914949335
chr1	8225500	8230274	chr1	8551666	8557573	8	0.0035522421254351
chr1	8225500	8230274	chr1	8568534	8571526	7	0.00474853788338318
chr1	8225500	8230274	chr1	8582103	8585833	11	1.73433238940398e-06
chr1	8225500	8230274	chr1	8591412	8593909	12	4.79674615217277e-08
chr1	8225500	8230274	chr1	8599700	8602802	7	0.000621662441572134
chr1	8225500	8230274	chr1	8603320	8605805	12	1.41399995945242e-08
chr1	8225500	8230274	chr1	8662241	8666926	5	0.00166563277517242
chr1	8225500	8230274	chr1	8686532	8688943	7	6.21238701567844e-06
chr1	8225500	8230274	chr1	8700363	8705438	10	4.9233282705339e-10
chr1	8225500	8230274	chr1	8708393	8712336	16	0
chr1	8225500	8230274	chr1	8718766	8721413	6	2.1686591724692e-05
chr1	8225500	8230274	chr1	8722210	8731956	24	0
chr1	8225500	8230274	chr1	8739174	8742940	11	1.24155851232456e-12
chr1	8225500	8230274	chr1	8747223	8751176	1	0.432324494061856
chr1	8225500	8230274	chr1	8758897	8761703	3	0.0100896744693158
chr1	8225500	8230274	chr1	8771166	8773568	6	2.63935308258699e-06
chr1	8225500	8230274	chr1	8820323	8824358	6	3.70085583732598e-07
chr1	8225500	8230274	chr1	8872655	8879021	9	2.56073306567447e-13
chr1	8225500	8230274	chr1	8931579	8935743	6	2.43337518859032e-09
chr1	8225500	8230274	chr1	8939234	8941853	5	1.28897192242218e-07
chr1	8225500	8230274	chr1	9066376	9071753	1	0.0793637357049892
chr1	8225500	8230274	chr1	9095139	9097918	2	0.00289639914884622
chr1	8225500	8230274	chr1	9119947	9128024	2	0.0027603496897398
chr1	8225500	8230274	chr1	9132971	9140966	15	0
chr1	8225500	8230274	chr1	9177771	9182991	1	0.0741116069475413
chr1	8225500	8230274	chr1	9187481	9191356	6	3.76269751700174e-11
chr1	8225500	8230274	chr1	9193893	9196154	1	0.0730439456706312
chr1	8225500	8230274	chr1	9220927	9223537	4	4.8556686297024e-07
chr1	8225500	8230274	chr1	9238620	9242168	3	3.91759931708446e-05
chr1	8225500	8230274	chr1	9254861	9258422	4	4.88621527595834e-07
chr1	8225500	8230274	chr1	9293210	9295908	4	4.83580498399275e-07
chr1	8225500	8230274	chr1	9298333	9300488	2	0.00202168767890727
chr1	8225500	8230274	chr1	9484774	9490366	1	0.0647096668241044
chr1	8225500	8230274	chr1	9597661	9603439	1	0.0632715726115183
chr1	8225500	8230274	chr1	9684553	9686912	4	1.45488322221457e-07
chr1	8225500	8230274	chr1	9721230	9723440	2	0.00135988838442724
chr1	8225500	8230274	chr1	9745654	9748796	1	0.0614038137384391
chr1	8225500	8230274	chr1	9922379	9924623	1	0.0600879279990077
chr1	8225500	8230274	chr1	9968415	9971870	1	0.0599929117381312
chr1	8225500	8230274	chr1	9996137	9998673	1	0.0598599263070825
chr1	8225500	8230274	chr1	10091372	10094487	1	0.0595708915262694
chr1	8240427	8242675	chr1	8340458	8342720	19	1
chr1	8240427	8242675	chr1	8453322	8458543	15	1
chr1	8240427	8242675	chr1	8480337	8485027	5	1
chr1	8240427	8242675	chr1	8485543	8489904	9	1
chr1	8240427	8242675	chr1	8531934	8534069	4	1
chr1	8240427	8242675	chr1	8551666	8557573	3	0.790710843633213
chr1	8240427	8242675	chr1	8582103	8585833	4	0.168550299282171
chr1	8240427	8242675	chr1	8599700	8602802	2	0.617089060333783
chr1	8240427	8242675	chr1	8603320	8605805	2	0.596673952927858
chr1	8240427	8242675	chr1	8654401	8657209	3	0.0845657734115276
chr1	8240427	8242675	chr1	8700363	8705438	9	4.39133489610959e-08
chr1	8240427	8242675	chr1	8708393	8712336	11	8.68199786261053e-11
chr1	8240427	8242675	chr1	8718766	8721413	6	5.09678027301982e-05
chr1	8240427	8242675	chr1	8722210	8731956	10	5.34932822863366e-10
chr1	8240427	8242675	chr1	8739174	8742940	5	0.000290965736832806
chr1	8240427	8242675	chr1	8747223	8751176	3	0.0195249137431602
chr1	8240427	8242675	chr1	8758897	8761703	3	0.0160258957698259
chr1	8240427	8242675	chr1	8771166	8773568	5	0.000104195268622708
chr1	8240427	8242675	chr1	8820323	8824358	5	2.25288628838106e-05
chr1	8240427	8242675	chr1	8872655	8879021	6	1.16689014792277e-07
chr1	8240427	8242675	chr1	8931579	8935743	1	0.15755662761419
chr1	8240427	8242675	chr1	8939234	8941853	3	0.000499043367019517
chr1	8240427	8242675	chr1	8958126	8960909	1	0.125931669599022
chr1	8240427	8242675	chr1	9066376	9071753	1	0.0849177499210351
chr1	8240427	8242675	chr1	9095139	9097918	2	0.00331596769737123
chr1	8240427	8242675	chr1	9119947	9128024	2	0.00314289275389496
chr1	8240427	8242675	chr1	9132971	9140966	10	0
chr1	8240427	8242675	chr1	9177771	9182991	1	0.078137969090428
chr1	8240427	8242675	chr1	9187481	9191356	2	0.00279126543449125
chr1	8240427	8242675	chr1	9254861	9258422	1	0.0746344546256003
chr1	8240427	8242675	chr1	9298333	9300488	1	0.0729135677022636
chr1	8240427	8242675	chr1	9709391	9711866	1	0.0637534750175062
chr1	8240427	8242675	chr1	9996137	9998673	1	0.0609633770440146
chr1	8240427	8242675	chr1	10000831	10004636	2	0.00125214298056307
chr1	8340458	8342720	chr1	8453322	8458543	5	1
chr1	8340458	8342720	chr1	8480337	8485027	3	1
chr1	8340458	8342720	chr1	8485543	8489904	4	1
chr1	8340458	8342720	chr1	8531934	8534069	3	1
chr1	8340458	8342720	chr1	8551666	8557573	1	1
chr1	8340458	8342720	chr1	8568534	8571526	2	1
chr1	8340458	8342720	chr1	8591412	8593909	1	1
chr1	8340458	8342720	chr1	8603320	8605805	1	1
chr1	8340458	8342720	chr1	8662241	8666926	2	0.960006317982555
chr1	8340458	8342720	chr1	8700363	8705438	1	1
chr1	8340458	8342720	chr1	8718766	8721413	1	0.967212380124352
chr1	8340458	8342720	chr1	8722210	8731956	5	0.0094424567603718
chr1	8340458	8342720	chr1	8747223	8751176	2	0.297651307720697
chr1	8340458	8342720	chr1	8771166	8773568	2	0.223910293696599
chr1	8340458	8342720	chr1	8872655	8879021	1	0.409645466198312
chr1	8340458	8342720	chr1	8931579	8935743	1	0.292422635355585
chr1	8340458	8342720	chr1	9119947	9128024	1	0.0850964279352193
chr1	8340458	8342720	chr1	9132971	9140966	3	8.56051281469613e-05
chr1	8340458	8342720	chr1	9254861	9258422	1	0.0769947854219808
chr1	8340458	8342720	chr1	9597661	9603439	1	0.065210640924906
chr1	8340458	8342720	chr1	10226933	10230023	3	1.04755175237058e-05
chr1	8453322	8458543	chr1	8480337	8485027	119	7.2943445294521e-09
chr1	8453322	8458543	chr1	8485543	8489904	127	1.21288276479053e-12
chr1	8453322	8458543	chr1	8531934	8534069	33	1
chr1	8453322	8458543	chr1	8551666	8557573	28	1
chr1	8453322	8458543	chr1	8568534	8571526	11	1
chr1	8453322	8458543	chr1	8582103	8585833	32	0.824501853714066
chr1	8453322	8458543	chr1	8591412	8593909	18	1
chr1	8453322	8458543	chr1	8599700	8602802	14	1
chr1	8453322	8458543	chr1	8603320	8605805	24	1
chr1	8453322	8458543	chr1	8654401	8657209	3	1
chr1	8453322	8458543	chr1	8662241	8666926	11	1
chr1	8453322	8458543	chr1	8686532	8688943	4	1
chr1	8453322	8458543	chr1	8700363	8705438	7	1
chr1	8453322	8458543	chr1	8708393	8712336	13	1
chr1	8453322	8458543	chr1	8718766	8721413	18	0.742979478027429
chr1	8453322	8458543	chr1	8722210	8731956	53	0
chr1	8453322	8458543	chr1	8739174	8742940	13	0.00908943302755666
chr1	8453322	8458543	chr1	8747223	8751176	12	0.00318995960303692
chr1	8453322	8458543	chr1	8758897	8761703	12	0.000393165722546649
chr1	8453322	8458543	chr1	8771166	8773568	15	3.10461432479507e-07
chr1	8453322	8458543	chr1	8820323	8824358	12	4.08696864823452e-08
chr1	8453322	8458543	chr1	8872655	8879021	23	0
chr1	8453322	8458543	chr1	8931579	8935743	6	3.65105628956941e-05
chr1	8453322	8458543	chr1	8939234	8941853	6	3.12640633952502e-05
chr1	8453322	8458543	chr1	8958126	8960909	1	0.48000409506565
chr1	8453322	8458543	chr1	9119947	9128024	5	8.12406014831538e-07
chr1	8453322	8458543	chr1	9132971	9140966	7	1.84591832602792e-10
chr1	8453322	8458543	chr1	9187481	9191356	1	0.100600663927473
chr1	8453322	8458543	chr1	9238620	9242168	2	0.00338155747463356
chr1	8453322	8458543	chr1	9298333	9300488	1	0.0793650759438389
chr1	8453322	8458543	chr1	9484774	9490366	2	0.00213176055890938
chr1	8453322	8458543	chr1	9597661	9603439	1	0.0676083413378427
chr1	8453322	8458543	chr1	9728359	9730878	1	0.0645486823032286
chr1	8453322	8458543	chr1	9745654	9748796	1	0.0643361979431022
chr1	8453322	8458543	chr1	9763060	9765466	1	0.0644852517789472
chr1	8453322	8458543	chr1	9775804	9778306	1	0.0647366935243407
chr1	8453322	8458543	chr1	9842154	9848088	2	0.00150809540107147
chr1	8453322	8458543	chr1	9968415	9971870	1	0.0614876535608342
chr1	8453322	8458543	chr1	10000831	10004636	1	0.0611360156244344
chr1	8453322	8458543	chr1	10295694	10298017	2	0.00105957433728211
chr1	8480337	8485027	chr1	8485543	8489904	357	0
chr1	8480337	8485027	chr1	8531934	8534069	31	1
chr1	8480337	8485027	chr1	8551666	8557573	32	1
chr1	8480337	8485027	chr1	8568534	8571526	3	1
chr1	8480337	8485027	chr1	8582103	8585833	23	1
chr1	8480337	8485027	chr1	8591412	8593909	22	1
chr1	8480337	8485027	chr1	8599700	8602802	9	1
chr1	8480337	8485027	chr1	8603320	8605805	16	1
chr1	8480337	8485027	chr1	8654401	8657209	4	1
chr1	8480337	8485027	chr1	8662241	8666926	7	1
chr1	8480337	8485027	chr1	8686532	8688943	4	1
chr1	8480337	8485027	chr1	8700363	8705438	12	1
chr1	8480337	8485027	chr1	8708393	8712336	19	1
chr1	8480337	8485027	chr1	8718766	8721413	16	1
chr1	8480337	8485027	chr1	8722210	8731956	36	0.00144213676968509
chr1	8480337	8485027	chr1	8739174	8742940	12	1
chr1	8480337	8485027	chr1	8747223	8751176	4	1
chr1	8480337	8485027	chr1	8758897	8761703	8	0.618490285372505
chr1	8480337	8485027	chr1	8771166	8773568	6	0.469375719929457
chr1	8480337	8485027	chr1	8820323	8824358	6	0.0207222750747271
chr1	8480337	8485027	chr1	8872655	8879021	13	1.78704506880213e-10
chr1	8480337	8485027	chr1	8931579	8935743	4	0.00717405771905578
chr1	8480337	8485027	chr1	8939234	8941853	6	8.74654232573528e-05
chr1	8480337	8485027	chr1	9066376	9071753	1	0.298685574536258
chr1	8480337	8485027	chr1	9095139	9097918	2	0.0359470644519989
chr1	8480337	8485027	chr1	9119947	9128024	2	0.0248272924998389
chr1	8480337	8485027	chr1	9132971	9140966	9	2.23644445095779e-13
chr1	8480337	8485027	chr1	9193893	9196154	1	0.123500648594107
chr1	8480337	8485027	chr1	9238620	9242168	1	0.0859481682838009
chr1	8480337	8485027	chr1	9254861	9258422	2	0.00363605013815594
chr1	8480337	8485027	chr1	9293210	9295908	1	0.0849600660742571
chr1	8480337	8485027	chr1	9298333	9300488	1	0.0811161876081673
chr1	8480337	8485027	chr1	9470323	9473985	2	0.00229160138974856
chr1	8480337	8485027	chr1	9684553	9686912	3	2.5881173809441e-05
chr1	8480337	8485027	chr1	9745654	9748796	2	0.00162954018557455
chr1	8480337	8485027	chr1	9763060	9765466	1	0.0649514745210152
chr1	8480337	8485027	chr1	9922379	9924623	1	0.0620398484795263
chr1	8480337	8485027	chr1	9952101	9955186	1	0.061841728197364
chr1	8480337	8485027	chr1	10000831	10004636	1	0.0613725293002517
chr1	8480337	8485027	chr1	10091372	10094487	2	0.00121527301043111
chr1	8485543	8489904	chr1	8531934	8534069	44	1
chr1	8485543	8489904	chr1	8551666	8557573	31	1
chr1	8485543	8489904	chr1	8568534	8571526	5	1
chr1	8485543	8489904	chr1	8582103	8585833	24	1
chr1	8485543	8489904	chr1	8591412	8593909	21	1
chr1	8485543	8489904	chr1	8599700	8602802	11	1
chr1	8485543	8489904	chr1	8603320	8605805	14	1
chr1	8485543	8489904	chr1	8654401	8657209	1	1
chr1	8485543	8489904	chr1	8662241	8666926	3	1
chr1	8485543	8489904	chr1	8686532	8688943	6	1
chr1	8485543	8489904	chr1	8700363	8705438	16	1
chr1	8485543	8489904	chr1	8708393	8712336	17	1
chr1	8485543	8489904	chr1	8718766	8721413	10	1
chr1	8485543	8489904	chr1	8722210	8731956	35	0.00334564255925035
chr1	8485543	8489904	chr1	8739174	8742940	7	1
chr1	8485543	8489904	chr1	8747223	8751176	5	1
chr1	8485543	8489904	chr1	8758897	8761703	6	1
chr1	8485543	8489904	chr1	8771166	8773568	6	0.676801976080323
chr1	8485543	8489904	chr1	8820323	8824358	6	0.0289586311966489
chr1	8485543	8489904	chr1	8872655	8879021	11	5.06140692277207e-08
chr1	8485543	8489904	chr1	8931579	8935743	5	0.00124488132441926
chr1	8485543	8489904	chr1	8939234	8941853	8	8.37534092554259e-07
chr1	8485543	8489904	chr1	9066376	9071753	2	0.0529358752347283
chr1	8485543	8489904	chr1	9095139	9097918	1	0.267063412723086
chr1	8485543	8489904	chr1	9119947	9128024	3	0.00163212470160198
chr1	8485543	8489904	chr1	9132971	9140966	10	4.39988065898662e-15
chr1	8485543	8489904	chr1	9220927	9223537	1	0.0992976764694616
chr1	8485543	8489904	chr1	9238620	9242168	3	8.96042549105892e-05
chr1	8485543	8489904	chr1	9293210	9295908	4	1.38814880392712e-06
chr1	8485543	8489904	chr1	9298333	9300488	1	0.0816732010327797
chr1	8485543	8489904	chr1	9647792	9654150	2	0.00186109024109767
chr1	8485543	8489904	chr1	9684553	9686912	3	2.63701731181168e-05
chr1	8485543	8489904	chr1	9715992	9720670	1	0.0659913150970436
chr1	8485543	8489904	chr1	9721230	9723440	1	0.0659690153792911
chr1	8485543	8489904	chr1	9842154	9848088	1	0.0641137975398318
chr1	8485543	8489904	chr1	10000831	10004636	2	0.00131537680634317
chr1	8531934	8534069	chr1	8551666	8557573	32	1
chr1	8531934	8534069	chr1	8568534	8571526	9	1
chr1	8531934	8534069	chr1	8582103	8585833	23	1
chr1	8531934	8534069	chr1	8591412	8593909	17	1
chr1	8531934	8534069	chr1	8599700	8602802	10	1
chr1	8531934	8534069	chr1	8603320	8605805	20	1
chr1	8531934	8534069	chr1	8662241	8666926	3	1
chr1	8531934	8534069	chr1	8686532	8688943	5	1
chr1	8531934	8534069	chr1	8700363	8705438	7	1
chr1	8531934	8534069	chr1	8708393	8712336	8	1
chr1	8531934	8534069	chr1	8718766	8721413	9	1
chr1	8531934	8534069	chr1	8722210	8731956	35	0.0443980392076568
chr1	8531934	8534069	chr1	8739174	8742940	6	1
chr1	8531934	8534069	chr1	8747223	8751176	6	1
chr1	8531934	8534069	chr1	8758897	8761703	8	1
chr1	8531934	8534069	chr1	8771166	8773568	4	1
chr1	8531934	8534069	chr1	8820323	8824358	4	0.997754895062004
chr1	8531934	8534069	chr1	8872655	8879021	3	0.366572302995872
chr1	8531934	8534069	chr1	8931579	8935743	3	0.0982615570185939
chr1	8531934	8534069	chr1	8939234	8941853	8	1.42174898382041e-05
chr1	8531934	8534069	chr1	8958126	8960909	1	0.741692024308083
chr1	8531934	8534069	chr1	9132971	9140966	5	1.05183476306284e-05
chr1	8531934	8534069	chr1	9193893	9196154	3	0.00102323635744069
chr1	8531934	8534069	chr1	9238620	9242168	1	0.130854879941661
chr1	8531934	8534069	chr1	9484774	9490366	1	0.0738886520154199
chr1	8551666	8557573	chr1	8568534	8571526	25	1
chr1	8551666	8557573	chr1	8582103	8585833	27	1
chr1	8551666	8557573	chr1	8591412	8593909	11	1
chr1	8551666	8557573	chr1	8599700	8602802	12	1
chr1	8551666	8557573	chr1	8603320	8605805	23	1
chr1	8551666	8557573	chr1	8654401	8657209	3	1
chr1	8551666	8557573	chr1	8662241	8666926	5	1
chr1	8551666	8557573	chr1	8686532	8688943	7	1
chr1	8551666	8557573	chr1	8700363	8705438	12	1
chr1	8551666	8557573	chr1	8708393	8712336	6	1
chr1	8551666	8557573	chr1	8718766	8721413	8	1
chr1	8551666	8557573	chr1	8722210	8731956	13	1
chr1	8551666	8557573	chr1	8739174	8742940	6	1
chr1	8551666	8557573	chr1	8747223	8751176	2	1
chr1	8551666	8557573	chr1	8758897	8761703	7	1
chr1	8551666	8557573	chr1	8771166	8773568	3	1
chr1	8551666	8557573	chr1	8820323	8824358	9	1
chr1	8551666	8557573	chr1	8872655	8879021	6	0.0615358515960219
chr1	8551666	8557573	chr1	8931579	8935743	2	0.437033667924217
chr1	8551666	8557573	chr1	8939234	8941853	7	0.000323514741750059
chr1	8551666	8557573	chr1	9095139	9097918	2	0.0670638284562619
chr1	8551666	8557573	chr1	9119947	9128024	1	0.333354081215989
chr1	8551666	8557573	chr1	9238620	9242168	1	0.153532735925435
chr1	8551666	8557573	chr1	9254861	9258422	1	0.136973791366059
chr1	8551666	8557573	chr1	9484774	9490366	1	0.0742336409566723
chr1	8551666	8557573	chr1	9647792	9654150	2	0.00196871020409037
chr1	8551666	8557573	chr1	9709391	9711866	3	2.83634516757348e-05
chr1	8551666	8557573	chr1	9715992	9720670	1	0.066914835345016
chr1	8551666	8557573	chr1	9842154	9848088	1	0.0646755574534768
chr1	8551666	8557573	chr1	9922379	9924623	1	0.0630001073946978
chr1	8551666	8557573	chr1	9948119	9950357	1	0.0626235320064116
chr1	8568534	8571526	chr1	8582103	8585833	28	1
chr1	8568534	8571526	chr1	8591412	8593909	11	1
chr1	8568534	8571526	chr1	8599700	8602802	7	1
chr1	8568534	8571526	chr1	8603320	8605805	7	1
chr1	8568534	8571526	chr1	8654401	8657209	1	1
chr1	8568534	8571526	chr1	8686532	8688943	2	1
chr1	8568534	8571526	chr1	8700363	8705438	5	1
chr1	8568534	8571526	chr1	8708393	8712336	4	1
chr1	8568534	8571526	chr1	8718766	8721413	2	1
chr1	8568534	8571526	chr1	8722210	8731956	7	1
chr1	8568534	8571526	chr1	8739174	8742940	2	1
chr1	8568534	8571526	chr1	8747223	8751176	1	1
chr1	8568534	8571526	chr1	8758897	8761703	1	1
chr1	8568534	8571526	chr1	8771166	8773568	3	1
chr1	8568534	8571526	chr1	8820323	8824358	4	1
chr1	8568534	8571526	chr1	8872655	8879021	2	1
chr1	8568534	8571526	chr1	8939234	8941853	4	0.0689277811797901
chr1	8568534	8571526	chr1	9119947	9128024	2	0.0648119782430923
chr1	8568534	8571526	chr1	9132971	9140966	1	0.358107338624395
chr1	8568534	8571526	chr1	9187481	9191356	1	0.250047617601498
chr1	8568534	8571526	chr1	9220927	9223537	1	0.199703919883651
chr1	8568534	8571526	chr1	10000831	10004636	2	0.00144153517252044
chr1	8582103	8585833	chr1	8591412	8593909	95	0.557128346777011
chr1	8582103	8585833	chr1	8599700	8602802	50	1
chr1	8582103	8585833	chr1	8603320	8605805	64	1
chr1	8582103	8585833	chr1	8654401	8657209	1	1
chr1	8582103	8585833	chr1	8662241	8666926	18	1
chr1	8582103	8585833	chr1	8686532	8688943	4	1
chr1	8582103	8585833	chr1	8700363	8705438	14	1
chr1	8582103	8585833	chr1	8708393	8712336	16	1
chr1	8582103	8585833	chr1	8718766	8721413	18	1
chr1	8582103	8585833	chr1	8722210	8731956	41	0.0675223337373599
chr1	8582103	8585833	chr1	8739174	8742940	16	1
chr1	8582103	8585833	chr1	8747223	8751176	8	1
chr1	8582103	8585833	chr1	8758897	8761703	6	1
chr1	8582103	8585833	chr1	8771166	8773568	8	1
chr1	8582103	8585833	chr1	8820323	8824358	9	1
chr1	8582103	8585833	chr1	8872655	8879021	7	0.278530757965993
chr1	8582103	8585833	chr1	8931579	8935743	2	0.692727747155162
chr1	8582103	8585833	chr1	8939234	8941853	9	9.65325961406733e-05
chr1	8582103	8585833	chr1	9119947	9128024	5	7.46921865192749e-05
chr1	8582103	8585833	chr1	9132971	9140966	2	0.066870076623629
chr1	8582103	8585833	chr1	9187481	9191356	2	0.0421144363059527
chr1	8582103	8585833	chr1	9254861	9258422	1	0.182890895968958
chr1	8582103	8585833	chr1	9293210	9295908	1	0.134730458749051
chr1	8582103	8585833	chr1	9298333	9300488	1	0.124013495813978
chr1	8582103	8585833	chr1	9484774	9490366	2	0.00278254980147574
chr1	8582103	8585833	chr1	9597661	9603439	1	0.0735319779749178
chr1	8582103	8585833	chr1	9647792	9654150	2	0.00224670586866095
chr1	8582103	8585833	chr1	9745654	9748796	1	0.0683109119949017
chr1	8582103	8585833	chr1	9842154	9848088	1	0.0671127736656389
chr1	8582103	8585833	chr1	10226933	10230023	1	0.0609481024383432
chr1	8591412	8593909	chr1	8599700	8602802	81	1
chr1	8591412	8593909	chr1	8603320	8605805	76	1
chr1	8591412	8593909	chr1	8654401	8657209	1	1
chr1	8591412	8593909	chr1	8662241	8666926	9	1
chr1	8591412	8593909	chr1	8686532	8688943	5	1
chr1	8591412	8593909	chr1	8700363	8705438	17	1
chr1	8591412	8593909	chr1	8708393	8712336	15	1
chr1	8591412	8593909	chr1	8718766	8721413	6	1
chr1	8591412	8593909	chr1	8722210	8731956	27	1
chr1	8591412	8593909	chr1	8739174	8742940	12	1
chr1	8591412	8593909	chr1	8747223	8751176	7	1
chr1	8591412	8593909	chr1	8758897	8761703	8	1
chr1	8591412	8593909	chr1	8771166	8773568	7	1
chr1	8591412	8593909	chr1	8820323	8824358	2	1
chr1	8591412	8593909	chr1	8872655	8879021	5	0.97856516702655
chr1	8591412	8593909	chr1	8931579	8935743	2	0.735052657634114
chr1	8591412	8593909	chr1	8939234	8941853	4	0.116280663088071
chr1	8591412	8593909	chr1	9095139	9097918	1	0.48054583531278
chr1	8591412	8593909	chr1	9132971	9140966	3	0.00887234385156644
chr1	8591412	8593909	chr1	9254861	9258422	1	0.183848118589695
chr1	8591412	8593909	chr1	9293210	9295908	3	0.000412387713044814
chr1	8591412	8593909	chr1	10232529	10235485	1	0.0603633044479795
chr1	8591412	8593909	chr1	10572991	10575520	2	0.000999612951163421
chr1	8599700	8602802	chr1	8654401	8657209	4	1
chr1	8599700	8602802	chr1	8662241	8666926	11	1
chr1	8599700	8602802	chr1	8686532	8688943	1	1
chr1	8599700	8602802	chr1	8700363	8705438	9	1
chr1	8599700	8602802	chr1	8708393	8712336	12	1
chr1	8599700	8602802	chr1	8718766	8721413	9	1
chr1	8599700	8602802	chr1	8722210	8731956	25	1
chr1	8599700	8602802	chr1	8739174	8742940	7	1
chr1	8599700	8602802	chr1	8747223	8751176	7	1
chr1	8599700	8602802	chr1	8758897	8761703	3	1
chr1	8599700	8602802	chr1	8771166	8773568	5	1
chr1	8599700	8602802	chr1	8820323	8824358	9	1
chr1	8599700	8602802	chr1	8872655	8879021	8	0.85500019767173
chr1	8599700	8602802	chr1	8939234	8941853	4	0.158280337702619
chr1	8599700	8602802	chr1	9095139	9097918	1	0.503815383225761
chr1	8599700	8602802	chr1	9119947	9128024	1	0.433350485759118
chr1	8599700	8602802	chr1	9132971	9140966	4	0.00107482579279941
chr1	8599700	8602802	chr1	9177771	9182991	1	0.312772228233561
chr1	8599700	8602802	chr1	9484774	9490366	2	0.00269265257637823
chr1	8599700	8602802	chr1	9842154	9848088	2	0.00168941912755041
chr1	8599700	8602802	chr1	10530289	10536785	1	0.0593503819206896
chr1	8599700	8602802	chr1	10566769	10572252	2	0.000986015059777381
chr1	8599700	8602802	chr1	10576563	10579275	1	0.0592383905725691
chr1	8603320	8605805	chr1	8662241	8666926	21	1
chr1	8603320	8605805	chr1	8686532	8688943	15	1
chr1	8603320	8605805	chr1	8700363	8705438	19	1
chr1	8603320	8605805	chr1	8708393	8712336	28	1
chr1	8603320	8605805	chr1	8718766	8721413	15	1
chr1	8603320	8605805	chr1	8722210	8731956	51	0.00420704997230694
chr1	8603320	8605805	chr1	8739174	8742940	14	1
chr1	8603320	8605805	chr1	8747223	8751176	7	1
chr1	8603320	8605805	chr1	8758897	8761703	9	1
chr1	8603320	8605805	chr1	8771166	8773568	18	1
chr1	8603320	8605805	chr1	8820323	8824358	12	1
chr1	8603320	8605805	chr1	8872655	8879021	25	0.000275090816257687
chr1	8603320	8605805	chr1	8931579	8935743	4	0.236237381811285
chr1	8603320	8605805	chr1	8939234	8941853	4	0.194598697579148
chr1	8603320	8605805	chr1	9095139	9097918	1	0.525266862262526
chr1	8603320	8605805	chr1	9119947	9128024	1	0.452530008447575
chr1	8603320	8605805	chr1	9132971	9140966	2	0.0766279750550399
chr1	8603320	8605805	chr1	9177771	9182991	1	0.326298730244431
chr1	8603320	8605805	chr1	9187481	9191356	1	0.306126968856153
chr1	8603320	8605805	chr1	9220927	9223537	2	0.0334269307663942
chr1	8603320	8605805	chr1	9238620	9242168	1	0.223187341325687
chr1	8603320	8605805	chr1	9254861	9258422	3	0.00130197777592862
chr1	8603320	8605805	chr1	9293210	9295908	2	0.0131763444370137
chr1	8603320	8605805	chr1	9484774	9490366	1	0.0774063082927779
chr1	8603320	8605805	chr1	9597661	9603439	2	0.00236425256120149
chr1	8603320	8605805	chr1	9709391	9711866	1	0.0690036924519102
chr1	8603320	8605805	chr1	9715992	9720670	1	0.0692335308528781
chr1	8603320	8605805	chr1	9968415	9971870	2	0.00151350655680766
chr1	8603320	8605805	chr1	10268652	10272125	1	0.0602226435353864
chr1	8654401	8657209	chr1	8662241	8666926	29	1
chr1	8654401	8657209	chr1	8686532	8688943	12	1
chr1	8654401	8657209	chr1	8700363	8705438	13	1
chr1	8654401	8657209	chr1	8708393	8712336	18	1
chr1	8654401	8657209	chr1	8718766	8721413	7	1
chr1	8654401	8657209	chr1	8722210	8731956	33	1
chr1	8654401	8657209	chr1	8739174	8742940	5	1
chr1	8654401	8657209	chr1	8747223	8751176	3	1
chr1	8654401	8657209	chr1	8758897	8761703	4	1
chr1	8654401	8657209	chr1	8771166	8773568	6	1
chr1	8654401	8657209	chr1	8820323	8824358	2	1
chr1	8654401	8657209	chr1	8872655	8879021	2	1
chr1	8654401	8657209	chr1	8939234	8941853	4	1
chr1	8654401	8657209	chr1	9066376	9071753	1	0.808556286041953
chr1	8654401	8657209	chr1	9132971	9140966	1	0.576107708035218
[truncated: 493,224 more rows]
