# Supplementary material for: MAPS: Model-based analysis of long-range chromatin interactions from PLAC-seq and HiChIP experiments
Source: PLoS Comput Biol. 2019 Apr 15;15(4):e1006982. doi: 10.1371/journal.pcbi.1006982 (PMC6483256; doi:10.1371/journal.pcbi.1006982)
Supplement: S1 Data — (ZIP) [file pcbi.1006982.s027.zip › Supplementary data/GM12878_H3K27ac_combine_hichipper_converted.bedpe]

chr1	start1	end1	chr2	start2	end2	obs	exp	fdr	type	summit
chr1	945000	950000	chr1	955000	960000	181	0	2.2533159309302e-15	Singleton	0
chr1	945000	950000	chr1	1240000	1245000	15	0	0.000116733969457362	Cluster	1
chr1	950000	955000	chr1	1240000	1245000	14	0	0.00450402207926957	Cluster	0
chr1	955000	960000	chr1	1240000	1245000	14	0	0.00450402207926957	Cluster	0
chr1	1710000	1715000	chr1	1835000	1840000	48	0	0.00859974798848145	Cluster	1
chr1	1710000	1715000	chr1	1840000	1845000	48	0	0.00859974798848145	Cluster	1
chr1	1835000	1840000	chr1	2505000	2510000	12	0	2.2533159309302e-15	Cluster	1
chr1	1840000	1845000	chr1	2505000	2510000	12	0	2.2533159309302e-15	Cluster	1
chr1	2340000	2345000	chr1	2480000	2485000	58	0	1.54891049231516e-05	Cluster	1
chr1	2340000	2345000	chr1	2505000	2510000	55	0	6.10863203218208e-06	Cluster	0
chr1	2340000	2345000	chr1	2510000	2515000	60	0	4.30521543047398e-08	Cluster	1
chr1	2340000	2345000	chr1	2515000	2520000	60	0	4.30521543047398e-08	Cluster	1
chr1	2345000	2350000	chr1	2480000	2485000	58	0	1.54891049231516e-05	Cluster	1
chr1	2345000	2350000	chr1	2505000	2510000	55	0	6.10863203218208e-06	Cluster	0
chr1	2345000	2350000	chr1	2510000	2515000	60	0	4.30521543047398e-08	Cluster	1
chr1	2345000	2350000	chr1	2515000	2520000	60	0	4.30521543047398e-08	Cluster	1
chr1	2505000	2510000	chr1	2515000	2520000	420	0	2.2533159309302e-15	Singleton	0
chr1	3565000	3570000	chr1	3575000	3580000	165	0	2.2533159309302e-15	Cluster	1
chr1	3565000	3570000	chr1	3580000	3585000	165	0	2.2533159309302e-15	Cluster	1
chr1	3565000	3570000	chr1	3585000	3590000	277	0	2.2533159309302e-15	Cluster	1
chr1	3565000	3570000	chr1	3590000	3595000	277	0	2.2533159309302e-15	Cluster	1
chr1	3570000	3575000	chr1	3580000	3585000	160	0	3.93780193009772e-11	Cluster	0
chr1	3570000	3575000	chr1	3585000	3590000	202	0	2.2533159309302e-15	Cluster	1
chr1	3570000	3575000	chr1	3585000	3590000	140	0	1.57666233513276e-09	Cluster	0
chr1	3570000	3575000	chr1	3590000	3595000	202	0	2.2533159309302e-15	Cluster	1
chr1	3570000	3575000	chr1	3590000	3595000	140	0	1.57666233513276e-09	Cluster	0
chr1	3575000	3580000	chr1	3585000	3590000	140	0	1.57666233513276e-09	Cluster	0
chr1	3575000	3580000	chr1	3585000	3590000	343	0	2.2533159309302e-15	Cluster	1
chr1	3575000	3580000	chr1	3590000	3595000	140	0	1.57666233513276e-09	Cluster	0
chr1	3575000	3580000	chr1	3590000	3595000	343	0	2.2533159309302e-15	Cluster	1
chr1	3580000	3585000	chr1	3590000	3595000	343	0	2.2533159309302e-15	Cluster	1
chr1	6415000	6420000	chr1	6450000	6455000	178	0	2.2533159309302e-15	Cluster	1
chr1	6420000	6425000	chr1	6450000	6455000	178	0	2.2533159309302e-15	Cluster	1
chr1	6550000	6555000	chr1	6880000	6885000	13	0	8.550821861961e-07	Singleton	0
chr1	6835000	6840000	chr1	6845000	6850000	233	0	2.2533159309302e-15	Singleton	0
chr1	6835000	6840000	chr1	6880000	6885000	158	0	2.2533159309302e-15	Cluster	1
chr1	6840000	6845000	chr1	6880000	6885000	158	0	2.2533159309302e-15	Cluster	1
chr1	6840000	6845000	chr1	6880000	6885000	185	0	2.2533159309302e-15	Cluster	1
chr1	6845000	6850000	chr1	6880000	6885000	185	0	2.2533159309302e-15	Cluster	1
chr1	6880000	6885000	chr1	6920000	6925000	190	0	2.2533159309302e-15	Cluster	1
chr1	6880000	6885000	chr1	6925000	6930000	91	0	6.02841199370675e-06	Cluster	0
chr1	6880000	6885000	chr1	6945000	6950000	92	0	5.95832226406151e-09	Singleton	0
chr1	6880000	6885000	chr1	7460000	7465000	39	0	2.2533159309302e-15	Cluster	1
chr1	6880000	6885000	chr1	7465000	7470000	39	0	2.2533159309302e-15	Cluster	1
chr1	7460000	7465000	chr1	8155000	8160000	15	0	2.2533159309302e-15	Cluster	1
chr1	7460000	7465000	chr1	8225000	8230000	14	0	2.2533159309302e-15	Cluster	1
chr1	7460000	7465000	chr1	8230000	8235000	14	0	2.2533159309302e-15	Cluster	1
chr1	7465000	7470000	chr1	8155000	8160000	15	0	2.2533159309302e-15	Cluster	1
chr1	7465000	7470000	chr1	8225000	8230000	14	0	2.2533159309302e-15	Cluster	1
chr1	7465000	7470000	chr1	8230000	8235000	14	0	2.2533159309302e-15	Cluster	1
chr1	7830000	7835000	chr1	8155000	8160000	12	0	1.20288996058932e-05	Singleton	0
chr1	8010000	8015000	chr1	8020000	8025000	233	0	2.2533159309302e-15	Singleton	0
chr1	8020000	8025000	chr1	8225000	8230000	37	0	0.00694426627255219	Cluster	1
chr1	8020000	8025000	chr1	8230000	8235000	37	0	0.00694426627255219	Cluster	1
chr1	8045000	8050000	chr1	8225000	8230000	42	0	0.00271088614545875	Cluster	0
chr1	8045000	8050000	chr1	8230000	8235000	42	0	0.00271088614545875	Cluster	0
chr1	8045000	8050000	chr1	8455000	8460000	13	0	2.85741408466541e-11	Singleton	0
chr1	8050000	8055000	chr1	8225000	8230000	60	0	2.08152139307846e-08	Cluster	1
chr1	8050000	8055000	chr1	8230000	8235000	60	0	2.08152139307846e-08	Cluster	1
chr1	8050000	8055000	chr1	8485000	8490000	14	0	8.56654609740788e-14	Singleton	0
chr1	8155000	8160000	chr1	8165000	8170000	284	0	2.2533159309302e-15	Cluster	1
chr1	8155000	8160000	chr1	8180000	8185000	103	0	0.00017690247779223	Cluster	0
chr1	8155000	8160000	chr1	8225000	8230000	836	0	2.2533159309302e-15	Cluster	1
chr1	8155000	8160000	chr1	8230000	8235000	836	0	2.2533159309302e-15	Cluster	1
chr1	8155000	8160000	chr1	8240000	8245000	277	0	2.2533159309302e-15	Cluster	1
chr1	8155000	8160000	chr1	8455000	8460000	25	0	1.0870236928867e-12	Singleton	0
chr1	8155000	8160000	chr1	8480000	8485000	20	0	1.20562345654087e-12	Cluster	0
chr1	8155000	8160000	chr1	8485000	8490000	27	0	2.2533159309302e-15	Cluster	1
chr1	8155000	8160000	chr1	8485000	8490000	20	0	1.20562345654087e-12	Cluster	0
chr1	8155000	8160000	chr1	8580000	8585000	17	0	2.2533159309302e-15	Cluster	1
chr1	8155000	8160000	chr1	8585000	8590000	17	0	2.2533159309302e-15	Cluster	1
chr1	8155000	8160000	chr1	8720000	8725000	26	0	2.2533159309302e-15	Cluster	1
chr1	8155000	8160000	chr1	8725000	8730000	26	0	2.2533159309302e-15	Cluster	1
chr1	8155000	8160000	chr1	8730000	8735000	26	0	2.2533159309302e-15	Cluster	1
chr1	8155000	8160000	chr1	9130000	9135000	15	0	2.2533159309302e-15	Cluster	1
chr1	8155000	8160000	chr1	9135000	9140000	15	0	2.2533159309302e-15	Cluster	1
chr1	8155000	8160000	chr1	9140000	9145000	15	0	2.2533159309302e-15	Cluster	1
chr1	8160000	8165000	chr1	8225000	8230000	85	0	9.01950601648611e-07	Cluster	0
chr1	8160000	8165000	chr1	8230000	8235000	85	0	9.01950601648611e-07	Cluster	0
chr1	8165000	8170000	chr1	8225000	8230000	85	0	9.01950601648611e-07	Cluster	0
chr1	8165000	8170000	chr1	8230000	8235000	85	0	9.01950601648611e-07	Cluster	0
chr1	8205000	8210000	chr1	8225000	8230000	152	0	2.2533159309302e-15	Cluster	1
chr1	8205000	8210000	chr1	8230000	8235000	152	0	2.2533159309302e-15	Cluster	1
chr1	8215000	8220000	chr1	8225000	8230000	189	0	2.2533159309302e-15	Cluster	1
chr1	8215000	8220000	chr1	8230000	8235000	189	0	2.2533159309302e-15	Cluster	1
chr1	8225000	8230000	chr1	8240000	8245000	709	0	2.2533159309302e-15	Cluster	1
chr1	8225000	8230000	chr1	8340000	8345000	74	0	8.24872426831382e-09	Cluster	1
chr1	8225000	8230000	chr1	8590000	8595000	12	0	4.79674615217277e-08	Cluster	0
chr1	8225000	8230000	chr1	8600000	8605000	12	0	1.41399995945242e-08	Cluster	1
chr1	8225000	8230000	chr1	8605000	8610000	12	0	1.41399995945242e-08	Cluster	1
chr1	8225000	8230000	chr1	8705000	8710000	16	0	2.2533159309302e-15	Cluster	1
chr1	8225000	8230000	chr1	8710000	8715000	16	0	2.2533159309302e-15	Cluster	1
chr1	8225000	8230000	chr1	8720000	8725000	24	0	2.2533159309302e-15	Cluster	1
chr1	8225000	8230000	chr1	8725000	8730000	24	0	2.2533159309302e-15	Cluster	1
chr1	8225000	8230000	chr1	8730000	8735000	24	0	2.2533159309302e-15	Cluster	1
chr1	8225000	8230000	chr1	9130000	9135000	15	0	2.2533159309302e-15	Cluster	1
chr1	8225000	8230000	chr1	9135000	9140000	15	0	2.2533159309302e-15	Cluster	1
chr1	8225000	8230000	chr1	9140000	9145000	15	0	2.2533159309302e-15	Cluster	1
chr1	8230000	8235000	chr1	8240000	8245000	709	0	2.2533159309302e-15	Cluster	1
chr1	8230000	8235000	chr1	8340000	8345000	74	0	8.24872426831382e-09	Cluster	1
chr1	8230000	8235000	chr1	8590000	8595000	12	0	4.79674615217277e-08	Cluster	0
chr1	8230000	8235000	chr1	8600000	8605000	12	0	1.41399995945242e-08	Cluster	1
chr1	8230000	8235000	chr1	8605000	8610000	12	0	1.41399995945242e-08	Cluster	1
chr1	8230000	8235000	chr1	8705000	8710000	16	0	2.2533159309302e-15	Cluster	1
chr1	8230000	8235000	chr1	8710000	8715000	16	0	2.2533159309302e-15	Cluster	1
chr1	8230000	8235000	chr1	8720000	8725000	24	0	2.2533159309302e-15	Cluster	1
chr1	8230000	8235000	chr1	8725000	8730000	24	0	2.2533159309302e-15	Cluster	1
chr1	8230000	8235000	chr1	8730000	8735000	24	0	2.2533159309302e-15	Cluster	1
chr1	8230000	8235000	chr1	9130000	9135000	15	0	2.2533159309302e-15	Cluster	1
chr1	8230000	8235000	chr1	9135000	9140000	15	0	2.2533159309302e-15	Cluster	1
chr1	8230000	8235000	chr1	9140000	9145000	15	0	2.2533159309302e-15	Cluster	1
chr1	8455000	8460000	chr1	8480000	8485000	119	0	7.2943445294521e-09	Cluster	0
chr1	8455000	8460000	chr1	8485000	8490000	119	0	7.2943445294521e-09	Cluster	0
chr1	8455000	8460000	chr1	8485000	8490000	127	0	1.21288276479053e-12	Cluster	1
chr1	8455000	8460000	chr1	8720000	8725000	53	0	2.2533159309302e-15	Cluster	1
chr1	8455000	8460000	chr1	8725000	8730000	53	0	2.2533159309302e-15	Cluster	1
chr1	8455000	8460000	chr1	8730000	8735000	53	0	2.2533159309302e-15	Cluster	1
chr1	8455000	8460000	chr1	8740000	8745000	13	0	0.00908943302755666	Cluster	0
chr1	8455000	8460000	chr1	8745000	8750000	12	0	0.00318995960303692	Cluster	0
chr1	8455000	8460000	chr1	8750000	8755000	12	0	0.00318995960303692	Cluster	0
chr1	8455000	8460000	chr1	8760000	8765000	12	0	0.000393165722546649	Cluster	0
chr1	8455000	8460000	chr1	8770000	8775000	15	0	3.10461432479507e-07	Cluster	0
chr1	8455000	8460000	chr1	8820000	8825000	12	0	4.08696864823452e-08	Singleton	0
chr1	8455000	8460000	chr1	8870000	8875000	23	0	2.2533159309302e-15	Cluster	1
chr1	8455000	8460000	chr1	8875000	8880000	23	0	2.2533159309302e-15	Cluster	1
chr1	8480000	8485000	chr1	8720000	8725000	36	0	0.00144213676968509	Cluster	1
chr1	8480000	8485000	chr1	8725000	8730000	36	0	0.00144213676968509	Cluster	1
chr1	8480000	8485000	chr1	8730000	8735000	36	0	0.00144213676968509	Cluster	1
chr1	8480000	8485000	chr1	8870000	8875000	13	0	1.78704506880213e-10	Cluster	1
chr1	8480000	8485000	chr1	8875000	8880000	13	0	1.78704506880213e-10	Cluster	1
chr1	8485000	8490000	chr1	8720000	8725000	36	0	0.00144213676968509	Cluster	1
chr1	8485000	8490000	chr1	8720000	8725000	35	0	0.00334564255925035	Cluster	0
chr1	8485000	8490000	chr1	8725000	8730000	36	0	0.00144213676968509	Cluster	1
chr1	8485000	8490000	chr1	8725000	8730000	35	0	0.00334564255925035	Cluster	0
chr1	8485000	8490000	chr1	8730000	8735000	36	0	0.00144213676968509	Cluster	1
chr1	8485000	8490000	chr1	8730000	8735000	35	0	0.00334564255925035	Cluster	0
chr1	8485000	8490000	chr1	8870000	8875000	13	0	1.78704506880213e-10	Cluster	1
chr1	8485000	8490000	chr1	8875000	8880000	13	0	1.78704506880213e-10	Cluster	1
chr1	8600000	8605000	chr1	8720000	8725000	51	0	0.00420704997230694	Cluster	1
chr1	8600000	8605000	chr1	8725000	8730000	51	0	0.00420704997230694	Cluster	1
chr1	8600000	8605000	chr1	8730000	8735000	51	0	0.00420704997230694	Cluster	1
chr1	8600000	8605000	chr1	8870000	8875000	25	0	0.000275090816257687	Cluster	1
chr1	8600000	8605000	chr1	8875000	8880000	25	0	0.000275090816257687	Cluster	1
chr1	8605000	8610000	chr1	8720000	8725000	51	0	0.00420704997230694	Cluster	1
chr1	8605000	8610000	chr1	8725000	8730000	51	0	0.00420704997230694	Cluster	1
chr1	8605000	8610000	chr1	8730000	8735000	51	0	0.00420704997230694	Cluster	1
chr1	8605000	8610000	chr1	8870000	8875000	25	0	0.000275090816257687	Cluster	1
chr1	8605000	8610000	chr1	8875000	8880000	25	0	0.000275090816257687	Cluster	1
chr1	8660000	8665000	chr1	8720000	8725000	81	0	1.93793706448665e-05	Cluster	1
chr1	8660000	8665000	chr1	8725000	8730000	81	0	1.93793706448665e-05	Cluster	1
chr1	8660000	8665000	chr1	8730000	8735000	81	0	1.93793706448665e-05	Cluster	1
chr1	8665000	8670000	chr1	8720000	8725000	81	0	1.93793706448665e-05	Cluster	1
chr1	8665000	8670000	chr1	8725000	8730000	81	0	1.93793706448665e-05	Cluster	1
chr1	8665000	8670000	chr1	8730000	8735000	81	0	1.93793706448665e-05	Cluster	1
chr1	8685000	8690000	chr1	8720000	8725000	108	0	3.21212160255376e-09	Cluster	0
chr1	8685000	8690000	chr1	8725000	8730000	108	0	3.21212160255376e-09	Cluster	0
chr1	8685000	8690000	chr1	8730000	8735000	108	0	3.21212160255376e-09	Cluster	0
chr1	8700000	8705000	chr1	8710000	8715000	449	0	2.2533159309302e-15	Cluster	1
chr1	8700000	8705000	chr1	8720000	8725000	154	0	6.56828313730848e-15	Cluster	0
chr1	8700000	8705000	chr1	8720000	8725000	441	0	2.2533159309302e-15	Cluster	1
chr1	8700000	8705000	chr1	8725000	8730000	441	0	2.2533159309302e-15	Cluster	1
chr1	8700000	8705000	chr1	8730000	8735000	441	0	2.2533159309302e-15	Cluster	1
chr1	8700000	8705000	chr1	8740000	8745000	79	0	0.00705381386877036	Cluster	0
chr1	8705000	8710000	chr1	8720000	8725000	154	0	6.56828313730848e-15	Cluster	0
chr1	8705000	8710000	chr1	8720000	8725000	441	0	2.2533159309302e-15	Cluster	1
chr1	8705000	8710000	chr1	8720000	8725000	403	0	2.2533159309302e-15	Cluster	1
chr1	8705000	8710000	chr1	8720000	8725000	709	0	2.2533159309302e-15	Cluster	1
chr1	8705000	8710000	chr1	8725000	8730000	441	0	2.2533159309302e-15	Cluster	1
chr1	8705000	8710000	chr1	8725000	8730000	709	0	2.2533159309302e-15	Cluster	1
chr1	8705000	8710000	chr1	8730000	8735000	441	0	2.2533159309302e-15	Cluster	1
chr1	8705000	8710000	chr1	8730000	8735000	709	0	2.2533159309302e-15	Cluster	1
chr1	8705000	8710000	chr1	8740000	8745000	79	0	0.00705381386877036	Cluster	0
chr1	8705000	8710000	chr1	8740000	8745000	101	0	2.8433971237863e-05	Cluster	0
chr1	8705000	8710000	chr1	9130000	9135000	15	0	2.53096096584457e-14	Cluster	0
chr1	8705000	8710000	chr1	9135000	9140000	15	0	2.53096096584457e-14	Cluster	0
chr1	8705000	8710000	chr1	9140000	9145000	15	0	2.53096096584457e-14	Cluster	0
chr1	8710000	8715000	chr1	8720000	8725000	403	0	2.2533159309302e-15	Cluster	1
chr1	8710000	8715000	chr1	8720000	8725000	709	0	2.2533159309302e-15	Cluster	1
chr1	8710000	8715000	chr1	8725000	8730000	709	0	2.2533159309302e-15	Cluster	1
chr1	8710000	8715000	chr1	8730000	8735000	709	0	2.2533159309302e-15	Cluster	1
chr1	8710000	8715000	chr1	8740000	8745000	101	0	2.8433971237863e-05	Cluster	0
chr1	8710000	8715000	chr1	9130000	9135000	15	0	2.53096096584457e-14	Cluster	0
chr1	8710000	8715000	chr1	9135000	9140000	15	0	2.53096096584457e-14	Cluster	0
chr1	8710000	8715000	chr1	9140000	9145000	15	0	2.53096096584457e-14	Cluster	0
chr1	8720000	8725000	chr1	8730000	8735000	918	0	2.2533159309302e-15	Cluster	1
chr1	8720000	8725000	chr1	8740000	8745000	241	0	2.2533159309302e-15	Cluster	1
chr1	8720000	8725000	chr1	8745000	8750000	189	0	2.2533159309302e-15	Cluster	1
chr1	8720000	8725000	chr1	8750000	8755000	189	0	2.2533159309302e-15	Cluster	1
chr1	8720000	8725000	chr1	8760000	8765000	147	0	2.2533159309302e-15	Cluster	1
chr1	8720000	8725000	chr1	8770000	8775000	81	0	0.00074282807166243	Cluster	0
chr1	8720000	8725000	chr1	9130000	9135000	26	0	2.2533159309302e-15	Cluster	1
chr1	8720000	8725000	chr1	9135000	9140000	26	0	2.2533159309302e-15	Cluster	1
chr1	8720000	8725000	chr1	9140000	9145000	26	0	2.2533159309302e-15	Cluster	1
chr1	8725000	8730000	chr1	8740000	8745000	241	0	2.2533159309302e-15	Cluster	1
chr1	8725000	8730000	chr1	8745000	8750000	189	0	2.2533159309302e-15	Cluster	1
chr1	8725000	8730000	chr1	8750000	8755000	189	0	2.2533159309302e-15	Cluster	1
chr1	8725000	8730000	chr1	8760000	8765000	147	0	2.2533159309302e-15	Cluster	1
chr1	8725000	8730000	chr1	8770000	8775000	81	0	0.00074282807166243	Cluster	0
chr1	8725000	8730000	chr1	9130000	9135000	26	0	2.2533159309302e-15	Cluster	1
chr1	8725000	8730000	chr1	9135000	9140000	26	0	2.2533159309302e-15	Cluster	1
chr1	8725000	8730000	chr1	9140000	9145000	26	0	2.2533159309302e-15	Cluster	1
chr1	8730000	8735000	chr1	8740000	8745000	241	0	2.2533159309302e-15	Cluster	1
chr1	8730000	8735000	chr1	8745000	8750000	189	0	2.2533159309302e-15	Cluster	1
chr1	8730000	8735000	chr1	8750000	8755000	189	0	2.2533159309302e-15	Cluster	1
chr1	8730000	8735000	chr1	8760000	8765000	147	0	2.2533159309302e-15	Cluster	1
chr1	8730000	8735000	chr1	8770000	8775000	81	0	0.00074282807166243	Cluster	0
chr1	8730000	8735000	chr1	9130000	9135000	26	0	2.2533159309302e-15	Cluster	1
chr1	8730000	8735000	chr1	9135000	9140000	26	0	2.2533159309302e-15	Cluster	1
chr1	8730000	8735000	chr1	9140000	9145000	26	0	2.2533159309302e-15	Cluster	1
chr1	8740000	8745000	chr1	8750000	8755000	164	0	4.74794720908359e-12	Cluster	0
chr1	8930000	8935000	chr1	8940000	8945000	141	0	1.25775839603073e-05	Singleton	0
chr1	8930000	8935000	chr1	9130000	9135000	42	0	0.00174279675169171	Cluster	0
chr1	8930000	8935000	chr1	9135000	9140000	42	0	0.00174279675169171	Cluster	0
chr1	8930000	8935000	chr1	9140000	9145000	42	0	0.00174279675169171	Cluster	0
chr1	8935000	8940000	chr1	9130000	9135000	42	0	0.00174279675169171	Cluster	0
chr1	8935000	8940000	chr1	9130000	9135000	49	0	6.71246879843541e-05	Cluster	1
chr1	8935000	8940000	chr1	9135000	9140000	42	0	0.00174279675169171	Cluster	0
chr1	8935000	8940000	chr1	9135000	9140000	49	0	6.71246879843541e-05	Cluster	1
chr1	8935000	8940000	chr1	9140000	9145000	42	0	0.00174279675169171	Cluster	0
chr1	8935000	8940000	chr1	9140000	9145000	49	0	6.71246879843541e-05	Cluster	1
chr1	8935000	8940000	chr1	9290000	9295000	17	0	6.32180984260755e-12	Cluster	1
chr1	8935000	8940000	chr1	9295000	9300000	17	0	6.32180984260755e-12	Cluster	1
chr1	8940000	8945000	chr1	9130000	9135000	49	0	6.71246879843541e-05	Cluster	1
chr1	8940000	8945000	chr1	9135000	9140000	49	0	6.71246879843541e-05	Cluster	1
chr1	8940000	8945000	chr1	9140000	9145000	49	0	6.71246879843541e-05	Cluster	1
chr1	8940000	8945000	chr1	9290000	9295000	17	0	6.32180984260755e-12	Cluster	1
chr1	8940000	8945000	chr1	9295000	9300000	17	0	6.32180984260755e-12	Cluster	1
chr1	9065000	9070000	chr1	9130000	9135000	154	0	2.2533159309302e-15	Cluster	1
chr1	9065000	9070000	chr1	9135000	9140000	154	0	2.2533159309302e-15	Cluster	1
chr1	9065000	9070000	chr1	9140000	9145000	154	0	2.2533159309302e-15	Cluster	1
chr1	9070000	9075000	chr1	9130000	9135000	154	0	2.2533159309302e-15	Cluster	1
chr1	9070000	9075000	chr1	9135000	9140000	154	0	2.2533159309302e-15	Cluster	1
chr1	9070000	9075000	chr1	9140000	9145000	154	0	2.2533159309302e-15	Cluster	1
chr1	9095000	9100000	chr1	9120000	9125000	102	0	0.000175188394865596	Cluster	0
chr1	9095000	9100000	chr1	9125000	9130000	102	0	0.000175188394865596	Cluster	0
chr1	9095000	9100000	chr1	9130000	9135000	143	0	2.2533159309302e-15	Cluster	1
chr1	9095000	9100000	chr1	9135000	9140000	143	0	2.2533159309302e-15	Cluster	1
chr1	9095000	9100000	chr1	9140000	9145000	143	0	2.2533159309302e-15	Cluster	1
chr1	9120000	9125000	chr1	9130000	9135000	469	0	2.2533159309302e-15	Cluster	1
chr1	9120000	9125000	chr1	9135000	9140000	469	0	2.2533159309302e-15	Cluster	1
chr1	9120000	9125000	chr1	9140000	9145000	469	0	2.2533159309302e-15	Cluster	1
chr1	9125000	9130000	chr1	9135000	9140000	469	0	2.2533159309302e-15	Cluster	1
chr1	9125000	9130000	chr1	9140000	9145000	469	0	2.2533159309302e-15	Cluster	1
chr1	9130000	9135000	chr1	9175000	9180000	118	0	1.69748595470395e-11	Cluster	1
chr1	9130000	9135000	chr1	9180000	9185000	118	0	1.69748595470395e-11	Cluster	1
chr1	9130000	9135000	chr1	9255000	9260000	75	0	2.7193833197596e-08	Cluster	1
chr1	9130000	9135000	chr1	9485000	9490000	29	0	2.2533159309302e-15	Cluster	1
chr1	9130000	9135000	chr1	9645000	9650000	12	0	7.37531286555534e-14	Cluster	1
chr1	9130000	9135000	chr1	9650000	9655000	12	0	7.37531286555534e-14	Cluster	1
chr1	9135000	9140000	chr1	9175000	9180000	118	0	1.69748595470395e-11	Cluster	1
chr1	9135000	9140000	chr1	9180000	9185000	118	0	1.69748595470395e-11	Cluster	1
chr1	9135000	9140000	chr1	9255000	9260000	75	0	2.7193833197596e-08	Cluster	1
chr1	9135000	9140000	chr1	9485000	9490000	29	0	2.2533159309302e-15	Cluster	1
chr1	9135000	9140000	chr1	9645000	9650000	12	0	7.37531286555534e-14	Cluster	1
chr1	9135000	9140000	chr1	9650000	9655000	12	0	7.37531286555534e-14	Cluster	1
chr1	9140000	9145000	chr1	9175000	9180000	118	0	1.69748595470395e-11	Cluster	1
chr1	9140000	9145000	chr1	9180000	9185000	118	0	1.69748595470395e-11	Cluster	1
chr1	9140000	9145000	chr1	9255000	9260000	75	0	2.7193833197596e-08	Cluster	1
chr1	9140000	9145000	chr1	9485000	9490000	29	0	2.2533159309302e-15	Cluster	1
chr1	9140000	9145000	chr1	9645000	9650000	12	0	7.37531286555534e-14	Cluster	1
chr1	9140000	9145000	chr1	9650000	9655000	12	0	7.37531286555534e-14	Cluster	1
chr1	9235000	9240000	chr1	9255000	9260000	151	0	2.1576916417235e-12	Cluster	1
chr1	9240000	9245000	chr1	9255000	9260000	151	0	2.1576916417235e-12	Cluster	1
chr1	9645000	9650000	chr1	9685000	9690000	89	0	0.000720479666476915	Cluster	1
chr1	9650000	9655000	chr1	9685000	9690000	89	0	0.000720479666476915	Cluster	1
chr1	9685000	9690000	chr1	9715000	9720000	215	0	2.2533159309302e-15	Cluster	1
chr1	9685000	9690000	chr1	9720000	9725000	215	0	2.2533159309302e-15	Cluster	1
chr1	9685000	9690000	chr1	9745000	9750000	104	0	1.8263210796044e-12	Singleton	0
chr1	9685000	9690000	chr1	10000000	10005000	17	0	6.46785234975778e-09	Singleton	0
chr1	9715000	9720000	chr1	9745000	9750000	151	0	2.2533159309302e-15	Cluster	1
chr1	9715000	9720000	chr1	10000000	10005000	22	0	5.60999967893394e-07	Cluster	1
chr1	9720000	9725000	chr1	9745000	9750000	151	0	2.2533159309302e-15	Cluster	1
chr1	9720000	9725000	chr1	10000000	10005000	22	0	5.60999967893394e-07	Cluster	1
chr1	9840000	9845000	chr1	9920000	9925000	71	0	6.86462353959879e-05	Cluster	1
chr1	9845000	9850000	chr1	9920000	9925000	71	0	6.86462353959879e-05	Cluster	1
chr1	10000000	10005000	chr1	10010000	10015000	226	0	2.2533159309302e-15	Singleton	0
chr1	10000000	10005000	chr1	10090000	10095000	72	0	3.34955792480671e-06	Singleton	0
chr1	10000000	10005000	chr1	10455000	10460000	16	0	2.2533159309302e-15	Singleton	0
chr1	10000000	10005000	chr1	10530000	10535000	16	0	2.2533159309302e-15	Cluster	1
chr1	10000000	10005000	chr1	10535000	10540000	16	0	2.2533159309302e-15	Cluster	1
chr1	10000000	10005000	chr1	10550000	10555000	14	0	2.2533159309302e-15	Cluster	1
chr1	10000000	10005000	chr1	10555000	10560000	14	0	2.2533159309302e-15	Cluster	1
chr1	10225000	10230000	chr1	10530000	10535000	12	0	0.00036104871659383	Cluster	0
chr1	10225000	10230000	chr1	10535000	10540000	12	0	0.00036104871659383	Cluster	0
chr1	10225000	10230000	chr1	10550000	10555000	13	0	1.61000181107824e-06	Cluster	0
chr1	10225000	10230000	chr1	10555000	10560000	13	0	1.61000181107824e-06	Cluster	0
chr1	10225000	10230000	chr1	10565000	10570000	12	0	1.03924914603928e-06	Cluster	1
chr1	10225000	10230000	chr1	10570000	10575000	12	0	1.03924914603928e-06	Cluster	1
chr1	10230000	10235000	chr1	10530000	10535000	12	0	0.00036104871659383	Cluster	0
chr1	10230000	10235000	chr1	10535000	10540000	12	0	0.00036104871659383	Cluster	0
chr1	10230000	10235000	chr1	10550000	10555000	13	0	1.61000181107824e-06	Cluster	0
chr1	10230000	10235000	chr1	10555000	10560000	13	0	1.61000181107824e-06	Cluster	0
chr1	10230000	10235000	chr1	10565000	10570000	12	0	1.03924914603928e-06	Cluster	1
chr1	10230000	10235000	chr1	10570000	10575000	12	0	1.03924914603928e-06	Cluster	1
chr1	10490000	10495000	chr1	10550000	10555000	106	0	1.73693273473206e-13	Cluster	1
chr1	10490000	10495000	chr1	10555000	10560000	106	0	1.73693273473206e-13	Cluster	1
chr1	10530000	10535000	chr1	10550000	10555000	222	0	2.2533159309302e-15	Cluster	1
chr1	10530000	10535000	chr1	10555000	10560000	222	0	2.2533159309302e-15	Cluster	1
chr1	10530000	10535000	chr1	10565000	10570000	101	0	1.58095701222876e-06	Cluster	0
chr1	10530000	10535000	chr1	10570000	10575000	101	0	1.58095701222876e-06	Cluster	0
chr1	10530000	10535000	chr1	11020000	11025000	21	0	2.2533159309302e-15	Cluster	1
chr1	10530000	10535000	chr1	11025000	11030000	21	0	2.2533159309302e-15	Cluster	1
chr1	10530000	10535000	chr1	11070000	11075000	15	0	2.2533159309302e-15	Cluster	1
chr1	10530000	10535000	chr1	11115000	11120000	16	0	2.2533159309302e-15	Cluster	1
chr1	10530000	10535000	chr1	11120000	11125000	16	0	2.2533159309302e-15	Cluster	1
chr1	10535000	10540000	chr1	10550000	10555000	222	0	2.2533159309302e-15	Cluster	1
chr1	10535000	10540000	chr1	10555000	10560000	222	0	2.2533159309302e-15	Cluster	1
chr1	10535000	10540000	chr1	10565000	10570000	101	0	1.58095701222876e-06	Cluster	0
chr1	10535000	10540000	chr1	10570000	10575000	101	0	1.58095701222876e-06	Cluster	0
chr1	10535000	10540000	chr1	11020000	11025000	21	0	2.2533159309302e-15	Cluster	1
chr1	10535000	10540000	chr1	11025000	11030000	21	0	2.2533159309302e-15	Cluster	1
chr1	10535000	10540000	chr1	11070000	11075000	15	0	2.2533159309302e-15	Cluster	1
chr1	10535000	10540000	chr1	11115000	11120000	16	0	2.2533159309302e-15	Cluster	1
chr1	10535000	10540000	chr1	11120000	11125000	16	0	2.2533159309302e-15	Cluster	1
chr1	10550000	10555000	chr1	10565000	10570000	331	0	2.2533159309302e-15	Cluster	1
chr1	10550000	10555000	chr1	10570000	10575000	331	0	2.2533159309302e-15	Cluster	1
chr1	10550000	10555000	chr1	10570000	10575000	115	0	2.53396953320317e-05	Cluster	0
chr1	10550000	10555000	chr1	10575000	10580000	115	0	2.53396953320317e-05	Cluster	0
chr1	10550000	10555000	chr1	10750000	10755000	56	0	3.33715430490275e-08	Cluster	0
chr1	10550000	10555000	chr1	11020000	11025000	33	0	2.2533159309302e-15	Cluster	1
chr1	10550000	10555000	chr1	11025000	11030000	33	0	2.2533159309302e-15	Cluster	1
chr1	10550000	10555000	chr1	11040000	11045000	19	0	2.2533159309302e-15	Cluster	1
chr1	10550000	10555000	chr1	11045000	11050000	19	0	2.2533159309302e-15	Cluster	1
chr1	10550000	10555000	chr1	11070000	11075000	14	0	2.2533159309302e-15	Cluster	1
chr1	10550000	10555000	chr1	11115000	11120000	17	0	2.2533159309302e-15	Cluster	1
chr1	10550000	10555000	chr1	11120000	11125000	17	0	2.2533159309302e-15	Cluster	1
chr1	10555000	10560000	chr1	10565000	10570000	331	0	2.2533159309302e-15	Cluster	1
chr1	10555000	10560000	chr1	10565000	10570000	403	0	2.2533159309302e-15	Cluster	1
chr1	10555000	10560000	chr1	10570000	10575000	331	0	2.2533159309302e-15	Cluster	1
chr1	10555000	10560000	chr1	10570000	10575000	115	0	2.53396953320317e-05	Cluster	0
chr1	10555000	10560000	chr1	10570000	10575000	403	0	2.2533159309302e-15	Cluster	1
chr1	10555000	10560000	chr1	10575000	10580000	115	0	2.53396953320317e-05	Cluster	0
chr1	10555000	10560000	chr1	10750000	10755000	56	0	3.33715430490275e-08	Cluster	0
chr1	10555000	10560000	chr1	10750000	10755000	43	0	0.000569809402037361	Cluster	0
chr1	10555000	10560000	chr1	11020000	11025000	33	0	2.2533159309302e-15	Cluster	1
chr1	10555000	10560000	chr1	11020000	11025000	27	0	2.2533159309302e-15	Cluster	1
chr1	10555000	10560000	chr1	11025000	11030000	33	0	2.2533159309302e-15	Cluster	1
chr1	10555000	10560000	chr1	11025000	11030000	27	0	2.2533159309302e-15	Cluster	1
chr1	10555000	10560000	chr1	11040000	11045000	19	0	2.2533159309302e-15	Cluster	1
chr1	10555000	10560000	chr1	11045000	11050000	19	0	2.2533159309302e-15	Cluster	1
chr1	10555000	10560000	chr1	11070000	11075000	14	0	2.2533159309302e-15	Cluster	1
chr1	10555000	10560000	chr1	11115000	11120000	17	0	2.2533159309302e-15	Cluster	1
chr1	10555000	10560000	chr1	11120000	11125000	17	0	2.2533159309302e-15	Cluster	1
chr1	10565000	10570000	chr1	10575000	10580000	138	0	1.3812605994108e-05	Cluster	0
chr1	10565000	10570000	chr1	10750000	10755000	98	0	2.2533159309302e-15	Cluster	1
chr1	10565000	10570000	chr1	11020000	11025000	72	0	2.2533159309302e-15	Cluster	1
chr1	10565000	10570000	chr1	11025000	11030000	72	0	2.2533159309302e-15	Cluster	1
chr1	10565000	10570000	chr1	11040000	11045000	29	0	2.2533159309302e-15	Cluster	1
chr1	10565000	10570000	chr1	11045000	11050000	29	0	2.2533159309302e-15	Cluster	1
chr1	10565000	10570000	chr1	11070000	11075000	20	0	2.2533159309302e-15	Cluster	1
chr1	10565000	10570000	chr1	11115000	11120000	21	0	2.2533159309302e-15	Cluster	1
chr1	10565000	10570000	chr1	11120000	11125000	21	0	2.2533159309302e-15	Cluster	1
chr1	10570000	10575000	chr1	10750000	10755000	98	0	2.2533159309302e-15	Cluster	1
chr1	10570000	10575000	chr1	10750000	10755000	40	0	0.00946992160652155	Cluster	0
chr1	10570000	10575000	chr1	11020000	11025000	72	0	2.2533159309302e-15	Cluster	1
chr1	10570000	10575000	chr1	11020000	11025000	28	0	2.2533159309302e-15	Cluster	1
chr1	10570000	10575000	chr1	11025000	11030000	72	0	2.2533159309302e-15	Cluster	1
chr1	10570000	10575000	chr1	11025000	11030000	28	0	2.2533159309302e-15	Cluster	1
chr1	10570000	10575000	chr1	11040000	11045000	29	0	2.2533159309302e-15	Cluster	1
chr1	10570000	10575000	chr1	11045000	11050000	29	0	2.2533159309302e-15	Cluster	1
chr1	10570000	10575000	chr1	11070000	11075000	20	0	2.2533159309302e-15	Cluster	1
chr1	10570000	10575000	chr1	11070000	11075000	12	0	1.50336073265604e-13	Cluster	0
chr1	10570000	10575000	chr1	11115000	11120000	21	0	2.2533159309302e-15	Cluster	1
chr1	10570000	10575000	chr1	11115000	11120000	14	0	2.2533159309302e-15	Cluster	1
chr1	10570000	10575000	chr1	11120000	11125000	21	0	2.2533159309302e-15	Cluster	1
chr1	10570000	10575000	chr1	11120000	11125000	14	0	2.2533159309302e-15	Cluster	1
chr1	10575000	10580000	chr1	10750000	10755000	40	0	0.00946992160652155	Cluster	0
chr1	10575000	10580000	chr1	11020000	11025000	28	0	2.2533159309302e-15	Cluster	1
chr1	10575000	10580000	chr1	11025000	11030000	28	0	2.2533159309302e-15	Cluster	1
chr1	10575000	10580000	chr1	11070000	11075000	12	0	1.50336073265604e-13	Cluster	0
chr1	10575000	10580000	chr1	11115000	11120000	14	0	2.2533159309302e-15	Cluster	1
chr1	10575000	10580000	chr1	11120000	11125000	14	0	2.2533159309302e-15	Cluster	1
chr1	10750000	10755000	chr1	11020000	11025000	37	0	9.07222367390695e-12	Cluster	1
chr1	10750000	10755000	chr1	11025000	11030000	37	0	9.07222367390695e-12	Cluster	1
chr1	10750000	10755000	chr1	11115000	11120000	13	0	3.17887811812761e-09	Cluster	1
chr1	10750000	10755000	chr1	11120000	11125000	13	0	3.17887811812761e-09	Cluster	1
chr1	11020000	11025000	chr1	11040000	11045000	166	0	2.2533159309302e-15	Cluster	1
chr1	11020000	11025000	chr1	11045000	11050000	166	0	2.2533159309302e-15	Cluster	1
chr1	11020000	11025000	chr1	11070000	11075000	99	0	5.50196289181855e-08	Cluster	1
chr1	11025000	11030000	chr1	11040000	11045000	166	0	2.2533159309302e-15	Cluster	1
chr1	11025000	11030000	chr1	11045000	11050000	166	0	2.2533159309302e-15	Cluster	1
chr1	11025000	11030000	chr1	11070000	11075000	99	0	5.50196289181855e-08	Cluster	1
chr1	11860000	11865000	chr1	11870000	11875000	239	0	2.2533159309302e-15	Cluster	1
chr1	11860000	11865000	chr1	11875000	11880000	239	0	2.2533159309302e-15	Cluster	1
chr1	11860000	11865000	chr1	12125000	12130000	34	0	8.11345844301263e-06	Cluster	1
chr1	11860000	11865000	chr1	12130000	12135000	34	0	8.11345844301263e-06	Cluster	1
chr1	11860000	11865000	chr1	12135000	12140000	34	0	8.11345844301263e-06	Cluster	1
chr1	11865000	11870000	chr1	11875000	11880000	239	0	2.2533159309302e-15	Cluster	1
chr1	11865000	11870000	chr1	12125000	12130000	34	0	8.11345844301263e-06	Cluster	1
chr1	11865000	11870000	chr1	12130000	12135000	34	0	8.11345844301263e-06	Cluster	1
chr1	11865000	11870000	chr1	12135000	12140000	34	0	8.11345844301263e-06	Cluster	1
chr1	12060000	12065000	chr1	12125000	12130000	91	0	5.24282641063997e-09	Cluster	0
chr1	12060000	12065000	chr1	12130000	12135000	91	0	5.24282641063997e-09	Cluster	0
chr1	12060000	12065000	chr1	12135000	12140000	91	0	5.24282641063997e-09	Cluster	0
chr1	12065000	12070000	chr1	12125000	12130000	91	0	5.24282641063997e-09	Cluster	0
chr1	12065000	12070000	chr1	12130000	12135000	91	0	5.24282641063997e-09	Cluster	0
chr1	12065000	12070000	chr1	12135000	12140000	91	0	5.24282641063997e-09	Cluster	0
chr1	12075000	12080000	chr1	12095000	12100000	174	0	2.2533159309302e-15	Cluster	1
chr1	12075000	12080000	chr1	12100000	12105000	174	0	2.2533159309302e-15	Cluster	1
chr1	12075000	12080000	chr1	12100000	12105000	93	0	0.00391348778955409	Cluster	0
chr1	12075000	12080000	chr1	12105000	12110000	93	0	0.00391348778955409	Cluster	0
chr1	12075000	12080000	chr1	12125000	12130000	121	0	2.2533159309302e-15	Cluster	1
chr1	12075000	12080000	chr1	12130000	12135000	121	0	2.2533159309302e-15	Cluster	1
chr1	12075000	12080000	chr1	12135000	12140000	121	0	2.2533159309302e-15	Cluster	1
chr1	12075000	12080000	chr1	12135000	12140000	71	0	0.00341929877757045	Cluster	0
chr1	12075000	12080000	chr1	12140000	12145000	71	0	0.00341929877757045	Cluster	0
chr1	12080000	12085000	chr1	12095000	12100000	174	0	2.2533159309302e-15	Cluster	1
chr1	12080000	12085000	chr1	12100000	12105000	174	0	2.2533159309302e-15	Cluster	1
chr1	12080000	12085000	chr1	12100000	12105000	93	0	0.00391348778955409	Cluster	0
chr1	12080000	12085000	chr1	12105000	12110000	93	0	0.00391348778955409	Cluster	0
chr1	12080000	12085000	chr1	12125000	12130000	121	0	2.2533159309302e-15	Cluster	1
chr1	12080000	12085000	chr1	12130000	12135000	121	0	2.2533159309302e-15	Cluster	1
chr1	12080000	12085000	chr1	12135000	12140000	121	0	2.2533159309302e-15	Cluster	1
chr1	12080000	12085000	chr1	12135000	12140000	71	0	0.00341929877757045	Cluster	0
chr1	12080000	12085000	chr1	12140000	12145000	71	0	0.00341929877757045	Cluster	0
chr1	12095000	12100000	chr1	12105000	12110000	320	0	2.2533159309302e-15	Cluster	1
chr1	12095000	12100000	chr1	12105000	12110000	197	0	2.2533159309302e-15	Cluster	1
chr1	12095000	12100000	chr1	12110000	12115000	197	0	2.2533159309302e-15	Cluster	1
chr1	12095000	12100000	chr1	12125000	12130000	289	0	2.2533159309302e-15	Cluster	1
chr1	12095000	12100000	chr1	12130000	12135000	289	0	2.2533159309302e-15	Cluster	1
chr1	12095000	12100000	chr1	12135000	12140000	289	0	2.2533159309302e-15	Cluster	1
chr1	12100000	12105000	chr1	12110000	12115000	197	0	2.2533159309302e-15	Cluster	1
chr1	12100000	12105000	chr1	12110000	12115000	241	0	2.2533159309302e-15	Cluster	1
chr1	12100000	12105000	chr1	12120000	12125000	106	0	0.000544658568394802	Cluster	0
chr1	12100000	12105000	chr1	12125000	12130000	289	0	2.2533159309302e-15	Cluster	1
chr1	12100000	12105000	chr1	12125000	12130000	229	0	2.2533159309302e-15	Cluster	1
chr1	12100000	12105000	chr1	12130000	12135000	289	0	2.2533159309302e-15	Cluster	1
chr1	12100000	12105000	chr1	12130000	12135000	229	0	2.2533159309302e-15	Cluster	1
chr1	12100000	12105000	chr1	12135000	12140000	289	0	2.2533159309302e-15	Cluster	1
chr1	12100000	12105000	chr1	12135000	12140000	229	0	2.2533159309302e-15	Cluster	1
chr1	12100000	12105000	chr1	12135000	12140000	107	0	3.67655655190797e-08	Cluster	0
chr1	12100000	12105000	chr1	12140000	12145000	107	0	3.67655655190797e-08	Cluster	0
chr1	12105000	12110000	chr1	12120000	12125000	106	0	0.000544658568394802	Cluster	0
chr1	12105000	12110000	chr1	12120000	12125000	142	0	5.57433408603372e-08	Cluster	0
chr1	12105000	12110000	chr1	12125000	12130000	229	0	2.2533159309302e-15	Cluster	1
chr1	12105000	12110000	chr1	12125000	12130000	346	0	2.2533159309302e-15	Cluster	1
chr1	12105000	12110000	chr1	12130000	12135000	229	0	2.2533159309302e-15	Cluster	1
chr1	12105000	12110000	chr1	12130000	12135000	346	0	2.2533159309302e-15	Cluster	1
chr1	12105000	12110000	chr1	12135000	12140000	229	0	2.2533159309302e-15	Cluster	1
chr1	12105000	12110000	chr1	12135000	12140000	107	0	3.67655655190797e-08	Cluster	0
chr1	12105000	12110000	chr1	12135000	12140000	346	0	2.2533159309302e-15	Cluster	1
chr1	12105000	12110000	chr1	12135000	12140000	121	0	2.01139796848559e-09	Cluster	0
chr1	12105000	12110000	chr1	12140000	12145000	107	0	3.67655655190797e-08	Cluster	0
chr1	12105000	12110000	chr1	12140000	12145000	121	0	2.01139796848559e-09	Cluster	0
chr1	12110000	12115000	chr1	12120000	12125000	142	0	5.57433408603372e-08	Cluster	0
chr1	12110000	12115000	chr1	12125000	12130000	346	0	2.2533159309302e-15	Cluster	1
chr1	12110000	12115000	chr1	12130000	12135000	346	0	2.2533159309302e-15	Cluster	1
chr1	12110000	12115000	chr1	12135000	12140000	346	0	2.2533159309302e-15	Cluster	1
chr1	12110000	12115000	chr1	12135000	12140000	121	0	2.01139796848559e-09	Cluster	0
chr1	12110000	12115000	chr1	12140000	12145000	121	0	2.01139796848559e-09	Cluster	0
chr1	12120000	12125000	chr1	12130000	12135000	376	0	2.2533159309302e-15	Cluster	1
chr1	12120000	12125000	chr1	12135000	12140000	376	0	2.2533159309302e-15	Cluster	1
chr1	12125000	12130000	chr1	12135000	12140000	598	0	2.2533159309302e-15	Cluster	1
chr1	12125000	12130000	chr1	12140000	12145000	598	0	2.2533159309302e-15	Cluster	1
chr1	12125000	12130000	chr1	12140000	12145000	223	0	2.2533159309302e-15	Cluster	1
chr1	12125000	12130000	chr1	12145000	12150000	223	0	2.2533159309302e-15	Cluster	1
chr1	12130000	12135000	chr1	12140000	12145000	598	0	2.2533159309302e-15	Cluster	1
chr1	12130000	12135000	chr1	12140000	12145000	223	0	2.2533159309302e-15	Cluster	1
chr1	12130000	12135000	chr1	12145000	12150000	223	0	2.2533159309302e-15	Cluster	1
chr1	12135000	12140000	chr1	12145000	12150000	223	0	2.2533159309302e-15	Cluster	1
chr1	12135000	12140000	chr1	12145000	12150000	306	0	2.2533159309302e-15	Cluster	1
chr1	12200000	12205000	chr1	12215000	12220000	249	0	2.2533159309302e-15	Cluster	1
chr1	12200000	12205000	chr1	12215000	12220000	141	0	3.72325876795458e-11	Cluster	0
chr1	12200000	12205000	chr1	12220000	12225000	141	0	3.72325876795458e-11	Cluster	0
chr1	12200000	12205000	chr1	12225000	12230000	225	0	2.2533159309302e-15	Cluster	1
chr1	12200000	12205000	chr1	12230000	12235000	225	0	2.2533159309302e-15	Cluster	1
chr1	12205000	12210000	chr1	12215000	12220000	249	0	2.2533159309302e-15	Cluster	1
chr1	12205000	12210000	chr1	12215000	12220000	141	0	3.72325876795458e-11	Cluster	0
chr1	12205000	12210000	chr1	12220000	12225000	141	0	3.72325876795458e-11	Cluster	0
chr1	12205000	12210000	chr1	12225000	12230000	225	0	2.2533159309302e-15	Cluster	1
chr1	12205000	12210000	chr1	12230000	12235000	225	0	2.2533159309302e-15	Cluster	1
chr1	12215000	12220000	chr1	12225000	12230000	318	0	2.2533159309302e-15	Cluster	1
chr1	12215000	12220000	chr1	12225000	12230000	338	0	2.2533159309302e-15	Cluster	1
chr1	12215000	12220000	chr1	12230000	12235000	318	0	2.2533159309302e-15	Cluster	1
chr1	12215000	12220000	chr1	12230000	12235000	338	0	2.2533159309302e-15	Cluster	1
chr1	12220000	12225000	chr1	12230000	12235000	338	0	2.2533159309302e-15	Cluster	1
chr1	12225000	12230000	chr1	12255000	12260000	97	0	0.000186797748773292	Cluster	1
chr1	12225000	12230000	chr1	12260000	12265000	97	0	0.000186797748773292	Cluster	1
chr1	12230000	12235000	chr1	12255000	12260000	97	0	0.000186797748773292	Cluster	1
chr1	12230000	12235000	chr1	12260000	12265000	97	0	0.000186797748773292	Cluster	1
chr1	14025000	14030000	chr1	14035000	14040000	141	0	1.06394715745308e-06	Cluster	0
chr1	14025000	14030000	chr1	14050000	14055000	136	0	4.56600351713159e-14	Cluster	0
chr1	14025000	14030000	chr1	14055000	14060000	136	0	4.56600351713159e-14	Cluster	0
chr1	14025000	14030000	chr1	14070000	14075000	71	0	0.00805735454494761	Cluster	0
chr1	14025000	14030000	chr1	14075000	14080000	71	0	0.00805735454494761	Cluster	0
chr1	14025000	14030000	chr1	14080000	14085000	71	0	0.00805735454494761	Cluster	0
chr1	14025000	14030000	chr1	14840000	14845000	46	0	2.2533159309302e-15	Cluster	1
chr1	14025000	14030000	chr1	14845000	14850000	46	0	2.2533159309302e-15	Cluster	1
chr1	14030000	14035000	chr1	14040000	14045000	405	0	2.2533159309302e-15	Cluster	1
chr1	14030000	14035000	chr1	14050000	14055000	166	0	2.2533159309302e-15	Cluster	1
chr1	14030000	14035000	chr1	14055000	14060000	166	0	2.2533159309302e-15	Cluster	1
chr1	14030000	14035000	chr1	14840000	14845000	26	0	2.2533159309302e-15	Cluster	1
chr1	14030000	14035000	chr1	14845000	14850000	26	0	2.2533159309302e-15	Cluster	1
chr1	14035000	14040000	chr1	14050000	14055000	166	0	2.2533159309302e-15	Cluster	1
chr1	14035000	14040000	chr1	14050000	14055000	154	0	1.37429057418935e-12	Cluster	0
chr1	14035000	14040000	chr1	14055000	14060000	166	0	2.2533159309302e-15	Cluster	1
chr1	14035000	14040000	chr1	14055000	14060000	154	0	1.37429057418935e-12	Cluster	0
chr1	14035000	14040000	chr1	14840000	14845000	26	0	2.2533159309302e-15	Cluster	1
chr1	14035000	14040000	chr1	14845000	14850000	26	0	2.2533159309302e-15	Cluster	1
chr1	14040000	14045000	chr1	14050000	14055000	154	0	1.37429057418935e-12	Cluster	0
chr1	14040000	14045000	chr1	14055000	14060000	154	0	1.37429057418935e-12	Cluster	0
chr1	14050000	14055000	chr1	14840000	14845000	20	0	2.2533159309302e-15	Cluster	1
chr1	14050000	14055000	chr1	14845000	14850000	20	0	2.2533159309302e-15	Cluster	1
chr1	14055000	14060000	chr1	14840000	14845000	20	0	2.2533159309302e-15	Cluster	1
chr1	14055000	14060000	chr1	14845000	14850000	20	0	2.2533159309302e-15	Cluster	1
chr1	14070000	14075000	chr1	14840000	14845000	26	0	2.2533159309302e-15	Cluster	1
chr1	14070000	14075000	chr1	14845000	14850000	26	0	2.2533159309302e-15	Cluster	1
chr1	14075000	14080000	chr1	14840000	14845000	26	0	2.2533159309302e-15	Cluster	1
chr1	14075000	14080000	chr1	14845000	14850000	26	0	2.2533159309302e-15	Cluster	1
chr1	14080000	14085000	chr1	14840000	14845000	26	0	2.2533159309302e-15	Cluster	1
chr1	14080000	14085000	chr1	14845000	14850000	26	0	2.2533159309302e-15	Cluster	1
chr1	14840000	14845000	chr1	15055000	15060000	221	0	2.2533159309302e-15	Cluster	1
chr1	14840000	14845000	chr1	15060000	15065000	221	0	2.2533159309302e-15	Cluster	1
chr1	14840000	14845000	chr1	15480000	15485000	59	0	2.2533159309302e-15	Cluster	1
chr1	14840000	14845000	chr1	15485000	15490000	59	0	2.2533159309302e-15	Cluster	1
chr1	14840000	14845000	chr1	15490000	15495000	59	0	2.2533159309302e-15	Cluster	1
chr1	14840000	14845000	chr1	15490000	15495000	16	0	2.2533159309302e-15	Cluster	1
chr1	14840000	14845000	chr1	15495000	15500000	16	0	2.2533159309302e-15	Cluster	1
chr1	14840000	14845000	chr1	15495000	15500000	19	0	2.2533159309302e-15	Cluster	1
chr1	14840000	14845000	chr1	15500000	15505000	19	0	2.2533159309302e-15	Cluster	1
chr1	14840000	14845000	chr1	15555000	15560000	21	0	2.2533159309302e-15	Cluster	1
chr1	14840000	14845000	chr1	15575000	15580000	32	0	2.2533159309302e-15	Cluster	1
chr1	14840000	14845000	chr1	15585000	15590000	15	0	2.2533159309302e-15	Cluster	1
chr1	14840000	14845000	chr1	15735000	15740000	15	0	2.2533159309302e-15	Cluster	1
chr1	14845000	14850000	chr1	15055000	15060000	221	0	2.2533159309302e-15	Cluster	1
chr1	14845000	14850000	chr1	15060000	15065000	221	0	2.2533159309302e-15	Cluster	1
chr1	14845000	14850000	chr1	15480000	15485000	59	0	2.2533159309302e-15	Cluster	1
chr1	14845000	14850000	chr1	15485000	15490000	59	0	2.2533159309302e-15	Cluster	1
chr1	14845000	14850000	chr1	15490000	15495000	59	0	2.2533159309302e-15	Cluster	1
chr1	14845000	14850000	chr1	15490000	15495000	16	0	2.2533159309302e-15	Cluster	1
chr1	14845000	14850000	chr1	15495000	15500000	16	0	2.2533159309302e-15	Cluster	1
chr1	14845000	14850000	chr1	15495000	15500000	19	0	2.2533159309302e-15	Cluster	1
chr1	14845000	14850000	chr1	15500000	15505000	19	0	2.2533159309302e-15	Cluster	1
chr1	14845000	14850000	chr1	15555000	15560000	21	0	2.2533159309302e-15	Cluster	1
chr1	14845000	14850000	chr1	15575000	15580000	32	0	2.2533159309302e-15	Cluster	1
chr1	14845000	14850000	chr1	15585000	15590000	15	0	2.2533159309302e-15	Cluster	1
chr1	14845000	14850000	chr1	15735000	15740000	15	0	2.2533159309302e-15	Cluster	1
chr1	15055000	15060000	chr1	15480000	15485000	18	0	2.2533159309302e-15	Cluster	1
chr1	15055000	15060000	chr1	15485000	15490000	18	0	2.2533159309302e-15	Cluster	1
chr1	15055000	15060000	chr1	15490000	15495000	18	0	2.2533159309302e-15	Cluster	1
chr1	15055000	15060000	chr1	15850000	15855000	12	0	2.2533159309302e-15	Cluster	1
chr1	15060000	15065000	chr1	15480000	15485000	18	0	2.2533159309302e-15	Cluster	1
chr1	15060000	15065000	chr1	15485000	15490000	18	0	2.2533159309302e-15	Cluster	1
chr1	15060000	15065000	chr1	15490000	15495000	18	0	2.2533159309302e-15	Cluster	1
chr1	15060000	15065000	chr1	15850000	15855000	12	0	2.2533159309302e-15	Cluster	1
chr1	15480000	15485000	chr1	15490000	15495000	492	0	2.2533159309302e-15	Cluster	1
chr1	15480000	15485000	chr1	15495000	15500000	492	0	2.2533159309302e-15	Cluster	1
chr1	15480000	15485000	chr1	15495000	15500000	263	0	2.2533159309302e-15	Cluster	1
chr1	15480000	15485000	chr1	15500000	15505000	263	0	2.2533159309302e-15	Cluster	1
chr1	15480000	15485000	chr1	15555000	15560000	177	0	2.2533159309302e-15	Cluster	1
chr1	15480000	15485000	chr1	15575000	15580000	181	0	2.2533159309302e-15	Cluster	1
chr1	15480000	15485000	chr1	15585000	15590000	84	0	3.20342219484249e-11	Cluster	0
chr1	15480000	15485000	chr1	15850000	15855000	21	0	2.2533159309302e-15	Cluster	1
chr1	15485000	15490000	chr1	15495000	15500000	492	0	2.2533159309302e-15	Cluster	1
chr1	15485000	15490000	chr1	15495000	15500000	263	0	2.2533159309302e-15	Cluster	1
chr1	15485000	15490000	chr1	15500000	15505000	263	0	2.2533159309302e-15	Cluster	1
chr1	15485000	15490000	chr1	15555000	15560000	177	0	2.2533159309302e-15	Cluster	1
chr1	15485000	15490000	chr1	15575000	15580000	181	0	2.2533159309302e-15	Cluster	1
chr1	15485000	15490000	chr1	15585000	15590000	84	0	3.20342219484249e-11	Cluster	0
chr1	15485000	15490000	chr1	15850000	15855000	21	0	2.2533159309302e-15	Cluster	1
chr1	15490000	15495000	chr1	15500000	15505000	263	0	2.2533159309302e-15	Cluster	1
chr1	15490000	15495000	chr1	15500000	15505000	245	0	2.2533159309302e-15	Cluster	1
chr1	15490000	15495000	chr1	15555000	15560000	177	0	2.2533159309302e-15	Cluster	1
chr1	15490000	15495000	chr1	15575000	15580000	181	0	2.2533159309302e-15	Cluster	1
chr1	15490000	15495000	chr1	15585000	15590000	84	0	3.20342219484249e-11	Cluster	0
chr1	15490000	15495000	chr1	15850000	15855000	21	0	2.2533159309302e-15	Cluster	1
chr1	15490000	15495000	chr1	15850000	15855000	13	0	1.33959372879991e-08	Cluster	0
chr1	15495000	15500000	chr1	15575000	15580000	67	0	0.000689563175542896	Cluster	0
chr1	15495000	15500000	chr1	15850000	15855000	13	0	1.33959372879991e-08	Cluster	0
chr1	15500000	15505000	chr1	15575000	15580000	67	0	0.000689563175542896	Cluster	0
chr1	15555000	15560000	chr1	15575000	15580000	232	0	2.2533159309302e-15	Singleton	0
chr1	15575000	15580000	chr1	15585000	15590000	177	0	2.2533159309302e-15	Singleton	0
chr1	15850000	15855000	chr1	15940000	15945000	64	0	0.000194971855508416	Cluster	0
chr1	15850000	15855000	chr1	15945000	15950000	64	0	0.000194971855508416	Cluster	0
chr1	15850000	15855000	chr1	15950000	15955000	67	0	1.85936849905695e-05	Cluster	1
chr1	15850000	15855000	chr1	16160000	16165000	14	0	1.63227947589912e-05	Cluster	0
chr1	15850000	15855000	chr1	16170000	16175000	17	0	5.5582140589637e-09	Cluster	1
chr1	15850000	15855000	chr1	16175000	16180000	17	0	5.5582140589637e-09	Cluster	1
chr1	15850000	15855000	chr1	16285000	16290000	22	0	2.2533159309302e-15	Cluster	1
chr1	15850000	15855000	chr1	16290000	16295000	22	0	2.2533159309302e-15	Cluster	1
chr1	15850000	15855000	chr1	16300000	16305000	16	0	2.2533159309302e-15	Cluster	1
chr1	15940000	15945000	chr1	15950000	15955000	214	0	2.2533159309302e-15	Singleton	0
chr1	15940000	15945000	chr1	16285000	16290000	12	0	5.29969815407997e-07	Cluster	1
chr1	15940000	15945000	chr1	16290000	16295000	12	0	5.29969815407997e-07	Cluster	1
chr1	15945000	15950000	chr1	16285000	16290000	12	0	5.29969815407997e-07	Cluster	1
chr1	15945000	15950000	chr1	16290000	16295000	12	0	5.29969815407997e-07	Cluster	1
chr1	16160000	16165000	chr1	16170000	16175000	291	0	2.2533159309302e-15	Cluster	1
chr1	16160000	16165000	chr1	16175000	16180000	291	0	2.2533159309302e-15	Cluster	1
chr1	16160000	16165000	chr1	16285000	16290000	57	0	0.000366955314864986	Cluster	0
chr1	16160000	16165000	chr1	16290000	16295000	57	0	0.000366955314864986	Cluster	0
chr1	16170000	16175000	chr1	16285000	16290000	75	0	1.35554811571446e-08	Cluster	1
chr1	16170000	16175000	chr1	16290000	16295000	75	0	1.35554811571446e-08	Cluster	1
chr1	16170000	16175000	chr1	16300000	16305000	54	0	0.00196461535698365	Cluster	0
chr1	16175000	16180000	chr1	16285000	16290000	75	0	1.35554811571446e-08	Cluster	1
chr1	16175000	16180000	chr1	16290000	16295000	75	0	1.35554811571446e-08	Cluster	1
chr1	16175000	16180000	chr1	16300000	16305000	54	0	0.00196461535698365	Cluster	0
chr1	16270000	16275000	chr1	16285000	16290000	272	0	2.2533159309302e-15	Cluster	1
chr1	16270000	16275000	chr1	16290000	16295000	272	0	2.2533159309302e-15	Cluster	1
chr1	16270000	16275000	chr1	16300000	16305000	112	0	9.11445986840305e-07	Cluster	0
chr1	16275000	16280000	chr1	16285000	16290000	272	0	2.2533159309302e-15	Cluster	1
chr1	16275000	16280000	chr1	16290000	16295000	272	0	2.2533159309302e-15	Cluster	1
chr1	16275000	16280000	chr1	16300000	16305000	112	0	9.11445986840305e-07	Cluster	0
chr1	16285000	16290000	chr1	16300000	16305000	438	0	2.2533159309302e-15	Cluster	1
chr1	16285000	16290000	chr1	16690000	16695000	12	0	8.4194749056258e-10	Cluster	1
chr1	16290000	16295000	chr1	16300000	16305000	438	0	2.2533159309302e-15	Cluster	1
chr1	16290000	16295000	chr1	16690000	16695000	12	0	8.4194749056258e-10	Cluster	1
chr1	16690000	16695000	chr1	16765000	16770000	87	0	5.57710854118285e-09	Singleton	0
chr1	16765000	16770000	chr1	16775000	16780000	180	0	2.2533159309302e-15	Singleton	0
chr1	16840000	16845000	chr1	17220000	17225000	17	0	1.28730762619286e-14	Cluster	1
chr1	16840000	16845000	chr1	17225000	17230000	16	0	6.17716748348777e-14	Cluster	0
chr1	16840000	16845000	chr1	17230000	17235000	16	0	6.17716748348777e-14	Cluster	0
chr1	18605000	18610000	chr1	18615000	18620000	279	0	2.2533159309302e-15	Singleton	0
chr1	18605000	18610000	chr1	18665000	18670000	114	0	2.2533159309302e-15	Cluster	1
chr1	18605000	18610000	chr1	19275000	19280000	27	0	2.2533159309302e-15	Cluster	1
chr1	18605000	18610000	chr1	19280000	19285000	27	0	2.2533159309302e-15	Cluster	1
chr1	18610000	18615000	chr1	18665000	18670000	114	0	2.2533159309302e-15	Cluster	1
chr1	18610000	18615000	chr1	19275000	19280000	27	0	2.2533159309302e-15	Cluster	1
chr1	18610000	18615000	chr1	19280000	19285000	27	0	2.2533159309302e-15	Cluster	1
chr1	18665000	18670000	chr1	19275000	19280000	21	0	2.2533159309302e-15	Cluster	1
chr1	18665000	18670000	chr1	19280000	19285000	21	0	2.2533159309302e-15	Cluster	1
chr1	19225000	19230000	chr1	19275000	19280000	128	0	2.2533159309302e-15	Cluster	1
chr1	19225000	19230000	chr1	19280000	19285000	128	0	2.2533159309302e-15	Cluster	1
chr1	19225000	19230000	chr1	19410000	19415000	42	0	0.00187969965542405	Cluster	1
chr1	19225000	19230000	chr1	19415000	19420000	42	0	0.00187969965542405	Cluster	1
chr1	19225000	19230000	chr1	19535000	19540000	43	0	2.2533159309302e-15	Singleton	0
chr1	19250000	19255000	chr1	19270000	19275000	126	0	1.71131084400171e-09	Cluster	0
chr1	19250000	19255000	chr1	19275000	19280000	126	0	1.71131084400171e-09	Cluster	0
chr1	19250000	19255000	chr1	19275000	19280000	338	0	2.2533159309302e-15	Cluster	1
chr1	19250000	19255000	chr1	19280000	19285000	338	0	2.2533159309302e-15	Cluster	1
chr1	19250000	19255000	chr1	19535000	19540000	25	0	1.53397156794636e-08	Singleton	0
chr1	19250000	19255000	chr1	19635000	19640000	12	0	3.62823266969256e-09	Cluster	1
chr1	19250000	19255000	chr1	19640000	19645000	12	0	3.62823266969256e-09	Cluster	1
chr1	19270000	19275000	chr1	19280000	19285000	173	0	4.39988065898662e-15	Singleton	0
chr1	19275000	19280000	chr1	19410000	19415000	62	0	1.75041194897283e-06	Cluster	1
chr1	19275000	19280000	chr1	19415000	19420000	62	0	1.75041194897283e-06	Cluster	1
chr1	19275000	19280000	chr1	19535000	19540000	57	0	2.56158398637696e-11	Cluster	1
chr1	19275000	19280000	chr1	19635000	19640000	16	0	1.08568061570654e-11	Cluster	1
chr1	19275000	19280000	chr1	19640000	19645000	16	0	1.08568061570654e-11	Cluster	1
chr1	19275000	19280000	chr1	19920000	19925000	20	0	2.2533159309302e-15	Cluster	1
chr1	19280000	19285000	chr1	19410000	19415000	62	0	1.75041194897283e-06	Cluster	1
chr1	19280000	19285000	chr1	19415000	19420000	62	0	1.75041194897283e-06	Cluster	1
chr1	19280000	19285000	chr1	19535000	19540000	57	0	2.56158398637696e-11	Cluster	1
chr1	19280000	19285000	chr1	19635000	19640000	16	0	1.08568061570654e-11	Cluster	1
chr1	19280000	19285000	chr1	19640000	19645000	16	0	1.08568061570654e-11	Cluster	1
chr1	19280000	19285000	chr1	19920000	19925000	20	0	2.2533159309302e-15	Cluster	1
chr1	19490000	19495000	chr1	19535000	19540000	76	0	0.00831006302854701	Cluster	1
chr1	19495000	19500000	chr1	19535000	19540000	76	0	0.00831006302854701	Cluster	1
chr1	19535000	19540000	chr1	19545000	19550000	146	0	8.43446725567763e-08	Singleton	0
chr1	19535000	19540000	chr1	19575000	19580000	110	0	8.8095471429122e-10	Singleton	0
chr1	19535000	19540000	chr1	19635000	19640000	62	0	0.000175897149095228	Cluster	1
chr1	19535000	19540000	chr1	19640000	19645000	62	0	0.000175897149095228	Cluster	1
chr1	19535000	19540000	chr1	19805000	19810000	20	0	0.00115181600169878	Cluster	1
chr1	19535000	19540000	chr1	19810000	19815000	20	0	0.00115181600169878	Cluster	1
chr1	19535000	19540000	chr1	19920000	19925000	66	0	2.2533159309302e-15	Singleton	0
chr1	19535000	19540000	chr1	20030000	20035000	12	0	9.9470703257279e-14	Cluster	1
chr1	19535000	19540000	chr1	20035000	20040000	12	0	9.9470703257279e-14	Cluster	1
chr1	19535000	19540000	chr1	20040000	20045000	12	0	9.9470703257279e-14	Cluster	1
chr1	19575000	19580000	chr1	19920000	19925000	20	0	4.39988065898662e-15	Singleton	0
chr1	19575000	19580000	chr1	20030000	20035000	12	0	3.06031263205737e-12	Cluster	1
chr1	19575000	19580000	chr1	20035000	20040000	12	0	3.06031263205737e-12	Cluster	1
chr1	19575000	19580000	chr1	20040000	20045000	12	0	3.06031263205737e-12	Cluster	1
chr1	19635000	19640000	chr1	19920000	19925000	91	0	2.2533159309302e-15	Cluster	1
chr1	19635000	19640000	chr1	20030000	20035000	21	0	2.2533159309302e-15	Cluster	1
chr1	19635000	19640000	chr1	20035000	20040000	21	0	2.2533159309302e-15	Cluster	1
chr1	19635000	19640000	chr1	20040000	20045000	21	0	2.2533159309302e-15	Cluster	1
chr1	19640000	19645000	chr1	19920000	19925000	91	0	2.2533159309302e-15	Cluster	1
chr1	19640000	19645000	chr1	20030000	20035000	21	0	2.2533159309302e-15	Cluster	1
chr1	19640000	19645000	chr1	20035000	20040000	21	0	2.2533159309302e-15	Cluster	1
chr1	19640000	19645000	chr1	20040000	20045000	21	0	2.2533159309302e-15	Cluster	1
chr1	19715000	19720000	chr1	19805000	19810000	75	0	2.53593145557626e-07	Cluster	1
chr1	19715000	19720000	chr1	19810000	19815000	75	0	2.53593145557626e-07	Cluster	1
chr1	19715000	19720000	chr1	19920000	19925000	68	0	6.7804102828394e-14	Cluster	1
chr1	19720000	19725000	chr1	19805000	19810000	75	0	2.53593145557626e-07	Cluster	1
chr1	19720000	19725000	chr1	19810000	19815000	75	0	2.53593145557626e-07	Cluster	1
chr1	19720000	19725000	chr1	19920000	19925000	68	0	6.7804102828394e-14	Cluster	1
chr1	19775000	19780000	chr1	19785000	19790000	182	0	2.2533159309302e-15	Cluster	1
chr1	19775000	19780000	chr1	19790000	19795000	182	0	2.2533159309302e-15	Cluster	1
chr1	19780000	19785000	chr1	19790000	19795000	182	0	2.2533159309302e-15	Cluster	1
chr1	19780000	19785000	chr1	19805000	19810000	167	0	2.2533159309302e-15	Cluster	1
chr1	19780000	19785000	chr1	19810000	19815000	167	0	2.2533159309302e-15	Cluster	1
chr1	19780000	19785000	chr1	19920000	19925000	76	0	1.05233725213531e-11	Cluster	0
chr1	19785000	19790000	chr1	19805000	19810000	167	0	2.2533159309302e-15	Cluster	1
chr1	19785000	19790000	chr1	19810000	19815000	167	0	2.2533159309302e-15	Cluster	1
chr1	19785000	19790000	chr1	19920000	19925000	76	0	1.05233725213531e-11	Cluster	0
chr1	19790000	19795000	chr1	19805000	19810000	167	0	2.2533159309302e-15	Cluster	1
chr1	19790000	19795000	chr1	19810000	19815000	167	0	2.2533159309302e-15	Cluster	1
chr1	19790000	19795000	chr1	19920000	19925000	76	0	1.05233725213531e-11	Cluster	0
chr1	19800000	19805000	chr1	19810000	19815000	150	0	1.28481282591929e-08	Cluster	0
chr1	19805000	19810000	chr1	19920000	19925000	191	0	2.2533159309302e-15	Cluster	1
chr1	19810000	19815000	chr1	19920000	19925000	191	0	2.2533159309302e-15	Cluster	1
chr1	20030000	20035000	chr1	20040000	20045000	146	0	1.06642119163874e-07	Singleton	0
chr1	20030000	20035000	chr1	20445000	20450000	18	0	2.2533159309302e-15	Cluster	1
chr1	20030000	20035000	chr1	20450000	20455000	18	0	2.2533159309302e-15	Cluster	1
chr1	20035000	20040000	chr1	20445000	20450000	18	0	2.2533159309302e-15	Cluster	1
chr1	20035000	20040000	chr1	20450000	20455000	18	0	2.2533159309302e-15	Cluster	1
chr1	20040000	20045000	chr1	20445000	20450000	18	0	2.2533159309302e-15	Cluster	1
chr1	20040000	20045000	chr1	20450000	20455000	18	0	2.2533159309302e-15	Cluster	1
chr1	20400000	20405000	chr1	20445000	20450000	91	0	3.9012567276322e-06	Cluster	1
chr1	20400000	20405000	chr1	20450000	20455000	91	0	3.9012567276322e-06	Cluster	1
chr1	20405000	20410000	chr1	20445000	20450000	91	0	3.9012567276322e-06	Cluster	1
chr1	20405000	20410000	chr1	20450000	20455000	91	0	3.9012567276322e-06	Cluster	1
chr1	21615000	21620000	chr1	21650000	21655000	121	0	4.54201442047259e-11	Cluster	0
chr1	21615000	21620000	chr1	21660000	21665000	172	0	2.2533159309302e-15	Cluster	1
chr1	21615000	21620000	chr1	21665000	21670000	186	0	2.2533159309302e-15	Cluster	1
chr1	21615000	21620000	chr1	21670000	21675000	186	0	2.2533159309302e-15	Cluster	1
chr1	21615000	21620000	chr1	22360000	22365000	28	0	2.2533159309302e-15	Cluster	1
chr1	21615000	21620000	chr1	22365000	22370000	28	0	2.2533159309302e-15	Cluster	1
chr1	21615000	21620000	chr1	22370000	22375000	28	0	2.2533159309302e-15	Cluster	1
chr1	21615000	21620000	chr1	22375000	22380000	28	0	2.2533159309302e-15	Cluster	1
chr1	21620000	21625000	chr1	21650000	21655000	121	0	4.54201442047259e-11	Cluster	0
chr1	21620000	21625000	chr1	21660000	21665000	172	0	2.2533159309302e-15	Cluster	1
chr1	21620000	21625000	chr1	21665000	21670000	186	0	2.2533159309302e-15	Cluster	1
chr1	21620000	21625000	chr1	21670000	21675000	186	0	2.2533159309302e-15	Cluster	1
chr1	21620000	21625000	chr1	22360000	22365000	28	0	2.2533159309302e-15	Cluster	1
chr1	21620000	21625000	chr1	22365000	22370000	28	0	2.2533159309302e-15	Cluster	1
chr1	21620000	21625000	chr1	22370000	22375000	28	0	2.2533159309302e-15	Cluster	1
chr1	21620000	21625000	chr1	22375000	22380000	28	0	2.2533159309302e-15	Cluster	1
chr1	21665000	21670000	chr1	22360000	22365000	22	0	2.2533159309302e-15	Cluster	1
chr1	21665000	21670000	chr1	22365000	22370000	22	0	2.2533159309302e-15	Cluster	1
chr1	21665000	21670000	chr1	22370000	22375000	22	0	2.2533159309302e-15	Cluster	1
chr1	21665000	21670000	chr1	22375000	22380000	22	0	2.2533159309302e-15	Cluster	1
chr1	21670000	21675000	chr1	22360000	22365000	22	0	2.2533159309302e-15	Cluster	1
chr1	21670000	21675000	chr1	22365000	22370000	22	0	2.2533159309302e-15	Cluster	1
chr1	21670000	21675000	chr1	22370000	22375000	22	0	2.2533159309302e-15	Cluster	1
chr1	21670000	21675000	chr1	22375000	22380000	22	0	2.2533159309302e-15	Cluster	1
chr1	22080000	22085000	chr1	22090000	22095000	136	0	0.000402601060085471	Cluster	0
chr1	22080000	22085000	chr1	22095000	22100000	136	0	0.000402601060085471	Cluster	0
chr1	22080000	22085000	chr1	22360000	22365000	12	0	0.00970865052158428	Cluster	0
chr1	22080000	22085000	chr1	22360000	22365000	42	0	2.2533159309302e-15	Cluster	1
chr1	22080000	22085000	chr1	22365000	22370000	12	0	0.00970865052158428	Cluster	0
chr1	22080000	22085000	chr1	22365000	22370000	42	0	2.2533159309302e-15	Cluster	1
chr1	22080000	22085000	chr1	22370000	22375000	12	0	0.00970865052158428	Cluster	0
chr1	22080000	22085000	chr1	22370000	22375000	42	0	2.2533159309302e-15	Cluster	1
chr1	22080000	22085000	chr1	22375000	22380000	12	0	0.00970865052158428	Cluster	0
chr1	22080000	22085000	chr1	22375000	22380000	42	0	2.2533159309302e-15	Cluster	1
chr1	22085000	22090000	chr1	22095000	22100000	136	0	0.000402601060085471	Cluster	0
chr1	22085000	22090000	chr1	22360000	22365000	42	0	2.2533159309302e-15	Cluster	1
chr1	22085000	22090000	chr1	22365000	22370000	42	0	2.2533159309302e-15	Cluster	1
chr1	22085000	22090000	chr1	22370000	22375000	42	0	2.2533159309302e-15	Cluster	1
chr1	22085000	22090000	chr1	22375000	22380000	42	0	2.2533159309302e-15	Cluster	1
chr1	22090000	22095000	chr1	22100000	22105000	379	0	2.2533159309302e-15	Cluster	1
chr1	22090000	22095000	chr1	22100000	22105000	171	0	6.38044461556397e-14	Cluster	0
chr1	22090000	22095000	chr1	22105000	22110000	171	0	6.38044461556397e-14	Cluster	0
chr1	22090000	22095000	chr1	22360000	22365000	55	0	2.2533159309302e-15	Cluster	1
chr1	22090000	22095000	chr1	22365000	22370000	55	0	2.2533159309302e-15	Cluster	1
chr1	22090000	22095000	chr1	22370000	22375000	55	0	2.2533159309302e-15	Cluster	1
chr1	22090000	22095000	chr1	22375000	22380000	55	0	2.2533159309302e-15	Cluster	1
chr1	22095000	22100000	chr1	22105000	22110000	171	0	6.38044461556397e-14	Cluster	0
chr1	22095000	22100000	chr1	22360000	22365000	55	0	2.2533159309302e-15	Cluster	1
chr1	22095000	22100000	chr1	22360000	22365000	63	0	2.2533159309302e-15	Cluster	1
chr1	22095000	22100000	chr1	22365000	22370000	55	0	2.2533159309302e-15	Cluster	1
chr1	22095000	22100000	chr1	22365000	22370000	63	0	2.2533159309302e-15	Cluster	1
chr1	22095000	22100000	chr1	22370000	22375000	55	0	2.2533159309302e-15	Cluster	1
chr1	22095000	22100000	chr1	22370000	22375000	63	0	2.2533159309302e-15	Cluster	1
chr1	22095000	22100000	chr1	22375000	22380000	55	0	2.2533159309302e-15	Cluster	1
chr1	22095000	22100000	chr1	22375000	22380000	63	0	2.2533159309302e-15	Cluster	1
chr1	22100000	22105000	chr1	22360000	22365000	63	0	2.2533159309302e-15	Cluster	1
chr1	22100000	22105000	chr1	22360000	22365000	37	0	2.77786878007531e-05	Cluster	0
chr1	22100000	22105000	chr1	22365000	22370000	63	0	2.2533159309302e-15	Cluster	1
chr1	22100000	22105000	chr1	22365000	22370000	37	0	2.77786878007531e-05	Cluster	0
chr1	22100000	22105000	chr1	22370000	22375000	63	0	2.2533159309302e-15	Cluster	1
chr1	22100000	22105000	chr1	22370000	22375000	37	0	2.77786878007531e-05	Cluster	0
chr1	22100000	22105000	chr1	22375000	22380000	63	0	2.2533159309302e-15	Cluster	1
chr1	22100000	22105000	chr1	22375000	22380000	37	0	2.77786878007531e-05	Cluster	0
chr1	22105000	22110000	chr1	22360000	22365000	37	0	2.77786878007531e-05	Cluster	0
chr1	22105000	22110000	chr1	22365000	22370000	37	0	2.77786878007531e-05	Cluster	0
chr1	22105000	22110000	chr1	22370000	22375000	37	0	2.77786878007531e-05	Cluster	0
chr1	22105000	22110000	chr1	22375000	22380000	37	0	2.77786878007531e-05	Cluster	0
chr1	22115000	22120000	chr1	22360000	22365000	37	0	0.000497411759787204	Cluster	0
chr1	22115000	22120000	chr1	22365000	22370000	37	0	0.000497411759787204	Cluster	0
chr1	22115000	22120000	chr1	22370000	22375000	37	0	0.000497411759787204	Cluster	0
chr1	22115000	22120000	chr1	22375000	22380000	37	0	0.000497411759787204	Cluster	0
chr1	22345000	22350000	chr1	22360000	22365000	98	0	0.00103474772136872	Cluster	0
chr1	22345000	22350000	chr1	22360000	22365000	537	0	2.2533159309302e-15	Cluster	1
chr1	22345000	22350000	chr1	22365000	22370000	98	0	0.00103474772136872	Cluster	0
chr1	22345000	22350000	chr1	22365000	22370000	537	0	2.2533159309302e-15	Cluster	1
chr1	22345000	22350000	chr1	22370000	22375000	98	0	0.00103474772136872	Cluster	0
chr1	22345000	22350000	chr1	22370000	22375000	537	0	2.2533159309302e-15	Cluster	1
chr1	22345000	22350000	chr1	22375000	22380000	98	0	0.00103474772136872	Cluster	0
chr1	22345000	22350000	chr1	22375000	22380000	537	0	2.2533159309302e-15	Cluster	1
chr1	22350000	22355000	chr1	22360000	22365000	537	0	2.2533159309302e-15	Cluster	1
chr1	22350000	22355000	chr1	22365000	22370000	537	0	2.2533159309302e-15	Cluster	1
chr1	22350000	22355000	chr1	22370000	22375000	537	0	2.2533159309302e-15	Cluster	1
chr1	22350000	22355000	chr1	22375000	22380000	537	0	2.2533159309302e-15	Cluster	1
chr1	22360000	22365000	chr1	22375000	22380000	821	0	2.2533159309302e-15	Cluster	1
chr1	22360000	22365000	chr1	22380000	22385000	821	0	2.2533159309302e-15	Cluster	1
chr1	22360000	22365000	chr1	22380000	22385000	106	0	0.00939038682106685	Cluster	0
chr1	22360000	22365000	chr1	22415000	22420000	165	0	2.2533159309302e-15	Cluster	1
chr1	22360000	22365000	chr1	22775000	22780000	19	0	2.2533159309302e-15	Cluster	1
chr1	22365000	22370000	chr1	22375000	22380000	821	0	2.2533159309302e-15	Cluster	1
chr1	22365000	22370000	chr1	22380000	22385000	821	0	2.2533159309302e-15	Cluster	1
chr1	22365000	22370000	chr1	22380000	22385000	106	0	0.00939038682106685	Cluster	0
chr1	22365000	22370000	chr1	22415000	22420000	165	0	2.2533159309302e-15	Cluster	1
chr1	22365000	22370000	chr1	22775000	22780000	19	0	2.2533159309302e-15	Cluster	1
chr1	22370000	22375000	chr1	22380000	22385000	821	0	2.2533159309302e-15	Cluster	1
chr1	22370000	22375000	chr1	22380000	22385000	106	0	0.00939038682106685	Cluster	0
chr1	22370000	22375000	chr1	22415000	22420000	165	0	2.2533159309302e-15	Cluster	1
chr1	22370000	22375000	chr1	22775000	22780000	19	0	2.2533159309302e-15	Cluster	1
chr1	22375000	22380000	chr1	22415000	22420000	165	0	2.2533159309302e-15	Cluster	1
chr1	22375000	22380000	chr1	22775000	22780000	19	0	2.2533159309302e-15	Cluster	1
chr1	23440000	23445000	chr1	23450000	23455000	155	0	8.87983786504304e-10	Singleton	0
chr1	23440000	23445000	chr1	23500000	23505000	87	0	2.82815670810017e-07	Singleton	0
chr1	23440000	23445000	chr1	23850000	23855000	20	0	2.2533159309302e-15	Cluster	1
chr1	23440000	23445000	chr1	23855000	23860000	20	0	2.2533159309302e-15	Cluster	1
chr1	23440000	23445000	chr1	23880000	23885000	14	0	3.75566907086844e-14	Cluster	1
chr1	23440000	23445000	chr1	23885000	23890000	14	0	3.75566907086844e-14	Cluster	1
chr1	23665000	23670000	chr1	23850000	23855000	67	0	3.4360187037941e-11	Cluster	1
chr1	23665000	23670000	chr1	23855000	23860000	67	0	3.4360187037941e-11	Cluster	1
chr1	23665000	23670000	chr1	24015000	24020000	14	0	5.55205322629872e-09	Cluster	1
chr1	23665000	23670000	chr1	24020000	24025000	14	0	5.55205322629872e-09	Cluster	1
chr1	23665000	23670000	chr1	24045000	24050000	15	0	2.86524817274707e-12	Cluster	1
chr1	23665000	23670000	chr1	24050000	24055000	15	0	2.86524817274707e-12	Cluster	1
chr1	23665000	23670000	chr1	24065000	24070000	12	0	6.72753402672057e-10	Cluster	0
chr1	23665000	23670000	chr1	24070000	24075000	12	0	6.72753402672057e-10	Cluster	0
chr1	23665000	23670000	chr1	24075000	24080000	12	0	6.72753402672057e-10	Cluster	0
chr1	23670000	23675000	chr1	23850000	23855000	67	0	3.4360187037941e-11	Cluster	1
chr1	23670000	23675000	chr1	23855000	23860000	67	0	3.4360187037941e-11	Cluster	1
chr1	23670000	23675000	chr1	24015000	24020000	14	0	5.55205322629872e-09	Cluster	1
chr1	23670000	23675000	chr1	24020000	24025000	14	0	5.55205322629872e-09	Cluster	1
chr1	23670000	23675000	chr1	24045000	24050000	15	0	2.86524817274707e-12	Cluster	1
chr1	23670000	23675000	chr1	24050000	24055000	15	0	2.86524817274707e-12	Cluster	1
chr1	23670000	23675000	chr1	24065000	24070000	12	0	6.72753402672057e-10	Cluster	0
chr1	23670000	23675000	chr1	24070000	24075000	12	0	6.72753402672057e-10	Cluster	0
chr1	23670000	23675000	chr1	24075000	24080000	12	0	6.72753402672057e-10	Cluster	0
chr1	23850000	23855000	chr1	23880000	23885000	175	0	2.2533159309302e-15	Cluster	1
chr1	23850000	23855000	chr1	23885000	23890000	175	0	2.2533159309302e-15	Cluster	1
chr1	23850000	23855000	chr1	23920000	23925000	126	0	2.2533159309302e-15	Cluster	1
chr1	23850000	23855000	chr1	23925000	23930000	126	0	2.2533159309302e-15	Cluster	1
chr1	23850000	23855000	chr1	24045000	24050000	71	0	6.57838503970948e-14	Cluster	1
chr1	23850000	23855000	chr1	24050000	24055000	71	0	6.57838503970948e-14	Cluster	1
chr1	23850000	23855000	chr1	24190000	24195000	15	0	9.05002277505183e-09	Cluster	1
chr1	23850000	23855000	chr1	24225000	24230000	23	0	2.2533159309302e-15	Cluster	1
chr1	23850000	23855000	chr1	24230000	24235000	23	0	2.2533159309302e-15	Cluster	1
chr1	23850000	23855000	chr1	24235000	24240000	23	0	2.2533159309302e-15	Cluster	1
chr1	23855000	23860000	chr1	23880000	23885000	175	0	2.2533159309302e-15	Cluster	1
chr1	23855000	23860000	chr1	23885000	23890000	175	0	2.2533159309302e-15	Cluster	1
chr1	23855000	23860000	chr1	23920000	23925000	126	0	2.2533159309302e-15	Cluster	1
chr1	23855000	23860000	chr1	23925000	23930000	126	0	2.2533159309302e-15	Cluster	1
chr1	23855000	23860000	chr1	24045000	24050000	71	0	6.57838503970948e-14	Cluster	1
chr1	23855000	23860000	chr1	24050000	24055000	71	0	6.57838503970948e-14	Cluster	1
chr1	23855000	23860000	chr1	24190000	24195000	15	0	9.05002277505183e-09	Cluster	1
chr1	23855000	23860000	chr1	24225000	24230000	23	0	2.2533159309302e-15	Cluster	1
chr1	23855000	23860000	chr1	24230000	24235000	23	0	2.2533159309302e-15	Cluster	1
chr1	23855000	23860000	chr1	24235000	24240000	23	0	2.2533159309302e-15	Cluster	1
chr1	23880000	23885000	chr1	23895000	23900000	112	0	0.000611961007602881	Cluster	0
chr1	23880000	23885000	chr1	23900000	23905000	112	0	0.000611961007602881	Cluster	0
chr1	23880000	23885000	chr1	23915000	23920000	150	0	2.2533159309302e-15	Cluster	1
chr1	23880000	23885000	chr1	23920000	23925000	448	0	2.2533159309302e-15	Cluster	1
chr1	23880000	23885000	chr1	23925000	23930000	448	0	2.2533159309302e-15	Cluster	1
chr1	23880000	23885000	chr1	23945000	23950000	110	0	2.2533159309302e-15	Cluster	1
chr1	23880000	23885000	chr1	23950000	23955000	110	0	2.2533159309302e-15	Cluster	1
chr1	23880000	23885000	chr1	23955000	23960000	110	0	2.2533159309302e-15	Cluster	1
chr1	23880000	23885000	chr1	23960000	23965000	92	0	1.46503003867027e-10	Cluster	0
chr1	23880000	23885000	chr1	24045000	24050000	75	0	1.09261732992074e-13	Cluster	1
chr1	23880000	23885000	chr1	24050000	24055000	75	0	1.09261732992074e-13	Cluster	1
chr1	23880000	23885000	chr1	24065000	24070000	39	0	0.00905564220965665	Cluster	0
chr1	23880000	23885000	chr1	24070000	24075000	39	0	0.00905564220965665	Cluster	0
chr1	23880000	23885000	chr1	24075000	24080000	39	0	0.00905564220965665	Cluster	0
chr1	23880000	23885000	chr1	24225000	24230000	22	0	2.2533159309302e-15	Cluster	1
chr1	23880000	23885000	chr1	24230000	24235000	22	0	2.2533159309302e-15	Cluster	1
chr1	23880000	23885000	chr1	24235000	24240000	22	0	2.2533159309302e-15	Cluster	1
chr1	23885000	23890000	chr1	23895000	23900000	112	0	0.000611961007602881	Cluster	0
chr1	23885000	23890000	chr1	23900000	23905000	112	0	0.000611961007602881	Cluster	0
chr1	23885000	23890000	chr1	23915000	23920000	150	0	2.2533159309302e-15	Cluster	1
chr1	23885000	23890000	chr1	23920000	23925000	448	0	2.2533159309302e-15	Cluster	1
chr1	23885000	23890000	chr1	23925000	23930000	448	0	2.2533159309302e-15	Cluster	1
chr1	23885000	23890000	chr1	23945000	23950000	110	0	2.2533159309302e-15	Cluster	1
chr1	23885000	23890000	chr1	23950000	23955000	110	0	2.2533159309302e-15	Cluster	1
chr1	23885000	23890000	chr1	23955000	23960000	110	0	2.2533159309302e-15	Cluster	1
chr1	23885000	23890000	chr1	23960000	23965000	92	0	1.46503003867027e-10	Cluster	0
chr1	23885000	23890000	chr1	24045000	24050000	75	0	1.09261732992074e-13	Cluster	1
chr1	23885000	23890000	chr1	24050000	24055000	75	0	1.09261732992074e-13	Cluster	1
chr1	23885000	23890000	chr1	24065000	24070000	39	0	0.00905564220965665	Cluster	0
chr1	23885000	23890000	chr1	24070000	24075000	39	0	0.00905564220965665	Cluster	0
chr1	23885000	23890000	chr1	24075000	24080000	39	0	0.00905564220965665	Cluster	0
chr1	23885000	23890000	chr1	24225000	24230000	22	0	2.2533159309302e-15	Cluster	1
chr1	23885000	23890000	chr1	24230000	24235000	22	0	2.2533159309302e-15	Cluster	1
chr1	23885000	23890000	chr1	24235000	24240000	22	0	2.2533159309302e-15	Cluster	1
chr1	23895000	23900000	chr1	23920000	23925000	124	0	4.65976645255477e-09	Cluster	0
chr1	23895000	23900000	chr1	23925000	23930000	124	0	4.65976645255477e-09	Cluster	0
chr1	23900000	23905000	chr1	23920000	23925000	124	0	4.65976645255477e-09	Cluster	0
chr1	23900000	23905000	chr1	23925000	23930000	124	0	4.65976645255477e-09	Cluster	0
chr1	23915000	23920000	chr1	23925000	23930000	607	0	2.2533159309302e-15	Cluster	1
chr1	23920000	23925000	chr1	23935000	23940000	150	0	3.97994298582653e-11	Cluster	0
chr1	23920000	23925000	chr1	23940000	23945000	150	0	3.97994298582653e-11	Cluster	0
chr1	23920000	23925000	chr1	23940000	23945000	148	0	1.7042398764678e-14	Cluster	0
chr1	23920000	23925000	chr1	23945000	23950000	148	0	1.7042398764678e-14	Cluster	0
chr1	23920000	23925000	chr1	23945000	23950000	170	0	2.2533159309302e-15	Cluster	1
chr1	23920000	23925000	chr1	23950000	23955000	170	0	2.2533159309302e-15	Cluster	1
chr1	23920000	23925000	chr1	23955000	23960000	170	0	2.2533159309302e-15	Cluster	1
chr1	23920000	23925000	chr1	24045000	24050000	75	0	1.72557036943771e-09	Cluster	1
chr1	23920000	23925000	chr1	24050000	24055000	75	0	1.72557036943771e-09	Cluster	1
chr1	23920000	23925000	chr1	24225000	24230000	24	0	2.86655453785157e-13	Cluster	1
chr1	23920000	23925000	chr1	24230000	24235000	24	0	2.86655453785157e-13	Cluster	1
chr1	23920000	23925000	chr1	24235000	24240000	24	0	2.86655453785157e-13	Cluster	1
chr1	23920000	23925000	chr1	24235000	24240000	15	0	3.90471233597743e-07	Cluster	0
chr1	23920000	23925000	chr1	24240000	24245000	15	0	3.90471233597743e-07	Cluster	0
chr1	23925000	23930000	chr1	23935000	23940000	150	0	3.97994298582653e-11	Cluster	0
chr1	23925000	23930000	chr1	23940000	23945000	150	0	3.97994298582653e-11	Cluster	0
chr1	23925000	23930000	chr1	23940000	23945000	148	0	1.7042398764678e-14	Cluster	0
chr1	23925000	23930000	chr1	23945000	23950000	148	0	1.7042398764678e-14	Cluster	0
chr1	23925000	23930000	chr1	23945000	23950000	170	0	2.2533159309302e-15	Cluster	1
chr1	23925000	23930000	chr1	23950000	23955000	170	0	2.2533159309302e-15	Cluster	1
chr1	23925000	23930000	chr1	23955000	23960000	170	0	2.2533159309302e-15	Cluster	1
chr1	23925000	23930000	chr1	24045000	24050000	75	0	1.72557036943771e-09	Cluster	1
chr1	23925000	23930000	chr1	24050000	24055000	75	0	1.72557036943771e-09	Cluster	1
chr1	23925000	23930000	chr1	24225000	24230000	24	0	2.86655453785157e-13	Cluster	1
chr1	23925000	23930000	chr1	24230000	24235000	24	0	2.86655453785157e-13	Cluster	1
chr1	23925000	23930000	chr1	24235000	24240000	24	0	2.86655453785157e-13	Cluster	1
chr1	23925000	23930000	chr1	24235000	24240000	15	0	3.90471233597743e-07	Cluster	0
chr1	23925000	23930000	chr1	24240000	24245000	15	0	3.90471233597743e-07	Cluster	0
chr1	24015000	24020000	chr1	24045000	24050000	185	0	2.2533159309302e-15	Cluster	1
chr1	24015000	24020000	chr1	24050000	24055000	185	0	2.2533159309302e-15	Cluster	1
chr1	24015000	24020000	chr1	24065000	24070000	169	0	2.2533159309302e-15	Cluster	1
chr1	24015000	24020000	chr1	24070000	24075000	169	0	2.2533159309302e-15	Cluster	1
chr1	24015000	24020000	chr1	24075000	24080000	169	0	2.2533159309302e-15	Cluster	1
chr1	24020000	24025000	chr1	24045000	24050000	185	0	2.2533159309302e-15	Cluster	1
chr1	24020000	24025000	chr1	24050000	24055000	185	0	2.2533159309302e-15	Cluster	1
chr1	24020000	24025000	chr1	24065000	24070000	169	0	2.2533159309302e-15	Cluster	1
chr1	24020000	24025000	chr1	24070000	24075000	169	0	2.2533159309302e-15	Cluster	1
chr1	24020000	24025000	chr1	24075000	24080000	169	0	2.2533159309302e-15	Cluster	1
chr1	24040000	24045000	chr1	24050000	24055000	373	0	2.2533159309302e-15	Cluster	1
chr1	24040000	24045000	chr1	24065000	24070000	142	0	8.66216215127762e-15	Cluster	0
chr1	24040000	24045000	chr1	24070000	24075000	142	0	8.66216215127762e-15	Cluster	0
chr1	24040000	24045000	chr1	24075000	24080000	142	0	8.66216215127762e-15	Cluster	0
chr1	24045000	24050000	chr1	24055000	24060000	141	0	1.01695643389238e-06	Cluster	0
chr1	24045000	24050000	chr1	24060000	24065000	141	0	1.01695643389238e-06	Cluster	0
chr1	24045000	24050000	chr1	24060000	24065000	173	0	2.2533159309302e-15	Cluster	1
chr1	24045000	24050000	chr1	24065000	24070000	142	0	8.66216215127762e-15	Cluster	0
chr1	24045000	24050000	chr1	24065000	24070000	173	0	2.2533159309302e-15	Cluster	1
chr1	24045000	24050000	chr1	24065000	24070000	341	0	2.2533159309302e-15	Cluster	1
chr1	24045000	24050000	chr1	24070000	24075000	142	0	8.66216215127762e-15	Cluster	0
chr1	24045000	24050000	chr1	24070000	24075000	341	0	2.2533159309302e-15	Cluster	1
chr1	24045000	24050000	chr1	24075000	24080000	142	0	8.66216215127762e-15	Cluster	0
chr1	24045000	24050000	chr1	24075000	24080000	341	0	2.2533159309302e-15	Cluster	1
chr1	24045000	24050000	chr1	24225000	24230000	49	0	4.68225810945474e-05	Cluster	1
chr1	24045000	24050000	chr1	24230000	24235000	49	0	4.68225810945474e-05	Cluster	1
chr1	24045000	24050000	chr1	24235000	24240000	49	0	4.68225810945474e-05	Cluster	1
chr1	24050000	24055000	chr1	24060000	24065000	141	0	1.01695643389238e-06	Cluster	0
chr1	24050000	24055000	chr1	24060000	24065000	173	0	2.2533159309302e-15	Cluster	1
chr1	24050000	24055000	chr1	24065000	24070000	173	0	2.2533159309302e-15	Cluster	1
chr1	24050000	24055000	chr1	24065000	24070000	341	0	2.2533159309302e-15	Cluster	1
chr1	24050000	24055000	chr1	24070000	24075000	341	0	2.2533159309302e-15	Cluster	1
chr1	24050000	24055000	chr1	24075000	24080000	341	0	2.2533159309302e-15	Cluster	1
chr1	24050000	24055000	chr1	24225000	24230000	49	0	4.68225810945474e-05	Cluster	1
chr1	24050000	24055000	chr1	24230000	24235000	49	0	4.68225810945474e-05	Cluster	1
chr1	24050000	24055000	chr1	24235000	24240000	49	0	4.68225810945474e-05	Cluster	1
chr1	24060000	24065000	chr1	24070000	24075000	199	0	2.2533159309302e-15	Cluster	1
chr1	24060000	24065000	chr1	24075000	24080000	199	0	2.2533159309302e-15	Cluster	1
chr1	24065000	24070000	chr1	24075000	24080000	199	0	2.2533159309302e-15	Cluster	1
chr1	24100000	24105000	chr1	24235000	24240000	46	0	0.00945678998263972	Cluster	1
chr1	24100000	24105000	chr1	24240000	24245000	46	0	0.00945678998263972	Cluster	1
chr1	24105000	24110000	chr1	24235000	24240000	46	0	0.00945678998263972	Cluster	1
chr1	24105000	24110000	chr1	24240000	24245000	46	0	0.00945678998263972	Cluster	1
chr1	24115000	24120000	chr1	24125000	24130000	144	0	1.41572273533034e-07	Singleton	0
chr1	24125000	24130000	chr1	24225000	24230000	70	0	6.47999216879151e-07	Cluster	0
chr1	24125000	24130000	chr1	24230000	24235000	70	0	6.47999216879151e-07	Cluster	0
chr1	24125000	24130000	chr1	24235000	24240000	70	0	6.47999216879151e-07	Cluster	0
chr1	24125000	24130000	chr1	24235000	24240000	51	0	0.00634653273998018	Cluster	0
chr1	24125000	24130000	chr1	24240000	24245000	51	0	0.00634653273998018	Cluster	0
chr1	24135000	24140000	chr1	24190000	24195000	122	0	2.2533159309302e-15	Singleton	0
chr1	24135000	24140000	chr1	24225000	24230000	92	0	5.56409252068052e-13	Cluster	0
chr1	24135000	24140000	chr1	24230000	24235000	92	0	5.56409252068052e-13	Cluster	0
chr1	24135000	24140000	chr1	24235000	24240000	92	0	5.56409252068052e-13	Cluster	0
chr1	24135000	24140000	chr1	24235000	24240000	116	0	2.2533159309302e-15	Cluster	1
chr1	24135000	24140000	chr1	24240000	24245000	116	0	2.2533159309302e-15	Cluster	1
chr1	24190000	24195000	chr1	24225000	24230000	164	0	2.2533159309302e-15	Cluster	1
chr1	24190000	24195000	chr1	24230000	24235000	164	0	2.2533159309302e-15	Cluster	1
chr1	24190000	24195000	chr1	24235000	24240000	164	0	2.2533159309302e-15	Cluster	1
chr1	24190000	24195000	chr1	24235000	24240000	99	0	7.84426971561171e-09	Cluster	0
chr1	24190000	24195000	chr1	24240000	24245000	99	0	7.84426971561171e-09	Cluster	0
chr1	24220000	24225000	chr1	24230000	24235000	207	0	2.2533159309302e-15	Cluster	1
chr1	24220000	24225000	chr1	24235000	24240000	207	0	2.2533159309302e-15	Cluster	1
chr1	24225000	24230000	chr1	24235000	24240000	207	0	2.2533159309302e-15	Cluster	1
chr1	24225000	24230000	chr1	24235000	24240000	306	0	2.2533159309302e-15	Cluster	1
chr1	24225000	24230000	chr1	24240000	24245000	306	0	2.2533159309302e-15	Cluster	1
chr1	24230000	24235000	chr1	24240000	24245000	306	0	2.2533159309302e-15	Cluster	1
chr1	24965000	24970000	chr1	25560000	25565000	13	0	2.2533159309302e-15	Cluster	1
chr1	24965000	24970000	chr1	25565000	25570000	13	0	2.2533159309302e-15	Cluster	1
chr1	24970000	24975000	chr1	25560000	25565000	13	0	2.2533159309302e-15	Cluster	1
chr1	24970000	24975000	chr1	25565000	25570000	13	0	2.2533159309302e-15	Cluster	1
chr1	25020000	25025000	chr1	25060000	25065000	91	0	2.79755104267707e-05	Cluster	0
chr1	25020000	25025000	chr1	25065000	25070000	91	0	2.79755104267707e-05	Cluster	0
chr1	25020000	25025000	chr1	25065000	25070000	120	0	2.2533159309302e-15	Cluster	1
chr1	25020000	25025000	chr1	25070000	25075000	120	0	2.2533159309302e-15	Cluster	1
chr1	25020000	25025000	chr1	25095000	25100000	96	0	1.45371631059119e-11	Singleton	0
chr1	25020000	25025000	chr1	25465000	25470000	13	0	5.82396468492555e-13	Singleton	0
chr1	25020000	25025000	chr1	25560000	25565000	14	0	2.2533159309302e-15	Cluster	1
chr1	25020000	25025000	chr1	25565000	25570000	14	0	2.2533159309302e-15	Cluster	1
chr1	25050000	25055000	chr1	25060000	25065000	160	0	8.62235243942607e-11	Cluster	0
chr1	25050000	25055000	chr1	25065000	25070000	160	0	8.62235243942607e-11	Cluster	0
chr1	25050000	25055000	chr1	25065000	25070000	162	0	2.2533159309302e-15	Cluster	1
chr1	25050000	25055000	chr1	25070000	25075000	162	0	2.2533159309302e-15	Cluster	1
chr1	25055000	25060000	chr1	25065000	25070000	160	0	8.62235243942607e-11	Cluster	0
chr1	25055000	25060000	chr1	25065000	25070000	162	0	2.2533159309302e-15	Cluster	1
chr1	25055000	25060000	chr1	25065000	25070000	215	0	2.2533159309302e-15	Cluster	1
chr1	25055000	25060000	chr1	25070000	25075000	162	0	2.2533159309302e-15	Cluster	1
chr1	25055000	25060000	chr1	25070000	25075000	215	0	2.2533159309302e-15	Cluster	1
chr1	25060000	25065000	chr1	25070000	25075000	215	0	2.2533159309302e-15	Cluster	1
chr1	25060000	25065000	chr1	25070000	25075000	576	0	2.2533159309302e-15	Cluster	1
chr1	25060000	25065000	chr1	25095000	25100000	82	0	0.00980334429313291	Cluster	0
chr1	25060000	25065000	chr1	25345000	25350000	13	0	0.00363354943864873	Cluster	1
chr1	25060000	25065000	chr1	25350000	25355000	13	0	0.00363354943864873	Cluster	1
chr1	25065000	25070000	chr1	25095000	25100000	82	0	0.00980334429313291	Cluster	0
chr1	25065000	25070000	chr1	25095000	25100000	157	0	2.2533159309302e-15	Cluster	1
chr1	25065000	25070000	chr1	25345000	25350000	13	0	0.00363354943864873	Cluster	1
chr1	25065000	25070000	chr1	25350000	25355000	13	0	0.00363354943864873	Cluster	1
chr1	25065000	25070000	chr1	25465000	25470000	17	0	2.2533159309302e-15	Cluster	1
chr1	25065000	25070000	chr1	25560000	25565000	18	0	2.2533159309302e-15	Cluster	1
chr1	25065000	25070000	chr1	25565000	25570000	18	0	2.2533159309302e-15	Cluster	1
chr1	25070000	25075000	chr1	25095000	25100000	157	0	2.2533159309302e-15	Cluster	1
chr1	25070000	25075000	chr1	25465000	25470000	17	0	2.2533159309302e-15	Cluster	1
chr1	25070000	25075000	chr1	25560000	25565000	18	0	2.2533159309302e-15	Cluster	1
chr1	25070000	25075000	chr1	25565000	25570000	18	0	2.2533159309302e-15	Cluster	1
chr1	25095000	25100000	chr1	25465000	25470000	14	0	2.19516788064393e-10	Singleton	0
chr1	25095000	25100000	chr1	25560000	25565000	22	0	2.2533159309302e-15	Cluster	1
chr1	25095000	25100000	chr1	25565000	25570000	22	0	2.2533159309302e-15	Cluster	1
chr1	25170000	25175000	chr1	25465000	25470000	32	0	2.2533159309302e-15	Cluster	1
chr1	25170000	25175000	chr1	25560000	25565000	20	0	2.2533159309302e-15	Cluster	1
chr1	25170000	25175000	chr1	25565000	25570000	20	0	2.2533159309302e-15	Cluster	1
chr1	25175000	25180000	chr1	25465000	25470000	32	0	2.2533159309302e-15	Cluster	1
chr1	25175000	25180000	chr1	25560000	25565000	20	0	2.2533159309302e-15	Cluster	1
chr1	25175000	25180000	chr1	25565000	25570000	20	0	2.2533159309302e-15	Cluster	1
chr1	25240000	25245000	chr1	25250000	25255000	152	0	8.24872426831382e-09	Singleton	0
chr1	25245000	25250000	chr1	25360000	25365000	76	0	1.28766836648266e-09	Cluster	0
chr1	25245000	25250000	chr1	25465000	25470000	40	0	0.000679241244764216	Cluster	0
chr1	25245000	25250000	chr1	25560000	25565000	27	0	2.2533159309302e-15	Cluster	1
chr1	25245000	25250000	chr1	25565000	25570000	27	0	2.2533159309302e-15	Cluster	1
chr1	25245000	25250000	chr1	25570000	25575000	14	0	4.29046223413081e-07	Cluster	0
chr1	25250000	25255000	chr1	25360000	25365000	76	0	1.28766836648266e-09	Cluster	0
chr1	25250000	25255000	chr1	25465000	25470000	40	0	0.000679241244764216	Cluster	0
chr1	25250000	25255000	chr1	25560000	25565000	27	0	2.2533159309302e-15	Cluster	1
chr1	25250000	25255000	chr1	25565000	25570000	27	0	2.2533159309302e-15	Cluster	1
chr1	25250000	25255000	chr1	25570000	25575000	14	0	4.29046223413081e-07	Cluster	0
chr1	25255000	25260000	chr1	25270000	25275000	128	0	2.0762511071737e-07	Cluster	1
chr1	25255000	25260000	chr1	25275000	25280000	128	0	2.0762511071737e-07	Cluster	1
chr1	25255000	25260000	chr1	25280000	25285000	128	0	2.0762511071737e-07	Cluster	1
chr1	25255000	25260000	chr1	25360000	25365000	72	0	2.70226905721984e-07	Cluster	0
chr1	25255000	25260000	chr1	25465000	25470000	44	0	0.000119975087374693	Cluster	1
chr1	25255000	25260000	chr1	25555000	25560000	16	0	9.11382494880123e-06	Cluster	0
chr1	25255000	25260000	chr1	25560000	25565000	18	0	6.58031009264483e-08	Cluster	0
chr1	25255000	25260000	chr1	25565000	25570000	18	0	6.58031009264483e-08	Cluster	0
chr1	25260000	25265000	chr1	25270000	25275000	128	0	2.0762511071737e-07	Cluster	1
chr1	25260000	25265000	chr1	25275000	25280000	128	0	2.0762511071737e-07	Cluster	1
chr1	25260000	25265000	chr1	25280000	25285000	128	0	2.0762511071737e-07	Cluster	1
chr1	25260000	25265000	chr1	25360000	25365000	72	0	2.70226905721984e-07	Cluster	0
chr1	25260000	25265000	chr1	25465000	25470000	44	0	0.000119975087374693	Cluster	1
chr1	25260000	25265000	chr1	25555000	25560000	16	0	9.11382494880123e-06	Cluster	0
chr1	25260000	25265000	chr1	25560000	25565000	18	0	6.58031009264483e-08	Cluster	0
chr1	25260000	25265000	chr1	25565000	25570000	18	0	6.58031009264483e-08	Cluster	0
chr1	25270000	25275000	chr1	25345000	25350000	100	0	1.48401927519973e-13	Cluster	0
chr1	25270000	25275000	chr1	25350000	25355000	100	0	1.48401927519973e-13	Cluster	0
chr1	25270000	25275000	chr1	25360000	25365000	129	0	2.2533159309302e-15	Cluster	1
chr1	25270000	25275000	chr1	25465000	25470000	40	0	0.0036522011272059	Cluster	0
chr1	25270000	25275000	chr1	25560000	25565000	26	0	1.67075599571282e-10	Cluster	0
chr1	25270000	25275000	chr1	25565000	25570000	26	0	1.67075599571282e-10	Cluster	0
chr1	25275000	25280000	chr1	25345000	25350000	100	0	1.48401927519973e-13	Cluster	0
chr1	25275000	25280000	chr1	25350000	25355000	100	0	1.48401927519973e-13	Cluster	0
chr1	25275000	25280000	chr1	25360000	25365000	129	0	2.2533159309302e-15	Cluster	1
chr1	25275000	25280000	chr1	25465000	25470000	40	0	0.0036522011272059	Cluster	0
chr1	25275000	25280000	chr1	25560000	25565000	26	0	1.67075599571282e-10	Cluster	0
chr1	25275000	25280000	chr1	25565000	25570000	26	0	1.67075599571282e-10	Cluster	0
chr1	25280000	25285000	chr1	25345000	25350000	100	0	1.48401927519973e-13	Cluster	0
chr1	25280000	25285000	chr1	25350000	25355000	100	0	1.48401927519973e-13	Cluster	0
chr1	25280000	25285000	chr1	25360000	25365000	129	0	2.2533159309302e-15	Cluster	1
chr1	25280000	25285000	chr1	25465000	25470000	40	0	0.0036522011272059	Cluster	0
chr1	25280000	25285000	chr1	25560000	25565000	26	0	1.67075599571282e-10	Cluster	0
chr1	25280000	25285000	chr1	25565000	25570000	26	0	1.67075599571282e-10	Cluster	0
chr1	25295000	25300000	chr1	25360000	25365000	67	0	0.0040191996617675	Cluster	0
chr1	25345000	25350000	chr1	25360000	25365000	142	0	2.19210963206361e-08	Cluster	1
chr1	25350000	25355000	chr1	25360000	25365000	142	0	2.19210963206361e-08	Cluster	1
chr1	25430000	25435000	chr1	25465000	25470000	149	0	2.2533159309302e-15	Cluster	1
chr1	25435000	25440000	chr1	25465000	25470000	149	0	2.2533159309302e-15	Cluster	1
chr1	25450000	25455000	chr1	25465000	25470000	365	0	2.2533159309302e-15	Cluster	1
chr1	25465000	25470000	chr1	25560000	25565000	68	0	1.28148483919573e-05	Cluster	1
chr1	25465000	25470000	chr1	25565000	25570000	68	0	1.28148483919573e-05	Cluster	1
chr1	25555000	25560000	chr1	25565000	25570000	273	0	2.2533159309302e-15	Cluster	1
chr1	25560000	25565000	chr1	25570000	25575000	292	0	2.2533159309302e-15	Cluster	1
chr1	25560000	25565000	chr1	25870000	25875000	21	0	1.29710411743427e-11	Cluster	1
chr1	25560000	25565000	chr1	25875000	25880000	21	0	1.29710411743427e-11	Cluster	1
chr1	25565000	25570000	chr1	25870000	25875000	21	0	1.29710411743427e-11	Cluster	1
chr1	25565000	25570000	chr1	25875000	25880000	21	0	1.29710411743427e-11	Cluster	1
chr1	25570000	25575000	chr1	25870000	25875000	13	0	0.000272715942255942	Cluster	0
chr1	25570000	25575000	chr1	25875000	25880000	13	0	0.000272715942255942	Cluster	0
chr1	25755000	25760000	chr1	25770000	25775000	115	0	3.17998127235256e-05	Cluster	0
chr1	25755000	25760000	chr1	25775000	25780000	115	0	3.17998127235256e-05	Cluster	0
chr1	25760000	25765000	chr1	25770000	25775000	184	0	2.2533159309302e-15	Cluster	1
chr1	25760000	25765000	chr1	25775000	25780000	184	0	2.2533159309302e-15	Cluster	1
chr1	25770000	25775000	chr1	25800000	25805000	358	0	2.2533159309302e-15	Cluster	1
chr1	25770000	25775000	chr1	26145000	26150000	17	0	8.56654609740788e-14	Cluster	1
chr1	25775000	25780000	chr1	25800000	25805000	358	0	2.2533159309302e-15	Cluster	1
chr1	25775000	25780000	chr1	26145000	26150000	17	0	8.56654609740788e-14	Cluster	1
chr1	25800000	25805000	chr1	26145000	26150000	17	0	2.24175764543776e-11	Singleton	0
chr1	25870000	25875000	chr1	26145000	26150000	22	0	0.00380975372416362	Cluster	1
chr1	25870000	25875000	chr1	26185000	26190000	12	0	0.000131715660757365	Cluster	1
chr1	25875000	25880000	chr1	26145000	26150000	22	0	0.00380975372416362	Cluster	1
chr1	25875000	25880000	chr1	26185000	26190000	12	0	0.000131715660757365	Cluster	1
chr1	26185000	26190000	chr1	26195000	26200000	131	0	3.18639013695504e-07	Cluster	1
chr1	26185000	26190000	chr1	26200000	26205000	131	0	3.18639013695504e-07	Cluster	1
chr1	26185000	26190000	chr1	26495000	26500000	13	0	4.45930934039582e-05	Singleton	0
chr1	26185000	26190000	chr1	26560000	26565000	12	0	1.53382156385335e-08	Cluster	1
chr1	26195000	26200000	chr1	26560000	26565000	12	0	6.93458237676987e-08	Cluster	0
chr1	26200000	26205000	chr1	26560000	26565000	12	0	6.93458237676987e-08	Cluster	0
chr1	26435000	26440000	chr1	26495000	26500000	77	0	0.000316591943453697	Cluster	1
chr1	26435000	26440000	chr1	26560000	26565000	59	0	4.50677975276222e-05	Cluster	1
chr1	26440000	26445000	chr1	26495000	26500000	77	0	0.000316591943453697	Cluster	1
chr1	26440000	26445000	chr1	26560000	26565000	59	0	4.50677975276222e-05	Cluster	1
chr1	26495000	26500000	chr1	26560000	26565000	145	0	2.2533159309302e-15	Singleton	0
chr1	26495000	26500000	chr1	26825000	26830000	12	0	6.20074847636372e-06	Singleton	0
chr1	26560000	26565000	chr1	26870000	26875000	14	0	7.36469473111194e-06	Singleton	0
chr1	26600000	26605000	chr1	26645000	26650000	154	0	2.2533159309302e-15	Cluster	1
chr1	26605000	26610000	chr1	26645000	26650000	154	0	2.2533159309302e-15	Cluster	1
chr1	26610000	26615000	chr1	26645000	26650000	171	0	2.2533159309302e-15	Cluster	1
chr1	26630000	26635000	chr1	26640000	26645000	234	0	2.2533159309302e-15	Cluster	1
chr1	26630000	26635000	chr1	26645000	26650000	138	0	7.6260926663957e-09	Cluster	0
chr1	26825000	26830000	chr1	26855000	26860000	93	0	0.000564141162873975	Cluster	0
chr1	26825000	26830000	chr1	26865000	26870000	124	0	1.28730762619286e-14	Cluster	1
chr1	26825000	26830000	chr1	26905000	26910000	100	0	1.7042398764678e-14	Singleton	0
chr1	26825000	26830000	chr1	27110000	27115000	34	0	2.2533159309302e-15	Cluster	1
chr1	26825000	26830000	chr1	27115000	27120000	34	0	2.2533159309302e-15	Cluster	1
chr1	26825000	26830000	chr1	27150000	27155000	20	0	3.86778875644255e-13	Cluster	1
chr1	26825000	26830000	chr1	27155000	27160000	20	0	3.86778875644255e-13	Cluster	1
chr1	26825000	26830000	chr1	27185000	27190000	15	0	6.45364571444196e-11	Cluster	1
chr1	26825000	26830000	chr1	27190000	27195000	15	0	6.45364571444196e-11	Cluster	1
chr1	26855000	26860000	chr1	26865000	26870000	344	0	2.2533159309302e-15	Singleton	0
chr1	26855000	26860000	chr1	26905000	26910000	105	0	7.94805698103664e-11	Cluster	0
chr1	26855000	26860000	chr1	27150000	27155000	22	0	2.13218459300654e-10	Cluster	0
chr1	26855000	26860000	chr1	27155000	27160000	22	0	2.13218459300654e-10	Cluster	0
chr1	26855000	26860000	chr1	27185000	27190000	17	0	1.64189097599268e-10	Cluster	0
chr1	26855000	26860000	chr1	27190000	27195000	17	0	1.64189097599268e-10	Cluster	0
chr1	26865000	26870000	chr1	26905000	26910000	320	0	2.2533159309302e-15	Cluster	1
chr1	26865000	26870000	chr1	27110000	27115000	70	0	2.2533159309302e-15	Cluster	1
chr1	26865000	26870000	chr1	27115000	27120000	70	0	2.2533159309302e-15	Cluster	1
chr1	26865000	26870000	chr1	27145000	27150000	16	0	0.00238540035366095	Cluster	0
chr1	26865000	26870000	chr1	27150000	27155000	52	0	2.2533159309302e-15	Cluster	1
chr1	26865000	26870000	chr1	27155000	27160000	52	0	2.2533159309302e-15	Cluster	1
chr1	26865000	26870000	chr1	27160000	27165000	21	0	2.81362035590862e-09	Cluster	0
chr1	26865000	26870000	chr1	27165000	27170000	21	0	2.81362035590862e-09	Cluster	0
chr1	26865000	26870000	chr1	27185000	27190000	32	0	2.2533159309302e-15	Cluster	1
chr1	26865000	26870000	chr1	27190000	27195000	32	0	2.2533159309302e-15	Cluster	1
chr1	26865000	26870000	chr1	27245000	27250000	12	0	7.04265970615538e-09	Singleton	0
chr1	26870000	26875000	chr1	26905000	26910000	133	0	2.2533159309302e-15	Cluster	1
chr1	26870000	26875000	chr1	27150000	27155000	20	0	7.35866292875541e-06	Cluster	0
chr1	26870000	26875000	chr1	27155000	27160000	20	0	7.35866292875541e-06	Cluster	0
chr1	26905000	26910000	chr1	26940000	26945000	108	0	3.65191489979551e-09	Cluster	1
chr1	26905000	26910000	chr1	26945000	26950000	108	0	3.65191489979551e-09	Cluster	1
chr1	26905000	26910000	chr1	27015000	27020000	59	0	0.00021564745026708	Cluster	1
chr1	26905000	26910000	chr1	27020000	27025000	52	0	0.00400625126370828	Cluster	0
chr1	26905000	26910000	chr1	27025000	27030000	52	0	0.00400625126370828	Cluster	0
chr1	26905000	26910000	chr1	27110000	27115000	144	0	2.2533159309302e-15	Cluster	1
chr1	26905000	26910000	chr1	27115000	27120000	144	0	2.2533159309302e-15	Cluster	1
chr1	26905000	26910000	chr1	27150000	27155000	94	0	2.2533159309302e-15	Cluster	1
chr1	26905000	26910000	chr1	27155000	27160000	94	0	2.2533159309302e-15	Cluster	1
chr1	26905000	26910000	chr1	27160000	27165000	34	0	0.00201912698641402	Cluster	0
chr1	26905000	26910000	chr1	27165000	27170000	34	0	0.00201912698641402	Cluster	0
chr1	26905000	26910000	chr1	27185000	27190000	55	0	2.2533159309302e-15	Cluster	1
chr1	26905000	26910000	chr1	27190000	27195000	55	0	2.2533159309302e-15	Cluster	1
chr1	26905000	26910000	chr1	27215000	27220000	12	0	0.000155402464123491	Cluster	0
chr1	26905000	26910000	chr1	27225000	27230000	15	0	1.91089870213111e-07	Cluster	1
chr1	26905000	26910000	chr1	27245000	27250000	20	0	1.7042398764678e-14	Singleton	0
chr1	26940000	26945000	chr1	26950000	26955000	400	0	2.2533159309302e-15	Cluster	1
chr1	26940000	26945000	chr1	26955000	26960000	400	0	2.2533159309302e-15	Cluster	1
chr1	26940000	26945000	chr1	26960000	26965000	400	0	2.2533159309302e-15	Cluster	1
chr1	26940000	26945000	chr1	27005000	27010000	68	0	0.00318086158286525	Cluster	0
chr1	26940000	26945000	chr1	27015000	27020000	275	0	2.2533159309302e-15	Cluster	1
chr1	26940000	26945000	chr1	27020000	27025000	174	0	2.2533159309302e-15	Cluster	1
chr1	26940000	26945000	chr1	27025000	27030000	174	0	2.2533159309302e-15	Cluster	1
chr1	26940000	26945000	chr1	27110000	27115000	197	0	2.2533159309302e-15	Cluster	1
chr1	26940000	26945000	chr1	27115000	27120000	197	0	2.2533159309302e-15	Cluster	1
chr1	26940000	26945000	chr1	27150000	27155000	86	0	2.2533159309302e-15	Cluster	1
chr1	26940000	26945000	chr1	27155000	27160000	86	0	2.2533159309302e-15	Cluster	1
chr1	26945000	26950000	chr1	26955000	26960000	400	0	2.2533159309302e-15	Cluster	1
chr1	26945000	26950000	chr1	26960000	26965000	400	0	2.2533159309302e-15	Cluster	1
chr1	26945000	26950000	chr1	27005000	27010000	68	0	0.00318086158286525	Cluster	0
chr1	26945000	26950000	chr1	27015000	27020000	275	0	2.2533159309302e-15	Cluster	1
chr1	26945000	26950000	chr1	27020000	27025000	174	0	2.2533159309302e-15	Cluster	1
chr1	26945000	26950000	chr1	27025000	27030000	174	0	2.2533159309302e-15	Cluster	1
chr1	26945000	26950000	chr1	27110000	27115000	197	0	2.2533159309302e-15	Cluster	1
chr1	26945000	26950000	chr1	27115000	27120000	197	0	2.2533159309302e-15	Cluster	1
chr1	26945000	26950000	chr1	27150000	27155000	86	0	2.2533159309302e-15	Cluster	1
chr1	26945000	26950000	chr1	27155000	27160000	86	0	2.2533159309302e-15	Cluster	1
chr1	26950000	26955000	chr1	27110000	27115000	80	0	2.2533159309302e-15	Cluster	1
chr1	26950000	26955000	chr1	27115000	27120000	80	0	2.2533159309302e-15	Cluster	1
chr1	26955000	26960000	chr1	27110000	27115000	80	0	2.2533159309302e-15	Cluster	1
chr1	26955000	26960000	chr1	27115000	27120000	80	0	2.2533159309302e-15	Cluster	1
chr1	26960000	26965000	chr1	27110000	27115000	80	0	2.2533159309302e-15	Cluster	1
chr1	26960000	26965000	chr1	27115000	27120000	80	0	2.2533159309302e-15	Cluster	1
chr1	27015000	27020000	chr1	27025000	27030000	360	0	2.2533159309302e-15	Singleton	0
chr1	27015000	27020000	chr1	27110000	27115000	103	0	2.2533159309302e-15	Cluster	1
chr1	27015000	27020000	chr1	27115000	27120000	103	0	2.2533159309302e-15	Cluster	1
chr1	27020000	27025000	chr1	27110000	27115000	122	0	2.2533159309302e-15	Cluster	1
chr1	27020000	27025000	chr1	27115000	27120000	122	0	2.2533159309302e-15	Cluster	1
chr1	27020000	27025000	chr1	27150000	27155000	49	0	0.00508310544823336	Cluster	1
chr1	27020000	27025000	chr1	27155000	27160000	49	0	0.00508310544823336	Cluster	1
chr1	27025000	27030000	chr1	27110000	27115000	122	0	2.2533159309302e-15	Cluster	1
chr1	27025000	27030000	chr1	27115000	27120000	122	0	2.2533159309302e-15	Cluster	1
chr1	27025000	27030000	chr1	27150000	27155000	49	0	0.00508310544823336	Cluster	1
chr1	27025000	27030000	chr1	27155000	27160000	49	0	0.00508310544823336	Cluster	1
chr1	27110000	27115000	chr1	27150000	27155000	159	0	2.2533159309302e-15	Cluster	1
chr1	27110000	27115000	chr1	27155000	27160000	159	0	2.2533159309302e-15	Cluster	1
chr1	27115000	27120000	chr1	27150000	27155000	159	0	2.2533159309302e-15	Cluster	1
chr1	27115000	27120000	chr1	27155000	27160000	159	0	2.2533159309302e-15	Cluster	1
chr1	27145000	27150000	chr1	27155000	27160000	286	0	2.2533159309302e-15	Cluster	1
chr1	27150000	27155000	chr1	27160000	27165000	595	0	2.2533159309302e-15	Cluster	1
chr1	27150000	27155000	chr1	27165000	27170000	595	0	2.2533159309302e-15	Cluster	1
chr1	27150000	27155000	chr1	27185000	27190000	222	0	2.2533159309302e-15	Cluster	1
chr1	27150000	27155000	chr1	27190000	27195000	222	0	2.2533159309302e-15	Cluster	1
chr1	27155000	27160000	chr1	27165000	27170000	595	0	2.2533159309302e-15	Cluster	1
chr1	27155000	27160000	chr1	27185000	27190000	222	0	2.2533159309302e-15	Cluster	1
chr1	27155000	27160000	chr1	27190000	27195000	222	0	2.2533159309302e-15	Cluster	1
chr1	27160000	27165000	chr1	27185000	27190000	117	0	1.4174026258432e-07	Cluster	0
chr1	27160000	27165000	chr1	27190000	27195000	117	0	1.4174026258432e-07	Cluster	0
chr1	27165000	27170000	chr1	27185000	27190000	117	0	1.4174026258432e-07	Cluster	0
chr1	27165000	27170000	chr1	27190000	27195000	117	0	1.4174026258432e-07	Cluster	0
chr1	27425000	27430000	chr1	27975000	27980000	13	0	2.2533159309302e-15	Cluster	1
chr1	27425000	27430000	chr1	27980000	27985000	13	0	2.2533159309302e-15	Cluster	1
chr1	27425000	27430000	chr1	27985000	27990000	13	0	2.2533159309302e-15	Cluster	1
chr1	27455000	27460000	chr1	27475000	27480000	201	0	2.2533159309302e-15	Cluster	1
chr1	27455000	27460000	chr1	27480000	27485000	201	0	2.2533159309302e-15	Cluster	1
chr1	27455000	27460000	chr1	27795000	27800000	12	0	1.06865019453992e-06	Cluster	1
chr1	27455000	27460000	chr1	27800000	27805000	12	0	1.06865019453992e-06	Cluster	1
chr1	27455000	27460000	chr1	27805000	27810000	12	0	1.06865019453992e-06	Cluster	1
chr1	27460000	27465000	chr1	27475000	27480000	201	0	2.2533159309302e-15	Cluster	1
chr1	27460000	27465000	chr1	27480000	27485000	201	0	2.2533159309302e-15	Cluster	1
chr1	27460000	27465000	chr1	27795000	27800000	12	0	1.06865019453992e-06	Cluster	1
chr1	27460000	27465000	chr1	27800000	27805000	12	0	1.06865019453992e-06	Cluster	1
chr1	27460000	27465000	chr1	27805000	27810000	12	0	1.06865019453992e-06	Cluster	1
chr1	27475000	27480000	chr1	27975000	27980000	12	0	6.57838503970948e-14	Cluster	1
chr1	27475000	27480000	chr1	27980000	27985000	12	0	6.57838503970948e-14	Cluster	1
chr1	27475000	27480000	chr1	27985000	27990000	12	0	6.57838503970948e-14	Cluster	1
chr1	27475000	27480000	chr1	28015000	28020000	12	0	4.39988065898662e-15	Cluster	1
chr1	27480000	27485000	chr1	27975000	27980000	12	0	6.57838503970948e-14	Cluster	1
chr1	27480000	27485000	chr1	27980000	27985000	12	0	6.57838503970948e-14	Cluster	1
chr1	27480000	27485000	chr1	27985000	27990000	12	0	6.57838503970948e-14	Cluster	1
chr1	27480000	27485000	chr1	28015000	28020000	12	0	4.39988065898662e-15	Cluster	1
chr1	27560000	27565000	chr1	27975000	27980000	12	0	1.03434065464786e-10	Cluster	0
chr1	27560000	27565000	chr1	27980000	27985000	12	0	1.03434065464786e-10	Cluster	0
chr1	27560000	27565000	chr1	27985000	27990000	12	0	1.03434065464786e-10	Cluster	0
chr1	27575000	27580000	chr1	27975000	27980000	13	0	4.40483075630065e-11	Cluster	1
chr1	27575000	27580000	chr1	27980000	27985000	13	0	4.40483075630065e-11	Cluster	1
chr1	27575000	27580000	chr1	27985000	27990000	13	0	4.40483075630065e-11	Cluster	1
chr1	27580000	27585000	chr1	27975000	27980000	13	0	4.40483075630065e-11	Cluster	1
chr1	27580000	27585000	chr1	27980000	27985000	13	0	4.40483075630065e-11	Cluster	1
chr1	27580000	27585000	chr1	27985000	27990000	13	0	4.40483075630065e-11	Cluster	1
chr1	27645000	27650000	chr1	27935000	27940000	13	0	0.00688217992996635	Cluster	0
chr1	27645000	27650000	chr1	27945000	27950000	16	0	5.59166238554589e-06	Cluster	1
chr1	27645000	27650000	chr1	27950000	27955000	16	0	5.59166238554589e-06	Cluster	1
chr1	27645000	27650000	chr1	27975000	27980000	29	0	2.2533159309302e-15	Cluster	1
chr1	27645000	27650000	chr1	27980000	27985000	29	0	2.2533159309302e-15	Cluster	1
chr1	27645000	27650000	chr1	27985000	27990000	29	0	2.2533159309302e-15	Cluster	1
chr1	27725000	27730000	chr1	27975000	27980000	40	0	4.6600867415177e-05	Cluster	0
chr1	27725000	27730000	chr1	27980000	27985000	40	0	4.6600867415177e-05	Cluster	0
chr1	27725000	27730000	chr1	27985000	27990000	40	0	4.6600867415177e-05	Cluster	0
chr1	27730000	27735000	chr1	27975000	27980000	40	0	4.6600867415177e-05	Cluster	0
chr1	27730000	27735000	chr1	27980000	27985000	40	0	4.6600867415177e-05	Cluster	0
chr1	27730000	27735000	chr1	27985000	27990000	40	0	4.6600867415177e-05	Cluster	0
chr1	27740000	27745000	chr1	27795000	27800000	78	0	0.00022189105025048	Cluster	0
chr1	27740000	27745000	chr1	27800000	27805000	78	0	0.00022189105025048	Cluster	0
chr1	27740000	27745000	chr1	27805000	27810000	78	0	0.00022189105025048	Cluster	0
chr1	27740000	27745000	chr1	27975000	27980000	35	0	0.00268433865350944	Cluster	0
chr1	27740000	27745000	chr1	27980000	27985000	35	0	0.00268433865350944	Cluster	0
chr1	27740000	27745000	chr1	27985000	27990000	35	0	0.00268433865350944	Cluster	0
chr1	27745000	27750000	chr1	27755000	27760000	235	0	2.2533159309302e-15	Cluster	1
chr1	27745000	27750000	chr1	27760000	27765000	235	0	2.2533159309302e-15	Cluster	1
chr1	27745000	27750000	chr1	27765000	27770000	98	0	0.00208161302657765	Cluster	0
chr1	27745000	27750000	chr1	27770000	27775000	98	0	0.00208161302657765	Cluster	0
chr1	27745000	27750000	chr1	27795000	27800000	70	0	0.00621379481793618	Cluster	0
chr1	27745000	27750000	chr1	27800000	27805000	70	0	0.00621379481793618	Cluster	0
chr1	27745000	27750000	chr1	27805000	27810000	70	0	0.00621379481793618	Cluster	0
chr1	27745000	27750000	chr1	27975000	27980000	40	0	0.0001988991927054	Cluster	0
chr1	27745000	27750000	chr1	27980000	27985000	40	0	0.0001988991927054	Cluster	0
chr1	27745000	27750000	chr1	27985000	27990000	40	0	0.0001988991927054	Cluster	0
chr1	27750000	27755000	chr1	27765000	27770000	321	0	2.2533159309302e-15	Cluster	1
chr1	27750000	27755000	chr1	27770000	27775000	321	0	2.2533159309302e-15	Cluster	1
chr1	27750000	27755000	chr1	27795000	27800000	183	0	2.2533159309302e-15	Cluster	1
chr1	27750000	27755000	chr1	27800000	27805000	183	0	2.2533159309302e-15	Cluster	1
chr1	27750000	27755000	chr1	27805000	27810000	183	0	2.2533159309302e-15	Cluster	1
chr1	27750000	27755000	chr1	27810000	27815000	141	0	2.2533159309302e-15	Cluster	1
chr1	27750000	27755000	chr1	27815000	27820000	141	0	2.2533159309302e-15	Cluster	1
chr1	27750000	27755000	chr1	27975000	27980000	110	0	2.2533159309302e-15	Cluster	1
chr1	27750000	27755000	chr1	27980000	27985000	110	0	2.2533159309302e-15	Cluster	1
chr1	27750000	27755000	chr1	27985000	27990000	110	0	2.2533159309302e-15	Cluster	1
chr1	27750000	27755000	chr1	28185000	28190000	14	0	7.17846758314765e-14	Cluster	1
chr1	27750000	27755000	chr1	28190000	28195000	14	0	7.17846758314765e-14	Cluster	1
chr1	27750000	27755000	chr1	28195000	28200000	14	0	7.17846758314765e-14	Cluster	1
chr1	27755000	27760000	chr1	27765000	27770000	321	0	2.2533159309302e-15	Cluster	1
chr1	27755000	27760000	chr1	27770000	27775000	321	0	2.2533159309302e-15	Cluster	1
chr1	27755000	27760000	chr1	27795000	27800000	183	0	2.2533159309302e-15	Cluster	1
chr1	27755000	27760000	chr1	27800000	27805000	183	0	2.2533159309302e-15	Cluster	1
chr1	27755000	27760000	chr1	27805000	27810000	183	0	2.2533159309302e-15	Cluster	1
chr1	27755000	27760000	chr1	27810000	27815000	141	0	2.2533159309302e-15	Cluster	1
chr1	27755000	27760000	chr1	27815000	27820000	141	0	2.2533159309302e-15	Cluster	1
chr1	27755000	27760000	chr1	27975000	27980000	110	0	2.2533159309302e-15	Cluster	1
chr1	27755000	27760000	chr1	27980000	27985000	110	0	2.2533159309302e-15	Cluster	1
chr1	27755000	27760000	chr1	27985000	27990000	110	0	2.2533159309302e-15	Cluster	1
chr1	27755000	27760000	chr1	28185000	28190000	14	0	7.17846758314765e-14	Cluster	1
chr1	27755000	27760000	chr1	28190000	28195000	14	0	7.17846758314765e-14	Cluster	1
chr1	27755000	27760000	chr1	28195000	28200000	14	0	7.17846758314765e-14	Cluster	1
chr1	27760000	27765000	chr1	27770000	27775000	321	0	2.2533159309302e-15	Cluster	1
chr1	27760000	27765000	chr1	27795000	27800000	183	0	2.2533159309302e-15	Cluster	1
chr1	27760000	27765000	chr1	27800000	27805000	183	0	2.2533159309302e-15	Cluster	1
chr1	27760000	27765000	chr1	27805000	27810000	183	0	2.2533159309302e-15	Cluster	1
chr1	27760000	27765000	chr1	27810000	27815000	141	0	2.2533159309302e-15	Cluster	1
chr1	27760000	27765000	chr1	27815000	27820000	141	0	2.2533159309302e-15	Cluster	1
chr1	27760000	27765000	chr1	27975000	27980000	110	0	2.2533159309302e-15	Cluster	1
chr1	27760000	27765000	chr1	27980000	27985000	110	0	2.2533159309302e-15	Cluster	1
chr1	27760000	27765000	chr1	27985000	27990000	110	0	2.2533159309302e-15	Cluster	1
chr1	27760000	27765000	chr1	28185000	28190000	14	0	7.17846758314765e-14	Cluster	1
chr1	27760000	27765000	chr1	28190000	28195000	14	0	7.17846758314765e-14	Cluster	1
chr1	27760000	27765000	chr1	28195000	28200000	14	0	7.17846758314765e-14	Cluster	1
chr1	27765000	27770000	chr1	27775000	27780000	138	0	5.02283304324273e-06	Cluster	0
chr1	27765000	27770000	chr1	27795000	27800000	264	0	2.2533159309302e-15	Cluster	1
chr1	27765000	27770000	chr1	27800000	27805000	264	0	2.2533159309302e-15	Cluster	1
chr1	27765000	27770000	chr1	27805000	27810000	264	0	2.2533159309302e-15	Cluster	1
chr1	27765000	27770000	chr1	27810000	27815000	114	0	7.84845741944849e-13	Cluster	0
chr1	27765000	27770000	chr1	27815000	27820000	114	0	7.84845741944849e-13	Cluster	0
chr1	27765000	27770000	chr1	27975000	27980000	72	0	2.2533159309302e-15	Cluster	1
chr1	27765000	27770000	chr1	27980000	27985000	72	0	2.2533159309302e-15	Cluster	1
chr1	27765000	27770000	chr1	27985000	27990000	72	0	2.2533159309302e-15	Cluster	1
chr1	27770000	27775000	chr1	27795000	27800000	264	0	2.2533159309302e-15	Cluster	1
chr1	27770000	27775000	chr1	27800000	27805000	264	0	2.2533159309302e-15	Cluster	1
chr1	27770000	27775000	chr1	27805000	27810000	264	0	2.2533159309302e-15	Cluster	1
chr1	27770000	27775000	chr1	27810000	27815000	114	0	7.84845741944849e-13	Cluster	0
chr1	27770000	27775000	chr1	27815000	27820000	114	0	7.84845741944849e-13	Cluster	0
chr1	27770000	27775000	chr1	27975000	27980000	72	0	2.2533159309302e-15	Cluster	1
chr1	27770000	27775000	chr1	27980000	27985000	72	0	2.2533159309302e-15	Cluster	1
chr1	27770000	27775000	chr1	27985000	27990000	72	0	2.2533159309302e-15	Cluster	1
chr1	27785000	27790000	chr1	27795000	27800000	135	0	2.10247654799415e-07	Cluster	0
chr1	27785000	27790000	chr1	27800000	27805000	135	0	2.10247654799415e-07	Cluster	0
chr1	27785000	27790000	chr1	27805000	27810000	135	0	2.10247654799415e-07	Cluster	0
chr1	27790000	27795000	chr1	27800000	27805000	135	0	2.10247654799415e-07	Cluster	0
chr1	27790000	27795000	chr1	27805000	27810000	135	0	2.10247654799415e-07	Cluster	0
chr1	27795000	27800000	chr1	27805000	27810000	198	0	2.2533159309302e-15	Cluster	1
chr1	27795000	27800000	chr1	27810000	27815000	444	0	2.2533159309302e-15	Cluster	1
chr1	27795000	27800000	chr1	27815000	27820000	444	0	2.2533159309302e-15	Cluster	1
chr1	27795000	27800000	chr1	27975000	27980000	105	0	2.2533159309302e-15	Cluster	1
chr1	27795000	27800000	chr1	27980000	27985000	105	0	2.2533159309302e-15	Cluster	1
chr1	27795000	27800000	chr1	27985000	27990000	105	0	2.2533159309302e-15	Cluster	1
chr1	27795000	27800000	chr1	28185000	28190000	21	0	2.2533159309302e-15	Cluster	1
chr1	27795000	27800000	chr1	28190000	28195000	21	0	2.2533159309302e-15	Cluster	1
chr1	27795000	27800000	chr1	28195000	28200000	21	0	2.2533159309302e-15	Cluster	1
chr1	27800000	27805000	chr1	27810000	27815000	444	0	2.2533159309302e-15	Cluster	1
chr1	27800000	27805000	chr1	27815000	27820000	444	0	2.2533159309302e-15	Cluster	1
chr1	27800000	27805000	chr1	27975000	27980000	105	0	2.2533159309302e-15	Cluster	1
chr1	27800000	27805000	chr1	27980000	27985000	105	0	2.2533159309302e-15	Cluster	1
chr1	27800000	27805000	chr1	27985000	27990000	105	0	2.2533159309302e-15	Cluster	1
chr1	27800000	27805000	chr1	28185000	28190000	21	0	2.2533159309302e-15	Cluster	1
chr1	27800000	27805000	chr1	28190000	28195000	21	0	2.2533159309302e-15	Cluster	1
chr1	27800000	27805000	chr1	28195000	28200000	21	0	2.2533159309302e-15	Cluster	1
chr1	27805000	27810000	chr1	27815000	27820000	444	0	2.2533159309302e-15	Cluster	1
chr1	27805000	27810000	chr1	27975000	27980000	105	0	2.2533159309302e-15	Cluster	1
chr1	27805000	27810000	chr1	27980000	27985000	105	0	2.2533159309302e-15	Cluster	1
chr1	27805000	27810000	chr1	27985000	27990000	105	0	2.2533159309302e-15	Cluster	1
chr1	27805000	27810000	chr1	28185000	28190000	21	0	2.2533159309302e-15	Cluster	1
chr1	27805000	27810000	chr1	28190000	28195000	21	0	2.2533159309302e-15	Cluster	1
chr1	27805000	27810000	chr1	28195000	28200000	21	0	2.2533159309302e-15	Cluster	1
chr1	27810000	27815000	chr1	27975000	27980000	92	0	2.2533159309302e-15	Cluster	1
chr1	27810000	27815000	chr1	27980000	27985000	92	0	2.2533159309302e-15	Cluster	1
chr1	27810000	27815000	chr1	27985000	27990000	92	0	2.2533159309302e-15	Cluster	1
chr1	27810000	27815000	chr1	28095000	28100000	17	0	0.000285879209247047	Cluster	1
chr1	27810000	27815000	chr1	28100000	28105000	17	0	0.000285879209247047	Cluster	1
chr1	27810000	27815000	chr1	28560000	28565000	12	0	2.2533159309302e-15	Cluster	1
chr1	27810000	27815000	chr1	28565000	28570000	12	0	2.2533159309302e-15	Cluster	1
chr1	27810000	27815000	chr1	28570000	28575000	12	0	2.2533159309302e-15	Cluster	1
chr1	27815000	27820000	chr1	27975000	27980000	92	0	2.2533159309302e-15	Cluster	1
chr1	27815000	27820000	chr1	27980000	27985000	92	0	2.2533159309302e-15	Cluster	1
chr1	27815000	27820000	chr1	27985000	27990000	92	0	2.2533159309302e-15	Cluster	1
chr1	27815000	27820000	chr1	28095000	28100000	17	0	0.000285879209247047	Cluster	1
chr1	27815000	27820000	chr1	28100000	28105000	17	0	0.000285879209247047	Cluster	1
chr1	27815000	27820000	chr1	28560000	28565000	12	0	2.2533159309302e-15	Cluster	1
chr1	27815000	27820000	chr1	28565000	28570000	12	0	2.2533159309302e-15	Cluster	1
chr1	27815000	27820000	chr1	28570000	28575000	12	0	2.2533159309302e-15	Cluster	1
chr1	27935000	27940000	chr1	27945000	27950000	333	0	2.2533159309302e-15	Cluster	1
chr1	27935000	27940000	chr1	27950000	27955000	333	0	2.2533159309302e-15	Cluster	1
chr1	27935000	27940000	chr1	27950000	27955000	132	0	2.46149536537757e-09	Cluster	0
chr1	27935000	27940000	chr1	27955000	27960000	132	0	2.46149536537757e-09	Cluster	0
chr1	27935000	27940000	chr1	27960000	27965000	143	0	2.2533159309302e-15	Cluster	1
chr1	27935000	27940000	chr1	27975000	27980000	614	0	2.2533159309302e-15	Cluster	1
chr1	27935000	27940000	chr1	27980000	27985000	614	0	2.2533159309302e-15	Cluster	1
chr1	27935000	27940000	chr1	27985000	27990000	614	0	2.2533159309302e-15	Cluster	1
chr1	27945000	27950000	chr1	27955000	27960000	430	0	2.2533159309302e-15	Cluster	1
chr1	27945000	27950000	chr1	27960000	27965000	319	0	2.2533159309302e-15	Cluster	1
chr1	27945000	27950000	chr1	27975000	27980000	768	0	2.2533159309302e-15	Cluster	1
chr1	27945000	27950000	chr1	27980000	27985000	768	0	2.2533159309302e-15	Cluster	1
chr1	27945000	27950000	chr1	27985000	27990000	768	0	2.2533159309302e-15	Cluster	1
chr1	27945000	27950000	chr1	28015000	28020000	64	0	0.00818481797851966	Cluster	1
chr1	27945000	27950000	chr1	28495000	28500000	13	0	2.2533159309302e-15	Cluster	1
chr1	27945000	27950000	chr1	28500000	28505000	13	0	2.2533159309302e-15	Cluster	1
chr1	27945000	27950000	chr1	28570000	28575000	12	0	2.2533159309302e-15	Cluster	1
chr1	27945000	27950000	chr1	28575000	28580000	12	0	2.2533159309302e-15	Cluster	1
chr1	27950000	27955000	chr1	27960000	27965000	319	0	2.2533159309302e-15	Cluster	1
chr1	27950000	27955000	chr1	27960000	27965000	241	0	2.2533159309302e-15	Cluster	1
chr1	27950000	27955000	chr1	27975000	27980000	768	0	2.2533159309302e-15	Cluster	1
chr1	27950000	27955000	chr1	27975000	27980000	397	0	2.2533159309302e-15	Cluster	1
chr1	27950000	27955000	chr1	27980000	27985000	768	0	2.2533159309302e-15	Cluster	1
chr1	27950000	27955000	chr1	27980000	27985000	397	0	2.2533159309302e-15	Cluster	1
chr1	27950000	27955000	chr1	27985000	27990000	768	0	2.2533159309302e-15	Cluster	1
chr1	27950000	27955000	chr1	27985000	27990000	397	0	2.2533159309302e-15	Cluster	1
chr1	27950000	27955000	chr1	28015000	28020000	64	0	0.00818481797851966	Cluster	1
chr1	27950000	27955000	chr1	28495000	28500000	13	0	2.2533159309302e-15	Cluster	1
chr1	27950000	27955000	chr1	28500000	28505000	13	0	2.2533159309302e-15	Cluster	1
chr1	27950000	27955000	chr1	28570000	28575000	12	0	2.2533159309302e-15	Cluster	1
chr1	27950000	27955000	chr1	28575000	28580000	12	0	2.2533159309302e-15	Cluster	1
chr1	27955000	27960000	chr1	27975000	27980000	397	0	2.2533159309302e-15	Cluster	1
chr1	27955000	27960000	chr1	27980000	27985000	397	0	2.2533159309302e-15	Cluster	1
chr1	27955000	27960000	chr1	27985000	27990000	397	0	2.2533159309302e-15	Cluster	1
chr1	27960000	27965000	chr1	27975000	27980000	981	0	2.2533159309302e-15	Cluster	1
chr1	27960000	27965000	chr1	27980000	27985000	981	0	2.2533159309302e-15	Cluster	1
chr1	27960000	27965000	chr1	27985000	27990000	981	0	2.2533159309302e-15	Cluster	1
chr1	27975000	27980000	chr1	27985000	27990000	136	0	1.12082782529431e-05	Cluster	0
chr1	27975000	27980000	chr1	27995000	28000000	211	0	2.2533159309302e-15	Cluster	1
chr1	27975000	27980000	chr1	28015000	28020000	115	0	2.34411130417125e-09	Cluster	0
chr1	27975000	27980000	chr1	28050000	28055000	95	0	7.08394718740616e-10	Cluster	1
chr1	27975000	27980000	chr1	28095000	28100000	72	0	2.04505532498315e-08	Cluster	1
chr1	27975000	27980000	chr1	28100000	28105000	72	0	2.04505532498315e-08	Cluster	1
chr1	27975000	27980000	chr1	28185000	28190000	75	0	2.2533159309302e-15	Cluster	1
chr1	27975000	27980000	chr1	28190000	28195000	75	0	2.2533159309302e-15	Cluster	1
chr1	27975000	27980000	chr1	28195000	28200000	75	0	2.2533159309302e-15	Cluster	1
chr1	27975000	27980000	chr1	28200000	28205000	53	0	3.50058257091127e-08	Cluster	0
chr1	27975000	27980000	chr1	28395000	28400000	17	0	2.2533159309302e-15	Cluster	1
chr1	27975000	27980000	chr1	28440000	28445000	12	0	4.28091266127544e-12	Cluster	1
chr1	27975000	27980000	chr1	28470000	28475000	15	0	2.2533159309302e-15	Cluster	1
chr1	27975000	27980000	chr1	28495000	28500000	17	0	2.2533159309302e-15	Cluster	1
chr1	27975000	27980000	chr1	28500000	28505000	17	0	2.2533159309302e-15	Cluster	1
chr1	27975000	27980000	chr1	28500000	28505000	13	0	2.2533159309302e-15	Cluster	1
chr1	27975000	27980000	chr1	28560000	28565000	15	0	2.2533159309302e-15	Cluster	1
chr1	27975000	27980000	chr1	28565000	28570000	15	0	2.2533159309302e-15	Cluster	1
chr1	27975000	27980000	chr1	28570000	28575000	15	0	2.2533159309302e-15	Cluster	1
chr1	27980000	27985000	chr1	27995000	28000000	211	0	2.2533159309302e-15	Cluster	1
chr1	27980000	27985000	chr1	28015000	28020000	115	0	2.34411130417125e-09	Cluster	0
chr1	27980000	27985000	chr1	28050000	28055000	95	0	7.08394718740616e-10	Cluster	1
chr1	27980000	27985000	chr1	28095000	28100000	72	0	2.04505532498315e-08	Cluster	1
chr1	27980000	27985000	chr1	28100000	28105000	72	0	2.04505532498315e-08	Cluster	1
chr1	27980000	27985000	chr1	28185000	28190000	75	0	2.2533159309302e-15	Cluster	1
chr1	27980000	27985000	chr1	28190000	28195000	75	0	2.2533159309302e-15	Cluster	1
chr1	27980000	27985000	chr1	28195000	28200000	75	0	2.2533159309302e-15	Cluster	1
chr1	27980000	27985000	chr1	28200000	28205000	53	0	3.50058257091127e-08	Cluster	0
chr1	27980000	27985000	chr1	28395000	28400000	17	0	2.2533159309302e-15	Cluster	1
chr1	27980000	27985000	chr1	28440000	28445000	12	0	4.28091266127544e-12	Cluster	1
chr1	27980000	27985000	chr1	28470000	28475000	15	0	2.2533159309302e-15	Cluster	1
chr1	27980000	27985000	chr1	28495000	28500000	17	0	2.2533159309302e-15	Cluster	1
chr1	27980000	27985000	chr1	28500000	28505000	17	0	2.2533159309302e-15	Cluster	1
chr1	27980000	27985000	chr1	28500000	28505000	13	0	2.2533159309302e-15	Cluster	1
chr1	27980000	27985000	chr1	28560000	28565000	15	0	2.2533159309302e-15	Cluster	1
chr1	27980000	27985000	chr1	28565000	28570000	15	0	2.2533159309302e-15	Cluster	1
chr1	27980000	27985000	chr1	28570000	28575000	15	0	2.2533159309302e-15	Cluster	1
chr1	27985000	27990000	chr1	27995000	28000000	211	0	2.2533159309302e-15	Cluster	1
chr1	27985000	27990000	chr1	28015000	28020000	115	0	2.34411130417125e-09	Cluster	0
chr1	27985000	27990000	chr1	28050000	28055000	95	0	7.08394718740616e-10	Cluster	1
chr1	27985000	27990000	chr1	28095000	28100000	72	0	2.04505532498315e-08	Cluster	1
chr1	27985000	27990000	chr1	28100000	28105000	72	0	2.04505532498315e-08	Cluster	1
chr1	27985000	27990000	chr1	28185000	28190000	75	0	2.2533159309302e-15	Cluster	1
chr1	27985000	27990000	chr1	28190000	28195000	75	0	2.2533159309302e-15	Cluster	1
chr1	27985000	27990000	chr1	28195000	28200000	75	0	2.2533159309302e-15	Cluster	1
chr1	27985000	27990000	chr1	28200000	28205000	53	0	3.50058257091127e-08	Cluster	0
chr1	27985000	27990000	chr1	28395000	28400000	17	0	2.2533159309302e-15	Cluster	1
chr1	27985000	27990000	chr1	28440000	28445000	12	0	4.28091266127544e-12	Cluster	1
chr1	27985000	27990000	chr1	28470000	28475000	15	0	2.2533159309302e-15	Cluster	1
chr1	27985000	27990000	chr1	28495000	28500000	17	0	2.2533159309302e-15	Cluster	1
chr1	27985000	27990000	chr1	28500000	28505000	17	0	2.2533159309302e-15	Cluster	1
chr1	27985000	27990000	chr1	28500000	28505000	13	0	2.2533159309302e-15	Cluster	1
chr1	27985000	27990000	chr1	28560000	28565000	15	0	2.2533159309302e-15	Cluster	1
chr1	27985000	27990000	chr1	28565000	28570000	15	0	2.2533159309302e-15	Cluster	1
chr1	27985000	27990000	chr1	28570000	28575000	15	0	2.2533159309302e-15	Cluster	1
chr1	27995000	28000000	chr1	28015000	28020000	198	0	2.2533159309302e-15	Cluster	1
chr1	27995000	28000000	chr1	28095000	28100000	55	0	0.00475738472496145	Cluster	0
chr1	27995000	28000000	chr1	28100000	28105000	55	0	0.00475738472496145	Cluster	0
chr1	28015000	28020000	chr1	28050000	28055000	107	0	2.22228791494878e-07	Singleton	0
chr1	28015000	28020000	chr1	28095000	28100000	106	0	2.2533159309302e-15	Cluster	1
chr1	28015000	28020000	chr1	28100000	28105000	106	0	2.2533159309302e-15	Cluster	1
chr1	28050000	28055000	chr1	28095000	28100000	89	0	7.16078499893662e-05	Cluster	1
chr1	28050000	28055000	chr1	28100000	28105000	89	0	7.16078499893662e-05	Cluster	1
chr1	28095000	28100000	chr1	28395000	28400000	13	0	0.000468585474582614	Cluster	1
chr1	28095000	28100000	chr1	28495000	28500000	14	0	5.41028004353792e-12	Cluster	0
chr1	28095000	28100000	chr1	28500000	28505000	14	0	5.41028004353792e-12	Cluster	0
chr1	28095000	28100000	chr1	28500000	28505000	18	0	2.2533159309302e-15	Cluster	1
chr1	28100000	28105000	chr1	28395000	28400000	13	0	0.000468585474582614	Cluster	1
chr1	28100000	28105000	chr1	28495000	28500000	14	0	5.41028004353792e-12	Cluster	0
chr1	28100000	28105000	chr1	28500000	28505000	14	0	5.41028004353792e-12	Cluster	0
chr1	28100000	28105000	chr1	28500000	28505000	18	0	2.2533159309302e-15	Cluster	1
chr1	28185000	28190000	chr1	28195000	28200000	483	0	2.2533159309302e-15	Cluster	1
chr1	28185000	28190000	chr1	28200000	28205000	483	0	2.2533159309302e-15	Cluster	1
chr1	28185000	28190000	chr1	28200000	28205000	828	0	2.2533159309302e-15	Cluster	1
chr1	28185000	28190000	chr1	28205000	28210000	361	0	2.2533159309302e-15	Cluster	1
chr1	28185000	28190000	chr1	28210000	28215000	361	0	2.2533159309302e-15	Cluster	1
chr1	28185000	28190000	chr1	28210000	28215000	150	0	2.2533159309302e-15	Cluster	1
chr1	28185000	28190000	chr1	28215000	28220000	150	0	2.2533159309302e-15	Cluster	1
chr1	28185000	28190000	chr1	28240000	28245000	144	0	2.2533159309302e-15	Cluster	1
chr1	28185000	28190000	chr1	28305000	28310000	70	0	1.35670267586532e-07	Cluster	1
chr1	28185000	28190000	chr1	28395000	28400000	72	0	2.2533159309302e-15	Cluster	1
chr1	28185000	28190000	chr1	28440000	28445000	34	0	0.00308161186298797	Cluster	1
chr1	28185000	28190000	chr1	28470000	28475000	38	0	2.2533159309302e-15	Cluster	1
chr1	28185000	28190000	chr1	28495000	28500000	59	0	2.2533159309302e-15	Cluster	1
chr1	28185000	28190000	chr1	28500000	28505000	59	0	2.2533159309302e-15	Cluster	1
chr1	28185000	28190000	chr1	28500000	28505000	57	0	2.2533159309302e-15	Cluster	1
chr1	28185000	28190000	chr1	28525000	28530000	27	0	2.2533159309302e-15	Cluster	1
chr1	28185000	28190000	chr1	28560000	28565000	51	0	2.2533159309302e-15	Cluster	1
chr1	28185000	28190000	chr1	28565000	28570000	51	0	2.2533159309302e-15	Cluster	1
chr1	28185000	28190000	chr1	28570000	28575000	51	0	2.2533159309302e-15	Cluster	1
chr1	28185000	28190000	chr1	28570000	28575000	27	0	2.2533159309302e-15	Cluster	1
chr1	28185000	28190000	chr1	28575000	28580000	27	0	2.2533159309302e-15	Cluster	1
chr1	28185000	28190000	chr1	28650000	28655000	27	0	2.2533159309302e-15	Cluster	1
chr1	28185000	28190000	chr1	28655000	28660000	27	0	2.2533159309302e-15	Cluster	1
chr1	28190000	28195000	chr1	28200000	28205000	483	0	2.2533159309302e-15	Cluster	1
chr1	28190000	28195000	chr1	28200000	28205000	828	0	2.2533159309302e-15	Cluster	1
chr1	28190000	28195000	chr1	28205000	28210000	361	0	2.2533159309302e-15	Cluster	1
chr1	28190000	28195000	chr1	28210000	28215000	361	0	2.2533159309302e-15	Cluster	1
chr1	28190000	28195000	chr1	28210000	28215000	150	0	2.2533159309302e-15	Cluster	1
chr1	28190000	28195000	chr1	28215000	28220000	150	0	2.2533159309302e-15	Cluster	1
chr1	28190000	28195000	chr1	28240000	28245000	144	0	2.2533159309302e-15	Cluster	1
chr1	28190000	28195000	chr1	28305000	28310000	70	0	1.35670267586532e-07	Cluster	1
chr1	28190000	28195000	chr1	28395000	28400000	72	0	2.2533159309302e-15	Cluster	1
chr1	28190000	28195000	chr1	28440000	28445000	34	0	0.00308161186298797	Cluster	1
chr1	28190000	28195000	chr1	28470000	28475000	38	0	2.2533159309302e-15	Cluster	1
chr1	28190000	28195000	chr1	28495000	28500000	59	0	2.2533159309302e-15	Cluster	1
chr1	28190000	28195000	chr1	28500000	28505000	59	0	2.2533159309302e-15	Cluster	1
chr1	28190000	28195000	chr1	28500000	28505000	57	0	2.2533159309302e-15	Cluster	1
chr1	28190000	28195000	chr1	28525000	28530000	27	0	2.2533159309302e-15	Cluster	1
chr1	28190000	28195000	chr1	28560000	28565000	51	0	2.2533159309302e-15	Cluster	1
chr1	28190000	28195000	chr1	28565000	28570000	51	0	2.2533159309302e-15	Cluster	1
chr1	28190000	28195000	chr1	28570000	28575000	51	0	2.2533159309302e-15	Cluster	1
chr1	28190000	28195000	chr1	28570000	28575000	27	0	2.2533159309302e-15	Cluster	1
chr1	28190000	28195000	chr1	28575000	28580000	27	0	2.2533159309302e-15	Cluster	1
chr1	28190000	28195000	chr1	28650000	28655000	27	0	2.2533159309302e-15	Cluster	1
chr1	28190000	28195000	chr1	28655000	28660000	27	0	2.2533159309302e-15	Cluster	1
chr1	28195000	28200000	chr1	28205000	28210000	361	0	2.2533159309302e-15	Cluster	1
chr1	28195000	28200000	chr1	28210000	28215000	361	0	2.2533159309302e-15	Cluster	1
chr1	28195000	28200000	chr1	28210000	28215000	150	0	2.2533159309302e-15	Cluster	1
chr1	28195000	28200000	chr1	28215000	28220000	150	0	2.2533159309302e-15	Cluster	1
chr1	28195000	28200000	chr1	28240000	28245000	144	0	2.2533159309302e-15	Cluster	1
chr1	28195000	28200000	chr1	28305000	28310000	70	0	1.35670267586532e-07	Cluster	1
chr1	28195000	28200000	chr1	28395000	28400000	72	0	2.2533159309302e-15	Cluster	1
chr1	28195000	28200000	chr1	28440000	28445000	34	0	0.00308161186298797	Cluster	1
chr1	28195000	28200000	chr1	28470000	28475000	38	0	2.2533159309302e-15	Cluster	1
chr1	28195000	28200000	chr1	28495000	28500000	59	0	2.2533159309302e-15	Cluster	1
chr1	28195000	28200000	chr1	28495000	28500000	19	0	5.92728191809653e-08	Cluster	0
chr1	28195000	28200000	chr1	28500000	28505000	59	0	2.2533159309302e-15	Cluster	1
chr1	28195000	28200000	chr1	28500000	28505000	57	0	2.2533159309302e-15	Cluster	1
chr1	28195000	28200000	chr1	28500000	28505000	19	0	5.92728191809653e-08	Cluster	0
chr1	28195000	28200000	chr1	28500000	28505000	18	0	4.1636960751918e-08	Cluster	0
chr1	28195000	28200000	chr1	28525000	28530000	27	0	2.2533159309302e-15	Cluster	1
chr1	28195000	28200000	chr1	28560000	28565000	51	0	2.2533159309302e-15	Cluster	1
chr1	28195000	28200000	chr1	28560000	28565000	17	0	1.13204312376757e-13	Cluster	0
chr1	28195000	28200000	chr1	28565000	28570000	51	0	2.2533159309302e-15	Cluster	1
chr1	28195000	28200000	chr1	28565000	28570000	17	0	1.13204312376757e-13	Cluster	0
chr1	28195000	28200000	chr1	28570000	28575000	51	0	2.2533159309302e-15	Cluster	1
chr1	28195000	28200000	chr1	28570000	28575000	27	0	2.2533159309302e-15	Cluster	1
chr1	28195000	28200000	chr1	28570000	28575000	17	0	1.13204312376757e-13	Cluster	0
chr1	28195000	28200000	chr1	28575000	28580000	27	0	2.2533159309302e-15	Cluster	1
chr1	28195000	28200000	chr1	28650000	28655000	27	0	2.2533159309302e-15	Cluster	1
chr1	28195000	28200000	chr1	28655000	28660000	27	0	2.2533159309302e-15	Cluster	1
chr1	28200000	28205000	chr1	28210000	28215000	753	0	2.2533159309302e-15	Cluster	1
chr1	28200000	28205000	chr1	28210000	28215000	219	0	2.2533159309302e-15	Cluster	1
chr1	28200000	28205000	chr1	28215000	28220000	219	0	2.2533159309302e-15	Cluster	1
chr1	28200000	28205000	chr1	28240000	28245000	119	0	3.02418483237177e-12	Cluster	0
chr1	28200000	28205000	chr1	28395000	28400000	56	0	4.53055465180269e-08	Cluster	0
chr1	28200000	28205000	chr1	28470000	28475000	41	0	3.93562721981096e-11	Cluster	0
chr1	28200000	28205000	chr1	28495000	28500000	19	0	5.92728191809653e-08	Cluster	0
chr1	28200000	28205000	chr1	28495000	28500000	50	0	2.2533159309302e-15	Cluster	1
chr1	28200000	28205000	chr1	28500000	28505000	19	0	5.92728191809653e-08	Cluster	0
chr1	28200000	28205000	chr1	28500000	28505000	18	0	4.1636960751918e-08	Cluster	0
chr1	28200000	28205000	chr1	28500000	28505000	50	0	2.2533159309302e-15	Cluster	1
chr1	28200000	28205000	chr1	28500000	28505000	66	0	2.2533159309302e-15	Cluster	1
chr1	28200000	28205000	chr1	28525000	28530000	22	0	2.32727900820281e-14	Cluster	0
chr1	28200000	28205000	chr1	28560000	28565000	17	0	1.13204312376757e-13	Cluster	0
chr1	28200000	28205000	chr1	28560000	28565000	34	0	2.2533159309302e-15	Cluster	1
chr1	28200000	28205000	chr1	28565000	28570000	17	0	1.13204312376757e-13	Cluster	0
chr1	28200000	28205000	chr1	28565000	28570000	34	0	2.2533159309302e-15	Cluster	1
chr1	28200000	28205000	chr1	28570000	28575000	17	0	1.13204312376757e-13	Cluster	0
chr1	28200000	28205000	chr1	28570000	28575000	34	0	2.2533159309302e-15	Cluster	1
chr1	28200000	28205000	chr1	28570000	28575000	19	0	2.2533159309302e-15	Cluster	1
chr1	28200000	28205000	chr1	28575000	28580000	19	0	2.2533159309302e-15	Cluster	1
chr1	28200000	28205000	chr1	28650000	28655000	18	0	2.2533159309302e-15	Cluster	1
chr1	28200000	28205000	chr1	28655000	28660000	18	0	2.2533159309302e-15	Cluster	1
chr1	28200000	28205000	chr1	28900000	28905000	12	0	2.2533159309302e-15	Cluster	1
chr1	28200000	28205000	chr1	28905000	28910000	12	0	2.2533159309302e-15	Cluster	1
chr1	28200000	28205000	chr1	28910000	28915000	12	0	2.2533159309302e-15	Cluster	1
chr1	28205000	28210000	chr1	28215000	28220000	160	0	6.76907395204013e-11	Cluster	0
chr1	28205000	28210000	chr1	28495000	28500000	29	0	4.74622014381002e-13	Cluster	0
chr1	28205000	28210000	chr1	28500000	28505000	29	0	4.74622014381002e-13	Cluster	0
chr1	28205000	28210000	chr1	28500000	28505000	30	0	2.2533159309302e-15	Cluster	1
chr1	28205000	28210000	chr1	28525000	28530000	17	0	7.09503541502882e-09	Cluster	0
chr1	28205000	28210000	chr1	28560000	28565000	22	0	2.2533159309302e-15	Cluster	1
chr1	28205000	28210000	chr1	28565000	28570000	22	0	2.2533159309302e-15	Cluster	1
chr1	28205000	28210000	chr1	28570000	28575000	22	0	2.2533159309302e-15	Cluster	1
chr1	28210000	28215000	chr1	28495000	28500000	29	0	4.74622014381002e-13	Cluster	0
chr1	28210000	28215000	chr1	28495000	28500000	16	0	0.00142822910090145	Cluster	0
chr1	28210000	28215000	chr1	28500000	28505000	29	0	4.74622014381002e-13	Cluster	0
chr1	28210000	28215000	chr1	28500000	28505000	30	0	2.2533159309302e-15	Cluster	1
chr1	28210000	28215000	chr1	28500000	28505000	16	0	0.00142822910090145	Cluster	0
chr1	28210000	28215000	chr1	28525000	28530000	17	0	7.09503541502882e-09	Cluster	0
chr1	28210000	28215000	chr1	28560000	28565000	22	0	2.2533159309302e-15	Cluster	1
chr1	28210000	28215000	chr1	28565000	28570000	22	0	2.2533159309302e-15	Cluster	1
chr1	28210000	28215000	chr1	28570000	28575000	22	0	2.2533159309302e-15	Cluster	1
chr1	28215000	28220000	chr1	28495000	28500000	16	0	0.00142822910090145	Cluster	0
chr1	28215000	28220000	chr1	28500000	28505000	16	0	0.00142822910090145	Cluster	0
chr1	28240000	28245000	chr1	28560000	28565000	20	0	5.71220262768178e-13	Cluster	1
chr1	28240000	28245000	chr1	28565000	28570000	20	0	5.71220262768178e-13	Cluster	1
chr1	28240000	28245000	chr1	28570000	28575000	20	0	5.71220262768178e-13	Cluster	1
chr1	28240000	28245000	chr1	28900000	28905000	12	0	2.2533159309302e-15	Cluster	1
chr1	28240000	28245000	chr1	28905000	28910000	12	0	2.2533159309302e-15	Cluster	1
chr1	28240000	28245000	chr1	28910000	28915000	12	0	2.2533159309302e-15	Cluster	1
chr1	28380000	28385000	chr1	28395000	28400000	212	0	2.2533159309302e-15	Cluster	1
chr1	28380000	28385000	chr1	28495000	28500000	51	0	0.007461509465421	Cluster	0
chr1	28380000	28385000	chr1	28500000	28505000	51	0	0.007461509465421	Cluster	0
chr1	28380000	28385000	chr1	28500000	28505000	65	0	2.1849144944589e-06	Cluster	0
chr1	28395000	28400000	chr1	28410000	28415000	183	0	2.2533159309302e-15	Cluster	1
chr1	28395000	28400000	chr1	28470000	28475000	104	0	4.39988065898662e-15	Singleton	0
chr1	28395000	28400000	chr1	28495000	28500000	171	0	2.2533159309302e-15	Cluster	1
chr1	28395000	28400000	chr1	28500000	28505000	171	0	2.2533159309302e-15	Cluster	1
chr1	28395000	28400000	chr1	28500000	28505000	143	0	2.2533159309302e-15	Cluster	1
chr1	28395000	28400000	chr1	28525000	28530000	90	0	2.2533159309302e-15	Singleton	0
chr1	28395000	28400000	chr1	28560000	28565000	88	0	2.2533159309302e-15	Cluster	1
chr1	28395000	28400000	chr1	28565000	28570000	88	0	2.2533159309302e-15	Cluster	1
chr1	28395000	28400000	chr1	28570000	28575000	88	0	2.2533159309302e-15	Cluster	1
chr1	28410000	28415000	chr1	28495000	28500000	111	0	2.2533159309302e-15	Cluster	1
chr1	28410000	28415000	chr1	28500000	28505000	111	0	2.2533159309302e-15	Cluster	1
chr1	28410000	28415000	chr1	28500000	28505000	97	0	1.7042398764678e-14	Cluster	0
chr1	28420000	28425000	chr1	28495000	28500000	83	0	1.09054377295881e-07	Cluster	0
chr1	28420000	28425000	chr1	28500000	28505000	83	0	1.09054377295881e-07	Cluster	0
chr1	28420000	28425000	chr1	28500000	28505000	89	0	3.50168264462246e-10	Cluster	0
chr1	28440000	28445000	chr1	28470000	28475000	265	0	2.2533159309302e-15	Singleton	0
chr1	28440000	28445000	chr1	28495000	28500000	279	0	2.2533159309302e-15	Cluster	1
chr1	28440000	28445000	chr1	28500000	28505000	279	0	2.2533159309302e-15	Cluster	1
chr1	28440000	28445000	chr1	28500000	28505000	146	0	2.2533159309302e-15	Cluster	1
chr1	28440000	28445000	chr1	28525000	28530000	78	0	2.09511651156492e-07	Singleton	0
chr1	28460000	28465000	chr1	28470000	28475000	209	0	2.2533159309302e-15	Singleton	0
chr1	28460000	28465000	chr1	28495000	28500000	117	0	1.55129019427233e-10	Cluster	0
chr1	28460000	28465000	chr1	28500000	28505000	117	0	1.55129019427233e-10	Cluster	0
chr1	28470000	28475000	chr1	28495000	28500000	704	0	2.2533159309302e-15	Cluster	1
chr1	28470000	28475000	chr1	28500000	28505000	704	0	2.2533159309302e-15	Cluster	1
chr1	28470000	28475000	chr1	28500000	28505000	392	0	2.2533159309302e-15	Cluster	1
chr1	28470000	28475000	chr1	28525000	28530000	173	0	2.2533159309302e-15	Singleton	0
chr1	28470000	28475000	chr1	28560000	28565000	83	0	3.0745902899666e-10	Cluster	1
chr1	28470000	28475000	chr1	28565000	28570000	83	0	3.0745902899666e-10	Cluster	1
chr1	28470000	28475000	chr1	28570000	28575000	83	0	3.0745902899666e-10	Cluster	1
chr1	28470000	28475000	chr1	28840000	28845000	14	0	1.54942115347463e-10	Cluster	1
chr1	28470000	28475000	chr1	28845000	28850000	14	0	1.54942115347463e-10	Cluster	1
chr1	28495000	28500000	chr1	28525000	28530000	486	0	2.2533159309302e-15	Cluster	1
chr1	28495000	28500000	chr1	28560000	28565000	158	0	2.2533159309302e-15	Cluster	1
chr1	28495000	28500000	chr1	28565000	28570000	158	0	2.2533159309302e-15	Cluster	1
chr1	28495000	28500000	chr1	28570000	28575000	158	0	2.2533159309302e-15	Cluster	1
chr1	28495000	28500000	chr1	28570000	28575000	72	0	3.34762225781821e-05	Cluster	0
chr1	28495000	28500000	chr1	28575000	28580000	72	0	3.34762225781821e-05	Cluster	0
chr1	28495000	28500000	chr1	28900000	28905000	14	0	1.34204050481798e-12	Cluster	0
chr1	28495000	28500000	chr1	28905000	28910000	14	0	1.34204050481798e-12	Cluster	0
chr1	28495000	28500000	chr1	28910000	28915000	14	0	1.34204050481798e-12	Cluster	0
chr1	28500000	28505000	chr1	28525000	28530000	486	0	2.2533159309302e-15	Cluster	1
chr1	28500000	28505000	chr1	28525000	28530000	643	0	2.2533159309302e-15	Cluster	1
chr1	28500000	28505000	chr1	28560000	28565000	158	0	2.2533159309302e-15	Cluster	1
chr1	28500000	28505000	chr1	28560000	28565000	160	0	2.2533159309302e-15	Cluster	1
chr1	28500000	28505000	chr1	28565000	28570000	158	0	2.2533159309302e-15	Cluster	1
chr1	28500000	28505000	chr1	28565000	28570000	160	0	2.2533159309302e-15	Cluster	1
chr1	28500000	28505000	chr1	28570000	28575000	158	0	2.2533159309302e-15	Cluster	1
chr1	28500000	28505000	chr1	28570000	28575000	72	0	3.34762225781821e-05	Cluster	0
chr1	28500000	28505000	chr1	28570000	28575000	160	0	2.2533159309302e-15	Cluster	1
chr1	28500000	28505000	chr1	28575000	28580000	72	0	3.34762225781821e-05	Cluster	0
chr1	28500000	28505000	chr1	28840000	28845000	14	0	2.08280291042481e-08	Cluster	1
chr1	28500000	28505000	chr1	28845000	28850000	14	0	2.08280291042481e-08	Cluster	1
chr1	28500000	28505000	chr1	28900000	28905000	14	0	1.34204050481798e-12	Cluster	0
chr1	28500000	28505000	chr1	28900000	28905000	15	0	1.40600723706893e-13	Cluster	1
chr1	28500000	28505000	chr1	28905000	28910000	14	0	1.34204050481798e-12	Cluster	0
chr1	28500000	28505000	chr1	28905000	28910000	15	0	1.40600723706893e-13	Cluster	1
chr1	28500000	28505000	chr1	28910000	28915000	14	0	1.34204050481798e-12	Cluster	0
chr1	28500000	28505000	chr1	28910000	28915000	15	0	1.40600723706893e-13	Cluster	1
chr1	28525000	28530000	chr1	28560000	28565000	100	0	1.13519583591241e-07	Cluster	1
chr1	28525000	28530000	chr1	28565000	28570000	100	0	1.13519583591241e-07	Cluster	1
chr1	28525000	28530000	chr1	28570000	28575000	100	0	1.13519583591241e-07	Cluster	1
chr1	28555000	28560000	chr1	28565000	28570000	137	0	4.94996001752395e-06	Cluster	0
chr1	28555000	28560000	chr1	28570000	28575000	137	0	4.94996001752395e-06	Cluster	0
chr1	28560000	28565000	chr1	28570000	28575000	287	0	2.2533159309302e-15	Cluster	1
chr1	28560000	28565000	chr1	28570000	28575000	727	0	2.2533159309302e-15	Cluster	1
chr1	28560000	28565000	chr1	28575000	28580000	727	0	2.2533159309302e-15	Cluster	1
chr1	28560000	28565000	chr1	28650000	28655000	89	0	3.40507793495603e-11	Cluster	0
chr1	28560000	28565000	chr1	28655000	28660000	89	0	3.40507793495603e-11	Cluster	0
chr1	28560000	28565000	chr1	28830000	28835000	36	0	0.000429575810853183	Cluster	0
chr1	28560000	28565000	chr1	28840000	28845000	24	0	8.53690180265082e-06	Cluster	0
chr1	28560000	28565000	chr1	28845000	28850000	24	0	8.53690180265082e-06	Cluster	0
chr1	28560000	28565000	chr1	28875000	28880000	22	0	1.81037391832625e-12	Cluster	1
chr1	28560000	28565000	chr1	28880000	28885000	22	0	1.81037391832625e-12	Cluster	1
chr1	28560000	28565000	chr1	28900000	28905000	34	0	2.2533159309302e-15	Cluster	1
chr1	28560000	28565000	chr1	28905000	28910000	34	0	2.2533159309302e-15	Cluster	1
chr1	28560000	28565000	chr1	28910000	28915000	34	0	2.2533159309302e-15	Cluster	1
chr1	28560000	28565000	chr1	28925000	28930000	17	0	1.12335848358027e-12	Cluster	0
chr1	28560000	28565000	chr1	28965000	28970000	15	0	2.19804821441792e-13	Cluster	0
chr1	28560000	28565000	chr1	28970000	28975000	15	0	2.19804821441792e-13	Cluster	0
chr1	28560000	28565000	chr1	28970000	28975000	12	0	4.71603959118438e-10	Cluster	0
chr1	28560000	28565000	chr1	28975000	28980000	12	0	4.71603959118438e-10	Cluster	0
chr1	28565000	28570000	chr1	28575000	28580000	727	0	2.2533159309302e-15	Cluster	1
chr1	28565000	28570000	chr1	28650000	28655000	89	0	3.40507793495603e-11	Cluster	0
chr1	28565000	28570000	chr1	28655000	28660000	89	0	3.40507793495603e-11	Cluster	0
chr1	28565000	28570000	chr1	28830000	28835000	36	0	0.000429575810853183	Cluster	0
chr1	28565000	28570000	chr1	28840000	28845000	24	0	8.53690180265082e-06	Cluster	0
chr1	28565000	28570000	chr1	28845000	28850000	24	0	8.53690180265082e-06	Cluster	0
chr1	28565000	28570000	chr1	28875000	28880000	22	0	1.81037391832625e-12	Cluster	1
chr1	28565000	28570000	chr1	28880000	28885000	22	0	1.81037391832625e-12	Cluster	1
chr1	28565000	28570000	chr1	28900000	28905000	34	0	2.2533159309302e-15	Cluster	1
chr1	28565000	28570000	chr1	28905000	28910000	34	0	2.2533159309302e-15	Cluster	1
chr1	28565000	28570000	chr1	28910000	28915000	34	0	2.2533159309302e-15	Cluster	1
chr1	28565000	28570000	chr1	28925000	28930000	17	0	1.12335848358027e-12	Cluster	0
chr1	28565000	28570000	chr1	28965000	28970000	15	0	2.19804821441792e-13	Cluster	0
chr1	28565000	28570000	chr1	28970000	28975000	15	0	2.19804821441792e-13	Cluster	0
chr1	28565000	28570000	chr1	28970000	28975000	12	0	4.71603959118438e-10	Cluster	0
chr1	28565000	28570000	chr1	28975000	28980000	12	0	4.71603959118438e-10	Cluster	0
chr1	28570000	28575000	chr1	28585000	28590000	155	0	4.18917714779875e-11	Cluster	0
chr1	28570000	28575000	chr1	28650000	28655000	89	0	3.40507793495603e-11	Cluster	0
chr1	28570000	28575000	chr1	28650000	28655000	118	0	2.2533159309302e-15	Cluster	1
chr1	28570000	28575000	chr1	28655000	28660000	89	0	3.40507793495603e-11	Cluster	0
chr1	28570000	28575000	chr1	28655000	28660000	118	0	2.2533159309302e-15	Cluster	1
chr1	28570000	28575000	chr1	28830000	28835000	36	0	0.000429575810853183	Cluster	0
chr1	28570000	28575000	chr1	28830000	28835000	41	0	1.94980396642263e-05	Cluster	0
chr1	28570000	28575000	chr1	28840000	28845000	24	0	8.53690180265082e-06	Cluster	0
chr1	28570000	28575000	chr1	28840000	28845000	37	0	2.05446152379734e-08	Cluster	1
chr1	28570000	28575000	chr1	28845000	28850000	24	0	8.53690180265082e-06	Cluster	0
chr1	28570000	28575000	chr1	28845000	28850000	37	0	2.05446152379734e-08	Cluster	1
chr1	28570000	28575000	chr1	28875000	28880000	22	0	1.81037391832625e-12	Cluster	1
chr1	28570000	28575000	chr1	28880000	28885000	22	0	1.81037391832625e-12	Cluster	1
chr1	28570000	28575000	chr1	28900000	28905000	34	0	2.2533159309302e-15	Cluster	1
chr1	28570000	28575000	chr1	28900000	28905000	37	0	2.2533159309302e-15	Cluster	1
chr1	28570000	28575000	chr1	28905000	28910000	34	0	2.2533159309302e-15	Cluster	1
chr1	28570000	28575000	chr1	28905000	28910000	37	0	2.2533159309302e-15	Cluster	1
chr1	28570000	28575000	chr1	28910000	28915000	34	0	2.2533159309302e-15	Cluster	1
chr1	28570000	28575000	chr1	28910000	28915000	37	0	2.2533159309302e-15	Cluster	1
chr1	28570000	28575000	chr1	28925000	28930000	17	0	1.12335848358027e-12	Cluster	0
chr1	28570000	28575000	chr1	28925000	28930000	25	0	2.2533159309302e-15	Cluster	1
chr1	28570000	28575000	chr1	28965000	28970000	15	0	2.19804821441792e-13	Cluster	0
chr1	28570000	28575000	chr1	28965000	28970000	17	0	2.2533159309302e-15	Cluster	1
chr1	28570000	28575000	chr1	28970000	28975000	15	0	2.19804821441792e-13	Cluster	0
chr1	28570000	28575000	chr1	28970000	28975000	12	0	4.71603959118438e-10	Cluster	0
chr1	28570000	28575000	chr1	28970000	28975000	17	0	2.2533159309302e-15	Cluster	1
chr1	28570000	28575000	chr1	28975000	28980000	12	0	4.71603959118438e-10	Cluster	0
chr1	28575000	28580000	chr1	28585000	28590000	155	0	4.18917714779875e-11	Cluster	0
chr1	28575000	28580000	chr1	28650000	28655000	118	0	2.2533159309302e-15	Cluster	1
chr1	28575000	28580000	chr1	28655000	28660000	118	0	2.2533159309302e-15	Cluster	1
chr1	28575000	28580000	chr1	28830000	28835000	41	0	1.94980396642263e-05	Cluster	0
chr1	28575000	28580000	chr1	28840000	28845000	37	0	2.05446152379734e-08	Cluster	1
chr1	28575000	28580000	chr1	28845000	28850000	37	0	2.05446152379734e-08	Cluster	1
chr1	28575000	28580000	chr1	28900000	28905000	37	0	2.2533159309302e-15	Cluster	1
chr1	28575000	28580000	chr1	28905000	28910000	37	0	2.2533159309302e-15	Cluster	1
chr1	28575000	28580000	chr1	28910000	28915000	37	0	2.2533159309302e-15	Cluster	1
chr1	28575000	28580000	chr1	28925000	28930000	25	0	2.2533159309302e-15	Cluster	1
chr1	28575000	28580000	chr1	28965000	28970000	17	0	2.2533159309302e-15	Cluster	1
chr1	28575000	28580000	chr1	28970000	28975000	17	0	2.2533159309302e-15	Cluster	1
chr1	28585000	28590000	chr1	28650000	28655000	69	0	0.00121110787084271	Cluster	0
chr1	28585000	28590000	chr1	28655000	28660000	69	0	0.00121110787084271	Cluster	0
chr1	28585000	28590000	chr1	28875000	28880000	13	0	0.00132576537963038	Cluster	0
chr1	28585000	28590000	chr1	28880000	28885000	13	0	0.00132576537963038	Cluster	0
chr1	28585000	28590000	chr1	28900000	28905000	12	0	2.46390722273956e-05	Cluster	0
chr1	28585000	28590000	chr1	28905000	28910000	12	0	2.46390722273956e-05	Cluster	0
chr1	28585000	28590000	chr1	28910000	28915000	12	0	2.46390722273956e-05	Cluster	0
chr1	28650000	28655000	chr1	28830000	28835000	46	0	0.000528517492201362	Cluster	1
chr1	28650000	28655000	chr1	28900000	28905000	37	0	0.000896635293931929	Cluster	1
chr1	28650000	28655000	chr1	28905000	28910000	37	0	0.000896635293931929	Cluster	1
chr1	28650000	28655000	chr1	28910000	28915000	37	0	0.000896635293931929	Cluster	1
chr1	28650000	28655000	chr1	28965000	28970000	26	0	2.2533159309302e-15	Cluster	1
chr1	28650000	28655000	chr1	28970000	28975000	26	0	2.2533159309302e-15	Cluster	1
chr1	28655000	28660000	chr1	28830000	28835000	46	0	0.000528517492201362	Cluster	1
chr1	28655000	28660000	chr1	28900000	28905000	37	0	0.000896635293931929	Cluster	1
chr1	28655000	28660000	chr1	28905000	28910000	37	0	0.000896635293931929	Cluster	1
chr1	28655000	28660000	chr1	28910000	28915000	37	0	0.000896635293931929	Cluster	1
chr1	28655000	28660000	chr1	28965000	28970000	26	0	2.2533159309302e-15	Cluster	1
chr1	28655000	28660000	chr1	28970000	28975000	26	0	2.2533159309302e-15	Cluster	1
chr1	28830000	28835000	chr1	28900000	28905000	75	0	1.77905122262414e-05	Cluster	0
chr1	28830000	28835000	chr1	28905000	28910000	75	0	1.77905122262414e-05	Cluster	0
chr1	28830000	28835000	chr1	28910000	28915000	75	0	1.77905122262414e-05	Cluster	0
chr1	28840000	28845000	chr1	28875000	28880000	152	0	2.2533159309302e-15	Cluster	1
chr1	28840000	28845000	chr1	28880000	28885000	152	0	2.2533159309302e-15	Cluster	1
chr1	28840000	28845000	chr1	28900000	28905000	228	0	2.2533159309302e-15	Cluster	1
chr1	28840000	28845000	chr1	28905000	28910000	228	0	2.2533159309302e-15	Cluster	1
chr1	28840000	28845000	chr1	28910000	28915000	228	0	2.2533159309302e-15	Cluster	1
chr1	28840000	28845000	chr1	28925000	28930000	136	0	2.2533159309302e-15	Cluster	1
chr1	28840000	28845000	chr1	28965000	28970000	78	0	1.96676933561538e-11	Cluster	1
chr1	28840000	28845000	chr1	28970000	28975000	78	0	1.96676933561538e-11	Cluster	1
chr1	28840000	28845000	chr1	28970000	28975000	61	0	4.49652523454208e-06	Cluster	0
chr1	28840000	28845000	chr1	28975000	28980000	61	0	4.49652523454208e-06	Cluster	0
chr1	28840000	28845000	chr1	29210000	29215000	18	0	8.66216215127762e-15	Cluster	1
chr1	28845000	28850000	chr1	28875000	28880000	152	0	2.2533159309302e-15	Cluster	1
chr1	28845000	28850000	chr1	28880000	28885000	152	0	2.2533159309302e-15	Cluster	1
chr1	28845000	28850000	chr1	28900000	28905000	228	0	2.2533159309302e-15	Cluster	1
chr1	28845000	28850000	chr1	28905000	28910000	228	0	2.2533159309302e-15	Cluster	1
chr1	28845000	28850000	chr1	28910000	28915000	228	0	2.2533159309302e-15	Cluster	1
chr1	28845000	28850000	chr1	28925000	28930000	136	0	2.2533159309302e-15	Cluster	1
chr1	28845000	28850000	chr1	28965000	28970000	78	0	1.96676933561538e-11	Cluster	1
chr1	28845000	28850000	chr1	28970000	28975000	78	0	1.96676933561538e-11	Cluster	1
chr1	28845000	28850000	chr1	28970000	28975000	61	0	4.49652523454208e-06	Cluster	0
chr1	28845000	28850000	chr1	28975000	28980000	61	0	4.49652523454208e-06	Cluster	0
chr1	28845000	28850000	chr1	29210000	29215000	18	0	8.66216215127762e-15	Cluster	1
chr1	28875000	28880000	chr1	28900000	28905000	294	0	2.2533159309302e-15	Cluster	1
chr1	28875000	28880000	chr1	28905000	28910000	294	0	2.2533159309302e-15	Cluster	1
chr1	28875000	28880000	chr1	28910000	28915000	294	0	2.2533159309302e-15	Cluster	1
chr1	28875000	28880000	chr1	28965000	28970000	72	0	3.50275434145305e-06	Cluster	1
chr1	28875000	28880000	chr1	28970000	28975000	72	0	3.50275434145305e-06	Cluster	1
chr1	28875000	28880000	chr1	29210000	29215000	17	0	1.25037253072711e-10	Cluster	1
chr1	28880000	28885000	chr1	28900000	28905000	294	0	2.2533159309302e-15	Cluster	1
chr1	28880000	28885000	chr1	28905000	28910000	294	0	2.2533159309302e-15	Cluster	1
chr1	28880000	28885000	chr1	28910000	28915000	294	0	2.2533159309302e-15	Cluster	1
chr1	28880000	28885000	chr1	28965000	28970000	72	0	3.50275434145305e-06	Cluster	1
chr1	28880000	28885000	chr1	28970000	28975000	72	0	3.50275434145305e-06	Cluster	1
chr1	28880000	28885000	chr1	29210000	29215000	17	0	1.25037253072711e-10	Cluster	1
chr1	28900000	28905000	chr1	28910000	28915000	362	0	2.2533159309302e-15	Cluster	1
chr1	28900000	28905000	chr1	28925000	28930000	246	0	2.2533159309302e-15	Cluster	1
chr1	28900000	28905000	chr1	28965000	28970000	168	0	2.2533159309302e-15	Cluster	1
chr1	28900000	28905000	chr1	28970000	28975000	168	0	2.2533159309302e-15	Cluster	1
chr1	28900000	28905000	chr1	28970000	28975000	65	0	0.00791017256820246	Cluster	0
chr1	28900000	28905000	chr1	28975000	28980000	65	0	0.00791017256820246	Cluster	0
chr1	28900000	28905000	chr1	29210000	29215000	22	0	2.41143456379149e-11	Cluster	1
chr1	28900000	28905000	chr1	29505000	29510000	19	0	2.2533159309302e-15	Cluster	1
chr1	28905000	28910000	chr1	28925000	28930000	246	0	2.2533159309302e-15	Cluster	1
chr1	28905000	28910000	chr1	28965000	28970000	168	0	2.2533159309302e-15	Cluster	1
chr1	28905000	28910000	chr1	28970000	28975000	168	0	2.2533159309302e-15	Cluster	1
chr1	28905000	28910000	chr1	28970000	28975000	65	0	0.00791017256820246	Cluster	0
chr1	28905000	28910000	chr1	28975000	28980000	65	0	0.00791017256820246	Cluster	0
chr1	28905000	28910000	chr1	29210000	29215000	22	0	2.41143456379149e-11	Cluster	1
chr1	28905000	28910000	chr1	29505000	29510000	19	0	2.2533159309302e-15	Cluster	1
chr1	28910000	28915000	chr1	28925000	28930000	246	0	2.2533159309302e-15	Cluster	1
chr1	28910000	28915000	chr1	28965000	28970000	168	0	2.2533159309302e-15	Cluster	1
chr1	28910000	28915000	chr1	28970000	28975000	168	0	2.2533159309302e-15	Cluster	1
chr1	28910000	28915000	chr1	28970000	28975000	65	0	0.00791017256820246	Cluster	0
chr1	28910000	28915000	chr1	28975000	28980000	65	0	0.00791017256820246	Cluster	0
chr1	28910000	28915000	chr1	29210000	29215000	22	0	2.41143456379149e-11	Cluster	1
chr1	28910000	28915000	chr1	29505000	29510000	19	0	2.2533159309302e-15	Cluster	1
chr1	28965000	28970000	chr1	28975000	28980000	730	0	2.2533159309302e-15	Cluster	1
chr1	28965000	28970000	chr1	28990000	28995000	115	0	7.32868541223897e-08	Cluster	0
chr1	28965000	28970000	chr1	28995000	29000000	115	0	7.32868541223897e-08	Cluster	0
chr1	28965000	28970000	chr1	29505000	29510000	16	0	2.2533159309302e-15	Cluster	1
chr1	28970000	28975000	chr1	28990000	28995000	115	0	7.32868541223897e-08	Cluster	0
chr1	28970000	28975000	chr1	28990000	28995000	155	0	2.2533159309302e-15	Cluster	1
chr1	28970000	28975000	chr1	28995000	29000000	115	0	7.32868541223897e-08	Cluster	0
chr1	28970000	28975000	chr1	28995000	29000000	155	0	2.2533159309302e-15	Cluster	1
chr1	28970000	28975000	chr1	29505000	29510000	16	0	2.2533159309302e-15	Cluster	1
chr1	28970000	28975000	chr1	29505000	29510000	20	0	2.2533159309302e-15	Cluster	1
chr1	28975000	28980000	chr1	28990000	28995000	155	0	2.2533159309302e-15	Cluster	1
chr1	28975000	28980000	chr1	28995000	29000000	155	0	2.2533159309302e-15	Cluster	1
chr1	28975000	28980000	chr1	29505000	29510000	20	0	2.2533159309302e-15	Cluster	1
chr1	28990000	28995000	chr1	29505000	29510000	16	0	2.2533159309302e-15	Cluster	1
chr1	28995000	29000000	chr1	29505000	29510000	16	0	2.2533159309302e-15	Cluster	1
chr1	29210000	29215000	chr1	29240000	29245000	142	0	2.2533159309302e-15	Cluster	1
chr1	29210000	29215000	chr1	29250000	29255000	115	0	8.24312462996185e-12	Cluster	0
chr1	29210000	29215000	chr1	29505000	29510000	105	0	2.2533159309302e-15	Singleton	0
chr1	29210000	29215000	chr1	29535000	29540000	26	0	2.2533159309302e-15	Singleton	0
chr1	29210000	29215000	chr1	29555000	29560000	18	0	1.130462583867e-12	Singleton	0
chr1	29240000	29245000	chr1	29250000	29255000	125	0	1.80074540894625e-05	Singleton	0
chr1	31190000	31195000	chr1	31200000	31205000	164	0	3.20748044579193e-13	Cluster	1
chr1	31190000	31195000	chr1	31210000	31215000	111	0	4.46847089387834e-05	Cluster	0
chr1	31190000	31195000	chr1	31230000	31235000	145	0	2.2533159309302e-15	Cluster	1
chr1	31190000	31195000	chr1	31240000	31245000	89	0	4.77696417061051e-06	Cluster	0
chr1	31200000	31205000	chr1	31210000	31215000	167	0	4.3359116857105e-13	Cluster	0
chr1	31200000	31205000	chr1	31230000	31235000	124	0	2.96359457327939e-11	Cluster	0
chr1	31210000	31215000	chr1	31230000	31235000	128	0	3.03782830019388e-09	Cluster	0
chr1	31230000	31235000	chr1	31240000	31245000	218	0	2.2533159309302e-15	Singleton	0
chr1	31230000	31235000	chr1	31535000	31540000	17	0	2.29722236415757e-07	Singleton	0
chr1	31480000	31485000	chr1	31535000	31540000	81	0	0.000196062856290934	Cluster	1
chr1	31485000	31490000	chr1	31535000	31540000	81	0	0.000196062856290934	Cluster	1
chr1	31765000	31770000	chr1	32070000	32075000	12	0	0.000680783511578549	Cluster	1
chr1	31765000	31770000	chr1	32105000	32110000	18	0	2.92476656879511e-12	Cluster	1
chr1	31765000	31770000	chr1	32110000	32115000	18	0	2.92476656879511e-12	Cluster	1
chr1	31770000	31775000	chr1	32070000	32075000	12	0	0.000680783511578549	Cluster	1
chr1	31770000	31775000	chr1	32105000	32110000	18	0	2.92476656879511e-12	Cluster	1
chr1	31770000	31775000	chr1	32110000	32115000	18	0	2.92476656879511e-12	Cluster	1
chr1	31955000	31960000	chr1	31970000	31975000	1038	0	2.2533159309302e-15	Cluster	1
chr1	31955000	31960000	chr1	31975000	31980000	1038	0	2.2533159309302e-15	Cluster	1
chr1	31955000	31960000	chr1	32015000	32020000	96	0	2.12202756084151e-08	Cluster	0
chr1	31955000	31960000	chr1	32070000	32075000	92	0	2.2533159309302e-15	Cluster	1
chr1	31955000	31960000	chr1	32165000	32170000	37	0	0.00512505200247839	Cluster	0
chr1	31955000	31960000	chr1	32170000	32175000	37	0	0.00512505200247839	Cluster	0
chr1	31955000	31960000	chr1	32250000	32255000	14	0	9.47476337332921e-05	Cluster	1
chr1	31955000	31960000	chr1	32350000	32355000	17	0	2.2533159309302e-15	Cluster	1
chr1	31955000	31960000	chr1	32355000	32360000	17	0	2.2533159309302e-15	Cluster	1
chr1	31955000	31960000	chr1	32420000	32425000	14	0	4.39988065898662e-15	Cluster	0
chr1	31955000	31960000	chr1	32420000	32425000	12	0	1.38491889185453e-12	Cluster	0
chr1	31955000	31960000	chr1	32425000	32430000	12	0	1.38491889185453e-12	Cluster	0
chr1	31970000	31975000	chr1	32015000	32020000	237	0	2.2533159309302e-15	Cluster	1
chr1	31970000	31975000	chr1	32070000	32075000	101	0	2.2533159309302e-15	Cluster	1
chr1	31970000	31975000	chr1	32165000	32170000	45	0	0.000227998850428377	Cluster	1
chr1	31970000	31975000	chr1	32170000	32175000	45	0	0.000227998850428377	Cluster	1
chr1	31970000	31975000	chr1	32250000	32255000	19	0	0.000185168040215637	Cluster	0
chr1	31970000	31975000	chr1	32350000	32355000	23	0	2.2533159309302e-15	Cluster	1
chr1	31970000	31975000	chr1	32355000	32360000	23	0	2.2533159309302e-15	Cluster	1
chr1	31970000	31975000	chr1	32375000	32380000	13	0	1.05355410978265e-10	Cluster	1
chr1	31970000	31975000	chr1	32400000	32405000	19	0	2.2533159309302e-15	Cluster	1
chr1	31970000	31975000	chr1	32405000	32410000	19	0	2.2533159309302e-15	Cluster	1
chr1	31970000	31975000	chr1	32420000	32425000	36	0	2.2533159309302e-15	Cluster	1
chr1	31975000	31980000	chr1	32015000	32020000	237	0	2.2533159309302e-15	Cluster	1
chr1	31975000	31980000	chr1	32070000	32075000	101	0	2.2533159309302e-15	Cluster	1
chr1	31975000	31980000	chr1	32165000	32170000	45	0	0.000227998850428377	Cluster	1
chr1	31975000	31980000	chr1	32170000	32175000	45	0	0.000227998850428377	Cluster	1
chr1	31975000	31980000	chr1	32250000	32255000	19	0	0.000185168040215637	Cluster	0
chr1	31975000	31980000	chr1	32350000	32355000	23	0	2.2533159309302e-15	Cluster	1
chr1	31975000	31980000	chr1	32355000	32360000	23	0	2.2533159309302e-15	Cluster	1
chr1	31975000	31980000	chr1	32375000	32380000	13	0	1.05355410978265e-10	Cluster	1
chr1	31975000	31980000	chr1	32400000	32405000	19	0	2.2533159309302e-15	Cluster	1
chr1	31975000	31980000	chr1	32405000	32410000	19	0	2.2533159309302e-15	Cluster	1
chr1	31975000	31980000	chr1	32420000	32425000	36	0	2.2533159309302e-15	Cluster	1
chr1	32070000	32075000	chr1	32105000	32110000	108	0	6.50384256450106e-09	Cluster	1
chr1	32070000	32075000	chr1	32110000	32115000	108	0	6.50384256450106e-09	Cluster	1
chr1	32070000	32075000	chr1	32165000	32170000	66	0	3.80361433857257e-05	Cluster	1
chr1	32070000	32075000	chr1	32170000	32175000	66	0	3.80361433857257e-05	Cluster	1
chr1	32070000	32075000	chr1	32350000	32355000	27	0	2.33344003306408e-10	Cluster	1
chr1	32070000	32075000	chr1	32355000	32360000	27	0	2.33344003306408e-10	Cluster	1
chr1	32070000	32075000	chr1	32420000	32425000	21	0	2.2533159309302e-15	Cluster	1
chr1	32070000	32075000	chr1	32420000	32425000	20	0	2.2533159309302e-15	Cluster	1
chr1	32070000	32075000	chr1	32425000	32430000	20	0	2.2533159309302e-15	Cluster	1
chr1	32070000	32075000	chr1	32445000	32450000	12	0	9.03882640797916e-09	Cluster	1
chr1	32070000	32075000	chr1	32450000	32455000	12	0	9.03882640797916e-09	Cluster	1
chr1	32100000	32105000	chr1	32110000	32115000	233	0	2.2533159309302e-15	Singleton	0
chr1	32105000	32110000	chr1	32165000	32170000	77	0	0.000189827829276188	Cluster	1
chr1	32105000	32110000	chr1	32170000	32175000	77	0	0.000189827829276188	Cluster	1
chr1	32105000	32110000	chr1	32420000	32425000	28	0	2.2533159309302e-15	Cluster	1
chr1	32105000	32110000	chr1	32420000	32425000	19	0	8.1322050033641e-11	Cluster	0
chr1	32105000	32110000	chr1	32425000	32430000	19	0	8.1322050033641e-11	Cluster	0
chr1	32105000	32110000	chr1	32570000	32575000	12	0	1.9913045477459e-12	Cluster	1
chr1	32105000	32110000	chr1	32575000	32580000	12	0	1.9913045477459e-12	Cluster	1
chr1	32110000	32115000	chr1	32165000	32170000	77	0	0.000189827829276188	Cluster	1
chr1	32110000	32115000	chr1	32170000	32175000	77	0	0.000189827829276188	Cluster	1
chr1	32110000	32115000	chr1	32420000	32425000	28	0	2.2533159309302e-15	Cluster	1
chr1	32110000	32115000	chr1	32420000	32425000	19	0	8.1322050033641e-11	Cluster	0
chr1	32110000	32115000	chr1	32425000	32430000	19	0	8.1322050033641e-11	Cluster	0
chr1	32110000	32115000	chr1	32570000	32575000	12	0	1.9913045477459e-12	Cluster	1
chr1	32110000	32115000	chr1	32575000	32580000	12	0	1.9913045477459e-12	Cluster	1
chr1	32165000	32170000	chr1	32250000	32255000	81	0	1.61791247843206e-08	Cluster	1
chr1	32165000	32170000	chr1	32350000	32355000	42	0	0.0015306144222563	Cluster	1
chr1	32165000	32170000	chr1	32355000	32360000	42	0	0.0015306144222563	Cluster	1
chr1	32165000	32170000	chr1	32420000	32425000	48	0	5.55079381154468e-08	Cluster	1
chr1	32165000	32170000	chr1	32445000	32450000	19	0	3.91546394574406e-05	Cluster	1
chr1	32165000	32170000	chr1	32450000	32455000	19	0	3.91546394574406e-05	Cluster	1
chr1	32165000	32170000	chr1	32475000	32480000	12	0	0.000108096318662689	Cluster	0
chr1	32165000	32170000	chr1	32480000	32485000	16	0	8.67430273631287e-08	Cluster	1
chr1	32165000	32170000	chr1	32570000	32575000	12	0	4.23206301512258e-10	Cluster	1
chr1	32165000	32170000	chr1	32575000	32580000	12	0	4.23206301512258e-10	Cluster	1
chr1	32170000	32175000	chr1	32250000	32255000	81	0	1.61791247843206e-08	Cluster	1
chr1	32170000	32175000	chr1	32350000	32355000	42	0	0.0015306144222563	Cluster	1
chr1	32170000	32175000	chr1	32355000	32360000	42	0	0.0015306144222563	Cluster	1
chr1	32170000	32175000	chr1	32420000	32425000	48	0	5.55079381154468e-08	Cluster	1
chr1	32170000	32175000	chr1	32445000	32450000	19	0	3.91546394574406e-05	Cluster	1
chr1	32170000	32175000	chr1	32450000	32455000	19	0	3.91546394574406e-05	Cluster	1
chr1	32170000	32175000	chr1	32475000	32480000	12	0	0.000108096318662689	Cluster	0
chr1	32170000	32175000	chr1	32480000	32485000	16	0	8.67430273631287e-08	Cluster	1
chr1	32170000	32175000	chr1	32570000	32575000	12	0	4.23206301512258e-10	Cluster	1
chr1	32170000	32175000	chr1	32575000	32580000	12	0	4.23206301512258e-10	Cluster	1
chr1	32350000	32355000	chr1	32375000	32380000	250	0	2.2533159309302e-15	Cluster	1
chr1	32350000	32355000	chr1	32385000	32390000	141	0	2.2533159309302e-15	Cluster	1
chr1	32350000	32355000	chr1	32390000	32395000	141	0	2.2533159309302e-15	Cluster	1
chr1	32350000	32355000	chr1	32395000	32400000	141	0	2.2533159309302e-15	Cluster	1
chr1	32350000	32355000	chr1	32400000	32405000	101	0	4.35703199194411e-09	Cluster	0
chr1	32350000	32355000	chr1	32405000	32410000	101	0	4.35703199194411e-09	Cluster	0
chr1	32350000	32355000	chr1	32420000	32425000	239	0	2.2533159309302e-15	Cluster	1
chr1	32350000	32355000	chr1	32420000	32425000	148	0	2.2533159309302e-15	Cluster	1
chr1	32350000	32355000	chr1	32425000	32430000	148	0	2.2533159309302e-15	Cluster	1
chr1	32355000	32360000	chr1	32375000	32380000	250	0	2.2533159309302e-15	Cluster	1
chr1	32355000	32360000	chr1	32385000	32390000	141	0	2.2533159309302e-15	Cluster	1
chr1	32355000	32360000	chr1	32390000	32395000	141	0	2.2533159309302e-15	Cluster	1
chr1	32355000	32360000	chr1	32395000	32400000	141	0	2.2533159309302e-15	Cluster	1
chr1	32355000	32360000	chr1	32400000	32405000	101	0	4.35703199194411e-09	Cluster	0
chr1	32355000	32360000	chr1	32405000	32410000	101	0	4.35703199194411e-09	Cluster	0
chr1	32355000	32360000	chr1	32420000	32425000	239	0	2.2533159309302e-15	Cluster	1
chr1	32355000	32360000	chr1	32420000	32425000	148	0	2.2533159309302e-15	Cluster	1
chr1	32355000	32360000	chr1	32425000	32430000	148	0	2.2533159309302e-15	Cluster	1
chr1	32375000	32380000	chr1	32385000	32390000	195	0	2.2533159309302e-15	Cluster	1
chr1	32375000	32380000	chr1	32390000	32395000	195	0	2.2533159309302e-15	Cluster	1
chr1	32375000	32380000	chr1	32395000	32400000	195	0	2.2533159309302e-15	Cluster	1
chr1	32375000	32380000	chr1	32420000	32425000	199	0	2.2533159309302e-15	Cluster	1
chr1	32375000	32380000	chr1	32420000	32425000	120	0	2.02522577331952e-13	Cluster	0
chr1	32375000	32380000	chr1	32425000	32430000	120	0	2.02522577331952e-13	Cluster	0
chr1	32385000	32390000	chr1	32400000	32405000	192	0	2.2533159309302e-15	Cluster	1
chr1	32385000	32390000	chr1	32405000	32410000	192	0	2.2533159309302e-15	Cluster	1
chr1	32385000	32390000	chr1	32420000	32425000	334	0	2.2533159309302e-15	Cluster	1
chr1	32385000	32390000	chr1	32420000	32425000	153	0	2.2533159309302e-15	Cluster	1
chr1	32385000	32390000	chr1	32425000	32430000	153	0	2.2533159309302e-15	Cluster	1
chr1	32390000	32395000	chr1	32400000	32405000	192	0	2.2533159309302e-15	Cluster	1
chr1	32390000	32395000	chr1	32405000	32410000	192	0	2.2533159309302e-15	Cluster	1
chr1	32390000	32395000	chr1	32420000	32425000	334	0	2.2533159309302e-15	Cluster	1
chr1	32390000	32395000	chr1	32420000	32425000	153	0	2.2533159309302e-15	Cluster	1
chr1	32390000	32395000	chr1	32425000	32430000	153	0	2.2533159309302e-15	Cluster	1
chr1	32395000	32400000	chr1	32405000	32410000	192	0	2.2533159309302e-15	Cluster	1
chr1	32395000	32400000	chr1	32420000	32425000	334	0	2.2533159309302e-15	Cluster	1
chr1	32395000	32400000	chr1	32420000	32425000	153	0	2.2533159309302e-15	Cluster	1
chr1	32395000	32400000	chr1	32425000	32430000	153	0	2.2533159309302e-15	Cluster	1
chr1	32400000	32405000	chr1	32420000	32425000	775	0	2.2533159309302e-15	Cluster	1
chr1	32400000	32405000	chr1	32420000	32425000	340	0	2.2533159309302e-15	Cluster	1
chr1	32400000	32405000	chr1	32425000	32430000	340	0	2.2533159309302e-15	Cluster	1
chr1	32405000	32410000	chr1	32420000	32425000	775	0	2.2533159309302e-15	Cluster	1
chr1	32405000	32410000	chr1	32420000	32425000	340	0	2.2533159309302e-15	Cluster	1
chr1	32405000	32410000	chr1	32420000	32425000	561	0	2.2533159309302e-15	Cluster	1
chr1	32405000	32410000	chr1	32420000	32425000	229	0	2.2533159309302e-15	Cluster	1
chr1	32405000	32410000	chr1	32425000	32430000	340	0	2.2533159309302e-15	Cluster	1
chr1	32405000	32410000	chr1	32425000	32430000	229	0	2.2533159309302e-15	Cluster	1
chr1	32420000	32425000	chr1	32445000	32450000	110	0	1.68965688599637e-07	Cluster	1
chr1	32420000	32425000	chr1	32450000	32455000	110	0	1.68965688599637e-07	Cluster	1
chr1	32420000	32425000	chr1	32725000	32730000	13	0	3.32167015462213e-05	Cluster	1
chr1	32420000	32425000	chr1	32730000	32735000	13	0	3.32167015462213e-05	Cluster	1
chr1	32420000	32425000	chr1	32800000	32805000	26	0	2.2533159309302e-15	Cluster	1
chr1	32420000	32425000	chr1	32805000	32810000	26	0	2.2533159309302e-15	Cluster	1
chr1	32420000	32425000	chr1	33110000	33115000	13	0	2.2533159309302e-15	Cluster	1
chr1	32420000	32425000	chr1	33115000	33120000	13	0	2.2533159309302e-15	Cluster	1
chr1	32485000	32490000	chr1	32800000	32805000	12	0	4.46699603635661e-05	Cluster	1
chr1	32485000	32490000	chr1	32805000	32810000	12	0	4.46699603635661e-05	Cluster	1
chr1	32685000	32690000	chr1	32780000	32785000	91	0	2.29391986868497e-13	Cluster	1
chr1	32685000	32690000	chr1	32785000	32790000	91	0	2.29391986868497e-13	Cluster	1
chr1	32685000	32690000	chr1	32800000	32805000	65	0	3.25405585284855e-06	Cluster	0
[truncated: 111,071 more rows]
