# Supplementary material for: MAPS: Model-based analysis of long-range chromatin interactions from PLAC-seq and HiChIP experiments
Source: PLoS Comput Biol. 2019 Apr 15;15(4):e1006982. doi: 10.1371/journal.pcbi.1006982 (PMC6483256; doi:10.1371/journal.pcbi.1006982)
Supplement: S1 Data — (ZIP) [file pcbi.1006982.s027.zip › Supplementary data/GM12878_H3K27ac_combine_MAPS_call.bedpe]

chr1	start1	end1	chr2	start2	end2	obs	exp	fdr	type	summit
chr1	895000	900000	chr1	995000	1000000	18	5.42248614355935	0.000270740309168092	Cluster	0
chr1	900000	905000	chr1	955000	960000	17	6.27713930184077	0.00121883243403305	Cluster	0
chr1	900000	905000	chr1	995000	1000000	28	6.62098693376703	3.50046627771055e-09	Cluster	0
chr1	910000	915000	chr1	995000	1000000	18	6.39611074240093	0.00186409989650351	Cluster	0
chr1	915000	920000	chr1	955000	960000	19	6.90801496651335	0.00171025700808873	Cluster	0
chr1	915000	920000	chr1	995000	1000000	32	6.41177210284638	2.51545558419146e-11	Cluster	0
chr1	920000	925000	chr1	945000	950000	92	44.8865061116	3.54193114692443e-08	Cluster	1
chr1	920000	925000	chr1	995000	1000000	58	8.99380317882754	1.97718833552133e-25	Cluster	1
chr1	925000	930000	chr1	995000	1000000	80	27.3474750360363	3.9602664870385e-15	Cluster	0
chr1	935000	940000	chr1	995000	1000000	34	13.3203021427647	4.41297939528889e-05	Cluster	0
chr1	945000	950000	chr1	1170000	1175000	15	5.47623568228212	0.00687143402584526	Cluster	0
chr1	945000	950000	chr1	1185000	1190000	29	13.8135082563864	0.00131820568262564	Cluster	0
chr1	945000	950000	chr1	1205000	1210000	22	8.53198098929808	0.000413105900834927	Cluster	0
chr1	945000	950000	chr1	1210000	1215000	16	4.53147205111941	0.000344025352197011	Cluster	0
chr1	945000	950000	chr1	1240000	1245000	32	7.97901094881677	8.94204186604991e-10	Cluster	1
chr1	950000	955000	chr1	1240000	1245000	14	4.34159876006323	0.000655896130483206	Cluster	0
chr1	955000	960000	chr1	965000	970000	103	50.3158342258	4.36999054380837e-09	Singleton	0
chr1	955000	960000	chr1	995000	1000000	83	28.8705146101084	2.99068662838712e-15	Cluster	1
chr1	955000	960000	chr1	1165000	1170000	14	3.46269145433222	6.18826225652363e-05	Cluster	0
chr1	955000	960000	chr1	1185000	1190000	22	4.40243005784404	1.00492336855639e-08	Cluster	1
chr1	955000	960000	chr1	1205000	1210000	12	2.87224165822671	0.000160686086835957	Cluster	1
chr1	955000	960000	chr1	1240000	1245000	18	2.71361480189184	3.30644744525157e-09	Cluster	0
chr1	965000	970000	chr1	995000	1000000	84	37.4180929353	3.2630716137921e-09	Cluster	0
chr1	965000	970000	chr1	1240000	1245000	12	2.93488649029145	0.000715468714545068	Cluster	0
chr1	970000	975000	chr1	995000	1000000	81	33.1577051842001	2.34741874366482e-11	Cluster	0
chr1	970000	975000	chr1	1185000	1190000	14	3.57592938811049	8.76162064012015e-05	Cluster	0
chr1	975000	980000	chr1	995000	1000000	28	12.9004702475109	0.0032452441145433	Cluster	0
chr1	995000	1000000	chr1	1030000	1035000	29	13.6751651140666	0.00368122645806625	Cluster	0
chr1	995000	1000000	chr1	1045000	1050000	31	11.0110906020915	1.7574456617248e-05	Cluster	1
chr1	995000	1000000	chr1	1150000	1155000	13	4.59899386868298	0.00344982029956437	Cluster	0
chr1	995000	1000000	chr1	1165000	1170000	21	7.62269679792778	0.000234423149752556	Cluster	1
chr1	995000	1000000	chr1	1185000	1190000	37	9.70963339235939	1.60645531645278e-10	Cluster	1
chr1	995000	1000000	chr1	1195000	1200000	13	3.64126925104483	0.00139007467127283	Cluster	0
chr1	995000	1000000	chr1	1205000	1210000	17	5.88990292602385	0.000595298136721416	Cluster	0
chr1	995000	1000000	chr1	1210000	1215000	12	3.24713802624192	0.00172539218311839	Cluster	0
chr1	995000	1000000	chr1	1240000	1245000	21	5.36182365348155	1.26385951939619e-06	Singleton	0
chr1	1000000	1005000	chr1	1185000	1190000	15	5.12834569767238	0.00114320103651916	Cluster	0
chr1	1025000	1030000	chr1	1185000	1190000	12	2.55160037944648	0.000203985247267958	Cluster	0
chr1	1035000	1040000	chr1	1185000	1190000	14	3.40569419214983	0.000202750998963938	Cluster	0
chr1	1045000	1050000	chr1	1185000	1190000	20	3.64713835941927	5.74280882790367e-08	Cluster	0
chr1	1050000	1055000	chr1	1185000	1190000	13	2.56330597559069	4.68033898933315e-05	Cluster	0
chr1	1055000	1060000	chr1	1165000	1170000	12	2.3061435406655	7.95308378871338e-05	Cluster	0
chr1	1055000	1060000	chr1	1185000	1190000	35	2.61416473428877	2.36161137982998e-25	Cluster	1
chr1	1060000	1065000	chr1	1185000	1190000	13	1.9445650718559	2.5440655935268e-06	Cluster	0
chr1	1065000	1070000	chr1	1185000	1190000	12	2.91571261047926	0.000675597678001395	Cluster	0
chr1	1070000	1075000	chr1	1165000	1170000	32	10.4472530683431	2.16421024530619e-06	Cluster	1
chr1	1070000	1075000	chr1	1185000	1190000	34	12.1497348822925	6.67195472315247e-06	Cluster	0
chr1	1090000	1095000	chr1	1100000	1105000	64	26.6595866141704	3.85239579295419e-08	Singleton	0
chr1	1090000	1095000	chr1	1120000	1125000	32	12.4325477492448	6.92642656428305e-05	Singleton	0
chr1	1090000	1095000	chr1	1165000	1170000	32	13.052099966128	4.28296023653781e-05	Singleton	0
chr1	1090000	1095000	chr1	1205000	1210000	26	8.1201185977511	2.75740720375748e-06	Singleton	0
chr1	1110000	1115000	chr1	1185000	1190000	16	5.88732809786679	0.00530471792912921	Cluster	0
chr1	1120000	1125000	chr1	1185000	1190000	22	7.24552152964547	0.000156482527845471	Cluster	1
chr1	1155000	1160000	chr1	1165000	1170000	53	23.8068289151903	7.20348734720959e-06	Singleton	0
chr1	1185000	1190000	chr1	1195000	1200000	110	48.2574944109	2.38038277722876e-12	Cluster	1
chr1	1195000	1200000	chr1	1205000	1210000	68	32.9999999538002	3.13390696573549e-06	Cluster	0
chr1	1240000	1245000	chr1	1440000	1445000	14	3.21551461560912	2.74632516759882e-05	Singleton	0
chr1	1305000	1310000	chr1	1440000	1445000	16	3.86872993583511	1.32643410529903e-05	Cluster	0
chr1	1310000	1315000	chr1	1440000	1445000	25	6.72502015131248	2.96428660605649e-07	Cluster	1
chr1	1310000	1315000	chr1	1445000	1450000	26	8.4362839425122	5.47239833895808e-06	Cluster	0
chr1	1310000	1315000	chr1	1450000	1455000	12	3.0349497102262	0.000963078675057347	Cluster	0
chr1	1330000	1335000	chr1	1400000	1405000	23	6.82513100704236	2.10867341498405e-05	Cluster	1
chr1	1330000	1335000	chr1	1440000	1445000	14	4.39171985583659	0.000734001839133588	Cluster	0
chr1	1335000	1340000	chr1	1370000	1375000	113	48.6549174386	3.4629818201291e-13	Cluster	0
chr1	1335000	1340000	chr1	1395000	1400000	38	17.1951121263835	6.92327070148737e-05	Cluster	0
chr1	1335000	1340000	chr1	1400000	1405000	23	10.3966219008728	0.00743414362570688	Cluster	0
chr1	1335000	1340000	chr1	1405000	1410000	20	6.76145131359899	0.000131458874994623	Cluster	0
chr1	1335000	1340000	chr1	1440000	1445000	27	6.54341307768383	1.13306046387506e-08	Cluster	1
chr1	1335000	1340000	chr1	1445000	1450000	19	8.13604650024705	0.0034266666885931	Cluster	0
chr1	1340000	1345000	chr1	1370000	1375000	138	62.6309946743	2.47053997126119e-14	Cluster	1
chr1	1340000	1345000	chr1	1440000	1445000	29	7.64507109405453	1.9667897106987e-08	Cluster	0
chr1	1345000	1350000	chr1	1370000	1375000	61	29.0154132102073	6.70114684720271e-06	Cluster	0
chr1	1550000	1555000	chr1	1565000	1570000	39	16.8192927784228	7.8953739585167e-05	Singleton	0
chr1	1685000	1690000	chr1	1840000	1845000	15	2.19722312777976	2.59749416550999e-07	Cluster	0
chr1	1695000	1700000	chr1	1835000	1840000	25	4.76282836478597	2.0326181204141e-09	Cluster	0
chr1	1695000	1700000	chr1	1840000	1845000	20	3.00168315539239	2.31249632729549e-09	Cluster	0
chr1	1700000	1705000	chr1	1835000	1840000	18	5.68514802722399	0.000476144149239909	Cluster	0
chr1	1700000	1705000	chr1	1840000	1845000	14	3.50317045136483	0.000271525613795232	Cluster	0
chr1	1705000	1710000	chr1	1820000	1825000	20	4.75728987169942	7.7761682838257e-07	Cluster	0
chr1	1705000	1710000	chr1	1835000	1840000	16	6.10089883883235	0.00242065437915637	Cluster	0
chr1	1705000	1710000	chr1	1840000	1845000	12	3.69554624566309	0.00157777641218837	Cluster	0
chr1	1710000	1715000	chr1	1720000	1725000	176	85.5937840334	1.68614308751172e-15	Cluster	1
chr1	1710000	1715000	chr1	1730000	1735000	103	49.3971293366	1.69147350651466e-09	Cluster	0
chr1	1710000	1715000	chr1	1750000	1755000	57	25.4174614726325	2.26047681317064e-06	Singleton	0
chr1	1710000	1715000	chr1	1795000	1800000	31	14.8316764313014	0.000928578337448828	Cluster	0
chr1	1710000	1715000	chr1	1805000	1810000	35	12.8680612948092	8.58863270817181e-06	Cluster	0
chr1	1710000	1715000	chr1	1810000	1815000	41	14.7244486891795	5.92470315498049e-07	Cluster	0
chr1	1710000	1715000	chr1	1815000	1820000	38	11.7229051679824	7.49547048303146e-09	Cluster	0
chr1	1710000	1715000	chr1	1820000	1825000	88	26.621885612673	1.04936763701997e-19	Cluster	0
chr1	1710000	1715000	chr1	1825000	1830000	46	17.4908965246129	4.80908451853662e-07	Cluster	0
chr1	1710000	1715000	chr1	1830000	1835000	24	10.9138806489934	0.00643540748531106	Cluster	0
chr1	1710000	1715000	chr1	1835000	1840000	141	34.1935546055	7.62285088224839e-41	Cluster	0
chr1	1710000	1715000	chr1	1840000	1845000	119	20.1590561556408	2.3854028956443e-49	Cluster	1
chr1	1710000	1715000	chr1	1845000	1850000	19	5.95745930584591	0.000284221146298506	Cluster	0
chr1	1715000	1720000	chr1	1840000	1845000	18	3.80284249550702	2.54527209269514e-06	Cluster	0
chr1	1720000	1725000	chr1	1840000	1845000	12	3.0195098225161	0.000919889731072255	Cluster	0
chr1	1725000	1730000	chr1	1835000	1840000	17	4.54863688600493	0.000105237478957076	Cluster	0
chr1	1730000	1735000	chr1	1820000	1825000	15	4.214289685286	0.000519114381275964	Cluster	0
chr1	1730000	1735000	chr1	1835000	1840000	17	5.19393086013022	0.000501143647544418	Cluster	0
chr1	1735000	1740000	chr1	1835000	1840000	15	5.68432009416697	0.00960396192963261	Cluster	0
chr1	1755000	1760000	chr1	1835000	1840000	46	16.4261076580668	1.52550341766641e-08	Cluster	1
chr1	1755000	1760000	chr1	1840000	1845000	33	9.48470344498789	1.53159005736767e-08	Cluster	0
chr1	1760000	1765000	chr1	1820000	1825000	26	10.9121021356466	0.000391156615780898	Cluster	0
chr1	1760000	1765000	chr1	1840000	1845000	17	7.36208437150556	0.00649214036392489	Cluster	0
chr1	1765000	1770000	chr1	1815000	1820000	14	5.64766781051405	0.00772188297472377	Cluster	0
chr1	1770000	1775000	chr1	1820000	1825000	31	14.3765313942935	0.000555169828570152	Cluster	0
chr1	1775000	1780000	chr1	1835000	1840000	27	13.4800368671719	0.00387538273483142	Cluster	0
chr1	1775000	1780000	chr1	1840000	1845000	18	7.64606676275962	0.00409957681924774	Cluster	0
chr1	2120000	2125000	chr1	2320000	2325000	14	2.93707383910107	9.96437859702793e-06	Cluster	0
chr1	2120000	2125000	chr1	2480000	2485000	13	2.8938801791931	3.96539089728299e-05	Cluster	0
chr1	2125000	2130000	chr1	2230000	2235000	26	10.4260228844879	0.00019158429802504	Cluster	1
chr1	2125000	2130000	chr1	2290000	2295000	16	2.11604705678467	2.34227436371303e-08	Cluster	0
chr1	2125000	2130000	chr1	2300000	2305000	19	2.13224274262476	5.56373453618248e-11	Cluster	0
chr1	2125000	2130000	chr1	2305000	2310000	17	1.95104735543596	9.50561548696593e-10	Cluster	0
chr1	2125000	2130000	chr1	2310000	2315000	22	2.0647865510891	3.84094668485886e-14	Cluster	0
chr1	2125000	2130000	chr1	2315000	2320000	30	3.71653935237912	8.57182855229335e-17	Cluster	0
chr1	2125000	2130000	chr1	2320000	2325000	32	4.13350359447325	2.54928287028059e-17	Cluster	1
chr1	2125000	2130000	chr1	2325000	2330000	26	3.60765562922859	9.89321628963338e-13	Cluster	0
chr1	2125000	2130000	chr1	2330000	2335000	15	2.09567388066471	1.42412397176176e-07	Cluster	0
chr1	2125000	2130000	chr1	2340000	2345000	20	4.87953819631473	1.15382607424167e-06	Cluster	0
chr1	2125000	2130000	chr1	2345000	2350000	13	4.46758727241809	0.00267596262674364	Cluster	0
chr1	2125000	2130000	chr1	2475000	2480000	20	4.07180085563967	6.49936185302864e-08	Cluster	1
chr1	2130000	2135000	chr1	2230000	2235000	24	10.057141040867	0.00225674221848897	Cluster	0
chr1	2130000	2135000	chr1	2315000	2320000	13	3.58587039634973	0.00120776823954746	Cluster	0
chr1	2130000	2135000	chr1	2320000	2325000	29	3.96108279701497	2.6465459086644e-14	Cluster	0
chr1	2130000	2135000	chr1	2340000	2345000	16	4.64542757792445	0.000451098399758034	Cluster	0
chr1	2130000	2135000	chr1	2480000	2485000	12	3.84234459201475	0.00686118834684753	Cluster	0
chr1	2160000	2165000	chr1	2185000	2190000	58	24.7659707718346	4.5155135885605e-07	Singleton	0
chr1	2160000	2165000	chr1	2230000	2235000	33	8.73647551592677	1.20144771073905e-08	Singleton	0
chr1	2320000	2325000	chr1	2330000	2335000	50	20.2510714654728	8.31825800560288e-07	Cluster	0
chr1	2320000	2325000	chr1	2475000	2480000	18	6.99862164368886	0.00155164313513142	Cluster	0
chr1	2320000	2325000	chr1	2480000	2485000	32	6.78061707323792	1.55021186729604e-11	Cluster	0
chr1	2320000	2325000	chr1	2505000	2510000	16	5.90280446092979	0.00171858086208996	Cluster	0
chr1	2320000	2325000	chr1	2515000	2520000	22	6.98846343726438	2.2737301892669e-05	Cluster	0
chr1	2325000	2330000	chr1	2340000	2345000	84	39.0194259454	2.10235859404305e-08	Cluster	1
chr1	2325000	2330000	chr1	2455000	2460000	14	4.92085305579606	0.0069063024794101	Cluster	0
chr1	2325000	2330000	chr1	2475000	2480000	20	6.06871877065983	0.000118455385048281	Cluster	0
chr1	2325000	2330000	chr1	2480000	2485000	25	6.12743057697501	2.64034029376741e-07	Cluster	0
chr1	2325000	2330000	chr1	2485000	2490000	19	6.85885424221904	0.00157342273260491	Cluster	0
chr1	2325000	2330000	chr1	2505000	2510000	22	5.27618113076789	1.17542644256457e-06	Cluster	0
chr1	2330000	2335000	chr1	2480000	2485000	13	3.32494956938653	0.000599203017581745	Cluster	0
chr1	2340000	2345000	chr1	2450000	2455000	15	4.30071743654667	0.000641646665368405	Cluster	0
chr1	2340000	2345000	chr1	2455000	2460000	28	8.47694950027383	5.922642516746e-07	Cluster	0
chr1	2340000	2345000	chr1	2460000	2465000	21	4.24397587778867	1.38567439627647e-07	Cluster	0
chr1	2340000	2345000	chr1	2475000	2480000	56	10.6577621285708	1.93570051658576e-21	Cluster	0
chr1	2340000	2345000	chr1	2480000	2485000	51	10.275710399863	1.29396531315381e-18	Cluster	0
chr1	2340000	2345000	chr1	2485000	2490000	32	11.8862765608163	6.80059364328451e-06	Cluster	0
chr1	2340000	2345000	chr1	2505000	2510000	34	8.76078187982173	5.91250495603027e-10	Cluster	0
chr1	2340000	2345000	chr1	2510000	2515000	38	14.815637962704	2.58748124555678e-06	Cluster	0
chr1	2340000	2345000	chr1	2515000	2520000	51	10.3246897516313	1.57039887275268e-18	Cluster	1
chr1	2340000	2345000	chr1	2695000	2700000	12	1.52322088765653	1.33026930155388e-06	Singleton	0
chr1	2345000	2350000	chr1	2455000	2460000	25	8.28857226859543	1.22043813266101e-05	Cluster	0
chr1	2345000	2350000	chr1	2470000	2475000	14	3.24422648792777	0.000122404893280313	Cluster	0
chr1	2345000	2350000	chr1	2475000	2480000	97	10.3513940062634	3.05866730933404e-57	Cluster	1
chr1	2345000	2350000	chr1	2480000	2485000	77	9.96667470035752	5.94399030001496e-40	Cluster	0
chr1	2345000	2350000	chr1	2485000	2490000	46	11.513953295682	1.59008974922351e-13	Cluster	0
chr1	2345000	2350000	chr1	2505000	2510000	35	8.44994776624343	5.78001753714158e-11	Cluster	0
chr1	2345000	2350000	chr1	2510000	2515000	48	14.2758673264881	1.90116892587973e-11	Cluster	0
chr1	2345000	2350000	chr1	2515000	2520000	40	9.93995198670003	5.36824498451166e-12	Cluster	0
chr1	2350000	2355000	chr1	2475000	2480000	29	4.86883618561428	4.08109912172017e-12	Cluster	0
chr1	2350000	2355000	chr1	2480000	2485000	39	4.88523836628216	2.49433571667605e-20	Cluster	0
chr1	2350000	2355000	chr1	2485000	2490000	17	5.42452422531544	0.000818565464536544	Cluster	0
chr1	2350000	2355000	chr1	2510000	2515000	19	6.85812862461999	0.00157165648423152	Cluster	0
chr1	2350000	2355000	chr1	2515000	2520000	18	4.85623721505949	6.80525748783688e-05	Cluster	0
chr1	2360000	2365000	chr1	2480000	2485000	12	3.39708689202966	0.00252399867513314	Cluster	0
chr1	2375000	2380000	chr1	2480000	2485000	12	3.68611485803885	0.00492067916880509	Cluster	0
chr1	2455000	2460000	chr1	2515000	2520000	59	28.7346052173095	4.57630492759114e-06	Cluster	1
chr1	2460000	2465000	chr1	2505000	2510000	31	15.0049794417798	0.00366701444273286	Cluster	0
chr1	2475000	2480000	chr1	2575000	2580000	20	6.5098475184404	0.000301256855360617	Cluster	1
chr1	2480000	2485000	chr1	2510000	2515000	250	115.6875639739	8.95735722585125e-26	Cluster	0
chr1	2480000	2485000	chr1	2515000	2520000	166	71.9808796248	5.90141789524417e-20	Cluster	0
chr1	2480000	2485000	chr1	2580000	2585000	14	3.78383258154386	0.000588541071322383	Cluster	0
chr1	2480000	2485000	chr1	2695000	2700000	13	2.39295157845832	2.29713326629721e-05	Cluster	1
chr1	2485000	2490000	chr1	2495000	2500000	155	57.3184681366	4.69739357782996e-24	Cluster	0
chr1	2485000	2490000	chr1	2500000	2505000	176	53.1392807972	1.81926052143509e-37	Cluster	1
chr1	2485000	2490000	chr1	2505000	2510000	242	114.2201610037	7.10409963972759e-24	Cluster	0
chr1	2485000	2490000	chr1	2695000	2700000	12	2.71456077450144	0.000358893728365039	Cluster	0
chr1	2490000	2495000	chr1	2505000	2510000	82	40.3366563665	3.43888494648029e-07	Cluster	0
chr1	3535000	3540000	chr1	3590000	3595000	39	17.7730364992488	0.000246910539714135	Cluster	0
chr1	3540000	3545000	chr1	3565000	3570000	85	39.5463594921	1.80524863668887e-08	Singleton	0
chr1	3540000	3545000	chr1	3590000	3595000	52	25.5158612064116	9.28781115711717e-05	Cluster	1
chr1	3560000	3565000	chr1	3590000	3595000	73	33.4965770793001	1.46290119521037e-07	Cluster	0
chr1	3565000	3570000	chr1	3590000	3595000	299	140.060877309	7.7382682893849e-30	Cluster	0
chr1	3565000	3570000	chr1	3640000	3645000	15	5.49397976026047	0.00707780809987091	Cluster	0
chr1	3565000	3570000	chr1	3645000	3650000	15	5.22201938377731	0.00441625018910632	Cluster	0
chr1	3565000	3570000	chr1	3660000	3665000	28	12.7508277275358	0.0027373235021293	Cluster	0
chr1	3565000	3570000	chr1	3710000	3715000	38	11.5329536799502	4.86713233044916e-09	Cluster	1
chr1	3565000	3570000	chr1	3715000	3720000	16	6.24521885114913	0.00929239702188049	Cluster	0
chr1	3570000	3575000	chr1	3580000	3585000	1824	891.4759703066	1.28542107915423e-161	Cluster	1
chr1	3570000	3575000	chr1	3640000	3645000	29	10.6279884913036	6.33670570933047e-05	Cluster	1
chr1	3570000	3575000	chr1	3715000	3720000	26	11.7128860955743	0.00366836210290716	Cluster	0
chr1	3690000	3695000	chr1	3710000	3715000	47	22.5502717223282	0.000141234408473829	Cluster	0
chr1	3700000	3705000	chr1	3710000	3715000	90	38.520903539	1.07915436724432e-10	Cluster	1
chr1	3710000	3715000	chr1	3770000	3775000	36	16.3838445296389	0.000124943712640734	Cluster	1
chr1	3725000	3730000	chr1	3770000	3775000	25	11.1113030857823	0.00384060114391257	Cluster	0
chr1	4855000	4860000	chr1	4905000	4910000	47	19.0806455581221	2.12262178070626e-06	Cluster	1
chr1	4855000	4860000	chr1	4910000	4915000	29	13.1305493261826	0.00202218848204364	Cluster	0
chr1	6240000	6245000	chr1	6255000	6260000	86	37.4837569628	7.27234953144475e-10	Cluster	0
chr1	6245000	6250000	chr1	6255000	6260000	146	51.3585235313	1.18284614204311e-24	Cluster	1
chr1	6255000	6260000	chr1	6450000	6455000	29	12.0082828420986	0.000134356070709611	Cluster	1
chr1	6255000	6260000	chr1	6465000	6470000	17	4.8775298713952	0.000242873029642031	Cluster	0
chr1	6290000	6295000	chr1	6470000	6475000	26	6.25858235624045	9.99824554097089e-08	Cluster	0
chr1	6295000	6300000	chr1	6415000	6420000	29	11.8062795685297	0.000100304131615183	Cluster	1
chr1	6295000	6300000	chr1	6460000	6465000	12	2.46196248080102	0.000146881652279945	Cluster	0
chr1	6295000	6300000	chr1	6470000	6475000	34	8.10856486034215	5.03867170106683e-10	Cluster	1
chr1	6300000	6305000	chr1	6415000	6420000	12	3.24660839985704	0.0017228727015451	Cluster	0
chr1	6305000	6310000	chr1	6415000	6420000	13	3.77429596406845	0.00192369068712337	Cluster	0
chr1	6310000	6315000	chr1	6350000	6355000	25	10.4281875141097	0.00162914708946942	Cluster	0
chr1	6310000	6315000	chr1	6415000	6420000	16	5.93074290662126	0.00569876310830893	Cluster	0
chr1	6320000	6325000	chr1	6350000	6355000	27	9.52939322282389	6.71026435566981e-05	Cluster	1
chr1	6350000	6355000	chr1	6360000	6365000	113	52.6320355985	4.08035922232645e-11	Singleton	0
chr1	6350000	6355000	chr1	6385000	6390000	33	12.3107745356576	2.28045657292429e-05	Cluster	1
chr1	6350000	6355000	chr1	6395000	6400000	25	8.47088510129266	7.30287768909553e-05	Cluster	0
chr1	6350000	6355000	chr1	6400000	6405000	30	12.4364633403804	0.000389095206623682	Cluster	0
chr1	6350000	6355000	chr1	6460000	6465000	19	6.65224314478636	0.00109519199408496	Cluster	1
chr1	6350000	6355000	chr1	6465000	6470000	17	6.49774575066257	0.0056189515120346	Cluster	0
chr1	6385000	6390000	chr1	6450000	6455000	17	6.09467958580087	0.00290803868754825	Cluster	0
chr1	6395000	6400000	chr1	6450000	6455000	16	6.21916016811054	0.00894213580618367	Cluster	0
chr1	6405000	6410000	chr1	6450000	6455000	33	15.3777870507902	0.000386147235151545	Cluster	0
chr1	6405000	6410000	chr1	6460000	6465000	22	5.3890269770788	1.65847141082743e-06	Cluster	0
chr1	6405000	6410000	chr1	6470000	6475000	49	17.9792844714558	6.19838030887252e-08	Cluster	0
chr1	6415000	6420000	chr1	6440000	6445000	84	34.3800826391	6.32883601657459e-11	Cluster	0
chr1	6415000	6420000	chr1	6445000	6450000	102	45.8536819864	6.84323304514404e-11	Cluster	0
chr1	6415000	6420000	chr1	6450000	6455000	146	71.3924665452	1.4075487327511e-13	Cluster	0
chr1	6415000	6420000	chr1	6455000	6460000	71	27.9991561549194	5.82645501826866e-10	Cluster	0
chr1	6415000	6420000	chr1	6460000	6465000	97	22.9253979834348	3.6771724587012e-28	Cluster	1
chr1	6415000	6420000	chr1	6465000	6470000	54	21.1865337512311	9.45459531800591e-08	Cluster	0
chr1	6420000	6425000	chr1	6450000	6455000	104	50.0245809272	2.66988737668079e-10	Cluster	0
chr1	6420000	6425000	chr1	6460000	6465000	37	15.7119984610955	9.54740873092204e-05	Cluster	0
chr1	6425000	6430000	chr1	6450000	6455000	44	18.0590014894801	6.6537084637164e-06	Cluster	0
chr1	6440000	6445000	chr1	6450000	6455000	101	43.5764947246	9.19240937946798e-12	Cluster	0
chr1	6450000	6455000	chr1	6460000	6465000	109	49.573379993	2.53485068841832e-11	Cluster	0
chr1	6535000	6540000	chr1	6550000	6555000	132	62.7831879609	2.55570472491136e-12	Cluster	0
chr1	6540000	6545000	chr1	6550000	6555000	202	83.9682170172	3.39464305932963e-25	Cluster	1
chr1	6550000	6555000	chr1	6560000	6565000	153	71.932862649	1.21875678530363e-14	Cluster	0
chr1	6550000	6555000	chr1	6610000	6615000	91	36.6853218247	5.28723521115297e-13	Singleton	0
chr1	6550000	6555000	chr1	6685000	6690000	35	9.33242593548355	7.91706431110989e-10	Singleton	0
chr1	6600000	6605000	chr1	6610000	6615000	44	20.2820459757305	0.000105170369182036	Cluster	1
chr1	6610000	6615000	chr1	6625000	6630000	37	17.0778818753402	0.000487157776232287	Cluster	0
chr1	6610000	6615000	chr1	6745000	6750000	15	5.02303328984406	0.00304888283139492	Cluster	0
chr1	6610000	6615000	chr1	6760000	6765000	18	7.2851432891026	0.00243064225037315	Cluster	1
chr1	6670000	6675000	chr1	6680000	6685000	47	18.7279048060411	2.60430516868503e-07	Singleton	0
chr1	6750000	6755000	chr1	6760000	6765000	81	39.6412619643	3.39497712079857e-07	Cluster	1
chr1	6760000	6765000	chr1	6770000	6775000	48	23.6814028422294	0.000222437873750869	Cluster	0
chr1	6760000	6765000	chr1	6840000	6845000	35	14.8309984984968	3.8716462403925e-05	Cluster	0
chr1	6765000	6770000	chr1	6840000	6845000	17	6.40867199104304	0.00488218875904387	Cluster	0
chr1	6780000	6785000	chr1	6835000	6840000	30	12.2337999159879	0.000296019252790071	Cluster	0
chr1	6780000	6785000	chr1	6880000	6885000	37	18.2703507132413	0.00167665845062391	Cluster	0
chr1	6780000	6785000	chr1	6925000	6930000	17	3.40930233390713	2.62413416486675e-06	Cluster	1
chr1	6785000	6790000	chr1	6835000	6840000	26	12.6088294121919	0.00956623503850197	Cluster	0
chr1	6785000	6790000	chr1	6840000	6845000	28	8.8007409332786	5.72054659839659e-06	Cluster	1
chr1	6785000	6790000	chr1	6880000	6885000	43	18.0926909823582	1.61080561312745e-05	Cluster	1
chr1	6785000	6790000	chr1	6920000	6925000	20	4.81872174580448	4.4387211505526e-06	Cluster	0
chr1	6785000	6790000	chr1	6945000	6950000	15	2.91782661931176	8.44797462446254e-06	Cluster	1
chr1	6800000	6805000	chr1	6920000	6925000	32	12.8281284045281	0.000123839830635819	Cluster	0
chr1	6800000	6805000	chr1	6945000	6950000	18	7.18988157219033	0.00655853698980825	Cluster	0
chr1	6840000	6845000	chr1	6935000	6940000	21	8.27018927529297	0.00235257787984949	Cluster	0
chr1	6840000	6845000	chr1	6950000	6955000	17	6.61160483279735	0.00669300393567428	Cluster	0
chr1	6845000	6850000	chr1	6935000	6940000	15	5.38246778558537	0.00586078740706165	Cluster	0
chr1	6845000	6850000	chr1	6940000	6945000	21	7.0755659136555	0.000318900874955967	Cluster	0
chr1	6845000	6850000	chr1	6950000	6955000	13	4.30913796496671	0.00607318918298212	Cluster	0
chr1	6855000	6860000	chr1	6945000	6950000	23	5.58569961182007	7.75132820155212e-07	Cluster	1
chr1	6860000	6865000	chr1	6945000	6950000	26	11.4791508836604	0.00278022188666865	Cluster	0
chr1	6880000	6885000	chr1	6935000	6940000	112	49.4795764009	2.19973864087522e-12	Cluster	0
chr1	6880000	6885000	chr1	6940000	6945000	136	63.3624921545	2.57411956719881e-13	Cluster	1
chr1	6880000	6885000	chr1	6950000	6955000	73	36.2136500833	2.57490291639414e-06	Cluster	0
chr1	7265000	7270000	chr1	7460000	7465000	12	3.69428826766994	0.00500984615312419	Cluster	0
chr1	7275000	7280000	chr1	7460000	7465000	17	4.86848448753415	0.000237554897849627	Cluster	0
chr1	7280000	7285000	chr1	7460000	7465000	21	5.44956277932657	7.48477215185458e-06	Cluster	0
chr1	7285000	7290000	chr1	7460000	7465000	20	4.79892191333261	4.16946856599048e-06	Cluster	1
chr1	7305000	7310000	chr1	7460000	7465000	17	6.30530761601623	0.00414171062305422	Cluster	0
chr1	7320000	7325000	chr1	7460000	7465000	19	7.16564484225011	0.00260466776809554	Cluster	0
chr1	7335000	7340000	chr1	7460000	7465000	21	7.20672438315595	0.00040584902991738	Cluster	0
chr1	7350000	7355000	chr1	7460000	7465000	31	11.1958624225083	2.40555437579539e-05	Cluster	1
chr1	7365000	7370000	chr1	7460000	7465000	25	9.49289150018842	0.000421076906018651	Cluster	0
chr1	7460000	7465000	chr1	7510000	7515000	74	34.0220842437001	1.25726749845155e-07	Cluster	0
chr1	7460000	7465000	chr1	7525000	7530000	42	18.1694915937785	3.98873832381907e-05	Cluster	0
chr1	7460000	7465000	chr1	7530000	7535000	78	32.6302720192002	9.39492504059522e-10	Cluster	0
chr1	7460000	7465000	chr1	7540000	7545000	41	18.4839961616996	0.000125846165622305	Cluster	0
chr1	7460000	7465000	chr1	7545000	7550000	28	12.6860661679301	0.00255025533616388	Cluster	0
chr1	7460000	7465000	chr1	7560000	7565000	20	7.73458838191516	0.0025525884163327	Cluster	0
chr1	7460000	7465000	chr1	7575000	7580000	27	8.57874745506738	1.07963449446856e-05	Cluster	0
chr1	7460000	7465000	chr1	7580000	7585000	20	7.31363506950676	0.00130360354386178	Cluster	0
chr1	7460000	7465000	chr1	7585000	7590000	23	9.43963842108959	0.00224252126226852	Cluster	0
chr1	7460000	7465000	chr1	7590000	7595000	21	8.57126187190005	0.00361329183425451	Cluster	0
chr1	7460000	7465000	chr1	7595000	7600000	133	25.6948243560781	1.21460230580212e-47	Cluster	1
chr1	7460000	7465000	chr1	7600000	7605000	32	7.27616315297578	5.7339463485859e-10	Cluster	0
chr1	7460000	7465000	chr1	7605000	7610000	32	8.48390423746911	2.19872084321865e-08	Cluster	0
chr1	7460000	7465000	chr1	7610000	7615000	69	14.2838022248528	3.71959416332102e-23	Cluster	0
chr1	7460000	7465000	chr1	7615000	7620000	21	6.3513019144182	7.15418797232584e-05	Cluster	0
chr1	7460000	7465000	chr1	7620000	7625000	15	5.65008826426919	0.00910177445538147	Cluster	0
chr1	7460000	7465000	chr1	7625000	7630000	18	6.79279188333644	0.00360538747177171	Cluster	0
chr1	7460000	7465000	chr1	7640000	7645000	20	8.71185434439655	0.00967352645438516	Cluster	0
chr1	7460000	7465000	chr1	7680000	7685000	16	4.25418613931037	0.000168599107475809	Cluster	0
chr1	7460000	7465000	chr1	7695000	7700000	15	3.71511794447885	0.000134542520943242	Cluster	0
chr1	7460000	7465000	chr1	7705000	7710000	51	6.43345466727524	2.58724614903474e-26	Cluster	1
chr1	7465000	7470000	chr1	7595000	7600000	27	9.09362763031059	3.00407070914627e-05	Cluster	0
chr1	7465000	7470000	chr1	7600000	7605000	13	2.78264652166001	0.00010679940282809	Cluster	0
chr1	7830000	7835000	chr1	7970000	7975000	12	3.86809735901892	0.00723061418039284	Cluster	0
chr1	7830000	7835000	chr1	7980000	7985000	12	3.81321502551371	0.00646572390988763	Cluster	1
chr1	7830000	7835000	chr1	8010000	8015000	24	6.9727786056624	2.02671833666375e-06	Cluster	1
chr1	7835000	7840000	chr1	8010000	8015000	12	3.16160911856366	0.00137202289924697	Cluster	0
chr1	8020000	8025000	chr1	8340000	8345000	19	7.1288089618888	0.000729332600230968	Cluster	0
chr1	8020000	8025000	chr1	8345000	8350000	13	4.36577548661053	0.00677562566124749	Cluster	0
chr1	8035000	8040000	chr1	8225000	8230000	21	9.24926936447174	0.00864904832328388	Cluster	0
chr1	8035000	8040000	chr1	8240000	8245000	18	6.58862087593824	0.0025865993186303	Cluster	0
chr1	8035000	8040000	chr1	8340000	8345000	16	2.83043164996946	1.13471986814299e-06	Cluster	0
chr1	8045000	8050000	chr1	8225000	8230000	44	16.4266499002522	1.12324612342304e-07	Cluster	0
chr1	8045000	8050000	chr1	8230000	8235000	25	12.2234897593836	0.00429767216275414	Cluster	0
chr1	8045000	8050000	chr1	8240000	8245000	28	11.5080918686945	0.000157841410397023	Cluster	0
chr1	8045000	8050000	chr1	8340000	8345000	14	4.53678381191109	0.00101477981199343	Cluster	0
chr1	8045000	8050000	chr1	8345000	8350000	13	2.97907804178064	0.00020933503577903	Cluster	0
chr1	8050000	8055000	chr1	8225000	8230000	70	29.8605238182032	3.29100554368222e-09	Cluster	0
chr1	8050000	8055000	chr1	8230000	8235000	56	22.2024152824584	1.33317910488727e-08	Cluster	0
chr1	8050000	8055000	chr1	8240000	8245000	69	20.8725414309782	1.16368016125976e-15	Cluster	0
chr1	8050000	8055000	chr1	8340000	8345000	23	8.06425391339961	6.73365398740043e-05	Cluster	0
chr1	8050000	8055000	chr1	8345000	8350000	18	4.95100363227144	8.70219780391455e-05	Cluster	0
chr1	8050000	8055000	chr1	8350000	8355000	14	2.46300266803827	6.03250374881518e-06	Cluster	0
chr1	8050000	8055000	chr1	8360000	8365000	19	2.7419013172803	3.38230760408539e-09	Cluster	0
chr1	8050000	8055000	chr1	8365000	8370000	18	2.98345732311248	7.62537746149333e-08	Cluster	0
chr1	8050000	8055000	chr1	8370000	8375000	22	3.58925371507037	1.43616252957058e-09	Cluster	0
chr1	8050000	8055000	chr1	8375000	8380000	23	2.48419665109355	1.64477621577507e-13	Cluster	0
chr1	8050000	8055000	chr1	8410000	8415000	15	2.34021610148165	5.72748428609992e-07	Singleton	0
chr1	8050000	8055000	chr1	8485000	8490000	17	4.39982950189111	1.69203492288447e-05	Singleton	0
chr1	8055000	8060000	chr1	8230000	8235000	24	11.7243801283403	0.00516902052785794	Cluster	0
chr1	8055000	8060000	chr1	8240000	8245000	30	11.0053488772372	1.08110263779433e-05	Cluster	0
chr1	8055000	8060000	chr1	8255000	8260000	12	3.77178661959345	0.00592135058249273	Cluster	0
chr1	8055000	8060000	chr1	8340000	8345000	13	4.27361273478566	0.00179348588843599	Cluster	0
chr1	8070000	8075000	chr1	8225000	8230000	38	13.1645923313171	7.42305698711083e-07	Cluster	0
chr1	8070000	8075000	chr1	8340000	8345000	15	3.55802118589894	8.32801389927012e-05	Cluster	0
chr1	8075000	8080000	chr1	8225000	8230000	51	21.2037710306139	1.33057086816083e-06	Cluster	0
chr1	8075000	8080000	chr1	8230000	8235000	34	15.7518197870737	0.000989857470902892	Cluster	0
chr1	8075000	8080000	chr1	8240000	8245000	49	14.7993851903246	1.27579922836779e-10	Cluster	0
chr1	8075000	8080000	chr1	8340000	8345000	28	5.49378177434709	3.46534931074959e-10	Cluster	0
chr1	8080000	8085000	chr1	8225000	8230000	68	22.3793518942719	6.95662638717294e-13	Cluster	0
chr1	8080000	8085000	chr1	8230000	8235000	37	16.6070419198649	0.00028696507426151	Cluster	0
chr1	8080000	8085000	chr1	8240000	8245000	56	15.5719944793253	1.76818084568253e-13	Cluster	0
chr1	8080000	8085000	chr1	8340000	8345000	30	5.70877494004057	3.45556003409297e-11	Cluster	0
chr1	8085000	8090000	chr1	8155000	8160000	43	17.5237873577789	7.41352984835949e-06	Cluster	0
chr1	8085000	8090000	chr1	8225000	8230000	31	6.79911147644589	4.81380003048679e-10	Cluster	0
chr1	8085000	8090000	chr1	8240000	8245000	23	4.75299047316164	4.52110884706151e-08	Cluster	0
chr1	8085000	8090000	chr1	8340000	8345000	12	2.07995992080727	2.9558422301558e-05	Cluster	0
chr1	8090000	8095000	chr1	8225000	8230000	31	10.4323273789247	6.07602509282557e-06	Cluster	0
chr1	8090000	8095000	chr1	8240000	8245000	24	7.21517423448333	1.62370488118466e-05	Cluster	0
chr1	8095000	8100000	chr1	8155000	8160000	121	55.2805931148	2.0622486147837e-12	Cluster	1
chr1	8095000	8100000	chr1	8225000	8230000	72	19.8780298433865	2.17243414789057e-17	Cluster	0
chr1	8095000	8100000	chr1	8230000	8235000	45	14.6958068825007	8.97330575399853e-09	Cluster	0
chr1	8095000	8100000	chr1	8240000	8245000	71	13.6869359256119	1.47756227419048e-25	Cluster	0
chr1	8095000	8100000	chr1	8340000	8345000	21	4.85022643112577	1.21567919576423e-06	Cluster	0
chr1	8100000	8105000	chr1	8155000	8160000	69	34.4101677547	6.45046911361067e-06	Cluster	0
chr1	8100000	8105000	chr1	8225000	8230000	47	11.8380283244107	7.74035408444034e-13	Cluster	0
chr1	8100000	8105000	chr1	8240000	8245000	20	8.12072403712375	0.0044694691481059	Cluster	0
chr1	8100000	8105000	chr1	8340000	8345000	13	2.99251979697583	0.000218866488453417	Cluster	0
chr1	8105000	8110000	chr1	8155000	8160000	64	29.9699578711029	2.1773273259774e-06	Cluster	0
chr1	8105000	8110000	chr1	8225000	8230000	30	9.8083471917458	5.15669351627451e-06	Cluster	0
chr1	8105000	8110000	chr1	8240000	8245000	28	6.70536071232361	2.5675658794194e-08	Cluster	0
chr1	8110000	8115000	chr1	8225000	8230000	43	17.0302242616506	3.64477146598075e-06	Cluster	0
chr1	8110000	8115000	chr1	8240000	8245000	34	11.5748473931426	2.35466667683043e-06	Cluster	0
chr1	8110000	8115000	chr1	8340000	8345000	18	3.96883332563723	4.62060751244208e-06	Cluster	0
chr1	8115000	8120000	chr1	8230000	8235000	26	12.3351619952263	0.0072544345155882	Cluster	0
chr1	8115000	8120000	chr1	8240000	8245000	30	11.3564434122277	8.08074058307148e-05	Cluster	0
chr1	8120000	8125000	chr1	8225000	8230000	47	18.720469386914	1.26355628208323e-06	Cluster	0
chr1	8120000	8125000	chr1	8240000	8245000	37	12.5905526270661	7.13843156492868e-07	Cluster	0
chr1	8120000	8125000	chr1	8340000	8345000	13	4.15317273553916	0.00444102498874208	Cluster	0
chr1	8125000	8130000	chr1	8225000	8230000	45	14.5608274392819	6.83157790275745e-09	Cluster	0
chr1	8125000	8130000	chr1	8240000	8245000	25	9.73532470133598	0.000611089171042611	Cluster	0
chr1	8130000	8135000	chr1	8225000	8230000	43	19.19003258911	6.33766157061463e-05	Cluster	0
chr1	8135000	8140000	chr1	8225000	8230000	50	22.6093421042291	1.73071792466609e-05	Cluster	0
chr1	8135000	8140000	chr1	8340000	8345000	16	4.59569207073679	0.000400254998113094	Cluster	0
chr1	8140000	8145000	chr1	8225000	8230000	82	35.8211800526	2.22214838664797e-09	Cluster	0
chr1	8140000	8145000	chr1	8240000	8245000	50	23.4376861275526	4.37300823120098e-05	Cluster	0
chr1	8140000	8145000	chr1	8340000	8345000	21	6.98824701048759	0.000270008465307254	Cluster	0
chr1	8145000	8150000	chr1	8225000	8230000	62	26.0982844986209	9.59262782103412e-08	Cluster	0
chr1	8145000	8150000	chr1	8240000	8245000	43	16.9272524051583	3.12566035925881e-06	Cluster	0
chr1	8145000	8150000	chr1	8340000	8345000	14	4.95318173755082	0.00731230118841145	Cluster	0
chr1	8150000	8155000	chr1	8225000	8230000	90	36.1080413003	3.92591871314101e-12	Cluster	0
chr1	8150000	8155000	chr1	8240000	8245000	63	23.1921329855639	5.12973022283292e-10	Cluster	0
chr1	8150000	8155000	chr1	8340000	8345000	23	6.56550668085139	1.13787852763594e-05	Cluster	0
chr1	8155000	8160000	chr1	8210000	8215000	121	53.1269070801	1.5367585649151e-13	Cluster	0
chr1	8155000	8160000	chr1	8220000	8225000	107	47.2298378843	7.29377433563978e-12	Cluster	0
chr1	8155000	8160000	chr1	8225000	8230000	835	228.6447349101	6.92645394472281e-206	Cluster	1
chr1	8155000	8160000	chr1	8230000	8235000	434	163.349105753	9.15532798942321e-67	Cluster	0
chr1	8155000	8160000	chr1	8235000	8240000	174	64.338796348	5.29435156355766e-27	Cluster	0
chr1	8155000	8160000	chr1	8240000	8245000	552	143.1747468049	1.05710086068465e-145	Cluster	0
chr1	8155000	8160000	chr1	8245000	8250000	135	55.7717505562	4.39701665403799e-17	Cluster	0
chr1	8155000	8160000	chr1	8250000	8255000	79	36.5980363145	5.59473899309789e-08	Cluster	0
chr1	8155000	8160000	chr1	8280000	8285000	64	27.1193644431452	7.07371531122258e-08	Cluster	0
chr1	8155000	8160000	chr1	8285000	8290000	78	27.0593862424479	1.42140134769461e-13	Cluster	0
chr1	8155000	8160000	chr1	8290000	8295000	58	16.4203958564594	1.25950615408377e-13	Cluster	0
chr1	8155000	8160000	chr1	8295000	8300000	35	13.7282668102959	3.32192377124643e-05	Cluster	0
chr1	8155000	8160000	chr1	8300000	8305000	27	11.0497755526788	0.000716054093761867	Cluster	0
chr1	8155000	8160000	chr1	8305000	8310000	25	10.1598635805187	0.00112741585116774	Cluster	0
chr1	8155000	8160000	chr1	8315000	8320000	29	10.7657585913916	7.94563036955545e-05	Cluster	0
chr1	8155000	8160000	chr1	8320000	8325000	37	8.50281708996246	2.62637412689778e-11	Cluster	0
chr1	8155000	8160000	chr1	8325000	8330000	46	16.5279272863622	9.73261280019519e-08	Cluster	0
chr1	8155000	8160000	chr1	8335000	8340000	24	10.5336564518703	0.00411805361248606	Cluster	0
chr1	8155000	8160000	chr1	8340000	8345000	143	38.6427721733	1.98074736584246e-36	Cluster	1
chr1	8155000	8160000	chr1	8345000	8350000	86	22.5185629918398	3.7670082320362e-22	Cluster	0
chr1	8155000	8160000	chr1	8350000	8355000	45	9.92645078927946	2.91394990381664e-14	Cluster	0
chr1	8155000	8160000	chr1	8355000	8360000	32	9.67212509720994	4.13192562001068e-07	Cluster	0
chr1	8155000	8160000	chr1	8360000	8365000	47	11.2522482303878	1.31177265161542e-13	Cluster	0
chr1	8155000	8160000	chr1	8365000	8370000	63	12.4039169316104	2.96797128611747e-22	Cluster	0
chr1	8155000	8160000	chr1	8370000	8375000	64	15.275959545952	1.85311936047971e-18	Cluster	0
chr1	8155000	8160000	chr1	8375000	8380000	39	9.64308351337092	5.79526097095439e-11	Cluster	0
chr1	8155000	8160000	chr1	8380000	8385000	18	5.6938311458414	0.000484784896160668	Cluster	0
chr1	8155000	8160000	chr1	8400000	8405000	20	4.50943819352441	1.62492741394207e-06	Cluster	1
chr1	8155000	8160000	chr1	8405000	8410000	22	7.94636958852296	0.000561199982835694	Cluster	0
chr1	8155000	8160000	chr1	8410000	8415000	28	8.47093638704644	2.77192412489368e-06	Cluster	0
chr1	8160000	8165000	chr1	8225000	8230000	78	37.9029259103	9.0676510427916e-08	Cluster	0
chr1	8165000	8170000	chr1	8225000	8230000	162	66.5123887388	1.07966132778424e-21	Cluster	0
chr1	8165000	8170000	chr1	8240000	8245000	99	40.5305270726	1.12470872130067e-13	Cluster	0
chr1	8165000	8170000	chr1	8340000	8345000	23	10.2150253751035	0.00191351117127374	Cluster	0
chr1	8225000	8230000	chr1	8325000	8330000	49	21.7736090027168	1.38218144149502e-05	Cluster	0
chr1	8225000	8230000	chr1	8335000	8340000	31	13.3722007976815	0.000584808966203876	Cluster	0
chr1	8225000	8230000	chr1	8340000	8345000	130	48.932864507	1.5401551537682e-20	Cluster	0
chr1	8225000	8230000	chr1	8345000	8350000	59	27.6831820019263	6.71533446667419e-06	Cluster	0
chr1	8225000	8230000	chr1	8350000	8355000	30	12.0264328934209	0.00022101241633292	Cluster	0
chr1	8225000	8230000	chr1	8355000	8360000	28	11.5593829263451	0.00062488433110073	Cluster	0
chr1	8225000	8230000	chr1	8360000	8365000	28	13.2769419967516	0.00485199246052733	Cluster	0
chr1	8225000	8230000	chr1	8365000	8370000	34	14.4600805346834	0.000213474316143923	Cluster	0
chr1	8225000	8230000	chr1	8370000	8375000	70	17.6062245209395	5.65641415716955e-19	Cluster	0
chr1	8225000	8230000	chr1	8375000	8380000	35	10.9942982279629	2.50216399409065e-07	Cluster	0
chr1	8225000	8230000	chr1	8380000	8385000	22	6.41454755416489	2.59231448005354e-05	Cluster	0
chr1	8225000	8230000	chr1	8390000	8395000	18	6.28577020462359	0.00153094973597196	Cluster	0
chr1	8225000	8230000	chr1	8405000	8410000	34	8.58141578670929	2.08996281994728e-09	Cluster	0
chr1	8230000	8235000	chr1	8345000	8350000	45	22.1866032749354	0.000378957976622064	Cluster	0
chr1	8230000	8235000	chr1	8365000	8370000	25	11.5198567627432	0.00612821991400277	Cluster	0
chr1	8230000	8235000	chr1	8370000	8375000	31	14.0087228996206	0.00125445207474927	Cluster	0
chr1	8240000	8245000	chr1	8340000	8345000	110	43.0363407468	2.18646941577763e-16	Cluster	0
chr1	8240000	8245000	chr1	8345000	8350000	58	24.3248990830636	2.53159071684615e-07	Cluster	0
chr1	8240000	8245000	chr1	8350000	8355000	26	10.5100670633613	0.000786870616264919	Cluster	0
chr1	8240000	8245000	chr1	8355000	8360000	29	10.0512488671227	2.31201221714525e-05	Cluster	0
chr1	8240000	8245000	chr1	8360000	8365000	26	11.4907833831137	0.00281927242534061	Cluster	0
chr1	8240000	8245000	chr1	8365000	8370000	36	12.4607656485211	1.56466483817975e-06	Cluster	0
chr1	8240000	8245000	chr1	8370000	8375000	77	15.1110820874454	3.16705176198233e-27	Cluster	1
chr1	8240000	8245000	chr1	8380000	8385000	16	5.4801232964835	0.00260477981325863	Cluster	0
chr1	8455000	8460000	chr1	8530000	8535000	70	34.2398392498	5.85413325059368e-07	Singleton	0
chr1	8455000	8460000	chr1	8585000	8590000	48	23.6966052825117	5.77582609454543e-05	Singleton	0
chr1	8455000	8460000	chr1	8875000	8880000	19	5.30676675175543	1.51989596439163e-05	Singleton	0
chr1	8455000	8460000	chr1	8935000	8940000	36	13.8586214496355	3.71321467017562e-06	Singleton	0
chr1	8480000	8485000	chr1	8935000	8940000	31	9.78546079571195	3.39634486804645e-07	Cluster	1
chr1	8485000	8490000	chr1	8530000	8535000	101	36.0346656105	1.2154770388321e-17	Cluster	1
chr1	8485000	8490000	chr1	8535000	8540000	48	22.2806685262941	5.22760044630421e-05	Cluster	0
chr1	8485000	8490000	chr1	8720000	8725000	52	21.7082174998071	2.30097366237363e-07	Singleton	0
chr1	8485000	8490000	chr1	8875000	8880000	14	3.72544038565725	0.000135251097913663	Cluster	0
chr1	8485000	8490000	chr1	8935000	8940000	27	9.4240332882926	1.32430816363309e-05	Cluster	0
chr1	8490000	8495000	chr1	8530000	8535000	40	17.7081229870042	0.000107570171459227	Cluster	0
chr1	8495000	8500000	chr1	8530000	8535000	84	37.7199522664	4.67055592162223e-09	Cluster	0
chr1	8495000	8500000	chr1	8875000	8880000	15	3.42901975085341	5.49882687508044e-05	Cluster	1
chr1	8530000	8535000	chr1	8785000	8790000	30	5.19996587492994	3.57429178878791e-12	Singleton	0
chr1	8580000	8585000	chr1	8785000	8790000	22	7.36105645095871	0.000195643108091881	Cluster	0
chr1	8585000	8590000	chr1	8875000	8880000	16	5.52255054112685	0.000845370382073513	Cluster	0
chr1	8590000	8595000	chr1	8785000	8790000	19	6.74890915633549	0.00130008830559262	Cluster	0
chr1	8600000	8605000	chr1	8760000	8765000	36	17.5108253003627	0.000446786495010695	Cluster	0
chr1	8600000	8605000	chr1	8785000	8790000	30	9.65371488059691	3.76411046528793e-06	Cluster	0
chr1	8600000	8605000	chr1	8875000	8880000	26	6.6100263922711	5.57537016981744e-08	Cluster	1
chr1	8605000	8610000	chr1	8730000	8735000	26	10.4847969081283	0.000209474272296171	Cluster	0
chr1	8605000	8610000	chr1	8760000	8765000	22	10.8921257930354	0.00891873899472342	Cluster	0
chr1	8605000	8610000	chr1	8765000	8770000	12	3.5498380405665	0.00363280105087774	Cluster	0
chr1	8605000	8610000	chr1	8770000	8775000	25	8.79521067755251	3.28881963666084e-05	Cluster	0
chr1	8605000	8610000	chr1	8785000	8790000	20	6.07625266219447	0.000120486512119432	Cluster	0
chr1	8605000	8610000	chr1	8935000	8940000	33	9.910201179066	4.30405578993722e-08	Singleton	0
chr1	8615000	8620000	chr1	8730000	8735000	28	8.48421368778948	2.85417131662644e-06	Cluster	0
chr1	8615000	8620000	chr1	8875000	8880000	14	3.35944497574327	0.000176210984138739	Cluster	0
chr1	8620000	8625000	chr1	8690000	8695000	58	26.2921020740003	2.94240004637823e-06	Cluster	0
chr1	8620000	8625000	chr1	8700000	8705000	115	39.6363864354	4.15753691800062e-20	Cluster	1
chr1	8620000	8625000	chr1	8720000	8725000	156	58.3014951467	9.14282591705572e-24	Cluster	1
chr1	8620000	8625000	chr1	8725000	8730000	61	23.7288660346748	7.85580104901547e-09	Cluster	0
chr1	8620000	8625000	chr1	8730000	8735000	70	17.9327203843224	1.45464827951444e-18	Cluster	0
chr1	8620000	8625000	chr1	8740000	8745000	39	18.2003175985723	0.000395019559036441	Cluster	0
chr1	8620000	8625000	chr1	8750000	8755000	38	13.8464276866661	2.46953073193754e-06	Cluster	0
chr1	8620000	8625000	chr1	8760000	8765000	48	17.9518100200038	1.54072315337243e-07	Cluster	0
chr1	8620000	8625000	chr1	8770000	8775000	68	14.7180951697204	8.50863825708492e-22	Cluster	0
chr1	8620000	8625000	chr1	8820000	8825000	37	12.4633941929917	5.59092828492756e-07	Cluster	1
chr1	8620000	8625000	chr1	8875000	8880000	20	6.66307205303664	0.000405237180805257	Cluster	0
chr1	8625000	8630000	chr1	8700000	8705000	37	17.7995198075647	0.00104962621146574	Cluster	0
chr1	8625000	8630000	chr1	8720000	8725000	66	25.8594579829521	2.12544282847845e-09	Cluster	0
chr1	8625000	8630000	chr1	8725000	8730000	24	10.5002032335611	0.00395294175452787	Cluster	0
chr1	8625000	8630000	chr1	8730000	8735000	32	7.92088707905402	4.39352832714007e-09	Cluster	0
chr1	8625000	8630000	chr1	8760000	8765000	25	7.85228768175967	2.11803202947834e-05	Cluster	0
chr1	8625000	8630000	chr1	8820000	8825000	16	5.41521190572891	0.00231140598275331	Cluster	0
chr1	8630000	8635000	chr1	8820000	8825000	13	4.0599747490172	0.00365715521022883	Cluster	0
chr1	8635000	8640000	chr1	8720000	8725000	54	22.564572858779	6.75136384143618e-07	Cluster	0
chr1	8635000	8640000	chr1	8730000	8735000	17	6.84424471636328	0.0093692197386785	Cluster	0
chr1	8655000	8660000	chr1	8760000	8765000	18	8.19684062654737	0.00841070605496012	Cluster	0
chr1	8660000	8665000	chr1	8700000	8705000	84	41.094483963	3.58544259231215e-08	Cluster	0
chr1	8660000	8665000	chr1	8720000	8725000	106	51.5962735963	3.34346801257484e-10	Cluster	1
chr1	8660000	8665000	chr1	8730000	8735000	44	14.6042029103583	3.93607815077089e-09	Cluster	0
chr1	8660000	8665000	chr1	8770000	8775000	23	10.3222458640116	0.00218801207989575	Cluster	0
chr1	8660000	8665000	chr1	8785000	8790000	21	6.88182962074076	0.000218842752046416	Cluster	1
chr1	8660000	8665000	chr1	8875000	8880000	16	4.04552910031198	2.30518804672606e-05	Singleton	0
chr1	8665000	8670000	chr1	8700000	8705000	77	30.4381376004018	1.54377936976615e-11	Cluster	1
chr1	8665000	8670000	chr1	8730000	8735000	23	10.2645118276925	0.00203598339631812	Cluster	0
chr1	8820000	8825000	chr1	8830000	8835000	113	49.9447445109	1.76586033910122e-12	Cluster	1
chr1	8820000	8825000	chr1	8835000	8840000	97	45.3245245589	1.59684385328867e-09	Cluster	0
chr1	8820000	8825000	chr1	8875000	8880000	79	34.801294395	1.17975734556249e-09	Cluster	1
chr1	8820000	8825000	chr1	8890000	8895000	29	13.1891512892034	0.00216396885557475	Cluster	0
chr1	8820000	8825000	chr1	8920000	8925000	25	8.11844572040729	3.6773563586568e-05	Singleton	0
chr1	8875000	8880000	chr1	8890000	8895000	75	35.9661728159	5.06956052134725e-07	Singleton	0
chr1	8920000	8925000	chr1	8935000	8940000	215	92.7236664626	7.26888480030632e-25	Cluster	0
chr1	8925000	8930000	chr1	8935000	8940000	305	141.9278804671	8.00759970829807e-30	Cluster	0
chr1	8930000	8935000	chr1	9135000	9140000	30	11.6956011949243	3.39400366792169e-05	Cluster	0
chr1	8935000	8940000	chr1	8945000	8950000	317	113.5245038418	5.05656674194694e-52	Cluster	1
chr1	8935000	8940000	chr1	8950000	8955000	167	72.3891066286	3.94540253483044e-19	Cluster	0
chr1	8935000	8940000	chr1	8965000	8970000	74	33.5808723479001	7.5822345862713e-08	Cluster	0
chr1	8935000	8940000	chr1	8975000	8980000	58	27.4551605612327	1.07547640860545e-05	Cluster	0
chr1	8935000	8940000	chr1	9045000	9050000	34	13.4656632880326	5.46303855661277e-05	Cluster	0
chr1	8935000	8940000	chr1	9055000	9060000	24	8.32367719081198	0.000153579072253721	Cluster	0
chr1	8935000	8940000	chr1	9060000	9065000	30	10.9678344139102	4.31223742143893e-05	Cluster	1
chr1	8935000	8940000	chr1	9075000	9080000	36	15.7192736329848	0.00021318761512062	Cluster	0
chr1	8935000	8940000	chr1	9095000	9100000	60	28.7019970163098	2.14928687162993e-06	Cluster	0
chr1	8935000	8940000	chr1	9110000	9115000	22	8.3977500616701	0.00116944348601046	Cluster	0
chr1	8935000	8940000	chr1	9115000	9120000	40	13.9679161832543	4.18790298751106e-07	Cluster	1
chr1	8935000	8940000	chr1	9135000	9140000	113	46.6533979614	3.06953612454683e-15	Cluster	1
chr1	8935000	8940000	chr1	9140000	9145000	89	40.9390071807	7.50708916992512e-10	Cluster	0
chr1	8935000	8940000	chr1	9150000	9155000	14	5.12302387386751	0.00974850082962417	Cluster	0
chr1	8935000	8940000	chr1	9185000	9190000	38	13.1620276071081	1.47063251966666e-07	Cluster	1
chr1	8935000	8940000	chr1	9195000	9200000	24	11.5825351853726	0.00444168490058122	Cluster	0
chr1	8935000	8940000	chr1	9240000	9245000	67	22.0361420885287	1.4276573741956e-13	Cluster	1
chr1	8935000	8940000	chr1	9250000	9255000	22	9.32328672988705	0.00434422546612712	Cluster	0
chr1	8935000	8940000	chr1	9255000	9260000	43	15.6869614716324	8.55564071840259e-08	Cluster	0
chr1	8935000	8940000	chr1	9275000	9280000	19	4.08737936347065	1.60793760678147e-06	Singleton	0
chr1	8935000	8940000	chr1	9485000	9490000	19	5.75125982023135	4.60173000702154e-05	Singleton	0
chr1	8945000	8950000	chr1	9240000	9245000	12	3.18814490150698	0.00147519499689464	Cluster	0
chr1	8965000	8970000	chr1	9140000	9145000	16	4.56111504770813	0.00036941410489106	Cluster	1
chr1	8975000	8980000	chr1	9140000	9145000	16	5.12355891064298	0.00129731190134733	Cluster	0
chr1	9055000	9060000	chr1	9140000	9145000	20	8.73676144277113	0.00997579781484192	Cluster	0
chr1	9065000	9070000	chr1	9125000	9130000	61	27.9754189465198	4.46781474448061e-07	Cluster	0
chr1	9065000	9070000	chr1	9130000	9135000	32	15.7460320471218	0.00120441303478288	Cluster	0
chr1	9065000	9070000	chr1	9135000	9140000	81	30.9891650453011	8.66016856130188e-13	Cluster	0
chr1	9065000	9070000	chr1	9140000	9145000	75	26.0360213763283	6.43710033667582e-14	Cluster	1
chr1	9065000	9070000	chr1	9160000	9165000	22	4.66552628094346	1.4820268120613e-07	Singleton	0
chr1	9070000	9075000	chr1	9140000	9145000	80	30.6221466979015	1.24528488639901e-12	Cluster	0
chr1	9075000	9080000	chr1	9140000	9145000	54	25.0633306082267	1.43178077722615e-05	Cluster	0
chr1	9095000	9100000	chr1	9105000	9110000	104	51.6273528645	8.13930452584334e-09	Singleton	0
chr1	9095000	9100000	chr1	9155000	9160000	33	12.0483493705518	1.48551264573205e-05	Cluster	1
chr1	9095000	9100000	chr1	9160000	9165000	28	11.6187033696209	0.000675515127703266	Cluster	0
chr1	9160000	9165000	chr1	9255000	9260000	30	9.11279917583324	1.1804176284344e-06	Cluster	0
chr1	9165000	9170000	chr1	9255000	9260000	42	11.0846124623641	6.72204347073102e-11	Cluster	0
chr1	9170000	9175000	chr1	9240000	9245000	31	15.3157749840195	0.00496456283184863	Cluster	0
chr1	9170000	9175000	chr1	9255000	9260000	65	9.47583125200789	6.25254644835581e-30	Cluster	1
chr1	9170000	9175000	chr1	9290000	9295000	20	6.67386181135342	0.000413974383234419	Cluster	0
chr1	9170000	9175000	chr1	9295000	9300000	19	6.25739300351664	0.000522021119326825	Cluster	0
chr1	9175000	9180000	chr1	9240000	9245000	66	29.8020531605034	7.94812967842363e-08	Cluster	0
chr1	9175000	9180000	chr1	9255000	9260000	71	18.1147967469673	7.17068734094357e-20	Cluster	0
chr1	9175000	9180000	chr1	9295000	9300000	35	11.5661063895269	1.61611298197912e-07	Cluster	1
chr1	9180000	9185000	chr1	9250000	9255000	32	14.31057550802	0.000841035178045102	Cluster	0
chr1	9180000	9185000	chr1	9255000	9260000	73	23.4383573315516	3.25329679909875e-15	Cluster	0
chr1	9180000	9185000	chr1	9290000	9295000	35	15.6549237203403	0.000112987238208504	Cluster	0
chr1	9180000	9185000	chr1	9300000	9305000	17	6.9451402175181	0.00360361347761214	Cluster	0
chr1	9185000	9190000	chr1	9240000	9245000	80	37.6642505769	1.62671314700975e-08	Cluster	0
chr1	9185000	9190000	chr1	9255000	9260000	61	22.1910077622138	1.0591228369082e-10	Cluster	0
chr1	9185000	9190000	chr1	9265000	9270000	27	11.6193924351023	0.00152220251941796	Cluster	0
chr1	9190000	9195000	chr1	9220000	9225000	102	47.6320027409	8.37477307430538e-11	Singleton	0
chr1	9190000	9195000	chr1	9255000	9260000	41	19.6724585502624	0.000122718501159719	Cluster	0
chr1	9190000	9195000	chr1	9295000	9300000	24	11.6959012808855	0.00501343640736528	Cluster	0
chr1	9195000	9200000	chr1	9240000	9245000	104	42.0274601865	1.1465539494736e-14	Cluster	0
chr1	9195000	9200000	chr1	9245000	9250000	38	15.4036110203732	2.72835240766905e-05	Cluster	0
chr1	9195000	9200000	chr1	9255000	9260000	80	23.7389507687635	1.80655621598256e-18	Cluster	0
chr1	9195000	9200000	chr1	9295000	9300000	30	13.7008523506058	0.000540754030588683	Cluster	0
chr1	9200000	9205000	chr1	9255000	9260000	65	19.9580913976973	1.21758445797484e-13	Cluster	0
chr1	9205000	9210000	chr1	9255000	9260000	70	27.9616055127201	1.3400174866535e-09	Cluster	0
chr1	9220000	9225000	chr1	9235000	9240000	210	103.1617812321	5.88406066046436e-19	Singleton	0
chr1	9220000	9225000	chr1	9255000	9260000	174	77.5506719622	1.00189373967587e-19	Cluster	0
chr1	9240000	9245000	chr1	9250000	9255000	316	140.2331316901	2.1927880381007e-34	Singleton	0
chr1	9345000	9350000	chr1	9485000	9490000	13	4.28969879337529	0.00584595863748616	Cluster	0
chr1	9355000	9360000	chr1	9485000	9490000	16	3.54006789278129	1.91125511203326e-05	Cluster	1
chr1	9645000	9650000	chr1	9745000	9750000	31	13.0297039430821	9.96073195827369e-05	Singleton	0
chr1	9645000	9650000	chr1	9920000	9925000	26	3.77719343208933	3.84493686897611e-13	Singleton	0
chr1	9685000	9690000	chr1	9710000	9715000	600	267.1300239919	2.24909525007705e-66	Cluster	0
chr1	9685000	9690000	chr1	9715000	9720000	561	201.7933225095	4.51507652834965e-93	Cluster	1
chr1	9685000	9690000	chr1	9720000	9725000	163	61.0730396872	9.8062872870475e-26	Cluster	0
chr1	9685000	9690000	chr1	9725000	9730000	75	32.5947787313002	1.85056149321313e-09	Cluster	0
chr1	9685000	9690000	chr1	9730000	9735000	125	42.8146896253	4.88588259665257e-23	Cluster	0
chr1	9685000	9690000	chr1	9735000	9740000	71	29.1735829192062	3.15693322807621e-09	Cluster	0
chr1	9685000	9690000	chr1	9740000	9745000	78	29.4306169816049	1.22235996186686e-12	Cluster	0
chr1	9685000	9690000	chr1	9745000	9750000	189	60.272942479	2.55889514274414e-38	Cluster	0
chr1	9685000	9690000	chr1	9750000	9755000	110	25.2798709768654	6.38699688359355e-33	Cluster	0
chr1	9685000	9690000	chr1	9755000	9760000	53	18.5867575706264	3.42000250658436e-09	Cluster	0
chr1	9685000	9690000	chr1	9760000	9765000	52	16.0533613339968	9.93171051070801e-12	Cluster	0
chr1	9685000	9690000	chr1	9765000	9770000	65	19.5476769008355	4.82717760537935e-14	Cluster	0
chr1	9685000	9690000	chr1	9770000	9775000	54	14.4986598799249	1.34246923443118e-13	Cluster	0
chr1	9685000	9690000	chr1	9775000	9780000	64	17.3526432931038	9.10947535379579e-17	Cluster	0
chr1	9685000	9690000	chr1	9780000	9785000	35	8.78429644255737	9.93396848547802e-10	Cluster	0
chr1	9685000	9690000	chr1	9785000	9790000	55	9.96501339194326	4.61522056825571e-21	Cluster	0
chr1	9685000	9690000	chr1	9790000	9795000	26	8.11288060312145	1.21671374964444e-05	Cluster	0
chr1	9685000	9690000	chr1	9795000	9800000	35	11.0560027743389	2.84639475614187e-07	Cluster	0
chr1	9685000	9690000	chr1	9800000	9805000	24	8.90957033790606	0.000418344923472497	Cluster	0
chr1	9685000	9690000	chr1	9805000	9810000	17	6.28868091162677	0.0040276882839054	Cluster	0
chr1	9685000	9690000	chr1	9815000	9820000	16	5.80011273759778	0.00458787554907253	Cluster	0
chr1	9685000	9690000	chr1	9820000	9825000	20	7.68075934209418	0.0023521345220485	Cluster	0
chr1	9685000	9690000	chr1	9825000	9830000	24	6.33327392532743	1.79623859910592e-06	Cluster	0
chr1	9685000	9690000	chr1	9840000	9845000	36	13.0072058869263	8.8365763728364e-07	Cluster	0
chr1	9685000	9690000	chr1	9845000	9850000	58	28.4061770558131	6.61161580655403e-06	Cluster	0
chr1	9685000	9690000	chr1	9880000	9885000	30	9.49440619867188	2.69861437642293e-06	Cluster	1
chr1	9685000	9690000	chr1	9885000	9890000	24	8.20306941582049	0.000122997990994598	Cluster	0
chr1	9685000	9690000	chr1	9915000	9920000	13	4.45382196144453	0.0026049499347947	Cluster	0
chr1	9685000	9690000	chr1	9920000	9925000	42	12.0030219937898	1.15247410009408e-10	Cluster	0
chr1	9685000	9690000	chr1	9925000	9930000	42	8.30095174798953	6.57064883314017e-15	Cluster	1
chr1	9685000	9690000	chr1	9930000	9935000	27	7.51615649662083	9.3359092758405e-07	Cluster	0
chr1	9685000	9690000	chr1	9970000	9975000	16	4.56913580957323	9.93762610378749e-05	Singleton	0
chr1	9690000	9695000	chr1	9710000	9715000	516	233.9234961122	6.11327886145021e-55	Cluster	0
chr1	9690000	9695000	chr1	9745000	9750000	108	47.2825451528	4.91548801910966e-13	Cluster	0
chr1	9690000	9695000	chr1	9785000	9790000	20	7.74270739015268	0.00258245021911028	Cluster	0
chr1	9690000	9695000	chr1	9920000	9925000	20	8.83845967960041	0.00378155968827834	Cluster	0
chr1	9690000	9695000	chr1	9925000	9930000	18	6.27053563296491	0.00149136212538968	Cluster	0
chr1	9710000	9715000	chr1	9750000	9755000	90	39.7745596397	5.19909949214404e-10	Cluster	0
chr1	9715000	9720000	chr1	9745000	9750000	219	101.7435184699	1.80124930569569e-22	Cluster	1
chr1	9775000	9780000	chr1	9920000	9925000	12	4.40138552887649	0.00671693375317583	Cluster	0
chr1	9780000	9785000	chr1	9920000	9925000	13	2.72222191660468	8.58178172484801e-05	Cluster	1
chr1	9800000	9805000	chr1	9920000	9925000	16	3.68373619822861	3.08790424673092e-05	Cluster	1
chr1	9815000	9820000	chr1	9920000	9925000	13	3.16176122774944	0.000371910095144294	Cluster	0
chr1	9835000	9840000	chr1	9920000	9925000	19	5.57209386886568	0.000120372314851789	Cluster	0
chr1	9840000	9845000	chr1	9920000	9925000	62	10.5082039807465	3.45514998579773e-26	Cluster	0
chr1	9840000	9845000	chr1	9925000	9930000	43	7.05770483143355	4.52690561545771e-18	Cluster	0
chr1	9840000	9845000	chr1	9930000	9935000	21	6.17396327209945	4.77714060862299e-05	Cluster	0
chr1	9840000	9845000	chr1	10000000	10005000	19	7.13260808395104	0.000733959613178875	Cluster	0
chr1	9845000	9850000	chr1	9880000	9885000	97	33.9478405112001	1.41363529584662e-16	Cluster	0
chr1	9845000	9850000	chr1	9885000	9890000	55	26.6046883882742	3.61502694035859e-05	Cluster	0
chr1	9845000	9850000	chr1	9890000	9895000	37	12.4452123337834	5.40130409958036e-07	Cluster	0
chr1	9845000	9850000	chr1	9895000	9900000	38	16.6510003092444	0.000140721495409854	Cluster	0
chr1	9845000	9850000	chr1	9910000	9915000	38	9.4940226367097	1.44085421783791e-10	Cluster	0
chr1	9845000	9850000	chr1	9915000	9920000	54	9.7240722143077	8.9773222102623e-22	Cluster	0
chr1	9845000	9850000	chr1	9920000	9925000	139	25.3183855908557	6.86713144781406e-54	Cluster	1
chr1	9845000	9850000	chr1	9925000	9930000	91	16.681788993967	2.77142191224299e-34	Cluster	0
chr1	9845000	9850000	chr1	9930000	9935000	53	14.5277497890589	5.16147555209483e-13	Cluster	0
chr1	9845000	9850000	chr1	9960000	9965000	26	9.91997616993816	8.671436739069e-05	Singleton	0
chr1	9845000	9850000	chr1	9995000	10000000	22	7.77079857593372	0.00011031316432902	Cluster	1
chr1	9850000	9855000	chr1	9920000	9925000	27	9.11367917158381	3.12161773174976e-05	Cluster	0
chr1	9860000	9865000	chr1	9920000	9925000	39	17.1575536555709	0.000119910962031012	Cluster	0
chr1	9885000	9890000	chr1	9920000	9925000	45	18.9996994224835	1.02602507782848e-05	Singleton	0
chr1	9925000	9930000	chr1	10090000	10095000	19	5.21981760301857	5.07165539806764e-05	Cluster	0
chr1	9930000	9935000	chr1	10000000	10005000	41	15.2380793242216	1.40812178376001e-06	Cluster	1
chr1	9930000	9935000	chr1	10090000	10095000	20	4.98637819972582	7.37454893504045e-06	Cluster	0
chr1	9935000	9940000	chr1	10000000	10005000	29	10.2311948900401	3.19785563654099e-05	Cluster	0
chr1	9935000	9940000	chr1	10090000	10095000	18	3.33050769526473	3.82361033143585e-07	Cluster	1
chr1	9965000	9970000	chr1	10090000	10095000	16	4.92324837861291	0.000235327398729648	Cluster	0
chr1	9970000	9975000	chr1	10090000	10095000	17	4.68631814257629	3.7872114387364e-05	Cluster	0
chr1	9985000	9990000	chr1	10090000	10095000	18	6.63482082523643	0.00278670551171	Cluster	0
chr1	9995000	10000000	chr1	10090000	10095000	24	7.99078937338512	1.9982801244872e-05	Cluster	0
chr1	10000000	10005000	chr1	10080000	10085000	20	8.05802822405326	0.00409713460632898	Cluster	0
chr1	10000000	10005000	chr1	10090000	10095000	82	18.6991937111358	8.08061514025881e-26	Cluster	0
chr1	10000000	10005000	chr1	10095000	10100000	25	8.31796503908149	5.45568305556513e-05	Cluster	0
chr1	10005000	10010000	chr1	10090000	10095000	23	8.27290012628972	0.0003746222143094	Cluster	0
chr1	10010000	10015000	chr1	10080000	10085000	30	9.40455894580155	2.23372566056223e-06	Cluster	0
chr1	10010000	10015000	chr1	10090000	10095000	99	21.3609843208892	8.17255889376832e-33	Cluster	1
chr1	10010000	10015000	chr1	10095000	10100000	35	9.50958620175487	7.43019346286445e-09	Cluster	0
chr1	10010000	10015000	chr1	10210000	10215000	15	3.4421204057795	5.73949280695477e-05	Cluster	0
chr1	10010000	10015000	chr1	10225000	10230000	20	8.81069984877311	0.00365020934992713	Cluster	0
chr1	10010000	10015000	chr1	10230000	10235000	57	21.2902162956769	1.20282715859656e-09	Cluster	1
chr1	10010000	10015000	chr1	10395000	10400000	12	1.84772223611514	9.3066261183157e-06	Singleton	0
chr1	10090000	10095000	chr1	10225000	10230000	28	10.3657780568562	2.60604161265147e-05	Cluster	0
chr1	10090000	10095000	chr1	10230000	10235000	59	24.7131940765572	3.5247220978867e-08	Cluster	1
chr1	10225000	10230000	chr1	10455000	10460000	14	5.63609476210437	0.00758418570978939	Cluster	0
chr1	10230000	10235000	chr1	10395000	10400000	22	6.6736322342427	4.72274373598117e-05	Singleton	0
chr1	10230000	10235000	chr1	10455000	10460000	39	14.2288870508626	3.7061607631369e-07	Cluster	1
chr1	10230000	10235000	chr1	10460000	10465000	30	9.62518909084931	3.55134565727262e-06	Cluster	0
chr1	10265000	10270000	chr1	10340000	10345000	31	12.1646785866752	2.7818988364139e-05	Cluster	0
chr1	10265000	10270000	chr1	10455000	10460000	18	3.78804109954405	5.04835751401219e-07	Cluster	1
chr1	10270000	10275000	chr1	10335000	10340000	24	11.0199693885335	0.0072407300942929	Cluster	0
chr1	10270000	10275000	chr1	10340000	10345000	53	23.3309882108195	8.6840875136577e-07	Cluster	1
chr1	10270000	10275000	chr1	10355000	10360000	22	8.67256489487702	0.00177317332761786	Cluster	0
chr1	10270000	10275000	chr1	10455000	10460000	16	6.80428084515653	0.00708866668722256	Cluster	0
chr1	10270000	10275000	chr1	10480000	10485000	13	2.66965929456405	7.05642917196305e-05	Singleton	0
chr1	10285000	10290000	chr1	10455000	10460000	13	3.8678802145833	0.00239262746610763	Cluster	0
chr1	10455000	10460000	chr1	10465000	10470000	88	33.1451913414001	2.60207414082502e-13	Singleton	0
chr1	10485000	10490000	chr1	10550000	10555000	26	12.5208115140654	0.00877130708090017	Cluster	0
chr1	10485000	10490000	chr1	10555000	10560000	64	25.7289251451724	1.04420928171343e-08	Cluster	0
chr1	10490000	10495000	chr1	10545000	10550000	31	14.9180409418595	0.00335881276723916	Cluster	0
chr1	10490000	10495000	chr1	10550000	10555000	70	26.7950285305618	3.60920468142483e-11	Cluster	0
chr1	10490000	10495000	chr1	10555000	10560000	130	55.2347593702	1.82376878330203e-16	Cluster	1
chr1	10550000	10555000	chr1	10750000	10755000	22	9.48695998173124	0.00168650120276774	Cluster	0
chr1	10550000	10555000	chr1	11000000	11005000	15	2.40770596677845	8.17070026347876e-07	Cluster	0
chr1	10550000	10555000	chr1	11045000	11050000	16	6.31271605877663	0.00341948412393378	Cluster	0
chr1	10555000	10560000	chr1	10750000	10755000	113	21.7470526235122	8.83146429096366e-42	Cluster	0
chr1	10555000	10560000	chr1	10755000	10760000	19	4.93698575932101	2.36996311847507e-05	Cluster	0
chr1	10555000	10560000	chr1	10780000	10785000	14	4.01301906990059	0.00104728508754104	Cluster	0
chr1	10555000	10560000	chr1	10810000	10815000	16	4.38632092636559	0.000238741530847098	Cluster	0
chr1	10555000	10560000	chr1	10840000	10845000	15	2.59317408837249	2.03688713891338e-06	Cluster	1
chr1	10555000	10560000	chr1	10860000	10865000	19	4.43608647232611	5.29245984691912e-06	Cluster	0
chr1	10555000	10560000	chr1	10885000	10890000	12	3.08762901598448	0.00111681566895091	Cluster	0
chr1	10555000	10560000	chr1	10905000	10910000	15	2.47383329052997	1.14256632778704e-06	Cluster	0
chr1	10555000	10560000	chr1	10910000	10915000	27	3.26309434498445	1.33673349868596e-14	Cluster	0
chr1	10555000	10560000	chr1	10915000	10920000	13	2.60796604127618	5.57306272322106e-05	Cluster	0
chr1	10555000	10560000	chr1	10920000	10925000	22	2.99319858360854	5.02422424429839e-11	Cluster	0
chr1	10555000	10560000	chr1	10925000	10930000	55	3.60067941527242	1.66166542261927e-42	Cluster	0
chr1	10555000	10560000	chr1	10930000	10935000	31	3.48777983503354	1.57597163324205e-17	Cluster	0
chr1	10555000	10560000	chr1	10935000	10940000	13	2.95689794175533	0.000194755195303419	Cluster	0
chr1	10555000	10560000	chr1	10940000	10945000	13	2.39868174349099	2.35453833384488e-05	Cluster	0
chr1	10555000	10560000	chr1	10945000	10950000	18	2.43580024698532	3.56320707792639e-09	Cluster	0
chr1	10555000	10560000	chr1	10950000	10955000	13	2.60298345265865	5.46892488090406e-05	Cluster	0
chr1	10555000	10560000	chr1	10965000	10970000	27	3.76207425199397	3.70569755395854e-13	Cluster	0
chr1	10555000	10560000	chr1	10970000	10975000	23	2.62041432457988	4.86799416358911e-13	Cluster	0
chr1	10555000	10560000	chr1	10975000	10980000	17	2.20463078147177	5.74197547680142e-09	Cluster	0
chr1	10555000	10560000	chr1	10980000	10985000	20	3.21852056112166	7.42556133102369e-09	Cluster	0
chr1	10555000	10560000	chr1	10990000	10995000	17	2.39557689056236	1.92875746039323e-08	Cluster	0
chr1	10555000	10560000	chr1	10995000	11000000	34	4.34955633287294	1.62791720241078e-17	Cluster	0
chr1	10555000	10560000	chr1	11000000	11005000	47	4.77467591182409	3.48991141149272e-28	Cluster	0
chr1	10555000	10560000	chr1	11010000	11015000	15	2.83382122494656	5.97353828042418e-06	Cluster	0
chr1	10555000	10560000	chr1	11015000	11020000	12	2.83291524389283	0.000523869214363183	Cluster	0
chr1	10555000	10560000	chr1	11020000	11025000	38	6.78639446969465	8.9259261634888e-16	Cluster	0
chr1	10555000	10560000	chr1	11025000	11030000	47	8.976777626777	4.03293809282707e-18	Cluster	0
chr1	10555000	10560000	chr1	11030000	11035000	18	5.23277859913074	0.000174618849268946	Cluster	0
chr1	10555000	10560000	chr1	11045000	11050000	61	14.219566733667	4.99582650281898e-19	Cluster	0
chr1	10555000	10560000	chr1	11050000	11055000	15	4.92240475399779	0.00250940994617962	Cluster	0
chr1	10555000	10560000	chr1	11060000	11065000	16	3.00222933886164	2.42614798145905e-06	Cluster	0
chr1	10555000	10560000	chr1	11065000	11070000	12	3.25767428958833	0.00177340139496982	Cluster	0
chr1	10555000	10560000	chr1	11070000	11075000	35	7.15787126394386	6.09203805284022e-13	Cluster	0
chr1	10555000	10560000	chr1	11090000	11095000	14	3.17889250664733	9.86904595686108e-05	Cluster	0
chr1	10560000	10565000	chr1	10750000	10755000	28	8.49930475308688	2.94976168656222e-06	Cluster	0
chr1	10565000	10570000	chr1	10645000	10650000	19	6.99691301773604	0.00198536748335293	Cluster	0
chr1	10565000	10570000	chr1	10675000	10680000	24	10.0473515365947	0.00222748148291449	Cluster	0
chr1	10565000	10570000	chr1	10685000	10690000	15	4.96271137619364	0.00271124567962191	Cluster	0
chr1	10565000	10570000	chr1	10690000	10695000	17	3.52487745195687	4.10028174035513e-06	Cluster	0
chr1	10565000	10570000	chr1	10740000	10745000	16	4.65585241978767	0.000461901794107606	Cluster	0
chr1	10565000	10570000	chr1	10745000	10750000	21	5.51737411627508	9.02626579191194e-06	Cluster	0
chr1	10565000	10570000	chr1	10750000	10755000	64	14.6594347992856	2.78627002638426e-20	Cluster	0
chr1	10565000	10570000	chr1	10795000	10800000	14	4.59609566525541	0.00375679943088124	Cluster	0
chr1	10565000	10570000	chr1	10920000	10925000	14	2.20452865012639	1.68570255938867e-06	Cluster	0
chr1	10565000	10570000	chr1	10925000	10930000	28	2.56405551358191	4.03297225314185e-18	Cluster	0
chr1	10565000	10570000	chr1	10930000	10935000	17	2.4961413431924	3.47590541699636e-08	Cluster	0
chr1	10565000	10570000	chr1	10980000	10985000	16	2.33118349144946	8.63842224837696e-08	Cluster	0
chr1	10565000	10570000	chr1	10990000	10995000	17	1.84777731744899	4.26780136094968e-10	Cluster	0
chr1	10565000	10570000	chr1	10995000	11000000	16	3.00329244524398	2.43520267096212e-06	Cluster	0
chr1	10565000	10570000	chr1	11000000	11005000	17	3.2604855932908	1.43743874135319e-06	Cluster	0
chr1	10565000	10570000	chr1	11010000	11015000	13	2.10302855041927	5.92529153379503e-06	Cluster	0
chr1	10565000	10570000	chr1	11020000	11025000	27	4.47896970954613	2.84061838772467e-12	Cluster	0
chr1	10565000	10570000	chr1	11025000	11030000	25	5.87495560379255	2.26053112326075e-08	Cluster	0
chr1	10565000	10570000	chr1	11045000	11050000	43	9.27295082476521	7.38494580339105e-15	Cluster	0
chr1	10565000	10570000	chr1	11070000	11075000	19	4.70335572236692	2.70296879126357e-06	Cluster	0
chr1	10570000	10575000	chr1	10640000	10645000	59	26.6639918624701	2.13199699577534e-06	Cluster	0
chr1	10570000	10575000	chr1	10660000	10665000	37	15.9578005622214	0.00013084607683676	Cluster	0
chr1	10570000	10575000	chr1	10665000	10670000	43	15.6735271190894	4.24386697071597e-07	Cluster	0
chr1	10570000	10575000	chr1	10670000	10675000	28	12.9389749362545	0.00338458213316008	Cluster	0
chr1	10570000	10575000	chr1	10675000	10680000	50	18.3026224624612	4.07364957549062e-08	Cluster	1
chr1	10570000	10575000	chr1	10680000	10685000	27	9.86988739613892	0.00012033814247389	Cluster	0
chr1	10570000	10575000	chr1	10685000	10690000	24	8.94227049837234	0.00044099648538997	Cluster	0
chr1	10570000	10575000	chr1	10695000	10700000	16	5.75396138581343	0.00424252892806982	Cluster	0
chr1	10570000	10575000	chr1	10700000	10705000	19	6.836485211095	0.00151469720086739	Cluster	0
chr1	10570000	10575000	chr1	10705000	10710000	20	8.23943892513079	0.00526261740687475	Cluster	0
chr1	10570000	10575000	chr1	10710000	10715000	15	5.4750163170577	0.00685843935646278	Cluster	0
chr1	10570000	10575000	chr1	10720000	10725000	25	6.46683235199707	7.13694153160316e-07	Cluster	0
chr1	10570000	10575000	chr1	10740000	10745000	21	8.25758259760456	0.00231063552135531	Cluster	0
chr1	10570000	10575000	chr1	10745000	10750000	34	9.83340577426474	5.72875381409649e-08	Cluster	0
chr1	10570000	10575000	chr1	10750000	10755000	141	26.7732036079631	1.39840858420957e-52	Cluster	1
chr1	10570000	10575000	chr1	10755000	10760000	26	5.94904776897169	3.73899379454482e-08	Cluster	0
chr1	10570000	10575000	chr1	10760000	10765000	30	5.64146852024361	2.59993425833358e-11	Cluster	0
chr1	10570000	10575000	chr1	10765000	10770000	14	4.53981393438077	0.00335881276723916	Cluster	0
chr1	10570000	10575000	chr1	10770000	10775000	15	4.90083065710135	0.00240450899205185	Cluster	0
chr1	10570000	10575000	chr1	10790000	10795000	21	8.7040661424122	0.00432479964406294	Cluster	0
chr1	10570000	10575000	chr1	10810000	10815000	18	5.18102127129274	0.000154262402077022	Cluster	0
chr1	10570000	10575000	chr1	10815000	10820000	25	6.14999693021222	2.82642842732239e-07	Cluster	0
chr1	10570000	10575000	chr1	10850000	10855000	15	4.33534899975108	0.000696748234037619	Cluster	0
chr1	10570000	10575000	chr1	10855000	10860000	14	2.75842628500109	2.13565631892553e-05	Cluster	0
chr1	10570000	10575000	chr1	10895000	10900000	12	2.43258055568793	0.000131358314768956	Cluster	0
chr1	10570000	10575000	chr1	10900000	10905000	16	2.67234401962503	5.33631887262672e-07	Cluster	0
chr1	10570000	10575000	chr1	10905000	10910000	12	2.78598291326343	0.000451548645930684	Cluster	0
chr1	10570000	10575000	chr1	10910000	10915000	25	3.74427267612672	1.47349966788875e-11	Cluster	0
chr1	10570000	10575000	chr1	10915000	10920000	16	2.9467690131104	1.90947810370441e-06	Cluster	0
chr1	10570000	10575000	chr1	10920000	10925000	37	3.41345989246078	1.12158107434124e-23	Cluster	0
chr1	10570000	10575000	chr1	10925000	10930000	66	4.14478982271004	4.62762570791063e-52	Cluster	1
chr1	10570000	10575000	chr1	10930000	10935000	39	4.00688254548711	2.70416249777729e-23	Cluster	0
chr1	10570000	10575000	chr1	10935000	10940000	25	3.3644132636822	1.51127601926626e-12	Cluster	0
chr1	10570000	10575000	chr1	10940000	10945000	25	2.68556594376613	1.09860052611583e-14	Cluster	0
chr1	10570000	10575000	chr1	10945000	10950000	13	2.72957917071761	8.81563922370318e-05	Cluster	0
chr1	10570000	10575000	chr1	10950000	10955000	17	2.93136653720197	3.33005221917619e-07	Cluster	0
chr1	10570000	10575000	chr1	10955000	10960000	16	3.25145734604457	6.66965861328948e-06	Cluster	0
chr1	10570000	10575000	chr1	10965000	10970000	30	4.32150619712509	3.45530037099851e-14	Cluster	0
chr1	10570000	10575000	chr1	10970000	10975000	22	2.94784830988154	3.77238688652854e-11	Cluster	0
chr1	10570000	10575000	chr1	10975000	10980000	22	2.44341620163828	1.04178375904351e-12	Cluster	0
chr1	10570000	10575000	chr1	10980000	10985000	28	3.66599185189741	2.83222741524236e-14	Cluster	0
chr1	10570000	10575000	chr1	10985000	10990000	17	2.6535549979984	8.2263123564593e-08	Cluster	0
chr1	10570000	10575000	chr1	10990000	10995000	34	2.67204313823544	5.95319282102179e-24	Cluster	0
chr1	10570000	10575000	chr1	10995000	11000000	49	5.00739167366913	2.97827903293903e-29	Cluster	0
chr1	10570000	10575000	chr1	11000000	11005000	50	5.50653143185442	2.15647989753204e-28	Cluster	0
chr1	10570000	10575000	chr1	11010000	11015000	26	3.19657489751808	6.51023965346775e-14	Cluster	0
chr1	10570000	10575000	chr1	11015000	11020000	22	3.19445984171974	1.70073492801103e-10	Cluster	0
chr1	10570000	10575000	chr1	11020000	11025000	48	7.94938987342007	6.25727078181229e-21	Cluster	0
chr1	10570000	10575000	chr1	11025000	11030000	84	10.5184229587382	1.53432889771547e-44	Cluster	0
chr1	10570000	10575000	chr1	11030000	11035000	18	6.03099221175257	0.000954401545629504	Cluster	0
chr1	10570000	10575000	chr1	11035000	11040000	24	6.46607080058111	2.5695828823113e-06	Cluster	0
chr1	10570000	10575000	chr1	11040000	11045000	24	6.22198888721937	2.69053043292652e-07	Cluster	0
chr1	10570000	10575000	chr1	11045000	11050000	67	16.6396601786164	2.12831395233924e-19	Cluster	0
chr1	10570000	10575000	chr1	11050000	11055000	19	5.66019494568163	0.000147804201233919	Cluster	0
chr1	10570000	10575000	chr1	11060000	11065000	14	3.38860538988534	0.000192605442685085	Cluster	0
chr1	10570000	10575000	chr1	11065000	11070000	15	3.69226096616483	0.000125615580121736	Cluster	0
chr1	10570000	10575000	chr1	11070000	11075000	36	8.35800931946231	1.01993341942171e-11	Cluster	0
chr1	10570000	10575000	chr1	11095000	11100000	12	2.74625301181875	0.000396717606228434	Cluster	0
chr1	10570000	10575000	chr1	11110000	11115000	14	3.70820682663608	0.000128937225395625	Cluster	0
chr1	10570000	10575000	chr1	11120000	11125000	29	7.1557664137732	4.63935056060281e-09	Cluster	1
chr1	10575000	10580000	chr1	10750000	10755000	67	18.3551449598836	2.75968766965315e-17	Cluster	0
chr1	10575000	10580000	chr1	10755000	10760000	13	4.15147193602032	0.0044255204174669	Cluster	0
chr1	10575000	10580000	chr1	10850000	10855000	15	3.0805237332991	1.60538072122293e-05	Cluster	0
chr1	10575000	10580000	chr1	10880000	10885000	12	2.29960998844437	7.73726177174745e-05	Cluster	0
chr1	10575000	10580000	chr1	10925000	10930000	33	2.95144825002929	1.42883691128484e-21	Cluster	0
chr1	10575000	10580000	chr1	10930000	10935000	18	2.86510053596152	4.19087416760032e-08	Cluster	0
chr1	10575000	10580000	chr1	10965000	10970000	20	3.05817632948563	3.1709492325257e-09	Cluster	0
chr1	10575000	10580000	chr1	10980000	10985000	15	2.6504862163132	2.65416759489039e-06	Cluster	0
chr1	10575000	10580000	chr1	10990000	10995000	17	2.04358556750865	1.88533116493161e-09	Cluster	0
chr1	10575000	10580000	chr1	10995000	11000000	30	3.48773166648772	1.32170959500143e-16	Cluster	0
chr1	10575000	10580000	chr1	11000000	11005000	25	3.80584813767595	2.07404233211819e-11	Cluster	0
chr1	10575000	10580000	chr1	11020000	11025000	28	5.37850849121948	3.3656579952763e-11	Cluster	0
chr1	10575000	10580000	chr1	11025000	11030000	27	7.09034998868749	5.85214515186396e-08	Cluster	0
chr1	10575000	10580000	chr1	11045000	11050000	44	11.2021453031343	9.70251584428198e-13	Cluster	0
chr1	10575000	10580000	chr1	11050000	11055000	15	3.90013046128997	0.000228535246506612	Cluster	0
chr1	10575000	10580000	chr1	11065000	11070000	12	2.66224216920814	0.000301199088051855	Cluster	0
chr1	10575000	10580000	chr1	11070000	11075000	22	5.64263310770719	7.43572664354012e-07	Cluster	0
chr1	10575000	10580000	chr1	11120000	11125000	15	4.84583647299373	0.000634159529122648	Cluster	0
chr1	10750000	10755000	chr1	10850000	10855000	15	5.38429137229707	0.00587868470992453	Cluster	0
chr1	10750000	10755000	chr1	10860000	10865000	18	6.11067557395845	0.00110862009598298	Cluster	1
chr1	10750000	10755000	chr1	10885000	10890000	12	3.69154880466851	0.00497926783518371	Cluster	0
chr1	10750000	10755000	chr1	10890000	10895000	14	4.60096831862101	0.00379437656330023	Cluster	1
chr1	10750000	10755000	chr1	10920000	10925000	13	3.19059067964458	0.000404745096890913	Cluster	0
chr1	10750000	10755000	chr1	10925000	10930000	43	3.80415849637454	3.74154172729242e-28	Cluster	1
chr1	10750000	10755000	chr1	10930000	10935000	12	3.63413016907822	0.00439270135892827	Cluster	0
chr1	10750000	10755000	chr1	10950000	10955000	13	2.58865052429167	5.16357666291742e-05	Cluster	1
chr1	10750000	10755000	chr1	10965000	10970000	13	3.62058179692669	0.00131800389218357	Cluster	0
chr1	10750000	10755000	chr1	10995000	11000000	15	3.95112541473987	0.000263214469718127	Cluster	0
chr1	10750000	10755000	chr1	11000000	11005000	17	4.29196867987089	5.15817317259279e-05	Cluster	1
chr1	10750000	10755000	chr1	11020000	11025000	20	5.8795874664673	1.86596836154878e-05	Cluster	1
chr1	10750000	10755000	chr1	11025000	11030000	23	7.70467433487418	3.34311134695812e-05	Cluster	0
chr1	10750000	10755000	chr1	11070000	11075000	21	5.78054683642633	4.11899446575995e-06	Singleton	0
chr1	10990000	10995000	chr1	11045000	11050000	41	14.2028763181127	2.33763746829418e-07	Singleton	0
chr1	11025000	11030000	chr1	11060000	11065000	47	20.7096481477936	1.80412300687678e-05	Singleton	0
chr1	11045000	11050000	chr1	11060000	11065000	145	70.2006935344	6.01043874567561e-13	Cluster	1
chr1	11045000	11050000	chr1	11065000	11070000	132	61.9040561577	9.80162549043744e-13	Cluster	0
chr1	11060000	11065000	chr1	11070000	11075000	104	51.0451411818	4.57190150193388e-09	Cluster	0
chr1	11720000	11725000	chr1	11740000	11745000	58	27.7322888755251	3.22235895340302e-06	Singleton	0
chr1	11720000	11725000	chr1	11775000	11780000	21	5.62884212631095	1.22086078277563e-05	Singleton	0
chr1	11740000	11745000	chr1	11770000	11775000	27	11.8033543107272	0.00191379089342964	Cluster	0
chr1	11740000	11745000	chr1	11780000	11785000	25	6.64532327582698	1.16924281187946e-06	Cluster	1
chr1	11860000	11865000	chr1	11965000	11970000	21	8.68439453242149	0.00130549847551105	Cluster	0
chr1	11865000	11870000	chr1	11955000	11960000	18	5.80281588022361	0.000608174999861774	Cluster	0
chr1	11865000	11870000	chr1	11965000	11970000	44	18.7036385466416	3.54150233518818e-06	Cluster	1
chr1	11875000	11880000	chr1	11965000	11970000	21	8.85282005595635	0.00165784431765545	Cluster	0
chr1	11900000	11905000	chr1	11965000	11970000	25	8.39349336963778	6.30354300064066e-05	Singleton	0
chr1	11965000	11970000	chr1	12040000	12045000	42	17.4726042745228	3.61509698305104e-06	Singleton	0
chr1	11965000	11970000	chr1	12100000	12105000	42	20.3982757034316	0.000129748029374696	Cluster	0
chr1	11965000	11970000	chr1	12135000	12140000	45	20.7606360361991	2.10499975238397e-05	Cluster	1
chr1	11965000	11970000	chr1	12145000	12150000	22	8.19390614345434	0.000234572123571533	Cluster	0
chr1	11970000	11975000	chr1	12100000	12105000	35	14.4979745300985	2.43075551609257e-05	Cluster	1
chr1	11970000	11975000	chr1	12110000	12115000	33	15.2964636339466	0.000350885200629589	Cluster	0
chr1	11980000	11985000	chr1	12100000	12105000	25	11.2225115488394	0.00135899498299885	Cluster	0
chr1	11990000	11995000	chr1	12015000	12020000	36	16.1369702228273	0.000352049576870867	Cluster	1
chr1	11990000	11995000	chr1	12020000	12025000	30	14.9342492253176	0.00662052060468734	Cluster	0
chr1	12045000	12050000	chr1	12135000	12140000	48	23.6810883909298	5.68774480930034e-05	Cluster	0
chr1	12055000	12060000	chr1	12135000	12140000	40	14.7688032755584	1.68513036373795e-06	Cluster	0
chr1	12060000	12065000	chr1	12135000	12140000	74	29.3646768675052	4.74172149178833e-11	Cluster	1
chr1	12060000	12065000	chr1	12145000	12150000	23	10.836900606053	0.00405691818728586	Cluster	0
chr1	12065000	12070000	chr1	12135000	12140000	71	32.9574962714002	6.86628934907368e-08	Cluster	0
chr1	12180000	12185000	chr1	12255000	12260000	21	5.72275686579659	1.56957429146324e-05	Cluster	0
chr1	12180000	12185000	chr1	12265000	12270000	23	4.6714489384459	3.32668335698109e-08	Cluster	0
chr1	12185000	12190000	chr1	12255000	12260000	37	9.41418564651802	4.3191858587542e-10	Cluster	0
chr1	12185000	12190000	chr1	12260000	12265000	32	7.48726263392743	1.1438244292003e-09	Cluster	0
chr1	12185000	12190000	chr1	12265000	12270000	45	7.5794773815734	1.7880746471356e-18	Cluster	1
chr1	12190000	12195000	chr1	12255000	12260000	20	6.65174912293999	0.000396355303725683	Cluster	0
chr1	12190000	12195000	chr1	12265000	12270000	15	5.32614119726923	0.00530994038008662	Cluster	0
chr1	12200000	12205000	chr1	12270000	12275000	18	6.06290930474956	0.00101396852971547	Cluster	0
chr1	12205000	12210000	chr1	12255000	12260000	109	50.4341102144	1.01961035086514e-11	Cluster	0
chr1	12205000	12210000	chr1	12260000	12265000	85	39.5222074425	3.11881043172041e-09	Cluster	0
chr1	12205000	12210000	chr1	12270000	12275000	70	26.1467707583154	8.21314214705587e-11	Cluster	0
chr1	12290000	12295000	chr1	12675000	12680000	14	2.24407718599577	2.07598484798304e-06	Singleton	0
chr1	12340000	12345000	chr1	12495000	12500000	19	6.43316005043891	0.000730876363331676	Cluster	0
chr1	12345000	12350000	chr1	12495000	12500000	28	12.6450909058525	0.00243231177041186	Cluster	0
chr1	12350000	12355000	chr1	12495000	12500000	20	6.84697461503401	0.000574210732245759	Cluster	0
chr1	12355000	12360000	chr1	12495000	12500000	52	13.0046114541216	2.81493772263544e-14	Cluster	1
chr1	12365000	12370000	chr1	12495000	12500000	17	5.73716869310968	0.00152532928540544	Cluster	0
chr1	12375000	12380000	chr1	12495000	12500000	21	8.09429105981201	0.0018065254720812	Cluster	0
chr1	12400000	12405000	chr1	12495000	12500000	46	16.6631453080517	2.32270102046473e-08	Cluster	1
chr1	12400000	12405000	chr1	12505000	12510000	18	6.92952989024182	0.00445243628226595	Cluster	0
chr1	12400000	12405000	chr1	12675000	12680000	21	3.04596297717336	4.66984654669641e-10	Cluster	1
chr1	12405000	12410000	chr1	12495000	12500000	44	19.4985068528602	1.00023768729365e-05	Cluster	0
chr1	12405000	12410000	chr1	12675000	12680000	13	3.38175837418596	0.000700480823905169	Cluster	0
chr1	12410000	12415000	chr1	12495000	12500000	25	9.63787312475507	0.000526462632710534	Cluster	0
chr1	12495000	12500000	chr1	12505000	12510000	549	194.3448437049	3.76519221846139e-92	Singleton	0
chr1	12495000	12500000	chr1	12565000	12570000	33	13.1018685881337	7.69842264973359e-05	Cluster	0
chr1	12495000	12500000	chr1	12570000	12575000	31	13.3091626458231	0.000539537506023175	Cluster	0
chr1	12495000	12500000	chr1	12575000	12580000	43	13.2705861038588	4.14971545866689e-09	Cluster	1
chr1	12495000	12500000	chr1	12645000	12650000	14	4.46602087213618	0.00288382140798069	Cluster	0
chr1	12495000	12500000	chr1	12650000	12655000	21	6.66833786771691	0.000141796818820504	Cluster	0
chr1	12495000	12500000	chr1	12660000	12665000	64	9.22110895984955	9.39190054654379e-30	Cluster	0
chr1	12495000	12500000	chr1	12665000	12670000	23	5.72886963614193	1.1944664592879e-06	Cluster	0
chr1	12495000	12500000	chr1	12670000	12675000	48	5.56465325028714	2.49376286974882e-26	Cluster	0
chr1	12495000	12500000	chr1	12675000	12680000	167	15.4932995285477	1.51501097941855e-105	Cluster	1
chr1	12495000	12500000	chr1	12680000	12685000	33	4.88790971274826	3.25208021915333e-15	Cluster	0
chr1	12495000	12500000	chr1	12685000	12690000	21	3.85939468602323	2.84350791850511e-08	Cluster	0
chr1	13990000	13995000	chr1	14050000	14055000	75	23.1465756719514	1.74692628468314e-16	Singleton	0
chr1	13990000	13995000	chr1	14120000	14125000	14	5.03846438308723	0.00277439841089587	Cluster	0
chr1	13990000	13995000	chr1	14130000	14135000	14	3.18461151822156	0.000100633135173866	Cluster	0
chr1	13990000	13995000	chr1	14135000	14140000	14	2.88391762733074	3.47620548632425e-05	Cluster	1
chr1	13995000	14000000	chr1	14025000	14030000	154	73.2311781593	2.42203506467084e-14	Singleton	0
chr1	14025000	14030000	chr1	14050000	14055000	552	274.523298972	3.86522301652372e-47	Cluster	1
chr1	14025000	14030000	chr1	14065000	14070000	124	57.5404708493	2.84656234428452e-12	Cluster	0
chr1	14025000	14030000	chr1	14070000	14075000	154	57.9616117013	3.60090702125529e-24	Cluster	0
chr1	14025000	14030000	chr1	14075000	14080000	222	74.5936772304	1.70457346722378e-41	Cluster	0
chr1	14025000	14030000	chr1	14080000	14085000	111	49.3056103829	5.53197812920089e-13	Cluster	0
chr1	14025000	14030000	chr1	14085000	14090000	115	41.6182673093	1.47446446362075e-18	Cluster	0
chr1	14025000	14030000	chr1	14090000	14095000	64	23.3267829080265	2.45416975844609e-10	Cluster	0
chr1	14025000	14030000	chr1	14095000	14100000	63	22.4679619803251	1.49400509572889e-10	Cluster	0
chr1	14025000	14030000	chr1	14105000	14110000	39	18.2998199643076	0.000439705935886533	Cluster	0
chr1	14025000	14030000	chr1	14125000	14130000	49	17.8869864227126	5.30955089484243e-08	Singleton	0
chr1	14025000	14030000	chr1	14285000	14290000	20	4.83819461565287	4.71749287805071e-06	Singleton	0
chr1	14025000	14030000	chr1	14835000	14840000	18	5.56386818159099	0.000369330180083019	Cluster	0
chr1	14025000	14030000	chr1	14840000	14845000	30	9.90463378633777	1.35472527769898e-06	Cluster	0
chr1	14025000	14030000	chr1	14845000	14850000	96	24.9239188124735	5.62158999669945e-26	Cluster	1
chr1	14030000	14035000	chr1	14845000	14850000	21	10.3083152050929	0.0098294193648698	Cluster	0
chr1	14035000	14040000	chr1	14845000	14850000	28	9.99901754912279	1.36330089107597e-05	Cluster	0
chr1	14060000	14065000	chr1	14070000	14075000	53	26.3879665275915	2.75059010616335e-05	Singleton	0
chr1	14420000	14425000	chr1	14845000	14850000	20	3.87395941268598	1.51337854794885e-07	Cluster	0
chr1	14430000	14435000	chr1	14845000	14850000	14	4.21701499249437	0.00168809710782263	Cluster	0
chr1	14435000	14440000	chr1	14845000	14850000	22	4.66513189595218	1.48037821438977e-07	Cluster	0
chr1	14440000	14445000	chr1	14845000	14850000	26	5.25997160875762	3.12701287504875e-09	Cluster	0
chr1	14445000	14450000	chr1	14845000	14850000	24	3.91977566341372	2.28205237886879e-10	Cluster	1
chr1	14450000	14455000	chr1	14845000	14850000	15	4.56797938920486	0.00119223550756462	Cluster	0
chr1	14605000	14610000	chr1	14845000	14850000	20	5.77219406337991	5.98247397950466e-05	Singleton	0
chr1	14665000	14670000	chr1	14845000	14850000	28	9.13498965309523	1.13908102465798e-05	Cluster	1
chr1	14670000	14675000	chr1	14845000	14850000	28	11.7232747990534	0.000775797034630407	Cluster	0
chr1	14675000	14680000	chr1	14845000	14850000	29	11.6420702986173	0.000302409587637575	Cluster	0
chr1	14680000	14685000	chr1	14845000	14850000	19	7.66176725435087	0.0054690372710498	Cluster	0
chr1	14715000	14720000	chr1	14845000	14850000	42	17.6749143973973	2.10722221517507e-05	Cluster	0
chr1	14720000	14725000	chr1	14840000	14845000	20	8.44068118607887	0.00688518380926274	Cluster	0
chr1	14720000	14725000	chr1	14845000	14850000	50	20.3029896936089	8.95699139231404e-07	Cluster	1
chr1	14725000	14730000	chr1	14845000	14850000	37	18.490012642315	0.00206723438977824	Cluster	0
chr1	14730000	14735000	chr1	14845000	14850000	38	17.6788191671272	0.000458342465417686	Cluster	0
chr1	14740000	14745000	chr1	14845000	14850000	39	18.7284956604641	0.000687465899349226	Cluster	0
chr1	14760000	14765000	chr1	14845000	14850000	86	34.6382000076	1.60249322277721e-11	Cluster	1
chr1	14765000	14770000	chr1	14845000	14850000	51	25.2378132906763	0.000137939105460602	Cluster	0
chr1	14840000	14845000	chr1	15060000	15065000	80	37.7988274318	1.8904005508436e-08	Cluster	0
chr1	14845000	14850000	chr1	14925000	14930000	126	60.8713576197	2.43659808813009e-11	Singleton	0
chr1	14845000	14850000	chr1	15060000	15065000	285	98.087583727	4.02243758148666e-51	Cluster	1
chr1	14845000	14850000	chr1	15065000	15070000	169	71.5450910472	2.49433571667605e-20	Cluster	0
chr1	14845000	14850000	chr1	15070000	15075000	272	98.888158424	1.81844627432794e-43	Cluster	0
chr1	14845000	14850000	chr1	15075000	15080000	166	78.5190822638	1.20073926296995e-15	Cluster	0
chr1	14845000	14850000	chr1	15080000	15085000	191	93.7672160982	2.02349071883887e-16	Cluster	0
chr1	14845000	14850000	chr1	15095000	15100000	90	42.5873257879	1.31283508605536e-08	Cluster	0
chr1	14845000	14850000	chr1	15130000	15135000	33	14.1297706041889	0.000312226263438154	Cluster	0
chr1	14845000	14850000	chr1	15140000	15145000	27	10.9062769063932	0.000588870028931602	Cluster	0
chr1	14845000	14850000	chr1	15150000	15155000	57	23.3437229273987	1.53775330695716e-07	Cluster	0
chr1	14845000	14850000	chr1	15155000	15160000	51	21.9739897441911	3.65857380225996e-06	Cluster	0
chr1	14845000	14850000	chr1	15160000	15165000	79	30.9933603781011	3.83590435411631e-11	Cluster	1
chr1	14845000	14850000	chr1	15165000	15170000	36	11.7166232956648	3.71625692230127e-07	Cluster	0
chr1	14845000	14850000	chr1	15170000	15175000	28	10.585780208145	0.000151160976877578	Cluster	0
chr1	14845000	14850000	chr1	15175000	15180000	45	16.1515296814471	1.36282716226545e-07	Cluster	0
chr1	14845000	14850000	chr1	15180000	15185000	15	5.42527371277274	0.00630977776848403	Cluster	0
chr1	14845000	14850000	chr1	15190000	15195000	20	6.19775307793872	0.00015736375504536	Cluster	0
chr1	14845000	14850000	chr1	15200000	15205000	30	13.3253928633883	0.00119756868486319	Cluster	0
chr1	14845000	14850000	chr1	15230000	15235000	75	34.3716498519	8.86689359368829e-08	Cluster	1
chr1	14845000	14850000	chr1	15240000	15245000	44	17.4082314080329	2.61743306874536e-06	Cluster	0
chr1	14845000	14850000	chr1	15245000	15250000	28	10.1456588609312	7.34931698967276e-05	Cluster	0
chr1	14845000	14850000	chr1	15250000	15255000	24	8.39390502386727	0.00017436185952864	Cluster	0
chr1	14845000	14850000	chr1	15350000	15355000	18	5.40567379051305	0.000260795550352757	Cluster	0
chr1	14845000	14850000	chr1	15360000	15365000	15	5.45812563799027	0.00666938966353469	Cluster	0
chr1	14845000	14850000	chr1	15365000	15370000	17	4.64783663662154	0.000136724654710668	Cluster	0
chr1	14845000	14850000	chr1	15370000	15375000	41	11.8394795625346	1.60940240589163e-09	Cluster	0
chr1	14845000	14850000	chr1	15375000	15380000	27	4.33875507602826	9.62024199653952e-12	Cluster	1
chr1	14845000	14850000	chr1	15410000	15415000	20	3.75004925293253	8.99780915923398e-08	Cluster	0
chr1	14845000	14850000	chr1	15425000	15430000	19	3.88339737895617	7.54180966031637e-07	Cluster	0
chr1	14845000	14850000	chr1	15430000	15435000	16	4.64065263728592	0.000445993523799312	Cluster	0
chr1	14845000	14850000	chr1	15435000	15440000	35	10.1838318528341	4.02939923390184e-08	Cluster	1
chr1	14845000	14850000	chr1	15440000	15445000	21	6.25448591529017	5.75001975775264e-05	Cluster	0
chr1	14845000	14850000	chr1	15445000	15450000	16	5.04948018869963	0.0011111894199399	Cluster	0
chr1	14890000	14895000	chr1	15055000	15060000	23	8.9057877063317	0.00103676114885392	Cluster	0
chr1	14895000	14900000	chr1	15055000	15060000	22	9.76224544967701	0.00748480441620957	Cluster	0
chr1	14900000	14905000	chr1	15060000	15065000	26	10.3204168991818	0.000602042883900004	Cluster	1
chr1	14925000	14930000	chr1	15055000	15060000	27	10.6627248972317	0.000414517991478507	Cluster	0
chr1	14925000	14930000	chr1	15060000	15065000	69	24.8850017262877	2.61245329151811e-11	Cluster	0
chr1	14930000	14935000	chr1	15055000	15060000	33	15.8027976185432	0.00211421976374306	Cluster	0
chr1	14930000	14935000	chr1	15060000	15065000	87	36.8290201809	1.40089821235493e-10	Cluster	0
chr1	14935000	14940000	chr1	15055000	15060000	86	24.6271906157966	9.40312423328578e-20	Cluster	0
chr1	14935000	14940000	chr1	15060000	15065000	163	57.3058311772	1.51006486534782e-27	Cluster	1
chr1	14940000	14945000	chr1	15060000	15065000	113	52.4234474746	3.24089013765212e-11	Cluster	0
chr1	14945000	14950000	chr1	15060000	15065000	103	47.1467093639	1.44815060580371e-10	Cluster	0
chr1	14950000	14955000	chr1	15055000	15060000	68	29.3869924907051	5.09080353004249e-08	Cluster	0
chr1	14950000	14955000	chr1	15060000	15065000	153	68.0085410367	1.28321794365616e-16	Cluster	0
chr1	15055000	15060000	chr1	15165000	15170000	22	9.86654331384863	0.00845068496927236	Cluster	0
chr1	15055000	15060000	chr1	15175000	15180000	35	12.8663172028406	8.56517750567072e-06	Cluster	0
chr1	15055000	15060000	chr1	15185000	15190000	18	5.178230749967	0.000153301408849095	Cluster	0
chr1	15055000	15060000	chr1	15370000	15375000	18	5.72087283908774	0.00051311849085855	Cluster	0
chr1	15060000	15065000	chr1	15170000	15175000	47	21.9575890428904	7.55084190786806e-05	Cluster	0
chr1	15060000	15065000	chr1	15175000	15180000	88	32.5527482280002	9.8080337378785e-14	Cluster	1
chr1	15060000	15065000	chr1	15185000	15190000	29	12.9833489745786	0.00170546866893501	Cluster	0
chr1	15060000	15065000	chr1	15350000	15355000	26	6.57965712300239	2.63282236579409e-07	Cluster	0
chr1	15060000	15065000	chr1	15355000	15360000	15	4.57937579719436	0.00122186550996695	Cluster	0
chr1	15060000	15065000	chr1	15370000	15375000	44	14.0526175342297	7.17317194892736e-09	Cluster	1
chr1	15435000	15440000	chr1	15585000	15590000	33	16.0455512847856	0.00269678616100658	Cluster	0
chr1	15435000	15440000	chr1	15735000	15740000	22	7.67489693748304	0.000350602661512191	Cluster	1
chr1	15445000	15450000	chr1	15555000	15560000	26	10.159621063648	0.000474355203828842	Cluster	0
chr1	15445000	15450000	chr1	15740000	15745000	13	3.2662498443958	0.000505393626811913	Cluster	0
chr1	15450000	15455000	chr1	15555000	15560000	30	10.965141880852	4.29202142072868e-05	Cluster	0
chr1	15450000	15455000	chr1	15585000	15590000	29	9.21746932335151	4.56258202251983e-06	Cluster	0
chr1	15455000	15460000	chr1	15555000	15560000	41	15.3936358293655	1.81517365508069e-06	Cluster	0
chr1	15455000	15460000	chr1	15575000	15580000	61	21.5310533289995	2.10883699093798e-10	Cluster	0
chr1	15455000	15460000	chr1	15585000	15590000	35	12.8024625242005	7.68448700911247e-06	Cluster	0
chr1	15460000	15465000	chr1	15555000	15560000	49	18.2986583167345	1.04774477586515e-07	Cluster	0
chr1	15460000	15465000	chr1	15575000	15580000	61	25.3819355778406	8.47182587661398e-08	Cluster	0
chr1	15460000	15465000	chr1	15585000	15590000	40	15.0436214942726	2.63979044808294e-06	Cluster	0
chr1	15465000	15470000	chr1	15585000	15590000	39	14.5907692150292	3.25794838424789e-06	Cluster	0
chr1	15475000	15480000	chr1	15555000	15560000	81	26.4372101230872	1.76566194863188e-15	Cluster	1
chr1	15475000	15480000	chr1	15575000	15580000	85	35.5759676754	1.39940854638295e-10	Cluster	0
chr1	15475000	15480000	chr1	15585000	15590000	64	20.8459133852398	2.46679718217269e-12	Cluster	0
chr1	15480000	15485000	chr1	15555000	15560000	113	49.016887045	7.4746499672348e-14	Cluster	0
chr1	15480000	15485000	chr1	15575000	15580000	138	65.0460727707	5.110840505611e-14	Cluster	0
chr1	15480000	15485000	chr1	15580000	15585000	83	39.7267991487	9.20220566275136e-08	Cluster	0
chr1	15480000	15485000	chr1	15585000	15590000	103	37.4898492358	2.10676485660774e-17	Cluster	0
chr1	15480000	15485000	chr1	15590000	15595000	25	11.2076844008406	0.00429742612705908	Cluster	0
chr1	15480000	15485000	chr1	15595000	15600000	83	15.4176269848939	6.61890734681592e-31	Cluster	1
chr1	15480000	15485000	chr1	15600000	15605000	49	14.3034774609984	4.05111255823927e-11	Cluster	0
chr1	15480000	15485000	chr1	15605000	15610000	64	18.9434506662112	3.8930890541671e-14	Cluster	0
chr1	15480000	15485000	chr1	15610000	15615000	34	13.7292921304619	7.96773652453009e-05	Cluster	0
chr1	15480000	15485000	chr1	15615000	15620000	28	13.9832362044657	0.00974593663525959	Cluster	0
chr1	15480000	15485000	chr1	15625000	15630000	48	14.232785938509	1.12253651625421e-10	Cluster	0
chr1	15480000	15485000	chr1	15630000	15635000	21	6.92889506201544	0.000240368077291627	Cluster	0
chr1	15485000	15490000	chr1	15555000	15560000	108	52.5111962219	2.10086426219016e-10	Cluster	0
chr1	15485000	15490000	chr1	15575000	15580000	162	68.6974549872	2.20604601795678e-20	Cluster	0
chr1	15485000	15490000	chr1	15585000	15590000	82	39.3916112286	2.48303917496105e-08	Cluster	0
chr1	15485000	15490000	chr1	15595000	15600000	53	16.3008644963998	3.63703569591471e-11	Cluster	0
chr1	15485000	15490000	chr1	15600000	15605000	36	15.0954311672438	9.6236268593007e-05	Cluster	0
chr1	15485000	15490000	chr1	15605000	15610000	44	19.9588684648657	7.30327232058622e-05	Cluster	0
chr1	15485000	15490000	chr1	15610000	15615000	33	14.4428343104083	0.000458918760996352	Cluster	0
chr1	15490000	15495000	chr1	15555000	15560000	102	50.0995588758	1.20785684716576e-09	Cluster	0
chr1	15490000	15495000	chr1	15585000	15590000	78	36.7747219868	2.67593162930515e-08	Cluster	0
chr1	15490000	15495000	chr1	15595000	15600000	56	15.0836185026973	4.94279757235738e-14	Cluster	0
chr1	15490000	15495000	chr1	15600000	15605000	33	13.9405947039478	0.000244775343930677	Cluster	0
chr1	15490000	15495000	chr1	15605000	15610000	46	18.3984956123123	1.90989691407595e-06	Cluster	0
chr1	15490000	15495000	chr1	15610000	15615000	41	13.2914425639095	4.02042407306817e-08	Cluster	0
chr1	15495000	15500000	chr1	15595000	15600000	62	22.6046088165446	5.03867170106683e-10	Cluster	0
chr1	15495000	15500000	chr1	15600000	15605000	54	20.8465033768294	5.64163931650791e-08	Cluster	0
chr1	15495000	15500000	chr1	15605000	15610000	70	27.4584053150326	6.38311534567802e-10	Cluster	0
chr1	15500000	15505000	chr1	15555000	15560000	120	56.7977908845	3.45243370428083e-12	Cluster	0
chr1	15500000	15505000	chr1	15595000	15600000	52	15.9081217519027	4.79889076411047e-11	Cluster	0
chr1	15500000	15505000	chr1	15600000	15605000	31	14.6360641107601	0.0025092353003167	Cluster	0
chr1	15500000	15505000	chr1	15605000	15610000	42	19.2365386383755	0.000141340517994602	Cluster	0
chr1	15555000	15560000	chr1	15595000	15600000	99	46.7476364751	1.75818727472462e-09	Singleton	0
chr1	15635000	15640000	chr1	15735000	15740000	23	9.78572966467866	0.00354719041378244	Cluster	0
chr1	15635000	15640000	chr1	15740000	15745000	18	7.44341780271551	0.00930663064221874	Cluster	0
chr1	15640000	15645000	chr1	15735000	15740000	19	6.66476024469111	0.00111989209878265	Cluster	0
chr1	15645000	15650000	chr1	15735000	15740000	32	8.17651827449816	9.24397606537849e-09	Cluster	0
chr1	15645000	15650000	chr1	15740000	15745000	21	6.19617354435938	5.02802254198186e-05	Cluster	0
chr1	15650000	15655000	chr1	15735000	15740000	21	6.54012489332107	0.000108015586380937	Cluster	0
chr1	15650000	15655000	chr1	15740000	15745000	23	4.96176672930594	9.71789134780858e-08	Cluster	0
chr1	15655000	15660000	chr1	15735000	15740000	36	7.48534699803513	3.20961942551986e-12	Cluster	0
chr1	15655000	15660000	chr1	15740000	15745000	22	5.6448700398597	3.52862675735885e-06	Cluster	0
chr1	15660000	15665000	chr1	15735000	15740000	29	9.74910736590688	1.31916792077665e-05	Cluster	0
chr1	15665000	15670000	chr1	15735000	15740000	172	51.0136948638	1.55308428870179e-37	Cluster	1
chr1	15665000	15670000	chr1	15745000	15750000	36	16.0793213564059	0.000328978451798273	Cluster	0
chr1	15670000	15675000	chr1	15735000	15740000	132	42.6411071763	1.6293666378968e-26	Cluster	0
chr1	15675000	15680000	chr1	15735000	15740000	54	21.8518693793687	2.51255543610715e-07	Cluster	0
chr1	15675000	15680000	chr1	15740000	15745000	34	16.1401697900818	0.00150182688852002	Cluster	0
chr1	15680000	15685000	chr1	15735000	15740000	39	15.3441743225148	1.05019794217266e-05	Cluster	0
chr1	15685000	15690000	chr1	15735000	15740000	36	16.0603036920833	0.00032160182507266	Cluster	0
chr1	15690000	15695000	chr1	15735000	15740000	26	11.8440041143955	0.00425588283247311	Cluster	0
chr1	15700000	15705000	chr1	15735000	15740000	64	24.4995178568612	1.64073396350529e-09	Cluster	0
chr1	15720000	15725000	chr1	15735000	15740000	85	40.4366455271	4.71924818233585e-08	Cluster	0
chr1	15725000	15730000	chr1	15735000	15740000	186	81.8277937902	1.2492427884564e-20	Cluster	1
chr1	15735000	15740000	chr1	15825000	15830000	28	9.64600817368266	3.02907946240447e-05	Singleton	0
chr1	15850000	15855000	chr1	15935000	15940000	38	8.9132332928673	2.41997867648738e-11	Cluster	0
chr1	15850000	15855000	chr1	15940000	15945000	40	16.211262823915	3.45028634548508e-06	Cluster	0
chr1	15850000	15855000	chr1	15945000	15950000	86	31.5227149429006	1.62069539658878e-14	Cluster	1
chr1	15850000	15855000	chr1	15950000	15955000	72	28.5621555065113	8.8013434418179e-11	Cluster	0
chr1	15850000	15855000	chr1	15965000	15970000	18	6.74559342378124	0.00334388652919427	Cluster	0
chr1	15850000	15855000	chr1	16015000	16020000	23	10.0223399703666	0.00149187689112001	Cluster	0
chr1	15855000	15860000	chr1	16020000	16025000	21	6.8869886053398	5.65586034020346e-05	Cluster	1
chr1	15875000	15880000	chr1	15895000	15900000	41	16.3015228911609	7.33075223344274e-06	Singleton	0
chr1	16115000	16120000	chr1	16240000	16245000	17	3.3950922676012	2.48499820715253e-06	Cluster	0
chr1	16115000	16120000	chr1	16275000	16280000	12	3.95821249643581	0.00864816507631539	Cluster	0
chr1	16115000	16120000	chr1	16290000	16295000	29	7.37364836582304	4.89033391217485e-08	Cluster	0
chr1	16120000	16125000	chr1	16275000	16280000	20	7.89309907712313	0.00323368608887189	Cluster	0
chr1	16120000	16125000	chr1	16290000	16295000	35	14.9592920893312	0.000181468737114369	Cluster	0
chr1	16120000	16125000	chr1	16300000	16305000	33	9.55989892644579	9.81323686219791e-08	Cluster	0
chr1	16125000	16130000	chr1	16290000	16295000	40	18.0323552506889	0.000157953988066413	Cluster	0
chr1	16125000	16130000	chr1	16300000	16305000	25	11.5039545899702	0.00602009143547102	Cluster	0
chr1	16130000	16135000	chr1	16240000	16245000	16	4.05575045823976	9.69205384148179e-05	Cluster	0
chr1	16130000	16135000	chr1	16290000	16295000	32	8.65474505992127	3.47514044820663e-08	Cluster	0
chr1	16130000	16135000	chr1	16300000	16305000	19	5.533048301473	0.00010960485363795	Cluster	0
chr1	16135000	16140000	chr1	16275000	16280000	15	4.93286919904714	0.00256132208632215	Cluster	0
chr1	16135000	16140000	chr1	16290000	16295000	22	9.19816668299327	0.0036911029023083	Cluster	0
chr1	16140000	16145000	chr1	16240000	16245000	26	8.91847216229208	6.06931923223266e-05	Cluster	0
chr1	16140000	16145000	chr1	16275000	16280000	28	10.0538066787309	6.28023502468947e-05	Cluster	0
chr1	16140000	16145000	chr1	16290000	16295000	55	18.8196135789864	6.75742681177507e-10	Cluster	0
chr1	16140000	16145000	chr1	16300000	16305000	34	11.9390230627806	4.60142429667149e-06	Cluster	0
chr1	16145000	16150000	chr1	16290000	16295000	27	10.6048377158285	0.000380930783405943	Cluster	0
chr1	16145000	16150000	chr1	16300000	16305000	18	6.72140170274087	0.00321706412638694	Cluster	0
chr1	16155000	16160000	chr1	16240000	16245000	27	12.8470063100816	0.00619632881705904	Cluster	0
chr1	16155000	16160000	chr1	16290000	16295000	60	25.6682857108827	2.84264168639312e-07	Cluster	0
chr1	16155000	16160000	chr1	16300000	16305000	34	16.173824816915	0.0015543083402227	Cluster	0
chr1	16160000	16165000	chr1	16170000	16175000	352	169.9090651628	1.30500141628911e-32	Singleton	0
chr1	16160000	16165000	chr1	16240000	16245000	49	23.3540907359819	1.96691306534911e-05	Cluster	0
chr1	16160000	16165000	chr1	16250000	16255000	22	7.81376883850628	0.000446729847611568	Cluster	0
chr1	16160000	16165000	chr1	16290000	16295000	106	46.1033020847	5.59735533501776e-13	Cluster	0
chr1	16165000	16170000	chr1	16290000	16295000	50	20.4286333633282	1.06888085090361e-06	Cluster	0
chr1	16170000	16175000	chr1	16290000	16295000	74	34.7058831394	5.22678483699001e-08	Cluster	0
chr1	16170000	16175000	chr1	16300000	16305000	52	21.4297110878733	1.5489688836889e-07	Cluster	0
chr1	16175000	16180000	chr1	16200000	16205000	59	29.0871368103068	2.84286568403406e-05	Cluster	1
chr1	16175000	16180000	chr1	16240000	16245000	67	31.0048482155011	1.51683199607248e-07	Cluster	1
chr1	16175000	16180000	chr1	16245000	16250000	41	14.7105169543267	5.7810452719248e-07	Cluster	0
chr1	16175000	16180000	chr1	16290000	16295000	122	56.3801431398	4.80676325597857e-13	Cluster	1
chr1	16175000	16180000	chr1	16300000	16305000	76	34.6976447639	1.12645862246224e-08	Cluster	0
chr1	16180000	16185000	chr1	16210000	16215000	28	13.2139661240123	0.00454606325182283	Cluster	0
chr1	16180000	16185000	chr1	16290000	16295000	55	21.3728980565617	5.08857305307809e-08	Cluster	0
chr1	16180000	16185000	chr1	16300000	16305000	28	13.2661681076395	0.00479718060530601	Cluster	0
chr1	16335000	16340000	chr1	16560000	16565000	29	10.47988370514	4.94166756338393e-05	Singleton	0
chr1	16400000	16405000	chr1	16560000	16565000	23	4.56578030661608	2.19904085393543e-08	Cluster	0
chr1	16405000	16410000	chr1	16530000	16535000	22	7.35443816785905	0.000193211778851917	Cluster	0
chr1	16405000	16410000	chr1	16560000	16565000	37	7.89718128850729	3.22227587888945e-12	Cluster	1
chr1	16405000	16410000	chr1	16570000	16575000	17	2.46366429143044	2.87796944532582e-08	Cluster	0
chr1	16405000	16410000	chr1	16690000	16695000	21	5.45337747861678	7.56620334884328e-06	Singleton	0
chr1	16410000	16415000	chr1	16560000	16565000	12	3.23593822424334	0.00167508849021788	Cluster	0
chr1	16420000	16425000	chr1	16530000	16535000	17	4.36029571606167	6.27692413315052e-05	Cluster	1
chr1	16515000	16520000	chr1	16560000	16565000	58	24.4054421232142	2.81429883711216e-07	Cluster	0
chr1	16520000	16525000	chr1	16530000	16535000	118	50.8131335705	9.30178327059397e-14	Singleton	0
chr1	16520000	16525000	chr1	16560000	16565000	50	21.4975788170108	4.46723030369745e-06	Cluster	0
chr1	16520000	16525000	chr1	16690000	16695000	17	6.66343304309901	0.00722731375096279	Cluster	0
chr1	16530000	16535000	chr1	16550000	16555000	51	24.0315406803791	4.05383588519931e-05	Cluster	0
chr1	16530000	16535000	chr1	16560000	16565000	119	52.5965009989	5.31360547520282e-14	Cluster	0
chr1	16530000	16535000	chr1	16570000	16575000	27	11.6738820518252	0.000472649256803222	Cluster	0
chr1	16530000	16535000	chr1	16685000	16690000	13	3.4958814438328	0.000955996139616179	Cluster	0
chr1	16530000	16535000	chr1	16690000	16695000	27	12.785534529648	0.00184247630905024	Cluster	0
chr1	16540000	16545000	chr1	16560000	16565000	95	30.2195175827023	8.05601285425683e-19	Cluster	1
chr1	16540000	16545000	chr1	16690000	16695000	21	5.76244334104032	1.73931497705272e-05	Cluster	1
chr1	16550000	16555000	chr1	16560000	16565000	124	54.7148324138	1.00785252126189e-13	Cluster	0
chr1	16560000	16565000	chr1	16690000	16695000	56	21.2577422093565	3.01594095219476e-09	Cluster	1
chr1	16560000	16565000	chr1	16705000	16710000	14	4.26193696311322	0.00186666088123285	Cluster	0
chr1	16565000	16570000	chr1	16690000	16695000	29	12.0382177035834	0.000520136562346636	Cluster	0
chr1	16580000	16585000	chr1	16690000	16695000	19	6.78980652300619	0.00139789349044692	Cluster	0
chr1	16590000	16595000	chr1	16675000	16680000	21	7.91712546559964	0.00136941425494176	Cluster	0
chr1	16600000	16605000	chr1	16690000	16695000	21	8.10595434731848	0.00184042873364264	Cluster	0
chr1	16605000	16610000	chr1	16675000	16680000	18	7.22243955992201	0.00686783636999992	Cluster	0
chr1	16605000	16610000	chr1	16690000	16695000	20	7.92344808373932	0.00337957000553332	Cluster	0
chr1	16675000	16680000	chr1	16685000	16690000	127	51.6578187781	1.40886115438307e-16	Singleton	0
chr1	16690000	16695000	chr1	16760000	16765000	45	16.2855995249945	1.71653490765529e-07	Cluster	0
chr1	16690000	16695000	chr1	16765000	16770000	112	42.3177093212	1.04265498244555e-17	Cluster	1
chr1	16690000	16695000	chr1	16825000	16830000	12	4.14003137516433	0.00411141550837736	Cluster	0
chr1	16690000	16695000	chr1	16835000	16840000	13	2.49133747852544	3.49212032099102e-05	Cluster	0
chr1	16690000	16695000	chr1	16840000	16845000	28	5.08556211713406	9.24611706241499e-12	Cluster	1
chr1	16690000	16695000	chr1	16935000	16940000	12	3.62036024077831	0.00425841164709131	Cluster	0
chr1	16690000	16695000	chr1	16940000	16945000	14	3.82903849979162	0.000660632396358716	Cluster	1
chr1	16695000	16700000	chr1	16765000	16770000	37	16.4428900044895	6.07519425208664e-05	Cluster	0
chr1	16705000	16710000	chr1	16765000	16770000	26	11.3328167249204	0.00233438808405612	Cluster	0
chr1	16765000	16770000	chr1	16825000	16830000	20	8.17707838001897	0.00151446067941375	Cluster	0
chr1	16765000	16770000	chr1	16830000	16835000	21	7.68956881255696	0.000946670664960484	Cluster	0
chr1	16765000	16770000	chr1	16835000	16840000	13	4.10325296972741	0.00400345737670419	Cluster	0
chr1	16765000	16770000	chr1	16840000	16845000	29	9.05983005593393	6.90689351521465e-07	Cluster	1
chr1	16775000	16780000	chr1	16785000	16790000	142	65.5340293308	3.36760829069358e-14	Cluster	1
chr1	16775000	16780000	chr1	16790000	16795000	75	37.4796425296	2.31954381287844e-06	Cluster	0
chr1	16955000	16960000	chr1	16970000	16975000	29	13.0892418630062	0.00193001603596712	Cluster	0
chr1	16960000	16965000	chr1	16970000	16975000	66	26.5842407108757	6.1918048521661e-09	Cluster	1
chr1	17380000	17385000	chr1	17445000	17450000	21	6.42885660877642	8.49945068137203e-05	Singleton	0
chr1	17405000	17410000	chr1	17435000	17440000	63	31.2473439496008	1.63025563956851e-05	Cluster	1
chr1	17405000	17410000	chr1	17445000	17450000	49	22.2694038029449	2.46216408570514e-05	Cluster	0
chr1	17450000	17455000	chr1	17600000	17605000	15	2.70897799265217	3.46819254549078e-06	Cluster	1
chr1	17465000	17470000	chr1	17530000	17535000	42	17.1665584571472	1.05804758872384e-05	Singleton	0
chr1	17465000	17470000	chr1	17550000	17555000	26	7.23435651205985	1.56062482832617e-06	Cluster	0
chr1	17465000	17470000	chr1	17555000	17560000	44	9.79417122318995	8.003209102207e-14	Cluster	1
chr1	17465000	17470000	chr1	17560000	17565000	34	8.36578156888504	1.10612884980905e-09	Cluster	0
chr1	17465000	17470000	chr1	17565000	17570000	20	5.22502036341237	1.45971889434533e-05	Cluster	0
chr1	17465000	17470000	chr1	17570000	17575000	24	7.82740509044776	5.97366427187152e-05	Cluster	0
chr1	17465000	17470000	chr1	17600000	17605000	20	6.2524136508395	4.47731087027672e-05	Cluster	0
chr1	17765000	17770000	chr1	17805000	17810000	27	12.0482338023282	0.00256601867062477	Cluster	0
chr1	17765000	17770000	chr1	17810000	17815000	56	24.8236638654112	2.40303470838925e-06	Cluster	1
chr1	18555000	18560000	chr1	18605000	18610000	27	9.43999358404419	5.72452509061045e-05	Cluster	0
chr1	18560000	18565000	chr1	18605000	18610000	35	13.2036225925759	1.48427204865961e-05	Cluster	0
chr1	18570000	18575000	chr1	18605000	18610000	37	14.4277855031971	1.59422913983742e-05	Cluster	0
chr1	18575000	18580000	chr1	18605000	18610000	44	15.9503980476641	2.57727187079331e-07	Cluster	1
chr1	18595000	18600000	chr1	18605000	18610000	101	44.1891391958	1.99063139422867e-11	Singleton	0
chr1	18605000	18610000	chr1	18665000	18670000	79	33.7352792507001	2.93361965654974e-10	Cluster	1
chr1	18605000	18610000	chr1	18670000	18675000	62	28.8842186603082	2.82861042527887e-06	Cluster	0
chr1	19210000	19215000	chr1	19280000	19285000	25	11.1380610354251	0.00396266639167861	Cluster	0
chr1	19220000	19225000	chr1	19410000	19415000	19	2.8310951375286	5.64607429906942e-09	Cluster	0
chr1	19220000	19225000	chr1	19535000	19540000	20	5.05205383735498	8.92712895819027e-06	Cluster	0
chr1	19225000	19230000	chr1	19235000	19240000	125	54.161361962	2.26576574549443e-14	Singleton	0
chr1	19225000	19230000	chr1	19285000	19290000	31	11.8000306727398	6.47944215203568e-05	Cluster	0
chr1	19225000	19230000	chr1	19295000	19300000	29	6.74499532402666	7.13626123657395e-09	Cluster	0
chr1	19225000	19230000	chr1	19375000	19380000	14	2.62789040227612	1.24815335625348e-05	Cluster	0
chr1	19225000	19230000	chr1	19385000	19390000	15	2.78671083586113	4.88219350064559e-06	Cluster	0
chr1	19225000	19230000	chr1	19400000	19405000	18	2.86903503098941	4.27710061190997e-08	Cluster	0
chr1	19225000	19230000	chr1	19405000	19410000	13	3.01548827288941	0.000235940766512695	Cluster	0
chr1	19225000	19230000	chr1	19410000	19415000	28	5.62397207181162	9.30574934995939e-11	Cluster	0
chr1	19225000	19230000	chr1	19415000	19420000	27	3.81974986681467	7.14212849993452e-14	Cluster	0
chr1	19225000	19230000	chr1	19420000	19425000	19	2.56456729206081	1.14803502643596e-09	Cluster	0
chr1	19225000	19230000	chr1	19430000	19435000	15	2.47243838390439	1.13523792674757e-06	Cluster	0
chr1	19225000	19230000	chr1	19440000	19445000	16	2.51862740253656	2.44107554034963e-07	Cluster	0
chr1	19225000	19230000	chr1	19445000	19450000	13	2.63106712363599	6.09635705546914e-05	Cluster	0
chr1	19225000	19230000	chr1	19450000	19455000	20	2.33658539941771	4.71954669979685e-12	Cluster	0
chr1	19225000	19230000	chr1	19535000	19540000	47	10.7489657056693	3.34726885570838e-15	Cluster	1
chr1	19230000	19235000	chr1	19275000	19280000	149	59.2268349619	2.68986780624633e-20	Cluster	0
chr1	19230000	19235000	chr1	19410000	19415000	36	3.18658418190583	1.22654737088768e-23	Cluster	1
chr1	19230000	19235000	chr1	19415000	19420000	14	2.30800318085009	2.86105928879346e-06	Cluster	0
chr1	19230000	19235000	chr1	19535000	19540000	24	5.69039713384345	2.69743961826478e-07	Cluster	0
chr1	19235000	19240000	chr1	19275000	19280000	168	55.7186692609	3.82531619650749e-31	Cluster	1
chr1	19235000	19240000	chr1	19280000	19285000	42	17.7141705528496	2.21602238758546e-05	Cluster	0
chr1	19235000	19240000	chr1	19410000	19415000	14	2.83433061523306	2.86542746441987e-05	Cluster	0
chr1	19240000	19245000	chr1	19275000	19280000	171	68.778633496	9.27751802857459e-23	Cluster	0
chr1	19240000	19245000	chr1	19410000	19415000	17	3.11832261078744	7.84038067444279e-07	Cluster	0
chr1	19250000	19255000	chr1	19280000	19285000	200	91.5657748475	2.85774936061506e-21	Cluster	0
chr1	19250000	19255000	chr1	19285000	19290000	90	28.3418551222139	4.19251789669329e-18	Cluster	0
chr1	19250000	19255000	chr1	19315000	19320000	24	8.74018800939288	0.000317570158678117	Cluster	0
chr1	19250000	19255000	chr1	19330000	19335000	21	8.01715503074845	0.00160335181076427	Cluster	0
chr1	19250000	19255000	chr1	19335000	19340000	41	15.365410907613	1.73388491133622e-06	Cluster	1
chr1	19250000	19255000	chr1	19340000	19345000	25	6.96913970059215	2.72719705085143e-06	Cluster	0
chr1	19250000	19255000	chr1	19345000	19350000	18	5.00211786547655	9.90765996683977e-05	Cluster	0
chr1	19250000	19255000	chr1	19355000	19360000	16	4.44256508700855	0.000275683999085573	Cluster	0
chr1	19250000	19255000	chr1	19365000	19370000	21	5.91101322456021	2.52115302802528e-05	Cluster	0
chr1	19250000	19255000	chr1	19385000	19390000	13	4.47308615379616	0.0082802454518333	Cluster	0
chr1	19250000	19255000	chr1	19390000	19395000	17	6.09855507265669	0.00292823183573482	Cluster	0
chr1	19250000	19255000	chr1	19400000	19405000	15	4.56388275181688	0.00118120504135795	Cluster	0
chr1	19250000	19255000	chr1	19405000	19410000	18	4.81785932938778	6.14883879969728e-05	Cluster	0
chr1	19250000	19255000	chr1	19410000	19415000	35	9.52766202219007	1.355002366344e-09	Cluster	0
chr1	19250000	19255000	chr1	19415000	19420000	20	6.3235133462432	5.24464291484052e-05	Cluster	0
chr1	19250000	19255000	chr1	19420000	19425000	17	3.92421540380299	1.66999841041566e-05	Cluster	0
chr1	19250000	19255000	chr1	19445000	19450000	18	3.98799249037376	4.94231489647709e-06	Cluster	1
chr1	19250000	19255000	chr1	19450000	19455000	14	3.47692282027966	6.46931671498243e-05	Cluster	0
chr1	19250000	19255000	chr1	19535000	19540000	40	17.1633129863889	1.30897462924603e-05	Singleton	0
chr1	19255000	19260000	chr1	19410000	19415000	19	8.3890623955918	0.00479419287756823	Cluster	0
chr1	19275000	19280000	chr1	19340000	19345000	52	21.5094167386996	8.68186778106454e-07	Cluster	0
chr1	19275000	19280000	chr1	19355000	19360000	28	12.8963361880911	0.00322938886610261	Cluster	0
chr1	19275000	19280000	chr1	19365000	19370000	38	16.8940171616975	0.000188566814564929	Cluster	0
chr1	19275000	19280000	chr1	19380000	19385000	30	13.5920943600397	0.00163596937586417	Cluster	0
chr1	19275000	19280000	chr1	19390000	19395000	34	16.6476864198931	0.00251201846003379	Cluster	0
chr1	19275000	19280000	chr1	19400000	19405000	26	12.1788469203151	0.00615463999910093	Cluster	0
chr1	19275000	19280000	chr1	19405000	19410000	36	12.8090339061319	2.92371492810099e-06	Cluster	0
chr1	19275000	19280000	chr1	19415000	19420000	46	16.9451027055053	3.80870473055134e-08	Cluster	1
chr1	19275000	19280000	chr1	19420000	19425000	32	10.1277576793213	1.12329371197108e-06	Cluster	0
chr1	19275000	19280000	chr1	19425000	19430000	17	6.23994300957579	0.00372109879593523	Cluster	0
chr1	19275000	19280000	chr1	19440000	19445000	23	9.58006181307739	0.00270552839116771	Cluster	0
chr1	19275000	19280000	chr1	19445000	19450000	23	10.0873860683803	0.00515770167283034	Cluster	0
chr1	19275000	19280000	chr1	19520000	19525000	22	7.38925344731776	0.000206352603391108	Cluster	0
chr1	19275000	19280000	chr1	19530000	19535000	35	17.1617020259051	0.00214024238569072	Cluster	0
chr1	19275000	19280000	chr1	19535000	19540000	102	42.7845694667	1.9449946319006e-13	Cluster	1
chr1	19275000	19280000	chr1	19920000	19925000	40	17.0165909918852	1.07557377269477e-05	Singleton	0
chr1	19280000	19285000	chr1	19365000	19370000	19	6.35650342810138	0.000633394088703959	Cluster	0
chr1	19280000	19285000	chr1	19440000	19445000	12	3.61636786117493	0.00422243230101935	Cluster	0
chr1	19285000	19290000	chr1	19410000	19415000	14	3.82292559546551	0.00065037975809118	Cluster	0
chr1	19410000	19415000	chr1	19420000	19425000	54	22.6321422504551	7.39065323534452e-07	Singleton	0
chr1	19440000	19445000	chr1	19535000	19540000	31	10.765958161434	1.13123874582914e-05	Cluster	0
chr1	19450000	19455000	chr1	19535000	19540000	29	11.887028662861	0.000112987238208504	Cluster	0
chr1	19455000	19460000	chr1	19535000	19540000	31	10.5812966221058	8.04881685800936e-06	Cluster	1
chr1	19460000	19465000	chr1	19535000	19540000	30	12.5497140717109	0.000452208479256688	Cluster	0
chr1	19475000	19480000	chr1	19535000	19540000	32	14.6320576582536	0.00121884334327944	Cluster	0
chr1	19485000	19490000	chr1	19535000	19540000	44	19.5543373128365	4.5602934096327e-05	Cluster	0
chr1	19495000	19500000	chr1	19520000	19525000	35	16.4114766336676	0.000990686203045149	Cluster	0
chr1	19515000	19520000	chr1	19535000	19540000	92	42.7344730084	3.57063560853322e-09	Cluster	0
chr1	19520000	19525000	chr1	19535000	19540000	159	66.8483568092	2.094487635339e-19	Cluster	0
chr1	19520000	19525000	chr1	19575000	19580000	27	12.9054477194374	0.00658447243813503	Cluster	0
chr1	19520000	19525000	chr1	19920000	19925000	15	3.16335198291997	2.17917231020994e-05	Cluster	0
chr1	19530000	19535000	chr1	19920000	19925000	20	7.47769816541516	0.00170771844635045	Cluster	0
chr1	19535000	19540000	chr1	19545000	19550000	360	137.9513786623	9.39967355284319e-54	Cluster	1
chr1	19535000	19540000	chr1	19550000	19555000	149	66.5965014836	5.37874266826332e-16	Cluster	0
chr1	19535000	19540000	chr1	19570000	19575000	109	40.3822253004	6.57354431178372e-17	Cluster	1
chr1	19535000	19540000	chr1	19585000	19590000	40	19.5760572535526	0.000817073091006132	Cluster	0
chr1	19535000	19540000	chr1	19920000	19925000	90	19.0408833041086	1.58321603691619e-30	Cluster	1
chr1	19535000	19540000	chr1	19925000	19930000	23	8.91661909056927	0.00105360937024152	Cluster	0
chr1	19535000	19540000	chr1	19975000	19980000	14	2.47046522051885	6.24332883407559e-06	Cluster	0
chr1	19535000	19540000	chr1	19980000	19985000	18	3.27634192240377	3.02589044536837e-07	Cluster	1
chr1	19540000	19545000	chr1	19920000	19925000	15	4.74778395232345	0.00175794596410889	Cluster	0
chr1	19545000	19550000	chr1	19810000	19815000	17	5.00039940612611	8.49780304221895e-05	Singleton	0
chr1	19545000	19550000	chr1	19920000	19925000	16	4.50621805850298	8.4480826738298e-05	Cluster	0
chr1	19570000	19575000	chr1	19920000	19925000	17	4.36278010612106	6.31879198843203e-05	Cluster	0
chr1	19575000	19580000	chr1	19585000	19590000	99	46.385930985	1.18793991671114e-09	Singleton	0
chr1	19575000	19580000	chr1	19810000	19815000	30	14.885823643192	0.00201680894694625	Cluster	0
chr1	19575000	19580000	chr1	19920000	19925000	44	12.8509749577562	7.99138159646628e-11	Cluster	1
chr1	19575000	19580000	chr1	19925000	19930000	19	6.08469203954633	0.000370304702034528	Cluster	0
chr1	19575000	19580000	chr1	19985000	19990000	19	2.6113861711116	1.53729745133941e-09	Singleton	0
chr1	19585000	19590000	chr1	19810000	19815000	14	3.67821036868538	0.000442891741210101	Cluster	1
chr1	19600000	19605000	chr1	19920000	19925000	12	2.31945459451925	8.4006656148137e-05	Cluster	0
chr1	19615000	19620000	chr1	19920000	19925000	12	2.69036438964961	0.000330844118023817	Cluster	0
chr1	19625000	19630000	chr1	19920000	19925000	15	3.36603918278242	4.46339537486004e-05	Cluster	0
chr1	19635000	19640000	chr1	19810000	19815000	29	10.2526486942212	7.76211336972542e-06	Singleton	0
chr1	19635000	19640000	chr1	19920000	19925000	34	7.95427403863555	4.85339424652398e-11	Cluster	0
chr1	19635000	19640000	chr1	19925000	19930000	16	3.85293284341932	5.30427995160776e-05	Cluster	0
chr1	19640000	19645000	chr1	19650000	19655000	113	54.9448771939	4.79313880989611e-10	Singleton	0
chr1	19640000	19645000	chr1	19915000	19920000	16	4.05610400049677	9.70023517465291e-05	Cluster	0
chr1	19640000	19645000	chr1	19920000	19925000	104	19.1291333057929	3.44521911881329e-40	Cluster	0
chr1	19640000	19645000	chr1	19925000	19930000	23	8.99333222905749	0.00118253915055375	Cluster	0
chr1	19640000	19645000	chr1	19975000	19980000	14	2.41238188926772	4.76500049357297e-06	Cluster	0
chr1	19640000	19645000	chr1	19980000	19985000	12	3.17555837353067	0.00142591221446334	Cluster	0
chr1	19640000	19645000	chr1	19985000	19990000	18	3.50851132480707	8.14655970775672e-07	Cluster	1
chr1	19655000	19660000	chr1	19920000	19925000	21	6.62829937820513	0.000130610795148997	Cluster	0
chr1	19660000	19665000	chr1	19920000	19925000	20	5.28693382628305	1.73209311556257e-05	Cluster	0
chr1	19665000	19670000	chr1	19920000	19925000	20	3.14278676645536	4.99500040898652e-09	Cluster	0
chr1	19670000	19675000	chr1	19920000	19925000	14	2.60627169260854	1.13818934396044e-05	Cluster	0
chr1	19675000	19680000	chr1	19920000	19925000	13	3.60314564974295	0.00126136525016862	Cluster	0
chr1	19680000	19685000	chr1	19920000	19925000	13	4.1490650166376	0.00440361339002302	Cluster	0
chr1	19685000	19690000	chr1	19920000	19925000	21	4.36118804845592	2.17939178836023e-07	Cluster	0
chr1	19690000	19695000	chr1	19920000	19925000	35	5.99860716152557	2.96420571689245e-14	Cluster	0
chr1	19705000	19710000	chr1	19920000	19925000	22	4.55963832629643	9.96660717126037e-08	Cluster	0
chr1	19710000	19715000	chr1	19810000	19815000	22	9.99835149923672	0.00981081579894137	Cluster	0
chr1	19710000	19715000	chr1	19920000	19925000	29	6.0712919716152	6.86916852294234e-10	Cluster	0
chr1	19715000	19720000	chr1	19800000	19805000	30	13.854539187009	0.000648035385664148	Cluster	0
chr1	19715000	19720000	chr1	19810000	19815000	102	24.1917151035539	1.51120614018439e-30	Cluster	1
chr1	19715000	19720000	chr1	19900000	19905000	12	2.02151476897075	2.24619441045774e-05	Cluster	0
chr1	19715000	19720000	chr1	19905000	19910000	14	2.84359667364	2.97082140790832e-05	Cluster	0
chr1	19715000	19720000	chr1	19920000	19925000	78	14.1094691734015	7.42332635179401e-31	Cluster	0
chr1	19715000	19720000	chr1	19925000	19930000	19	6.60556732993903	0.00100795202358661	Cluster	0
chr1	19715000	19720000	chr1	19975000	19980000	16	1.91524635414436	5.89957304181993e-09	Cluster	1
chr1	19715000	19720000	chr1	19980000	19985000	15	2.38822041150956	7.38719597792348e-07	Cluster	0
chr1	19720000	19725000	chr1	19810000	19815000	29	12.4646512089163	0.000252918818310332	Cluster	0
chr1	19720000	19725000	chr1	19920000	19925000	30	7.06630721926275	8.42292055197777e-10	Cluster	0
chr1	19725000	19730000	chr1	19810000	19815000	45	16.8959454255881	9.32461183902377e-08	Cluster	0
chr1	19725000	19730000	chr1	19920000	19925000	32	9.27350564527493	3.12404138233629e-08	Cluster	0
chr1	19730000	19735000	chr1	19920000	19925000	22	7.05899419893425	0.000107320646660511	Cluster	0
chr1	19735000	19740000	chr1	19920000	19925000	22	6.45814021916803	6.67004042651844e-06	Cluster	0
chr1	19740000	19745000	chr1	19810000	19815000	32	15.1892318741679	0.00223469676206953	Cluster	0
chr1	19740000	19745000	chr1	19920000	19925000	29	7.57804153680588	8.69728128270543e-08	Cluster	0
chr1	19755000	19760000	chr1	19920000	19925000	31	9.77536005579989	1.61163484372362e-06	Cluster	0
chr1	19760000	19765000	chr1	19920000	19925000	27	8.20680652545038	4.8400747012202e-06	Cluster	0
chr1	19765000	19770000	chr1	19920000	19925000	31	12.8718348851944	0.00030667552988753	Cluster	0
chr1	19770000	19775000	chr1	19920000	19925000	34	14.9171564988484	9.98079623955646e-05	Cluster	0
chr1	19775000	19780000	chr1	19920000	19925000	37	15.8697800191948	2.88796403524334e-05	Cluster	0
chr1	19780000	19785000	chr1	19920000	19925000	76	24.0635384709525	4.12043987328542e-16	Cluster	0
chr1	19785000	19790000	chr1	19905000	19910000	20	5.8680906853092	7.49233813346167e-05	Cluster	0
chr1	19785000	19790000	chr1	19920000	19925000	80	30.8085710732013	1.67589502036053e-12	Cluster	0
chr1	19790000	19795000	chr1	19920000	19925000	37	17.4444901105338	0.000198779112704378	Cluster	0
chr1	19795000	19800000	chr1	19920000	19925000	36	13.2815763874599	1.42907230221968e-06	Cluster	0
chr1	19800000	19805000	chr1	19920000	19925000	71	26.6774492110692	1.13783302955023e-11	Cluster	0
chr1	19805000	19810000	chr1	19920000	19925000	66	19.9029586634035	4.38227371645196e-15	Cluster	0
chr1	19810000	19815000	chr1	19820000	19825000	174	79.5316510484	9.598598441612e-18	Cluster	1
chr1	19810000	19815000	chr1	19825000	19830000	107	50.9254415046	4.96878964521844e-10	Cluster	0
chr1	19810000	19815000	chr1	19850000	19855000	40	19.9781248459887	0.00120764536608998	Cluster	0
chr1	19810000	19815000	chr1	19865000	19870000	25	11.1895730330864	0.00420855486448463	Cluster	0
chr1	19810000	19815000	chr1	19870000	19875000	25	8.17095450422931	4.09006535914491e-05	Cluster	0
chr1	19810000	19815000	chr1	19880000	19885000	27	11.8385658876227	0.00199692358943571	Cluster	0
chr1	19810000	19815000	chr1	19890000	19895000	24	9.23976476225049	0.000702575745904978	Cluster	0
chr1	19810000	19815000	chr1	19895000	19900000	30	8.30230510127367	1.68628798695008e-07	Cluster	0
chr1	19810000	19815000	chr1	19900000	19905000	24	6.9782404619871	9.34022836188822e-06	Cluster	0
chr1	19810000	19815000	chr1	19905000	19910000	56	11.0515750478347	9.0669445936848e-20	Cluster	0
chr1	19810000	19815000	chr1	19910000	19915000	43	9.16373875916527	3.79663460877536e-14	Cluster	0
chr1	19810000	19815000	chr1	19915000	19920000	44	11.807795540522	3.64791805655524e-11	Cluster	0
chr1	19810000	19815000	chr1	19920000	19925000	274	57.0660079795	1.28157383856569e-92	Cluster	1
chr1	19810000	19815000	chr1	19925000	19930000	81	25.265808772669	1.51282451577065e-16	Cluster	0
chr1	19810000	19815000	chr1	19930000	19935000	23	10.5671274284819	0.00899318260750128	Cluster	0
chr1	19810000	19815000	chr1	19935000	19940000	22	8.64783062407871	0.00170887831543004	Cluster	0
chr1	19810000	19815000	chr1	19945000	19950000	16	5.97480748054801	0.00612613056978209	Cluster	0
chr1	19810000	19815000	chr1	19960000	19965000	15	4.23279091274987	0.00054385393573589	Cluster	0
chr1	19810000	19815000	chr1	19965000	19970000	22	4.22914379833676	2.72409593430001e-08	Cluster	0
chr1	19810000	19815000	chr1	19970000	19975000	17	4.14644950293564	3.34712430181812e-05	Cluster	0
chr1	19810000	19815000	chr1	19975000	19980000	22	4.93321261147668	3.8142819292191e-07	Cluster	0
chr1	19810000	19815000	chr1	19980000	19985000	41	6.86677144777637	5.90944342652201e-17	Cluster	0
chr1	19810000	19815000	chr1	19985000	19990000	29	7.59251686451342	9.04852700481297e-08	Cluster	0
chr1	19815000	19820000	chr1	19920000	19925000	78	14.0392498425369	6.28571607031959e-30	Cluster	0
chr1	19820000	19825000	chr1	19920000	19925000	32	13.3245258069423	0.000245930587860255	Cluster	0
chr1	19825000	19830000	chr1	19920000	19925000	28	12.1298003019117	0.00131067272954957	Cluster	0
chr1	19830000	19835000	chr1	19920000	19925000	47	19.8071855411075	5.73821689914191e-06	Cluster	0
chr1	19840000	19845000	chr1	19920000	19925000	26	11.842514961563	0.00424938548551504	Cluster	0
chr1	19845000	19850000	chr1	19920000	19925000	29	13.4866638342482	0.00300388303393074	Cluster	0
chr1	19920000	19925000	chr1	19975000	19980000	51	18.6493577721716	2.78251172421701e-08	Singleton	0
chr1	19980000	19985000	chr1	20035000	20040000	35	16.7142544182289	0.00136249275117836	Cluster	0
chr1	19985000	19990000	chr1	20030000	20035000	49	11.0713561280878	4.20989341430178e-15	Cluster	0
chr1	19985000	19990000	chr1	20035000	20040000	88	20.8576371934351	1.76109135702189e-25	Cluster	1
chr1	19990000	19995000	chr1	20035000	20040000	44	13.9758563216638	6.12645837381738e-09	Cluster	0
chr1	19995000	20000000	chr1	20035000	20040000	37	16.4148548843911	0.000228767524047639	Cluster	0
chr1	20035000	20040000	chr1	20125000	20130000	45	22.4315455011641	0.000128540731022723	Cluster	0
chr1	20035000	20040000	chr1	20130000	20135000	26	7.33075277540931	1.99143537053378e-06	Cluster	1
chr1	20035000	20040000	chr1	20135000	20140000	24	6.79339624299056	5.97382441276842e-06	Cluster	0
chr1	20035000	20040000	chr1	20205000	20210000	20	6.3011415273497	4.99182427651726e-05	Cluster	1
chr1	20035000	20040000	chr1	20210000	20215000	19	7.337162888521	0.00340160873029005	Cluster	0
chr1	20035000	20040000	chr1	20215000	20220000	18	5.71587905483934	0.000507710970600972	Cluster	0
chr1	20125000	20130000	chr1	20135000	20140000	73	33.8801531020001	2.26230811247573e-07	Singleton	0
chr1	20350000	20355000	chr1	20405000	20410000	20	6.87884049816417	0.000609160818472615	Cluster	0
chr1	20365000	20370000	chr1	20405000	20410000	29	13.7909627279901	0.00415352500883973	Cluster	0
chr1	20375000	20380000	chr1	20405000	20410000	28	9.81543893905636	4.14098945512126e-05	Cluster	1
chr1	20845000	20850000	chr1	20985000	20990000	12	3.20468125982396	0.00154073512200465	Cluster	0
chr1	20850000	20855000	chr1	20985000	20990000	13	3.45405758714894	0.000853315704348529	Cluster	1
chr1	20960000	20965000	chr1	20985000	20990000	46	20.1230468170746	1.9196920403933e-05	Singleton	0
chr1	20985000	20990000	chr1	20995000	21000000	102	44.3001444968	1.0273137986466e-11	Cluster	1
chr1	20985000	20990000	chr1	21000000	21005000	69	32.4616718481003	8.80511052914283e-07	Cluster	0
chr1	20985000	20990000	chr1	21500000	21505000	13	2.99879151594372	5.71736884708412e-05	Singleton	0
chr1	21055000	21060000	chr1	21500000	21505000	12	1.72787236809878	4.7749097146578e-06	Singleton	0
chr1	21255000	21260000	chr1	21500000	21505000	19	3.12967389537962	4.97002555507487e-09	Cluster	1
chr1	21260000	21265000	chr1	21500000	21505000	12	1.74197061478117	5.17960571035968e-06	Cluster	0
chr1	21290000	21295000	chr1	21500000	21505000	16	2.97516197327511	4.50031587256468e-07	Cluster	0
chr1	21300000	21305000	chr1	21500000	21505000	13	2.86973076712958	0.000145176552973552	Cluster	0
chr1	21305000	21310000	chr1	21500000	21505000	18	2.6276532096457	1.13791245360079e-08	Cluster	1
chr1	21310000	21315000	chr1	21500000	21505000	14	3.0034313064034	5.39579319940627e-05	Cluster	0
chr1	21320000	21325000	chr1	21500000	21505000	21	4.22505299161976	1.28490172716821e-07	Cluster	0
chr1	21345000	21350000	chr1	21500000	21505000	22	9.35135131476526	0.00140399244761928	Cluster	0
chr1	21355000	21360000	chr1	21500000	21505000	15	5.32784644346351	0.00532710808365343	Cluster	0
chr1	21360000	21365000	chr1	21500000	21505000	19	4.47898425358108	6.07819985227156e-06	Cluster	1
chr1	21375000	21380000	chr1	21500000	21505000	14	4.62676479342499	0.00123073616878818	Cluster	0
chr1	21400000	21405000	chr1	21500000	21505000	20	7.59246645118593	0.00204917638684547	Cluster	1
chr1	21410000	21415000	chr1	21500000	21505000	17	6.70298925273852	0.00765854088414236	Cluster	0
chr1	21490000	21495000	chr1	21500000	21505000	87	37.0039962026	2.72358296208821e-11	Cluster	0
chr1	21500000	21505000	chr1	21510000	21515000	104	32.2510394062003	2.35432183054068e-21	Cluster	1
chr1	21500000	21505000	chr1	21515000	21520000	31	15.4204964661699	0.00549242448580362	Cluster	0
chr1	21555000	21560000	chr1	21670000	21675000	20	5.50803817449704	3.08992287498005e-05	Cluster	0
chr1	21570000	21575000	chr1	21660000	21665000	17	6.05363790833133	0.00270834451765827	Cluster	0
chr1	21575000	21580000	chr1	21660000	21665000	17	6.83270081320619	0.00921823641428005	Cluster	0
chr1	21580000	21585000	chr1	21660000	21665000	28	9.41472124848203	1.97049193827489e-05	Cluster	0
chr1	21580000	21585000	chr1	21670000	21675000	25	9.55435278014197	0.00046297024791565	Cluster	0
chr1	21595000	21600000	chr1	21670000	21675000	26	10.6237242880316	0.000923558945601929	Cluster	0
chr1	21600000	21605000	chr1	21670000	21675000	30	11.8131675367714	0.000162289374770393	Cluster	0
chr1	21615000	21620000	chr1	21660000	21665000	109	45.1590217953	1.22777006907628e-14	Cluster	0
chr1	21615000	21620000	chr1	21670000	21675000	142	42.8328804089	2.3649304072869e-31	Cluster	1
chr1	21615000	21620000	chr1	21675000	21680000	31	11.0984068833613	2.04279167115497e-05	Cluster	0
chr1	21615000	21620000	chr1	21680000	21685000	29	11.6520784643201	0.000306713067073702	Cluster	0
chr1	21615000	21620000	chr1	21695000	21700000	44	20.014244843769	7.76988417598256e-05	Cluster	0
chr1	21615000	21620000	chr1	21850000	21855000	55	21.8306605564133	1.0044357319009e-07	Cluster	1
chr1	21615000	21620000	chr1	21860000	21865000	24	8.53250052103747	0.000222563077754154	Cluster	0
chr1	21620000	21625000	chr1	21655000	21660000	92	43.7931719953	1.13539866124197e-08	Cluster	0
chr1	21620000	21625000	chr1	21660000	21665000	139	53.99939788	9.94189324688326e-21	Cluster	0
chr1	21620000	21625000	chr1	21670000	21675000	131	50.2170394121	4.72635696299223e-20	Cluster	0
chr1	21620000	21625000	chr1	21690000	21695000	32	15.0171251778944	0.00186281277862319	Cluster	0
chr1	21620000	21625000	chr1	21850000	21855000	49	23.5708006247668	0.000101268158657909	Cluster	0
chr1	21620000	21625000	chr1	21860000	21865000	21	9.20355303893548	0.00819114038279765	Cluster	0
chr1	21835000	21840000	chr1	22350000	22355000	17	6.61558836665092	0.00673162795818126	Cluster	0
chr1	21845000	21850000	chr1	22350000	22355000	38	17.6631427979582	0.000451094859653044	Cluster	1
chr1	22025000	22030000	chr1	22085000	22090000	33	13.0029909455259	6.66789479111463e-05	Cluster	0
chr1	22025000	22030000	chr1	22090000	22095000	31	14.5110288859833	0.00219791515027952	Cluster	0
chr1	22025000	22030000	chr1	22105000	22110000	47	14.8899884446995	1.49413288618129e-09	Cluster	1
chr1	22025000	22030000	chr1	22350000	22355000	15	3.93956053982996	0.000255053978479503	Cluster	0
chr1	22030000	22035000	chr1	22085000	22090000	24	11.2485243746426	0.00926278153252551	Cluster	0
chr1	22030000	22035000	chr1	22105000	22110000	39	12.6218999351167	9.01733562135505e-08	Cluster	0
chr1	22035000	22040000	chr1	22350000	22355000	18	4.37328529685809	1.73071152748642e-05	Cluster	0
chr1	22040000	22045000	chr1	22280000	22285000	18	3.73840963687984	2.00419184465187e-06	Cluster	0
chr1	22040000	22045000	chr1	22350000	22355000	20	6.59154969040604	0.000354149198882581	Cluster	0
chr1	22050000	22055000	chr1	22105000	22110000	44	20.2993649661156	0.000107104818750511	Cluster	0
chr1	22050000	22055000	chr1	22280000	22285000	12	2.48640972762404	0.000160960566936381	Cluster	0
chr1	22050000	22055000	chr1	22350000	22355000	16	4.04258903020177	9.33302377529501e-05	Cluster	0
chr1	22055000	22060000	chr1	22105000	22110000	52	24.7373927535467	4.2235156527078e-05	Cluster	0
chr1	22055000	22060000	chr1	22350000	22355000	14	4.54062919417457	0.00336439258958143	Cluster	0
chr1	22060000	22065000	chr1	22280000	22285000	16	3.578497810596	2.17917231020994e-05	Cluster	0
chr1	22060000	22065000	chr1	22350000	22355000	16	6.15500285338544	0.00812948039169222	Cluster	0
chr1	22065000	22070000	chr1	22350000	22355000	20	5.00841793781868	1.72355234045939e-06	Cluster	0
chr1	22070000	22075000	chr1	22105000	22110000	89	38.592026006	2.66210181944454e-10	Cluster	0
chr1	22070000	22075000	chr1	22280000	22285000	14	3.17890569919082	9.86904595686108e-05	Cluster	0
chr1	22075000	22080000	chr1	22105000	22110000	95	47.084544995	4.08473464389515e-08	Cluster	0
chr1	22075000	22080000	chr1	22280000	22285000	18	3.41646494279648	5.54899842054717e-07	Cluster	0
chr1	22080000	22085000	chr1	22105000	22110000	140	59.3415106579	9.47592030130499e-18	Cluster	0
chr1	22080000	22085000	chr1	22350000	22355000	17	5.89959178199569	0.000606204931139339	Cluster	0
chr1	22080000	22085000	chr1	22365000	22370000	16	5.23778040461057	0.000474501461624337	Cluster	0
chr1	22085000	22090000	chr1	22105000	22110000	632	279.9240603406	1.11946738797574e-70	Cluster	1
chr1	22085000	22090000	chr1	22285000	22290000	22	5.40887808445729	1.76357722012209e-06	Cluster	0
chr1	22085000	22090000	chr1	22290000	22295000	19	4.64447062481777	1.01677888222935e-05	Cluster	0
chr1	22085000	22090000	chr1	22345000	22350000	23	6.4797503252544	2.02429532912181e-06	Cluster	0
chr1	22085000	22090000	chr1	22350000	22355000	69	23.2650115895316	1.877730504099e-13	Cluster	0
chr1	22085000	22090000	chr1	22355000	22360000	23	8.55301829624111	0.000597128049582026	Cluster	0
chr1	22090000	22095000	chr1	22285000	22290000	19	6.67098444359783	0.00113221329331075	Cluster	0
chr1	22090000	22095000	chr1	22290000	22295000	23	5.70518273630439	1.1145558189521e-06	Cluster	0
chr1	22090000	22095000	chr1	22345000	22350000	19	8.00663477484395	0.00286467347755807	Cluster	0
chr1	22090000	22095000	chr1	22350000	22355000	98	28.7711425727092	1.01691056593125e-22	Cluster	0
chr1	22095000	22100000	chr1	22350000	22355000	29	12.5392416681973	0.000279921396253144	Cluster	0
chr1	22100000	22105000	chr1	22280000	22285000	22	9.9691287317616	0.00314111241582796	Cluster	0
chr1	22100000	22105000	chr1	22345000	22350000	13	4.76749436116527	0.00470433092029318	Cluster	0
chr1	22100000	22105000	chr1	22350000	22355000	36	16.971537451997	0.00024710522091147	Cluster	0
chr1	22105000	22110000	chr1	22265000	22270000	22	7.56367854482405	0.000286472641176021	Cluster	0
chr1	22105000	22110000	chr1	22275000	22280000	33	11.1091833406627	2.74518072170739e-06	Cluster	0
chr1	22105000	22110000	chr1	22280000	22285000	49	22.9645655523416	1.27293947106999e-05	Cluster	0
chr1	22105000	22110000	chr1	22285000	22290000	38	9.08781203783101	4.19020901971846e-11	Cluster	0
chr1	22105000	22110000	chr1	22290000	22295000	43	7.74213651155074	1.19138710704731e-16	Cluster	1
chr1	22105000	22110000	chr1	22345000	22350000	37	10.8016547264866	2.86969966065281e-09	Cluster	0
chr1	22105000	22110000	chr1	22350000	22355000	131	38.7788048488	9.73107360547056e-30	Cluster	1
chr1	22115000	22120000	chr1	22280000	22285000	33	13.7054553967773	4.54395061010507e-05	Cluster	0
chr1	22115000	22120000	chr1	22290000	22295000	19	4.71360609829577	1.25004650099234e-05	Cluster	0
chr1	22115000	22120000	chr1	22345000	22350000	20	6.35111617101594	5.56437254770218e-05	Cluster	0
chr1	22115000	22120000	chr1	22350000	22355000	62	22.7404320563252	1.01336797223741e-10	Cluster	0
chr1	22125000	22130000	chr1	22280000	22285000	14	5.11003459737028	0.00954536950973614	Cluster	0
chr1	22130000	22135000	chr1	22280000	22285000	12	3.43135961173568	0.00273785093990065	Cluster	0
chr1	22135000	22140000	chr1	22280000	22285000	19	6.05568197854542	0.000349286217002499	Cluster	0
chr1	22345000	22350000	chr1	22420000	22425000	16	4.77666739102953	0.000611995094537999	Cluster	0
chr1	22350000	22355000	chr1	22380000	22385000	401	122.0811884912	4.98829547046782e-86	Cluster	1
chr1	22350000	22355000	chr1	22385000	22390000	138	42.4322427581	1.21516547241683e-28	Cluster	0
chr1	22350000	22355000	chr1	22390000	22395000	108	44.6351389054	1.06038672392074e-13	Cluster	0
chr1	22350000	22355000	chr1	22400000	22405000	70	26.9038308802557	4.29245597622462e-11	Cluster	0
chr1	22350000	22355000	chr1	22405000	22410000	64	21.8682210236593	1.81933890342645e-11	Cluster	0
chr1	22350000	22355000	chr1	22410000	22415000	56	19.7503507491524	1.333988655034e-09	Cluster	0
chr1	22350000	22355000	chr1	22415000	22420000	128	46.7289939292	2.70634915425102e-21	Cluster	0
chr1	22350000	22355000	chr1	22420000	22425000	57	18.0625986046006	1.77045051160832e-11	Cluster	0
chr1	22350000	22355000	chr1	22425000	22430000	56	25.5604348744027	1.23630367736781e-06	Cluster	0
chr1	22350000	22355000	chr1	22430000	22435000	76	32.8880177247002	1.18486626284157e-09	Cluster	0
chr1	22350000	22355000	chr1	22755000	22760000	15	3.51609655107551	7.29131911678586e-05	Cluster	0
chr1	22350000	22355000	chr1	22770000	22775000	14	2.73019227376891	1.90756802513869e-05	Cluster	1
chr1	22350000	22355000	chr1	22775000	22780000	16	6.49234417172283	0.00450928192716006	Cluster	0
chr1	22755000	22760000	chr1	22775000	22780000	41	18.2620360502168	9.69205384148179e-05	Singleton	0
chr1	23070000	23075000	chr1	23080000	23085000	81	29.6777674149038	7.13346680090844e-13	Singleton	0
chr1	23410000	23415000	chr1	23500000	23505000	17	6.81336400071177	0.00897091974141491	Cluster	0
chr1	23420000	23425000	chr1	23500000	23505000	47	10.601171275522	1.58405925307755e-14	Cluster	0
chr1	23425000	23430000	chr1	23490000	23495000	30	8.08470718761683	9.53992230431995e-08	Cluster	0
chr1	23425000	23430000	chr1	23495000	23500000	41	11.7181468704458	1.19954935696591e-09	Cluster	0
chr1	23425000	23430000	chr1	23500000	23505000	83	15.5148688240384	1.00044783019349e-30	Cluster	1
chr1	23430000	23435000	chr1	23495000	23500000	23	9.14170786317742	0.00147281937487827	Cluster	0
chr1	23430000	23435000	chr1	23500000	23505000	44	12.0462828104602	6.81511302391716e-11	Cluster	0
chr1	23435000	23440000	chr1	23495000	23500000	62	29.1156215113066	3.650895947717e-06	Cluster	0
chr1	23435000	23440000	chr1	23500000	23505000	95	38.165664242	9.30335662042792e-13	Cluster	0
chr1	23440000	23445000	chr1	23480000	23485000	56	26.6701422766697	1.92868979414359e-05	Cluster	0
chr1	23440000	23445000	chr1	23485000	23490000	30	12.6303963671955	0.000502599387076157	Cluster	0
chr1	23440000	23445000	chr1	23490000	23495000	68	21.6202818182164	1.95854815408728e-14	Cluster	0
chr1	23440000	23445000	chr1	23495000	23500000	91	31.108574437001	4.46948021765413e-17	Cluster	0
chr1	23440000	23445000	chr1	23500000	23505000	127	40.8170512921	9.81290108256164e-26	Cluster	0
chr1	23440000	23445000	chr1	23505000	23510000	42	9.9304216695939	2.23778972138018e-12	Cluster	0
chr1	23440000	23445000	chr1	23510000	23515000	42	13.1852067884185	1.06771835931611e-08	Cluster	0
chr1	23445000	23450000	chr1	23500000	23505000	71	33.5866120813001	7.01758820078491e-07	Cluster	0
chr1	23620000	23625000	chr1	23670000	23675000	29	11.2234182620297	0.000163317943005849	Cluster	0
chr1	23630000	23635000	chr1	23670000	23675000	29	13.2830658772782	0.00240476674308263	Cluster	0
chr1	23635000	23640000	chr1	23670000	23675000	42	18.3321445546922	4.8773221062158e-05	Cluster	1
chr1	23660000	23665000	chr1	23670000	23675000	136	49.4942536726	1.04692833272028e-21	Cluster	1
chr1	23660000	23665000	chr1	23855000	23860000	16	4.65953004416546	0.000466000892171982	Cluster	0
chr1	23670000	23675000	chr1	23680000	23685000	113	52.7274191875	4.54217844158834e-11	Cluster	0
chr1	23670000	23675000	chr1	23685000	23690000	81	25.7379352329709	4.15993375227939e-16	Cluster	0
chr1	23670000	23675000	chr1	23690000	23695000	82	31.2458840114008	5.04952565874513e-13	Cluster	0
chr1	23670000	23675000	chr1	23715000	23720000	28	11.6182692149118	0.000675242904837413	Cluster	0
chr1	23670000	23675000	chr1	23725000	23730000	41	17.5409492756813	3.99981544395484e-05	Cluster	1
chr1	23670000	23675000	chr1	23730000	23735000	24	10.7025074472577	0.00502986357274981	Cluster	0
chr1	23670000	23675000	chr1	23855000	23860000	62	23.0856838375745	1.83057404376976e-10	Cluster	1
chr1	23670000	23675000	chr1	23865000	23870000	27	7.49031814416464	8.73382280604411e-07	Cluster	0
chr1	23670000	23675000	chr1	23960000	23965000	20	5.49095535631495	6.8719612209765e-06	Singleton	0
chr1	23675000	23680000	chr1	23855000	23860000	15	4.88190050276273	0.00231605969019819	Cluster	0
chr1	23810000	23815000	chr1	23855000	23860000	34	15.9200521463827	0.00118757670583958	Cluster	0
chr1	23815000	23820000	chr1	23855000	23860000	58	25.5510397927045	1.21807915299031e-06	Cluster	0
chr1	23820000	23825000	chr1	23855000	23860000	143	60.7861010965	4.44805597558191e-17	Cluster	1
chr1	23820000	23825000	chr1	23960000	23965000	28	6.29004622811272	6.60207910667809e-09	Singleton	0
chr1	23825000	23830000	chr1	23855000	23860000	98	48.6152816023	2.43992399099375e-08	Cluster	0
chr1	23855000	23860000	chr1	23960000	23965000	59	22.5468513421401	1.3794451510305e-09	Cluster	0
chr1	23855000	23860000	chr1	23965000	23970000	25	10.7569167348831	0.00249394066355969	Cluster	0
chr1	23855000	23860000	chr1	23970000	23975000	25	9.34382691874752	0.000333588828795028	Cluster	0
chr1	23855000	23860000	chr1	24015000	24020000	48	20.0731156617566	7.56538912928331e-07	Cluster	0
chr1	23855000	23860000	chr1	24020000	24025000	24	11.6590710127467	0.00482055246695798	Cluster	0
chr1	23855000	23860000	chr1	24070000	24075000	25	11.7490369875853	0.00255303912250793	Cluster	0
chr1	23860000	23865000	chr1	23960000	23965000	59	19.5143792322684	3.82020586919092e-11	Cluster	0
chr1	23865000	23870000	chr1	23945000	23950000	26	9.22814330302439	0.000105690645783166	Cluster	0
chr1	23865000	23870000	chr1	23955000	23960000	24	6.46355488598683	2.5530585738308e-06	Cluster	0
chr1	23865000	23870000	chr1	23960000	23965000	72	8.58667229732826	1.58279189375416e-38	Cluster	0
chr1	23865000	23870000	chr1	24015000	24020000	27	7.26763444405706	4.86271690673305e-07	Cluster	1
chr1	23865000	23870000	chr1	24045000	24050000	32	14.0589189068296	0.000624167709309696	Cluster	0
chr1	23870000	23875000	chr1	23945000	23950000	38	14.6785663415993	9.4416333371555e-06	Cluster	0
chr1	23870000	23875000	chr1	23955000	23960000	48	10.1961652739691	8.56174168137635e-16	Cluster	0
chr1	23870000	23875000	chr1	23960000	23965000	264	13.5244124337828	2.41653416031075e-230	Cluster	1
chr1	23870000	23875000	chr1	24015000	24020000	26	11.2218674872173	0.00203245745488824	Cluster	0
chr1	23870000	23875000	chr1	24045000	24050000	53	21.6010233218799	4.1688710957019e-07	Cluster	1
chr1	23870000	23875000	chr1	24070000	24075000	19	6.59291067990107	0.00098556681618435	Cluster	1
chr1	23875000	23880000	chr1	23960000	23965000	71	10.0510288076163	1.96695545363939e-33	Cluster	0
chr1	23880000	23885000	chr1	23920000	23925000	308	149.8697001208	4.4507239646758e-28	Singleton	0
chr1	23880000	23885000	chr1	23940000	23945000	51	21.5910276029659	4.65489833684952e-07	Cluster	0
chr1	23880000	23885000	chr1	23945000	23950000	87	26.4218808662885	2.154643981876e-19	Cluster	0
chr1	23880000	23885000	chr1	23950000	23955000	43	12.8603423433328	2.74863163999042e-10	Cluster	0
chr1	23880000	23885000	chr1	23955000	23960000	91	18.0468963548619	6.9982617128742e-33	Cluster	0
chr1	23880000	23885000	chr1	23960000	23965000	198	23.6017515073269	2.10600345561593e-107	Cluster	0
chr1	23880000	23885000	chr1	23965000	23970000	52	11.1950151430078	7.66423604184948e-17	Cluster	0
chr1	23880000	23885000	chr1	23970000	23975000	38	9.60793484923954	2.00724649802045e-10	Cluster	0
chr1	23880000	23885000	chr1	23975000	23980000	19	6.07098041862886	0.000360224828659617	Cluster	0
chr1	23880000	23885000	chr1	23995000	24000000	18	5.53336001601754	0.000345962831394585	Cluster	0
chr1	23880000	23885000	chr1	24010000	24015000	15	5.33093990418164	0.00535567960802042	Cluster	0
chr1	23880000	23885000	chr1	24050000	24055000	52	22.7467140717071	9.30927399602711e-07	Cluster	0
chr1	23880000	23885000	chr1	24070000	24075000	24	10.6116663873311	0.00140888831093563	Cluster	0
chr1	23885000	23890000	chr1	23960000	23965000	30	9.98801143606565	1.60327895996044e-06	Cluster	0
chr1	23890000	23895000	chr1	23960000	23965000	36	12.4696498469491	1.59044923202296e-06	Cluster	0
chr1	23895000	23900000	chr1	23960000	23965000	28	12.9715378793559	0.00106971342673331	Cluster	0
chr1	23900000	23905000	chr1	23910000	23915000	671	302.8538884762	1.07326178517019e-70	Singleton	0
chr1	23900000	23905000	chr1	23945000	23950000	172	60.4600195442	3.92305812366619e-30	Cluster	0
chr1	23900000	23905000	chr1	23950000	23955000	96	28.6064253638108	7.71094782887701e-22	Cluster	0
chr1	23900000	23905000	chr1	23955000	23960000	116	39.1848352096	6.63661777071806e-22	Cluster	0
chr1	23900000	23905000	chr1	23960000	23965000	174	50.186844071	1.32618920426244e-40	Cluster	0
chr1	23905000	23910000	chr1	23955000	23960000	39	18.5956245941111	0.000162907204134015	Cluster	0
chr1	23915000	23920000	chr1	23950000	23955000	97	45.4944490974	3.20167580972818e-10	Cluster	0
chr1	24015000	24020000	chr1	24065000	24070000	66	29.8556003390032	8.48293599044573e-08	Cluster	0
chr1	24015000	24020000	chr1	24070000	24075000	92	24.8741483264918	9.58669964244239e-24	Cluster	1
chr1	24015000	24020000	chr1	24075000	24080000	29	7.90353290104419	4.0193866188168e-08	Cluster	0
chr1	24015000	24020000	chr1	24080000	24085000	39	9.42267548539868	2.97880045043929e-11	Cluster	0
chr1	24015000	24020000	chr1	24085000	24090000	22	7.004816118882	9.60187220953624e-05	Cluster	0
chr1	24020000	24025000	chr1	24045000	24050000	240	92.7692664804	1.62623224340964e-35	Cluster	1
chr1	24020000	24025000	chr1	24065000	24070000	55	19.8395934682072	7.17912922327216e-10	Cluster	0
chr1	24020000	24025000	chr1	24070000	24075000	55	16.3824550251787	6.07253108647165e-13	Cluster	0
chr1	24025000	24030000	chr1	24045000	24050000	214	87.8894843788	2.3962565853733e-27	Cluster	0
chr1	24025000	24030000	chr1	24070000	24075000	44	14.8667356988892	3.65984465347171e-08	Cluster	0
chr1	24045000	24050000	chr1	24070000	24075000	308	123.3588495715	1.68208949240117e-42	Cluster	1
chr1	24045000	24050000	chr1	24080000	24085000	87	39.400106688	3.395693463387e-09	Cluster	0
chr1	24060000	24065000	chr1	24235000	24240000	43	20.2052795959175	5.05819333073576e-05	Singleton	0
chr1	24085000	24090000	chr1	24235000	24240000	23	9.42895733792668	0.00221017425856963	Cluster	0
chr1	24090000	24095000	chr1	24235000	24240000	29	8.65833964981299	1.33843613833913e-06	Cluster	0
chr1	24090000	24095000	chr1	24240000	24245000	18	4.62150670061071	3.58654982020908e-05	Cluster	0
chr1	24095000	24100000	chr1	24235000	24240000	31	11.0351283686328	1.829520548793e-05	Cluster	0
chr1	24095000	24100000	chr1	24240000	24245000	47	5.84079110804994	1.51666555850443e-24	Cluster	0
chr1	24100000	24105000	chr1	24235000	24240000	154	38.8545020688	1.5408589242779e-42	Cluster	0
chr1	24100000	24105000	chr1	24240000	24245000	121	20.0532426258897	3.99731551891498e-51	Cluster	0
chr1	24100000	24105000	chr1	24245000	24250000	21	4.40157791467512	2.53214969518885e-07	Cluster	0
chr1	24100000	24105000	chr1	24250000	24255000	17	4.81856988214264	0.000209946900620971	Cluster	0
chr1	24105000	24110000	chr1	24115000	24120000	123	57.8559142384	1.20996149857409e-12	Singleton	0
chr1	24105000	24110000	chr1	24190000	24195000	27	12.4570309273141	0.0012622120952143	Cluster	0
chr1	24105000	24110000	chr1	24230000	24235000	23	8.70578141477716	0.000209468316837193	Cluster	0
chr1	24105000	24110000	chr1	24235000	24240000	66	15.7794050402277	6.05994705909683e-20	Cluster	0
chr1	24105000	24110000	chr1	24240000	24245000	38	8.13514447418869	2.35717611579908e-13	Cluster	0
chr1	24110000	24115000	chr1	24190000	24195000	30	12.1216174650686	0.000253232831234554	Cluster	1
chr1	24110000	24115000	chr1	24235000	24240000	58	15.1281744424423	4.17683753935926e-15	Cluster	0
chr1	24110000	24115000	chr1	24240000	24245000	33	7.95446720540027	1.23936490199224e-09	Cluster	0
chr1	24115000	24120000	chr1	24225000	24230000	23	10.5610782131098	0.00293679909477754	Cluster	0
chr1	24115000	24120000	chr1	24235000	24240000	116	41.9391201501	1.05961931480699e-19	Cluster	0
chr1	24115000	24120000	chr1	24240000	24245000	82	21.5493317188336	5.24746866408096e-22	Cluster	0
chr1	24115000	24120000	chr1	24250000	24255000	15	5.02775861062659	0.00307593734774826	Cluster	0
chr1	24120000	24125000	chr1	24235000	24240000	92	24.1434913766896	1.28917493705119e-23	Cluster	0
chr1	24120000	24125000	chr1	24240000	24245000	45	12.6495104249819	9.16375066724356e-11	Cluster	0
chr1	24125000	24130000	chr1	24230000	24235000	67	25.4954998671157	7.76471217242794e-11	Cluster	0
chr1	24125000	24130000	chr1	24235000	24240000	140	45.8863570682	1.77348291206591e-27	Cluster	0
chr1	24125000	24130000	chr1	24240000	24245000	78	23.4930026795725	1.11333696308542e-17	Cluster	0
chr1	24125000	24130000	chr1	24245000	24250000	17	5.04310661772852	0.000358506721743736	Cluster	0
chr1	24125000	24130000	chr1	24250000	24255000	18	5.49555621122042	0.000318351858759539	Cluster	0
chr1	24130000	24135000	chr1	24190000	24195000	85	39.8635315094	2.560869652713e-08	Cluster	0
chr1	24130000	24135000	chr1	24230000	24235000	54	25.4614140564229	2.20467410143452e-05	Cluster	0
chr1	24130000	24135000	chr1	24235000	24240000	170	44.7548922913	2.27436505670727e-43	Cluster	0
chr1	24130000	24135000	chr1	24240000	24245000	132	23.3595431112732	2.38199743037791e-51	Cluster	0
chr1	24135000	24140000	chr1	24190000	24195000	155	44.0669254073	5.92470091092952e-37	Cluster	1
chr1	24135000	24140000	chr1	24195000	24200000	33	12.9043913226015	5.76311197170232e-05	Cluster	0
chr1	24135000	24140000	chr1	24230000	24235000	88	26.3994983034905	6.29885491432721e-20	Cluster	0
chr1	24135000	24140000	chr1	24235000	24240000	287	47.29217957	1.11270973144649e-120	Cluster	0
chr1	24135000	24140000	chr1	24240000	24245000	230	24.1098463457155	5.54743131241374e-136	Cluster	1
chr1	24135000	24140000	chr1	24245000	24250000	17	5.15350274092008	0.000458293020963511	Cluster	0
chr1	24135000	24140000	chr1	24250000	24255000	18	5.59797346128035	0.000396061461481018	Cluster	0
chr1	24140000	24145000	chr1	24235000	24240000	65	22.2883484003598	1.4155160490347e-11	Cluster	0
chr1	24140000	24145000	chr1	24240000	24245000	38	11.5807192523085	3.0195553310545e-08	Cluster	0
chr1	24145000	24150000	chr1	24235000	24240000	66	19.8444669567856	2.95767428422019e-14	Cluster	0
chr1	24145000	24150000	chr1	24240000	24245000	23	10.2842138064962	0.00653285970670021	Cluster	0
chr1	24150000	24155000	chr1	24225000	24230000	30	14.2806069832661	0.0010564405758758	Cluster	0
chr1	24150000	24155000	chr1	24235000	24240000	130	54.6512864595	8.28131570715349e-17	Cluster	0
chr1	24150000	24155000	chr1	24240000	24245000	69	27.6363276002275	3.35831433493082e-10	Cluster	0
chr1	24150000	24155000	chr1	24245000	24250000	16	5.76371970134653	0.00431207388022185	Cluster	0
chr1	24155000	24160000	chr1	24235000	24240000	60	24.6322197384942	7.07149196176705e-08	Cluster	0
chr1	24155000	24160000	chr1	24240000	24245000	28	12.6869761620395	0.00255234863957376	Cluster	0
chr1	24170000	24175000	chr1	24235000	24240000	86	34.3328836375	1.03044644429259e-11	Cluster	0
chr1	24170000	24175000	chr1	24240000	24245000	37	17.4658218182154	0.000740338864553673	Cluster	0
chr1	24175000	24180000	chr1	24235000	24240000	43	20.5153025393578	0.000275739678032385	Cluster	0
chr1	24180000	24185000	chr1	24235000	24240000	65	30.2327726703022	1.40141431954641e-06	Cluster	0
chr1	24180000	24185000	chr1	24240000	24245000	33	15.2033274124639	0.00111182892677692	Cluster	0
chr1	24185000	24190000	chr1	24240000	24245000	66	32.5923651126002	8.14699043338802e-06	Cluster	0
chr1	24190000	24195000	chr1	24240000	24245000	219	80.3866879	1.60284472177857e-35	Cluster	0
chr1	24195000	24200000	chr1	24235000	24240000	150	56.7905718499	2.42043454442905e-22	Cluster	0
chr1	24195000	24200000	chr1	24240000	24245000	63	27.8124327285232	3.80928466162693e-07	Cluster	0
chr1	24200000	24205000	chr1	24235000	24240000	147	57.5268300405	1.29019948437637e-20	Cluster	0
chr1	24205000	24210000	chr1	24235000	24240000	146	56.7887597325	1.044775901878e-20	Cluster	0
chr1	24395000	24400000	chr1	24715000	24720000	15	1.80111574156589	2.05967711376731e-08	Singleton	0
chr1	24475000	24480000	chr1	24715000	24720000	21	1.96650277048988	1.52555933962768e-13	Singleton	0
chr1	24485000	24490000	chr1	24515000	24520000	23	8.92235562659655	0.00106281009130546	Cluster	1
chr1	24500000	24505000	chr1	24515000	24520000	37	18.4485901994082	0.00198990035604477	Cluster	0
chr1	24510000	24515000	chr1	24715000	24720000	20	2.69915578962678	6.09530566838944e-11	Cluster	0
chr1	24515000	24520000	chr1	24715000	24720000	50	5.79182191703057	1.82623720217119e-28	Cluster	0
chr1	24515000	24520000	chr1	24720000	24725000	24	3.32413008781	8.24064026466531e-12	Cluster	0
chr1	24520000	24525000	chr1	24715000	24720000	68	3.30045311568973	8.24778367575029e-61	Cluster	0
chr1	24525000	24530000	chr1	24710000	24715000	19	2.43262342668975	4.88056782567928e-10	Cluster	0
chr1	24525000	24530000	chr1	24715000	24720000	202	5.70808044615105	2.30742548426709e-226	Cluster	1
chr1	24530000	24535000	chr1	24715000	24720000	43	2.94270245011394	1.5123429619127e-32	Cluster	0
chr1	24535000	24540000	chr1	24715000	24720000	19	1.95115258381824	1.2682421986039e-11	Cluster	0
chr1	24545000	24550000	chr1	24715000	24720000	14	2.24974559216152	2.13635104740379e-06	Cluster	0
chr1	24550000	24555000	chr1	24715000	24720000	19	2.98060642197333	1.28239527798044e-08	Cluster	0
chr1	24555000	24560000	chr1	24715000	24720000	13	2.25363846204898	1.23057425195117e-05	Cluster	0
chr1	24580000	24585000	chr1	24715000	24720000	15	3.53003738423935	7.61526434254981e-05	Singleton	0
chr1	24610000	24615000	chr1	24715000	24720000	15	4.74769980827481	0.00175772116112167	Cluster	0
chr1	24615000	24620000	chr1	24715000	24720000	14	4.02767857330673	0.0010839492992107	Cluster	1
chr1	24645000	24650000	chr1	24715000	24720000	30	10.4906717233301	1.88085900132187e-05	Singleton	0
chr1	24715000	24720000	chr1	24955000	24960000	12	1.9597341143781	1.66765963788471e-05	Cluster	0
chr1	24715000	24720000	chr1	24960000	24965000	22	1.94683533418252	1.20375742760071e-14	Cluster	1
chr1	24715000	24720000	chr1	24965000	24970000	19	4.12253450086219	3.78387788134559e-07	Cluster	0
chr1	24965000	24970000	chr1	24975000	24980000	96	25.6069158703938	3.87980515025418e-24	Cluster	1
chr1	24965000	24970000	chr1	24980000	24985000	53	25.4954233004157	4.62075199980467e-05	Cluster	0
chr1	24965000	24970000	chr1	24985000	24990000	40	15.9868237616453	1.11496097403714e-05	Cluster	0
chr1	24965000	24970000	chr1	24990000	24995000	24	9.27150497918949	0.000736844257680181	Cluster	0
chr1	24965000	24970000	chr1	24995000	25000000	19	6.40409476130743	0.000692628691764331	Cluster	0
chr1	24965000	24970000	chr1	25005000	25010000	22	7.56414706767399	0.000286695781559363	Cluster	0
chr1	24965000	24970000	chr1	25135000	25140000	17	2.8636243418468	4.64178974761701e-08	Cluster	1
chr1	24965000	24970000	chr1	25145000	25150000	12	2.08284729621303	2.99660794415524e-05	Cluster	0
chr1	24965000	24970000	chr1	25155000	25160000	13	2.19401803956063	9.27594780883213e-06	Cluster	0
chr1	24965000	24970000	chr1	25160000	25165000	15	2.20598088309182	2.72905465907057e-07	Cluster	0
chr1	24965000	24970000	chr1	25170000	25175000	13	2.99072264011787	5.56437254770218e-05	Cluster	0
chr1	24965000	24970000	chr1	25175000	25180000	13	2.95439765598169	4.91439674575425e-05	Cluster	0
chr1	24965000	24970000	chr1	25565000	25570000	12	2.72921608634047	9.93547056992838e-05	Singleton	0
chr1	24980000	24985000	chr1	25170000	25175000	12	2.63510567996219	0.000274478639194864	Cluster	0
chr1	24985000	24990000	chr1	25095000	25100000	28	10.4343205966267	0.000118361829699318	Cluster	0
chr1	25000000	25005000	chr1	25095000	25100000	21	8.6745944491892	0.00415643718205338	Cluster	0
chr1	25005000	25010000	chr1	25070000	25075000	29	11.7670442986824	0.000360224828659617	Cluster	0
chr1	25005000	25010000	chr1	25075000	25080000	22	9.64263261615639	0.00649003077815679	Cluster	0
chr1	25005000	25010000	chr1	25095000	25100000	31	11.1412121453836	2.19723705889106e-05	Cluster	0
chr1	25010000	25015000	chr1	25065000	25070000	27	11.8354428566244	0.00199032633048134	Cluster	0
chr1	25010000	25015000	chr1	25070000	25075000	35	13.5525469272848	2.54212464916337e-05	Cluster	0
chr1	25010000	25015000	chr1	25075000	25080000	38	11.0460678764859	8.74769838236837e-09	Cluster	0
chr1	25010000	25015000	chr1	25095000	25100000	33	12.5655844131834	3.43010661716488e-05	Cluster	0
chr1	25010000	25015000	chr1	25170000	25175000	13	2.39681182593351	2.33538862653603e-05	Cluster	0
chr1	25015000	25020000	chr1	25070000	25075000	93	33.0821213957001	1.74305963296314e-15	Cluster	0
chr1	25015000	25020000	chr1	25075000	25080000	95	26.7965310307617	3.04585062163896e-22	Cluster	1
chr1	25015000	25020000	chr1	25095000	25100000	80	29.947564066803	2.94816418668816e-12	Cluster	1
chr1	25015000	25020000	chr1	25135000	25140000	22	4.97760204604366	4.44242215802332e-07	Cluster	0
chr1	25015000	25020000	chr1	25170000	25175000	18	4.91694837084471	7.96773652453009e-05	Cluster	0
chr1	25020000	25025000	chr1	25070000	25075000	131	60.494211353	5.73061420812172e-14	Cluster	0
chr1	25020000	25025000	chr1	25075000	25080000	98	48.5667087596	4.15594269173691e-09	Cluster	0
chr1	25020000	25025000	chr1	25120000	25125000	22	9.01540029853115	0.00288102462772363	Cluster	0
chr1	25020000	25025000	chr1	25135000	25140000	36	8.25101269910869	7.10607918477708e-12	Cluster	0
chr1	25020000	25025000	chr1	25140000	25145000	25	8.27585881268578	5.02594862903467e-05	Cluster	0
chr1	25020000	25025000	chr1	25145000	25150000	19	5.03087573243197	3.06808422537358e-05	Cluster	0
chr1	25020000	25025000	chr1	25150000	25155000	44	7.04181353685871	6.95601741108781e-19	Cluster	1
chr1	25020000	25025000	chr1	25155000	25160000	24	5.32762598381657	8.1061699915995e-08	Cluster	0
chr1	25020000	25025000	chr1	25160000	25165000	26	5.31760785805096	3.90129016619086e-09	Cluster	0
chr1	25020000	25025000	chr1	25165000	25170000	12	3.82639691314135	0.00664174871723887	Cluster	0
chr1	25020000	25025000	chr1	25170000	25175000	24	8.04311478502113	2.22403034311672e-05	Cluster	0
chr1	25030000	25035000	chr1	25135000	25140000	18	6.08029763054817	0.000295357877627365	Cluster	0
chr1	25030000	25035000	chr1	25140000	25145000	17	6.11845893342748	0.00302891127319234	Cluster	0
chr1	25030000	25035000	chr1	25150000	25155000	28	5.18639042042843	9.58529892935049e-11	Cluster	0
chr1	25030000	25035000	chr1	25170000	25175000	16	5.80299551285271	0.00143892017288278	Cluster	0
chr1	25070000	25075000	chr1	25135000	25140000	43	17.9566797017875	2.99484540222673e-06	Cluster	0
chr1	25070000	25075000	chr1	25140000	25145000	40	17.1956520568857	5.7329078802389e-05	Cluster	0
chr1	25070000	25075000	chr1	25150000	25155000	47	13.9036383476432	1.70199476669318e-10	Cluster	0
chr1	25070000	25075000	chr1	25155000	25160000	39	10.250902418562	3.30753933844299e-10	Cluster	0
chr1	25075000	25080000	chr1	25135000	25140000	53	17.1437954016834	3.36499852076906e-11	Cluster	1
chr1	25075000	25080000	chr1	25140000	25145000	37	16.2774695246451	0.000193943629686991	Cluster	0
chr1	25075000	25080000	chr1	25145000	25150000	26	9.53001632700228	0.000177015485592331	Cluster	0
chr1	25075000	25080000	chr1	25150000	25155000	45	13.0465855433933	2.42922416866419e-10	Cluster	0
chr1	25075000	25080000	chr1	25155000	25160000	26	9.58451997150223	0.000193604730327832	Cluster	0
chr1	25095000	25100000	chr1	25140000	25145000	71	34.2377011406	1.3915427634888e-06	Cluster	1
chr1	25095000	25100000	chr1	25150000	25155000	56	26.0769091706234	1.02018923886418e-05	Cluster	0
chr1	25095000	25100000	chr1	25155000	25160000	41	18.7707719962633	0.000174724521220244	Cluster	0
chr1	25170000	25175000	chr1	25220000	25225000	33	14.0802866366156	0.000293277800796017	Cluster	0
chr1	25170000	25175000	chr1	25250000	25255000	56	18.1304892418473	9.19690745021495e-12	Cluster	0
chr1	25170000	25175000	chr1	25255000	25260000	38	16.3141990040103	2.26462941280413e-05	Cluster	0
chr1	25170000	25175000	chr1	25345000	25350000	34	13.3870717126964	1.14974994334771e-05	Cluster	0
chr1	25170000	25175000	chr1	25355000	25360000	52	16.9141441966111	6.3735761920481e-11	Cluster	0
chr1	25170000	25175000	chr1	25360000	25365000	61	12.2317547579384	3.82317761439471e-22	Cluster	1
chr1	25170000	25175000	chr1	25420000	25425000	18	3.98000131959407	1.03048508687613e-06	Cluster	0
chr1	25170000	25175000	chr1	25425000	25430000	29	4.65125229427438	1.3596866960451e-12	Cluster	0
chr1	25170000	25175000	chr1	25430000	25435000	18	3.94276816923032	9.00970271826743e-07	Cluster	0
chr1	25170000	25175000	chr1	25455000	25460000	12	3.41005313411085	0.00260432351462348	Cluster	0
chr1	25170000	25175000	chr1	25465000	25470000	41	7.08335555856004	2.01965647906017e-17	Cluster	1
chr1	25170000	25175000	chr1	25530000	25535000	23	2.09305705014725	4.88638160924888e-15	Singleton	0
chr1	25170000	25175000	chr1	25555000	25560000	15	2.76206947464948	9.38131811727159e-07	Cluster	1
chr1	25170000	25175000	chr1	25570000	25575000	13	2.6031983351695	1.30215748389208e-05	Cluster	0
chr1	25175000	25180000	chr1	25215000	25220000	50	18.2654763205219	3.83473072096423e-08	Cluster	0
chr1	25175000	25180000	chr1	25220000	25225000	60	15.7682523547759	1.80147346340591e-15	Cluster	1
chr1	25175000	25180000	chr1	25225000	25230000	35	11.1353639931194	6.55447694266836e-08	Cluster	0
chr1	25175000	25180000	chr1	25250000	25255000	59	19.5534853418874	6.12540676109665e-12	Cluster	1
chr1	25175000	25180000	chr1	25255000	25260000	52	17.529171315303	2.2091035452222e-10	Cluster	0
chr1	25175000	25180000	chr1	25345000	25350000	29	13.9425233640433	0.00151986147015243	Cluster	0
chr1	25175000	25180000	chr1	25355000	25360000	61	17.5875053166205	7.41667054451603e-15	Cluster	0
chr1	25175000	25180000	chr1	25360000	25365000	52	12.709211513018	1.47711985429176e-15	Cluster	0
chr1	25175000	25180000	chr1	25365000	25370000	13	3.72642522618618	0.00171365475362477	Cluster	0
chr1	25175000	25180000	chr1	25420000	25425000	16	4.09801665373696	2.69710791884954e-05	Cluster	0
chr1	25175000	25180000	chr1	25425000	25430000	26	4.80433636711533	4.81380003048679e-10	Cluster	0
chr1	25175000	25180000	chr1	25430000	25435000	27	4.05632600591861	2.91298499653353e-13	Cluster	1
chr1	25175000	25180000	chr1	25450000	25455000	13	4.46476762322246	0.00266079746912442	Cluster	0
chr1	25175000	25180000	chr1	25465000	25470000	31	7.28651014759011	4.09646006236109e-10	Cluster	0
chr1	25175000	25180000	chr1	25555000	25560000	13	2.8153193012628	2.96772245408298e-05	Cluster	0
chr1	25175000	25180000	chr1	25565000	25570000	12	4.15256226099444	0.00421378540374176	Cluster	0
chr1	25180000	25185000	chr1	25225000	25230000	29	13.9173550663952	0.00472767063150567	Cluster	0
chr1	25180000	25185000	chr1	25355000	25360000	42	20.6203526821555	0.000602393201348951	Cluster	0
chr1	25180000	25185000	chr1	25360000	25365000	32	14.790777164212	0.00145686551791734	Cluster	0
chr1	25180000	25185000	chr1	25430000	25435000	20	4.88338179447476	5.40819785992744e-06	Cluster	0
chr1	25180000	25185000	chr1	25465000	25470000	37	8.61111904896307	3.73674098783223e-11	Cluster	0
chr1	25190000	25195000	chr1	25430000	25435000	15	5.67065256667899	0.00940164729250983	Cluster	0
chr1	25190000	25195000	chr1	25465000	25470000	29	9.99038680053124	2.07672384250498e-05	Cluster	0
chr1	25225000	25230000	chr1	25430000	25435000	12	4.56430105793911	0.00895953430517117	Cluster	0
chr1	25230000	25235000	chr1	25360000	25365000	29	12.6112783736679	0.00108821375287722	Cluster	0
chr1	25230000	25235000	chr1	25465000	25470000	18	6.44607753655444	0.00203186742481707	Cluster	0
chr1	25235000	25240000	chr1	25355000	25360000	46	19.3708316339037	7.35521556255335e-06	Cluster	0
chr1	25235000	25240000	chr1	25360000	25365000	33	13.7238119895962	0.000183664413810474	Cluster	0
chr1	25235000	25240000	chr1	25465000	25470000	20	6.88942248770534	0.000620890718811985	Cluster	0
chr1	25240000	25245000	chr1	25355000	25360000	84	32.0789038926004	2.87189136710774e-13	Cluster	0
chr1	25240000	25245000	chr1	25360000	25365000	65	22.8308253231747	5.63662594040823e-12	Cluster	0
chr1	25240000	25245000	chr1	25420000	25425000	16	6.38205151526316	0.00380647225295143	Cluster	0
chr1	25240000	25245000	chr1	25425000	25430000	18	7.38630477677409	0.00862254047433052	Cluster	0
chr1	25245000	25250000	chr1	25355000	25360000	136	59.7094431505	4.30149203583662e-16	Cluster	0
chr1	25245000	25250000	chr1	25360000	25365000	96	42.4163700664	1.79476664752001e-11	Cluster	0
chr1	25245000	25250000	chr1	25430000	25435000	23	11.3561585048456	0.00713629863854281	Cluster	0
chr1	25245000	25250000	chr1	25525000	25530000	12	3.78051062706478	0.00603336644972068	Cluster	0
chr1	25250000	25255000	chr1	25345000	25350000	150	60.2776590977	5.6311491630335e-21	Cluster	0
chr1	25250000	25255000	chr1	25355000	25360000	295	72.8547022248	7.97678070903996e-83	Cluster	0
chr1	25250000	25255000	chr1	25360000	25365000	173	51.6492805157	1.49335648202713e-38	Cluster	0
chr1	25250000	25255000	chr1	25365000	25370000	40	13.9722891041598	4.2206279190622e-07	Cluster	0
chr1	25250000	25255000	chr1	25400000	25405000	13	4.28927272456568	0.00584113166001002	Cluster	0
chr1	25250000	25255000	chr1	25415000	25420000	24	6.90788521090793	7.88844302314992e-06	Cluster	0
chr1	25250000	25255000	chr1	25420000	25425000	39	13.9884491904713	2.40840076475061e-07	Cluster	0
chr1	25250000	25255000	chr1	25425000	25430000	68	15.8956681020403	4.6418349235895e-20	Cluster	0
chr1	25250000	25255000	chr1	25430000	25435000	32	13.5936191873482	9.19229558523704e-05	Cluster	0
chr1	25250000	25255000	chr1	25450000	25455000	40	14.6064933896128	2.62173981625153e-07	Cluster	0
chr1	25250000	25255000	chr1	25465000	25470000	73	23.6410519259779	4.9712258097045e-15	Cluster	0
chr1	25250000	25255000	chr1	25475000	25480000	13	4.4250955750921	0.00757632142899698	Cluster	0
chr1	25250000	25255000	chr1	25525000	25530000	14	4.40937465408391	0.0025672935745189	Cluster	0
chr1	25250000	25255000	chr1	25530000	25535000	21	5.25530884418854	4.28340323224648e-06	Cluster	0
chr1	25255000	25260000	chr1	25345000	25350000	174	60.9492698715	1.21196955762541e-30	Cluster	0
chr1	25255000	25260000	chr1	25350000	25355000	174	61.5896749977	3.90417365479305e-30	Cluster	0
chr1	25255000	25260000	chr1	25355000	25360000	327	73.2892370268	2.7903177906631e-102	Cluster	0
chr1	25255000	25260000	chr1	25360000	25365000	271	51.8418920887	1.27136577888597e-99	Cluster	0
chr1	25255000	25260000	chr1	25365000	25370000	58	13.9485135564492	1.29203718108145e-16	Cluster	0
chr1	25255000	25260000	chr1	25390000	25395000	22	7.76865950905519	0.000412691264816567	Cluster	0
chr1	25255000	25260000	chr1	25415000	25420000	26	6.8058473738579	4.99358349378121e-07	Cluster	0
chr1	25255000	25260000	chr1	25420000	25425000	33	13.8090287996195	5.25331346005761e-05	Cluster	0
chr1	25255000	25260000	chr1	25425000	25430000	88	15.6316441667468	3.89357624683831e-34	Cluster	1
chr1	25255000	25260000	chr1	25430000	25435000	48	13.3963572660997	2.14601881548413e-12	Cluster	0
chr1	25255000	25260000	chr1	25435000	25440000	20	9.41164875519449	0.0075940751901851	Cluster	0
chr1	25255000	25260000	chr1	25450000	25455000	37	14.352694205167	3.1735665829322e-06	Cluster	0
chr1	25255000	25260000	chr1	25465000	25470000	67	23.1877558767722	1.36488032746755e-12	Cluster	0
chr1	25255000	25260000	chr1	25470000	25475000	17	6.31114855689202	0.00417983627521805	Cluster	0
chr1	25255000	25260000	chr1	25475000	25480000	15	4.32936837011198	0.000686893235407327	Cluster	0
chr1	25255000	25260000	chr1	25480000	25485000	13	3.38674616737859	0.000709977174047468	Cluster	0
chr1	25255000	25260000	chr1	25525000	25530000	21	4.29733262003391	1.70293233592064e-07	Cluster	0
chr1	25255000	25260000	chr1	25530000	25535000	32	5.1159780349942	7.03386985630692e-14	Cluster	1
chr1	25255000	25260000	chr1	25555000	25560000	17	7.59595773521159	0.00883843258216087	Cluster	0
chr1	25255000	25260000	chr1	25560000	25565000	18	8.0070816789582	0.0066227425996303	Cluster	0
chr1	25255000	25260000	chr1	25570000	25575000	16	6.95829363474287	0.00875486383374651	Cluster	0
chr1	25260000	25265000	chr1	25345000	25350000	225	83.2875461922	5.89329114148477e-36	Cluster	0
chr1	25260000	25265000	chr1	25350000	25355000	215	83.9119509489	2.38998520770883e-31	Cluster	0
chr1	25260000	25265000	chr1	25355000	25360000	429	99.583397167	6.56871851678772e-129	Cluster	0
chr1	25260000	25265000	chr1	25360000	25365000	339	70.2695598922	5.59773122659827e-115	Cluster	0
chr1	25260000	25265000	chr1	25365000	25370000	73	18.7408781066599	2.68942032458118e-19	Cluster	0
chr1	25260000	25265000	chr1	25390000	25395000	28	10.3458660655752	0.000102509327702546	Cluster	0
chr1	25260000	25265000	chr1	25395000	25400000	22	7.5440287037176	0.000276491143264608	Cluster	0
chr1	25260000	25265000	chr1	25405000	25410000	27	8.69881912370486	1.38338968432478e-05	Cluster	0
chr1	25260000	25265000	chr1	25420000	25425000	52	18.3850239106241	1.12918378586285e-09	Cluster	0
chr1	25260000	25265000	chr1	25425000	25430000	92	20.6654112937963	2.90698304113207e-28	Cluster	0
chr1	25260000	25265000	chr1	25430000	25435000	42	17.8033566306673	5.73210932286996e-06	Cluster	0
chr1	25260000	25265000	chr1	25445000	25450000	27	12.226405244093	0.00315419876916966	Cluster	0
chr1	25260000	25265000	chr1	25450000	25455000	44	19.0158780647638	5.38831855062675e-06	Cluster	0
chr1	25260000	25265000	chr1	25465000	25470000	97	30.6624674861015	2.39733585104915e-20	Cluster	0
chr1	25260000	25265000	chr1	25470000	25475000	21	8.27819963310652	0.00238087412184088	Cluster	0
chr1	25260000	25265000	chr1	25475000	25480000	17	5.62578955630318	0.00122922175092975	Cluster	0
chr1	25260000	25265000	chr1	25520000	25525000	13	2.98085298665327	0.000210521565171578	Cluster	0
chr1	25260000	25265000	chr1	25525000	25530000	23	5.55887832555779	7.1409615762568e-07	Cluster	0
chr1	25260000	25265000	chr1	25530000	25535000	31	6.65355611092494	2.87910646708026e-10	Cluster	0
chr1	25260000	25265000	chr1	25535000	25540000	12	3.32808166605034	0.00212542130522467	Cluster	0
chr1	25260000	25265000	chr1	25555000	25560000	22	9.96465123216247	0.00312440194479895	Cluster	1
chr1	25265000	25270000	chr1	25355000	25360000	96	33.1836124846001	9.73254296230211e-17	Cluster	0
chr1	25265000	25270000	chr1	25360000	25365000	57	23.2149120140216	1.2827948426334e-07	Cluster	0
chr1	25270000	25275000	chr1	25355000	25360000	104	34.0447002476001	1.11221674916718e-20	Cluster	0
chr1	25270000	25275000	chr1	25360000	25365000	80	23.8871858225095	2.55967399251869e-18	Cluster	0
chr1	25270000	25275000	chr1	25465000	25470000	23	9.86436725845481	0.00120657205504541	Cluster	0
chr1	25275000	25280000	chr1	25345000	25350000	151	53.1886723801	1.82530993345144e-26	Cluster	0
chr1	25275000	25280000	chr1	25350000	25355000	128	52.9873179648	4.66284484196981e-17	Cluster	0
chr1	25275000	25280000	chr1	25355000	25360000	242	62.2553320939	6.71215004665078e-65	Cluster	0
chr1	25275000	25280000	chr1	25360000	25365000	145	43.5359659307	3.36527071383286e-32	Cluster	0
chr1	25275000	25280000	chr1	25415000	25420000	15	5.30814421138824	0.00514545912492955	Cluster	0
chr1	25275000	25280000	chr1	25425000	25430000	41	12.0440445806681	2.6150213752523e-09	Cluster	0
chr1	25275000	25280000	chr1	25465000	25470000	39	17.4301647352289	4.19104461910593e-05	Cluster	0
chr1	25280000	25285000	chr1	25345000	25350000	176	65.400602646	4.06142148197624e-28	Cluster	0
chr1	25280000	25285000	chr1	25350000	25355000	135	64.8416394801	3.72500272403915e-13	Cluster	0
chr1	25280000	25285000	chr1	25355000	25360000	301	75.8630831211	1.64481770224456e-82	Cluster	0
chr1	25280000	25285000	chr1	25360000	25365000	196	52.8546392553	9.47769637113368e-50	Cluster	0
chr1	25280000	25285000	chr1	25365000	25370000	34	13.6520572504166	7.14291487915584e-05	Cluster	0
chr1	25280000	25285000	chr1	25380000	25385000	21	7.12674724616919	0.000351141454922074	Cluster	0
chr1	25280000	25285000	chr1	25420000	25425000	27	12.6600432012742	0.0015980696216236	Cluster	0
chr1	25280000	25285000	chr1	25425000	25430000	36	13.9110885723173	1.78975136021985e-05	Cluster	0
chr1	25280000	25285000	chr1	25475000	25480000	16	3.75402002846575	3.89810499404137e-05	Cluster	0
chr1	25280000	25285000	chr1	25525000	25530000	16	3.64950415070181	2.75357603233886e-05	Cluster	0
chr1	25285000	25290000	chr1	25345000	25350000	430	109.3006155188	1.95665042053653e-116	Cluster	0
chr1	25285000	25290000	chr1	25350000	25355000	289	107.7719321653	2.16082515370559e-45	Cluster	0
chr1	25285000	25290000	chr1	25355000	25360000	631	125.487833142	1.33206600203909e-222	Cluster	0
chr1	25285000	25290000	chr1	25360000	25365000	467	87.0614967978	2.05808729444488e-175	Cluster	0
chr1	25285000	25290000	chr1	25365000	25370000	82	22.7224041762778	1.12549999896511e-19	Cluster	0
chr1	25285000	25290000	chr1	25380000	25385000	28	11.748977840507	0.000802891653592507	Cluster	0
chr1	25285000	25290000	chr1	25420000	25425000	54	20.2885336454366	4.21619910439334e-09	Cluster	0
chr1	25285000	25290000	chr1	25425000	25430000	94	22.5972476114689	9.00082170949347e-27	Cluster	0
chr1	25285000	25290000	chr1	25430000	25435000	51	19.4332908826952	1.85787348943701e-08	Cluster	0
chr1	25285000	25290000	chr1	25465000	25470000	67	32.4978011885002	7.98051133416037e-07	Cluster	0
chr1	25285000	25290000	chr1	25525000	25530000	17	5.69463008719888	0.00140693912480226	Cluster	0
chr1	25285000	25290000	chr1	25530000	25535000	30	6.80505799943103	2.08996281994728e-09	Cluster	1
chr1	25285000	25290000	chr1	25535000	25540000	12	3.38870153722809	0.00247371954518646	Cluster	0
chr1	25290000	25295000	chr1	25340000	25345000	88	40.9660227451	9.52728667283537e-09	Cluster	0
chr1	25290000	25295000	chr1	25345000	25350000	628	130.4907669854	5.01940649937082e-212	Cluster	0
chr1	25290000	25295000	chr1	25350000	25355000	440	127.8470856125	1.30878671432133e-100	Cluster	0
chr1	25290000	25295000	chr1	25355000	25360000	815	148.0463170599	2.17552265612102e-313	Cluster	1
chr1	25290000	25295000	chr1	25360000	25365000	417	102.2213393042	7.90643883811925e-118	Cluster	0
chr1	25290000	25295000	chr1	25365000	25370000	67	26.2816041748013	1.62600697106169e-09	Cluster	0
chr1	25290000	25295000	chr1	25420000	25425000	56	23.1104267028236	5.07068498368055e-08	Cluster	0
chr1	25290000	25295000	chr1	25425000	25430000	83	25.4482219640258	2.28066146508409e-17	Cluster	0
chr1	25290000	25295000	chr1	25430000	25435000	45	22.0775962008987	8.95375942487581e-05	Cluster	0
chr1	25290000	25295000	chr1	25465000	25470000	92	36.6625080494	2.06412854256926e-13	Cluster	0
chr1	25290000	25295000	chr1	25535000	25540000	12	3.71157839825626	0.00520407372300769	Cluster	0
chr1	25295000	25300000	chr1	25345000	25350000	432	149.9073052875	4.00826153142205e-76	Cluster	0
chr1	25300000	25305000	chr1	25345000	25350000	150	46.7412529077	1.55161208454164e-30	Cluster	0
chr1	25300000	25305000	chr1	25355000	25360000	106	52.0955529844	3.33502441341818e-09	Cluster	0
chr1	25305000	25310000	chr1	25345000	25350000	124	55.0817189709	1.57751789106244e-13	Cluster	0
chr1	25310000	25315000	chr1	25345000	25350000	133	55.8126449875	2.55190253406226e-16	Cluster	0
chr1	25315000	25320000	chr1	25345000	25350000	112	52.9572251618	1.21057144560715e-10	Cluster	0
chr1	25345000	25350000	chr1	25425000	25430000	116	56.228015675	2.21456660438318e-10	Cluster	0
chr1	25345000	25350000	chr1	25480000	25485000	27	9.25142491806557	4.06563345911037e-05	Cluster	0
chr1	25345000	25350000	chr1	25525000	25530000	42	10.8367676373814	3.3863407450442e-11	Cluster	0
chr1	25345000	25350000	chr1	25530000	25535000	47	12.8922731425121	1.42292064172262e-11	Cluster	0
chr1	25350000	25355000	chr1	25525000	25530000	31	12.0016625820855	8.83024864659063e-05	Cluster	0
chr1	25350000	25355000	chr1	25530000	25535000	33	14.2673842430388	0.00037079110639649	Cluster	0
chr1	25355000	25360000	chr1	25425000	25430000	214	86.4358912621	3.02550803706903e-28	Cluster	0
chr1	25355000	25360000	chr1	25430000	25435000	157	74.2083705848	9.9388747632103e-16	Cluster	0
chr1	25355000	25360000	chr1	25465000	25470000	216	105.2471786713	7.34648217759143e-20	Cluster	1
chr1	25355000	25360000	chr1	25470000	25475000	58	27.0693633645475	7.09049568335947e-06	Cluster	0
chr1	25355000	25360000	chr1	25475000	25480000	41	17.9943846883974	7.03144505636771e-05	Cluster	0
chr1	25355000	25360000	chr1	25520000	25525000	27	7.9189563265631	2.49638320159428e-06	Cluster	0
chr1	25355000	25360000	chr1	25525000	25530000	54	15.4891495030043	1.70367347306664e-12	Cluster	0
chr1	25355000	25360000	chr1	25530000	25535000	91	18.3984939995126	3.44095750394833e-31	Cluster	1
chr1	25355000	25360000	chr1	25535000	25540000	27	8.75104809785381	1.54242041647239e-05	Cluster	0
chr1	25355000	25360000	chr1	25550000	25555000	23	10.3426195161804	0.00698289321772107	Cluster	0
chr1	25360000	25365000	chr1	25425000	25430000	201	68.5747502076	1.20836091432799e-35	Cluster	1
chr1	25360000	25365000	chr1	25475000	25480000	42	13.8616206974467	4.28861625392012e-08	Cluster	0
chr1	25360000	25365000	chr1	25480000	25485000	25	10.3677646167641	0.00150229481798882	Cluster	0
chr1	25360000	25365000	chr1	25485000	25490000	26	10.2795524109327	0.0005669355207118	Cluster	0
chr1	25360000	25365000	chr1	25520000	25525000	22	6.04299440855639	1.03801409214959e-05	Cluster	0
chr1	25360000	25365000	chr1	25525000	25530000	50	11.785089958302	1.05452947298473e-14	Cluster	0
chr1	25360000	25365000	chr1	25530000	25535000	55	13.9866549991909	8.72013565068201e-15	Cluster	0
chr1	25360000	25365000	chr1	25535000	25540000	22	6.65482137482384	4.53409606442809e-05	Cluster	0
chr1	25360000	25365000	chr1	25540000	25545000	21	8.68775303458175	0.00423160273304705	Cluster	0
chr1	25430000	25435000	chr1	25530000	25535000	30	10.9331131364863	4.06743879317017e-05	Singleton	0
chr1	25450000	25455000	chr1	25515000	25520000	21	8.37357289409489	0.00272700148792094	Cluster	0
chr1	25450000	25455000	chr1	25520000	25525000	24	7.46218198956575	2.77949274817711e-05	Cluster	0
chr1	25455000	25460000	chr1	25465000	25470000	587	255.5082970846	7.01007918449449e-67	Singleton	0
chr1	25465000	25470000	chr1	25520000	25525000	43	16.1714791142851	9.73302316891702e-07	Cluster	0
chr1	25465000	25470000	chr1	25525000	25530000	70	29.9972562046028	2.21154275109298e-08	Cluster	1
chr1	25560000	25565000	chr1	25665000	25670000	25	10.7964202854984	0.000781532908703973	Cluster	0
chr1	25565000	25570000	chr1	25665000	25670000	37	17.0240421092428	0.00012313495552169	Cluster	0
chr1	25565000	25570000	chr1	25670000	25675000	27	10.4922603127316	0.000322903044530586	Cluster	0
chr1	25565000	25570000	chr1	26145000	26150000	15	4.55572028981669	0.000329457771552653	Cluster	0
chr1	25570000	25575000	chr1	25580000	25585000	151	73.3295736601	2.26330471064109e-13	Cluster	1
chr1	25570000	25575000	chr1	25585000	25590000	32	10.7152549724333	3.67033779137712e-06	Cluster	0
chr1	25570000	25575000	chr1	25660000	25665000	12	3.35048574271081	0.000663920099765624	Cluster	0
chr1	25570000	25575000	chr1	25665000	25670000	34	10.7494178139245	8.88687632982539e-08	Cluster	0
chr1	25570000	25575000	chr1	25675000	25680000	16	4.80784747920504	0.000656257657030099	Cluster	0
chr1	25570000	25575000	chr1	26145000	26150000	14	2.91559023758857	9.181397276276e-06	Cluster	1
chr1	25580000	25585000	chr1	25665000	25670000	31	6.91900967867395	7.24450785311776e-10	Cluster	1
chr1	25755000	25760000	chr1	25800000	25805000	98	33.3430529787001	1.86677514016736e-18	Singleton	0
chr1	25755000	25760000	chr1	25845000	25850000	46	20.3027650686155	2.38340276172102e-05	Singleton	0
chr1	25765000	25770000	chr1	26145000	26150000	14	4.55390014382338	0.0034556573890864	Cluster	0
chr1	25770000	25775000	chr1	26145000	26150000	21	8.19245770653406	0.000616432880592006	Cluster	0
chr1	25775000	25780000	chr1	25785000	25790000	170	82.2535018399	3.62191901000489e-15	Singleton	0
chr1	25775000	25780000	chr1	26135000	26140000	14	2.8905437226145	3.5702408036163e-05	Cluster	0
chr1	25790000	25795000	chr1	26145000	26150000	19	7.6809311921593	0.00561828711012548	Cluster	0
chr1	25795000	25800000	chr1	26145000	26150000	18	6.73028637491701	0.00326393071955552	Cluster	0
chr1	25800000	25805000	chr1	26135000	26140000	16	4.23605742728206	0.000160525603691483	Cluster	0
chr1	25800000	25805000	chr1	26145000	26150000	25	7.00280066249612	6.27105967276404e-07	Cluster	1
chr1	25805000	25810000	chr1	26145000	26150000	19	6.54016322439401	0.000893580325489586	Cluster	0
chr1	25845000	25850000	chr1	26145000	26150000	42	10.2220645265418	5.56347853116723e-12	Cluster	1
chr1	25850000	25855000	chr1	26145000	26150000	20	4.42622557573846	1.22301639301631e-06	Cluster	0
chr1	25870000	25875000	chr1	26145000	26150000	15	5.34339563843714	0.00172918169895858	Cluster	0
chr1	25875000	25880000	chr1	26105000	26110000	15	3.58579404738518	9.0669124089615e-05	Cluster	0
chr1	25875000	25880000	chr1	26115000	26120000	12	2.64674975797877	0.000285452507484215	Cluster	0
chr1	25875000	25880000	chr1	26120000	26125000	24	3.75149426807181	9.50883506718109e-11	Cluster	0
chr1	25875000	25880000	chr1	26125000	26130000	19	3.81543277374301	5.78293174223248e-07	Cluster	0
chr1	25875000	25880000	chr1	26130000	26135000	15	2.79949715111723	5.15669351627451e-06	Cluster	0
chr1	25875000	25880000	chr1	26135000	26140000	20	5.70105472522048	5.03247684958613e-05	Cluster	0
chr1	25875000	25880000	chr1	26145000	26150000	45	9.57183063108327	1.03932084428193e-15	Cluster	1
chr1	25875000	25880000	chr1	26150000	26155000	12	3.62782376212565	0.00433088978560864	Cluster	0
chr1	25875000	25880000	chr1	26165000	26170000	13	4.38648244249617	0.00704896723235953	Cluster	0
chr1	25875000	25880000	chr1	26170000	26175000	13	4.2859162628076	0.00183961188615203	Cluster	0
chr1	25875000	25880000	chr1	26185000	26190000	20	7.08235838068805	0.000244017104810354	Cluster	0
chr1	25880000	25885000	chr1	26145000	26150000	13	4.19924871338133	0.00487545960587408	Cluster	0
chr1	25895000	25900000	chr1	26145000	26150000	12	2.75095392998205	0.000403024016538542	Cluster	0
chr1	25910000	25915000	chr1	26145000	26150000	13	2.450416061662	2.93402114801656e-05	Cluster	0
chr1	25930000	25935000	chr1	26145000	26150000	13	2.06601593625118	4.89985791223024e-06	Cluster	0
chr1	25935000	25940000	chr1	26145000	26150000	23	4.80067544332287	5.40025966295602e-08	Cluster	1
chr1	25945000	25950000	chr1	26145000	26150000	18	3.88142552376488	3.3898400641835e-06	Cluster	0
chr1	26145000	26150000	chr1	26220000	26225000	32	11.2586246639642	1.00828064235407e-05	Singleton	0
chr1	26145000	26150000	chr1	26315000	26320000	15	3.54391928479411	7.95804286614329e-05	Cluster	0
chr1	26145000	26150000	chr1	26320000	26325000	25	5.78111098659044	1.65303559917855e-08	Cluster	0
chr1	26145000	26150000	chr1	26325000	26330000	29	5.67931359054841	1.51323963477346e-10	Cluster	1
chr1	26145000	26150000	chr1	26495000	26500000	22	5.88981944492159	1.51300216749899e-06	Singleton	0
chr1	26185000	26190000	chr1	26195000	26200000	212	90.6207829631	5.33351223857446e-26	Singleton	0
chr1	26185000	26190000	chr1	26310000	26315000	15	4.44053451584878	0.000892674652429617	Cluster	0
chr1	26185000	26190000	chr1	26320000	26325000	16	6.47120810875827	0.00436758140986266	Cluster	0
chr1	26185000	26190000	chr1	26325000	26330000	17	6.2710150383131	0.0039159966737131	Cluster	0
chr1	26200000	26205000	chr1	26320000	26325000	15	5.91536164874159	0.00463753682875164	Cluster	0
chr1	26210000	26215000	chr1	26320000	26325000	12	3.59822736497453	0.00405149734710041	Cluster	0
chr1	26215000	26220000	chr1	26320000	26325000	13	3.39910695905915	0.000734218325013515	Cluster	0
chr1	26220000	26225000	chr1	26320000	26325000	39	5.05629148434348	8.03690636550235e-20	Cluster	1
chr1	26225000	26230000	chr1	26320000	26325000	24	5.02984176716218	5.02861263822125e-09	Cluster	0
chr1	26225000	26230000	chr1	26325000	26330000	21	4.79173805534019	1.00328245035661e-06	Cluster	0
chr1	26230000	26235000	chr1	26310000	26315000	25	6.37122333568151	5.42592460642957e-07	Cluster	0
chr1	26230000	26235000	chr1	26315000	26320000	15	5.50289248230591	0.00718482845425342	Cluster	0
chr1	26230000	26235000	chr1	26320000	26325000	36	9.04559910980493	9.00020401789565e-11	Cluster	0
chr1	26230000	26235000	chr1	26325000	26330000	45	8.5872522822332	1.723556417238e-16	Cluster	0
chr1	26365000	26370000	chr1	26495000	26500000	24	4.93123369266863	1.94120509592248e-08	Cluster	1
chr1	26370000	26375000	chr1	26495000	26500000	16	3.46342249716555	1.46319344638607e-05	Cluster	0
chr1	26380000	26385000	chr1	26495000	26500000	13	4.46420990916803	0.00815024823090774	Cluster	0
chr1	26395000	26400000	chr1	26495000	26500000	12	3.32958026811904	0.00213406227269345	Cluster	0
chr1	26400000	26405000	chr1	26495000	26500000	22	6.74925892396633	5.57631023286888e-05	Cluster	0
chr1	26400000	26405000	chr1	26560000	26565000	15	4.08038066755013	0.000370398285187424	Cluster	0
chr1	26410000	26415000	chr1	26560000	26565000	14	3.97708068284678	0.000959876668059216	Cluster	0
chr1	26425000	26430000	chr1	26495000	26500000	23	8.22614536296542	0.000346623438606347	Cluster	0
chr1	26425000	26430000	chr1	26560000	26565000	13	4.35498628170105	0.00663953786075192	Cluster	0
chr1	26430000	26435000	chr1	26495000	26500000	57	9.20776833883517	3.76959377877725e-24	Cluster	1
chr1	26430000	26435000	chr1	26560000	26565000	19	4.69271374033575	1.17536693629336e-05	Cluster	0
chr1	26430000	26435000	chr1	26645000	26650000	20	3.62113540002883	5.12752411487522e-08	Cluster	0
chr1	26435000	26440000	chr1	26445000	26450000	110	49.8905067939	2.48233543012921e-12	Cluster	0
chr1	26435000	26440000	chr1	26450000	26455000	87	38.0046448645	1.00834031919465e-10	Cluster	0
chr1	26435000	26440000	chr1	26455000	26460000	52	24.9640571320594	5.33360296049939e-05	Cluster	0
chr1	26435000	26440000	chr1	26460000	26465000	34	15.5411757921849	0.000780626909356402	Cluster	0
chr1	26435000	26440000	chr1	26465000	26470000	52	14.8336618514699	3.90460115876592e-12	Cluster	0
chr1	26435000	26440000	chr1	26470000	26475000	31	11.9916508558038	8.70219780391455e-05	Cluster	0
chr1	26435000	26440000	chr1	26475000	26480000	41	12.3810949984247	5.70277546599694e-09	Cluster	0
chr1	26435000	26440000	chr1	26480000	26485000	26	11.3879031462842	0.00249644899820948	Cluster	0
chr1	26435000	26440000	chr1	26490000	26495000	24	9.73023245594883	0.00144589139046177	Cluster	0
chr1	26435000	26440000	chr1	26495000	26500000	110	36.145532772	1.07699318156568e-21	Cluster	0
chr1	26435000	26440000	chr1	26555000	26560000	12	3.73344628894528	0.00545909507999962	Cluster	0
chr1	26435000	26440000	chr1	26560000	26565000	74	17.200332228711	6.42233534061619e-23	Cluster	1
chr1	26435000	26440000	chr1	26600000	26605000	17	7.28599451002046	0.00587105418356113	Cluster	0
chr1	26435000	26440000	chr1	26605000	26610000	24	9.58944069375641	0.000335787183672787	Cluster	1
chr1	26435000	26440000	chr1	26640000	26645000	29	12.4755103025989	0.000256728793388217	Cluster	0
chr1	26435000	26440000	chr1	26645000	26650000	48	12.4865124059942	1.81675074737691e-13	Cluster	1
chr1	26485000	26490000	chr1	26495000	26500000	87	33.4406905714001	1.06887629538332e-12	Cluster	1
chr1	26490000	26495000	chr1	26560000	26565000	31	9.64386573168344	1.21807915299031e-06	Cluster	0
chr1	26490000	26495000	chr1	26645000	26650000	17	5.52268305446475	0.00100264401206878	Cluster	0
chr1	26495000	26500000	chr1	26505000	26510000	103	50.1388203716	3.63794265527728e-09	Cluster	0
chr1	26495000	26500000	chr1	26530000	26535000	39	14.2656806184355	1.90673406606364e-06	Cluster	0
chr1	26495000	26500000	chr1	26535000	26540000	20	6.85808181909098	0.00058674502412917	Cluster	0
chr1	26495000	26500000	chr1	26540000	26545000	21	8.62171692169605	0.00386998185443589	Cluster	0
chr1	26495000	26500000	chr1	26550000	26555000	53	11.0926527110889	1.15963628066284e-17	Cluster	0
chr1	26495000	26500000	chr1	26555000	26560000	27	8.9864534390663	2.44514277425928e-05	Cluster	0
chr1	26495000	26500000	chr1	26560000	26565000	170	42.0810520114	6.22427511649955e-48	Cluster	1
chr1	26495000	26500000	chr1	26645000	26650000	66	22.3193856982237	7.4565723533685e-13	Cluster	1
chr1	26495000	26500000	chr1	26655000	26660000	23	8.43806051651606	0.000493322988599068	Cluster	0
chr1	26495000	26500000	chr1	26660000	26665000	12	3.00649733163288	0.000885497660569235	Cluster	0
chr1	26495000	26500000	chr1	26675000	26680000	12	3.56248354993322	0.00373835075480813	Cluster	0
chr1	26495000	26500000	chr1	26700000	26705000	30	5.8376222995453	8.8392929464713e-12	Cluster	1
chr1	26495000	26500000	chr1	26705000	26710000	13	3.63205256531261	0.000388939456413456	Cluster	0
chr1	26495000	26500000	chr1	26710000	26715000	13	2.91728421364258	0.000170803194201894	Cluster	0
[truncated: 168,631 more rows]
