# Supplementary material for: MAPS: Model-based analysis of long-range chromatin interactions from PLAC-seq and HiChIP experiments
Source: PLoS Comput Biol. 2019 Apr 15;15(4):e1006982. doi: 10.1371/journal.pcbi.1006982 (PMC6483256; doi:10.1371/journal.pcbi.1006982)
Supplement: S1 Data — (ZIP) [file pcbi.1006982.s027.zip › Supplementary data/GM12878_Smc1a_combine.mango]

chr1	838814	841425	chr1	872222	874812	3	0.99999077728179
chr1	838814	841425	chr1	909948	914201	5	0.99999077728179
chr1	838814	841425	chr1	918032	921707	1	0.99999077728179
chr1	838814	841425	chr1	998171	1000748	1	0.99999077728179
chr1	838814	841425	chr1	1240287	1242773	3	0.000379164351821325
chr1	872222	874812	chr1	909948	914201	1	0.99999077728179
chr1	872222	874812	chr1	967176	970027	1	0.99999077728179
chr1	872222	874812	chr1	1836379	1839214	1	0.0272555515814018
chr1	909948	914201	chr1	918032	921707	20	0.0276290772279739
chr1	909948	914201	chr1	998171	1000748	5	0.99999077728179
chr1	909948	914201	chr1	1222297	1229567	2	0.0273842538044161
chr1	909948	914201	chr1	1240287	1242773	3	0.00151890418000078
chr1	909948	914201	chr1	1305712	1308647	1	0.133652687188397
chr1	918032	921707	chr1	967176	970027	7	0.99999077728179
chr1	918032	921707	chr1	998171	1000748	24	9.74517776343983e-06
chr1	918032	921707	chr1	1056234	1060444	1	0.99999077728179
chr1	918032	921707	chr1	1105135	1108302	5	0.824724981208925
chr1	918032	921707	chr1	1222297	1229567	7	1.22354287505287e-08
chr1	918032	921707	chr1	1240287	1242773	3	0.00185393909667137
chr1	918032	921707	chr1	1278119	1281337	2	0.0164799714258759
chr1	967176	970027	chr1	998171	1000748	5	0.99999077728179
chr1	967176	970027	chr1	1105135	1108302	2	0.99999077728179
chr1	967176	970027	chr1	1240287	1242773	6	3.87344700848605e-06
chr1	998171	1000748	chr1	1222297	1229567	1	0.886673557948165
chr1	1056234	1060444	chr1	1105135	1108302	5	0.99999077728179
chr1	1056234	1060444	chr1	1222297	1229567	5	0.88492549209508
chr1	1056234	1060444	chr1	1240287	1242773	2	0.99999077728179
chr1	1056234	1060444	chr1	1305712	1308647	1	0.524052272480712
chr1	1056234	1060444	chr1	1710587	1713133	1	0.0538798920737013
chr1	1056234	1060444	chr1	1719418	1721583	1	0.0526514214235388
chr1	1105135	1108302	chr1	1222297	1229567	2	0.99999077728179
chr1	1105135	1108302	chr1	1278119	1281337	1	0.99999077728179
chr1	1105135	1108302	chr1	1836379	1839214	1	0.0442242555779997
chr1	1222297	1229567	chr1	1240287	1242773	4	0.99999077728179
chr1	1240287	1242773	chr1	1278119	1281337	1	0.99999077728179
chr1	1240287	1242773	chr1	1335597	1338459	2	0.99999077728179
chr1	1240287	1242773	chr1	1609146	1611516	1	0.155309606132921
chr1	1278119	1281337	chr1	1305712	1308647	1	0.99999077728179
chr1	1278119	1281337	chr1	1829339	1831825	1	0.0726962101396122
chr1	1305712	1308647	chr1	1374713	1377761	3	0.99999077728179
chr1	1305712	1308647	chr1	1836379	1839214	1	0.0764284682556065
chr1	1335597	1338459	chr1	1374713	1377761	1	0.99999077728179
chr1	1335597	1338459	chr1	1836379	1839214	3	0.000110459243002747
chr1	1335597	1338459	chr1	2231063	2234408	1	0.0307524507541962
chr1	1374713	1377761	chr1	1609146	1611516	1	0.726697125922819
chr1	1609146	1611516	chr1	1710587	1713133	2	0.99999077728179
chr1	1609146	1611516	chr1	1719418	1721583	3	0.99999077728179
chr1	1609146	1611516	chr1	1836379	1839214	2	0.396688920016339
chr1	1609146	1611516	chr1	1890242	1892714	1	0.324070267227107
chr1	1609146	1611516	chr1	2344801	2348713	1	0.0442277874083649
chr1	1710587	1713133	chr1	1719418	1721583	19	0.0449363562968811
chr1	1710587	1713133	chr1	1836379	1839214	24	5.44451870407217e-07
chr1	1710587	1713133	chr1	3534267	3536638	1	0.0211723124060385
chr1	1710587	1713133	chr1	3571901	3574138	2	0.000150449341711508
chr1	1719418	1721583	chr1	1829339	1831825	2	0.99999077728179
chr1	1719418	1721583	chr1	1836379	1839214	11	0.108563235973415
chr1	1719418	1721583	chr1	1976889	1978948	1	0.450846309169318
chr1	1719418	1721583	chr1	2344801	2348713	1	0.0579337802884506
chr1	1719418	1721583	chr1	2476096	2480707	3	9.79101726737181e-06
chr1	1719418	1721583	chr1	3571901	3574138	1	0.0210227598712629
chr1	1829339	1831825	chr1	1836379	1839214	9	0.99999077728179
chr1	1829339	1831825	chr1	3609221	3613387	3	7.07015825140423e-07
chr1	1836379	1839214	chr1	1873360	1876704	2	0.99999077728179
chr1	1836379	1839214	chr1	2021545	2024295	1	0.99999077728179
chr1	1836379	1839214	chr1	2103544	2107356	1	0.382916891923762
chr1	1836379	1839214	chr1	2125478	2127907	1	0.293372380285133
chr1	1836379	1839214	chr1	2344801	2348713	1	0.082828094032518
chr1	1836379	1839214	chr1	2476096	2480707	2	0.00156645607068469
chr1	1836379	1839214	chr1	3571901	3574138	1	0.0214406094387056
chr1	1873360	1876704	chr1	1890242	1892714	6	0.99999077728179
chr1	1873360	1876704	chr1	1976889	1978948	3	0.99999077728179
chr1	1873360	1876704	chr1	2021545	2024295	2	0.99999077728179
chr1	1873360	1876704	chr1	2070173	2072847	5	0.804705880839837
chr1	1873360	1876704	chr1	2231063	2234408	2	0.0174206567945105
chr1	1873360	1876704	chr1	2245555	2249558	3	0.000668915208074636
chr1	1873360	1876704	chr1	2312086	2315595	2	0.00698170105660326
chr1	1873360	1876704	chr1	3480102	3483333	1	0.0221297750663133
chr1	1890242	1892714	chr1	1976889	1978948	4	0.99999077728179
chr1	1890242	1892714	chr1	2070173	2072847	6	0.626533007932174
chr1	1890242	1892714	chr1	2103544	2107356	5	0.544567770630472
chr1	1890242	1892714	chr1	2312086	2315595	1	0.11770753104988
chr1	1890242	1892714	chr1	2344801	2348713	1	0.102009762545604
chr1	1890242	1892714	chr1	2372990	2376349	1	0.0910230657392084
chr1	1890242	1892714	chr1	2492364	2495516	1	0.062025124530021
chr1	1890242	1892714	chr1	2701872	2704280	1	0.0369218608467724
chr1	1890242	1892714	chr1	3235142	3237699	3	1.13779895628114e-06
chr1	1890242	1892714	chr1	3339566	3343369	1	0.0230754639480138
chr1	1976889	1978948	chr1	2021545	2024295	2	0.99999077728179
chr1	1976889	1978948	chr1	2070173	2072847	3	0.99999077728179
chr1	1976889	1978948	chr1	2453902	2457945	1	0.0929296141245771
chr1	2021545	2024295	chr1	2070173	2072847	6	0.99999077728179
chr1	2021545	2024295	chr1	2231063	2234408	1	0.99999077728179
chr1	2021545	2024295	chr1	2312086	2315595	1	0.288805164619692
chr1	2070173	2072847	chr1	2103544	2107356	2	0.99999077728179
chr1	2070173	2072847	chr1	2125478	2127907	3	0.99999077728179
chr1	2070173	2072847	chr1	2245555	2249558	2	0.99999077728179
chr1	2070173	2072847	chr1	2312086	2315595	1	0.594618178055092
chr1	2070173	2072847	chr1	3235142	3237699	1	0.0248812471599972
chr1	2070173	2072847	chr1	3398985	3402013	1	0.0235682458544861
chr1	2070173	2072847	chr1	3639025	3645314	1	0.0221231247725628
chr1	2070173	2072847	chr1	3772450	3776893	1	0.0215661169017411
chr1	2103544	2107356	chr1	2125478	2127907	5	0.99999077728179
chr1	2103544	2107356	chr1	2231063	2234408	2	0.99999077728179
chr1	2103544	2107356	chr1	2312086	2315595	2	0.99999077728179
chr1	2103544	2107356	chr1	2344801	2348713	1	0.611367197635433
chr1	2103544	2107356	chr1	2476096	2480707	4	2.40580230670812e-05
chr1	2125478	2127907	chr1	2231063	2234408	5	0.99999077728179
chr1	2125478	2127907	chr1	2245555	2249558	3	0.99999077728179
chr1	2125478	2127907	chr1	2312086	2315595	9	0.146302139304164
chr1	2125478	2127907	chr1	2344801	2348713	13	4.47640122330639e-07
chr1	2125478	2127907	chr1	2476096	2480707	2	0.0182996274363136
chr1	2125478	2127907	chr1	2484864	2491852	1	0.161735540426763
chr1	2125478	2127907	chr1	2492364	2495516	1	0.157322650151297
chr1	2125478	2127907	chr1	2515996	2518009	1	0.137061086340269
chr1	2125478	2127907	chr1	3588933	3594754	2	0.000198281280890435
chr1	2231063	2234408	chr1	2245555	2249558	3	0.99999077728179
chr1	2231063	2234408	chr1	2312086	2315595	2	0.99999077728179
chr1	2231063	2234408	chr1	2344801	2348713	1	0.99999077728179
chr1	2231063	2234408	chr1	2453902	2457945	2	0.549922520337213
chr1	2231063	2234408	chr1	3339566	3343369	1	0.0258479062364522
chr1	2231063	2234408	chr1	3588933	3594754	1	0.0237561555244805
chr1	2245555	2249558	chr1	2312086	2315595	1	0.99999077728179
chr1	2245555	2249558	chr1	2492364	2495516	1	0.552464500825666
chr1	2312086	2315595	chr1	2344801	2348713	1	0.99999077728179
chr1	2312086	2315595	chr1	2453902	2457945	1	0.99999077728179
chr1	2312086	2315595	chr1	2476096	2480707	4	0.99999077728179
chr1	2312086	2315595	chr1	3339566	3343369	3	2.11033575886022e-06
chr1	2312086	2315595	chr1	3398985	3402013	1	0.0258211861909238
chr1	2312086	2315595	chr1	3534267	3536638	1	0.0246256973768978
chr1	2344801	2348713	chr1	2372990	2376349	3	0.99999077728179
chr1	2344801	2348713	chr1	2453902	2457945	21	4.76805582666208e-05
chr1	2344801	2348713	chr1	2476096	2480707	29	4.91506761939207e-10
chr1	2344801	2348713	chr1	2484864	2491852	19	0.000108692497249391
chr1	2344801	2348713	chr1	2492364	2495516	6	0.753021488069573
chr1	2344801	2348713	chr1	2515996	2518009	5	0.872230247101979
chr1	2344801	2348713	chr1	2701872	2704280	5	1.20081190540811e-06
chr1	2344801	2348713	chr1	3235142	3237699	3	3.65706716033624e-06
chr1	2344801	2348713	chr1	3339566	3343369	16	0
chr1	2344801	2348713	chr1	3368346	3371038	4	9.26992696642555e-09
chr1	2344801	2348713	chr1	3398985	3402013	2	0.000292921462619582
chr1	2344801	2348713	chr1	3534267	3536638	5	1.73849812569188e-11
chr1	2344801	2348713	chr1	3571901	3574138	1	0.0245763809402286
chr1	2344801	2348713	chr1	3588933	3594754	3	1.42009876420033e-06
chr1	2344801	2348713	chr1	3609221	3613387	1	0.0242988828996042
chr1	2344801	2348713	chr1	3690041	3693580	3	1.17458214914322e-06
chr1	2344801	2348713	chr1	3772450	3776893	1	0.0231328532195173
chr1	2372990	2376349	chr1	2453902	2457945	3	0.99999077728179
chr1	2372990	2376349	chr1	2476096	2480707	3	0.99999077728179
chr1	2372990	2376349	chr1	2484864	2491852	4	0.99999077728179
chr1	2372990	2376349	chr1	2515996	2518009	1	0.99999077728179
chr1	2372990	2376349	chr1	3235142	3237699	2	0.000499165875090918
chr1	2372990	2376349	chr1	3480102	3483333	1	0.0255949765302061
chr1	2372990	2376349	chr1	3571901	3574138	2	0.000248494802425761
chr1	2453902	2457945	chr1	2476096	2480707	24	0.00144738508027663
chr1	2453902	2457945	chr1	2484864	2491852	8	0.994433623177592
chr1	2453902	2457945	chr1	2492364	2495516	3	0.99999077728179
chr1	2453902	2457945	chr1	2515996	2518009	4	0.99999077728179
chr1	2453902	2457945	chr1	2572225	2575679	1	0.99999077728179
chr1	2453902	2457945	chr1	2701872	2704280	1	0.539367024434295
chr1	2453902	2457945	chr1	3339566	3343369	3	3.85604156049021e-06
chr1	2453902	2457945	chr1	3368346	3371038	1	0.0294779016218509
chr1	2453902	2457945	chr1	3398985	3402013	3	2.41624164965539e-06
chr1	2453902	2457945	chr1	3588933	3594754	3	1.66094491464344e-06
chr1	2453902	2457945	chr1	3609221	3613387	2	0.000259946629375353
chr1	2453902	2457945	chr1	3639025	3645314	1	0.0247874758436205
chr1	2476096	2480707	chr1	2484864	2491852	21	0.0184018980726669
chr1	2476096	2480707	chr1	2492364	2495516	3	0.99999077728179
chr1	2476096	2480707	chr1	2515996	2518009	9	0.805840887210561
chr1	2476096	2480707	chr1	2701872	2704280	3	0.192389438193826
chr1	2476096	2480707	chr1	3339566	3343369	1	0.0332820410469715
chr1	2476096	2480707	chr1	3368346	3371038	1	0.0310026877608218
chr1	2476096	2480707	chr1	3398985	3402013	1	0.028959299878656
chr1	2476096	2480707	chr1	3480102	3483333	1	0.0267674085561307
chr1	2476096	2480707	chr1	3571901	3574138	4	7.41312529630546e-09
chr1	2476096	2480707	chr1	3588933	3594754	1	0.0257447341438429
chr1	2484864	2491852	chr1	2492364	2495516	18	0.074744361871644
chr1	2484864	2491852	chr1	2515996	2518009	8	0.99999077728179
chr1	2484864	2491852	chr1	2701872	2704280	2	0.99999077728179
chr1	2484864	2491852	chr1	3235142	3237699	1	0.0422926487448305
chr1	2484864	2491852	chr1	3339566	3343369	1	0.0338651299628849
chr1	2484864	2491852	chr1	3588933	3594754	1	0.0257681756058409
chr1	2484864	2491852	chr1	3609221	3613387	1	0.0254491160434589
chr1	2492364	2495516	chr1	2515996	2518009	11	0.713204420184951
chr1	2492364	2495516	chr1	2572225	2575679	1	0.99999077728179
chr1	2492364	2495516	chr1	2701872	2704280	2	0.99999077728179
chr1	2492364	2495516	chr1	3235142	3237699	2	0.000903444911005118
chr1	2492364	2495516	chr1	3339566	3343369	1	0.0346181119861555
chr1	2492364	2495516	chr1	3534267	3536638	1	0.0264474368505419
chr1	2492364	2495516	chr1	3609221	3613387	3	1.70938264874999e-06
chr1	2492364	2495516	chr1	3639025	3645314	1	0.0252494842782065
chr1	2515996	2518009	chr1	2572225	2575679	4	0.99999077728179
chr1	2515996	2518009	chr1	2701872	2704280	2	0.99999077728179
chr1	2515996	2518009	chr1	3339566	3343369	2	0.000609756405336038
chr1	2515996	2518009	chr1	3480102	3483333	1	0.0272530654503059
chr1	2515996	2518009	chr1	3571901	3574138	1	0.0261424459488348
chr1	2515996	2518009	chr1	3609221	3613387	1	0.0257564505989212
chr1	2515996	2518009	chr1	3772450	3776893	1	0.0242525100585493
chr1	2572225	2575679	chr1	3235142	3237699	3	2.14562545996906e-05
chr1	2572225	2575679	chr1	3339566	3343369	2	0.000813695553214213
chr1	3235142	3237699	chr1	3530186	3533183	2	0.0381255461491017
chr1	3339566	3343369	chr1	3398985	3402013	6	0.99999077728179
chr1	3339566	3343369	chr1	3530186	3533183	1	0.99999077728179
chr1	3368346	3371038	chr1	3398985	3402013	15	0.13441923301173
chr1	3368346	3371038	chr1	3530186	3533183	1	0.99999077728179
chr1	3368346	3371038	chr1	3534267	3536638	2	0.99999077728179
chr1	3368346	3371038	chr1	3588933	3594754	2	0.605993799578381
chr1	3368346	3371038	chr1	3639025	3645314	3	0.00931985512485702
chr1	3398985	3402013	chr1	3530186	3533183	4	0.99999077728179
chr1	3398985	3402013	chr1	3534267	3536638	7	0.583242603955183
chr1	3398985	3402013	chr1	3565223	3567567	1	0.99999077728179
chr1	3398985	3402013	chr1	3588933	3594754	1	0.99999077728179
chr1	3398985	3402013	chr1	3690041	3693580	1	0.286842379014764
chr1	3398985	3402013	chr1	3826239	3828922	2	0.00749290093349718
chr1	3480102	3483333	chr1	3534267	3536638	3	0.99999077728179
chr1	3480102	3483333	chr1	3565223	3567567	1	0.99999077728179
chr1	3480102	3483333	chr1	3639025	3645314	3	0.99999077728179
chr1	3480102	3483333	chr1	3826239	3828922	4	4.98315404809948e-05
chr1	3480102	3483333	chr1	4710533	4717435	2	0.000244946323641648
chr1	3530186	3533183	chr1	3565223	3567567	3	0.99999077728179
chr1	3530186	3533183	chr1	3588933	3594754	2	0.99999077728179
chr1	3530186	3533183	chr1	3609221	3613387	3	0.99999077728179
chr1	3530186	3533183	chr1	3639025	3645314	4	0.99999077728179
chr1	3530186	3533183	chr1	3690041	3693580	1	0.99999077728179
chr1	3534267	3536638	chr1	3565223	3567567	2	0.99999077728179
chr1	3534267	3536638	chr1	3571901	3574138	1	0.99999077728179
chr1	3534267	3536638	chr1	3588933	3594754	4	0.99999077728179
chr1	3534267	3536638	chr1	3609221	3613387	1	0.99999077728179
chr1	3534267	3536638	chr1	3639025	3645314	7	0.706884082305953
chr1	3534267	3536638	chr1	3690041	3693580	2	0.99999077728179
chr1	3534267	3536638	chr1	3772450	3776893	1	0.640707215853927
chr1	3565223	3567567	chr1	3571901	3574138	12	0.64887596155806
chr1	3565223	3567567	chr1	3588933	3594754	11	0.705439173185514
chr1	3565223	3567567	chr1	3639025	3645314	3	0.99999077728179
chr1	3565223	3567567	chr1	3690041	3693580	1	0.99999077728179
chr1	3571901	3574138	chr1	3588933	3594754	30	2.57069101247381e-05
chr1	3571901	3574138	chr1	3609221	3613387	5	0.99999077728179
chr1	3571901	3574138	chr1	3639025	3645314	6	0.99999077728179
chr1	3571901	3574138	chr1	3690041	3693580	1	0.99999077728179
chr1	3571901	3574138	chr1	3772450	3776893	2	0.99999077728179
chr1	3571901	3574138	chr1	3826239	3828922	3	0.0216789550962329
chr1	3588933	3594754	chr1	3609221	3613387	8	0.99999077728179
chr1	3588933	3594754	chr1	3639025	3645314	12	0.270675129204369
chr1	3588933	3594754	chr1	3690041	3693580	2	0.99999077728179
chr1	3588933	3594754	chr1	3772450	3776893	2	0.99999077728179
chr1	3588933	3594754	chr1	3826239	3828922	1	0.696435308815359
chr1	3609221	3613387	chr1	3639025	3645314	12	0.443376286331836
chr1	3609221	3613387	chr1	3690041	3693580	4	0.99999077728179
chr1	3609221	3613387	chr1	3826239	3828922	1	0.99999077728179
chr1	3609221	3613387	chr1	5573480	5575676	1	0.0207991214013035
chr1	3639025	3645314	chr1	3690041	3693580	5	0.99999077728179
chr1	3639025	3645314	chr1	3772450	3776893	1	0.99999077728179
chr1	3639025	3645314	chr1	3826239	3828922	1	0.99999077728179
chr1	3690041	3693580	chr1	3772450	3776893	1	0.99999077728179
chr1	3690041	3693580	chr1	3826239	3828922	4	0.99999077728179
chr1	3690041	3693580	chr1	5568649	5571129	1	0.0210363888134805
chr1	3772450	3776893	chr1	3826239	3828922	2	0.99999077728179
chr1	3772450	3776893	chr1	4884797	4887580	1	0.0257394383334855
chr1	3826239	3828922	chr1	4710533	4717435	6	2.97079898872601e-13
chr1	3826239	3828922	chr1	4884797	4887580	3	1.91343836357222e-06
chr1	3826239	3828922	chr1	5344541	5347392	1	0.0225598537118838
chr1	3826239	3828922	chr1	5568649	5571129	2	0.000162269363842752
chr1	3826239	3828922	chr1	5573480	5575676	1	0.0214952691173026
chr1	3826239	3828922	chr1	5804032	5807071	7	0
chr1	4710533	4717435	chr1	4884797	4887580	2	0.99999077728179
chr1	4710533	4717435	chr1	5568649	5571129	1	0.0340896456047489
chr1	4710533	4717435	chr1	5573480	5575676	1	0.0337809558501473
chr1	4710533	4717435	chr1	5804032	5807071	2	0.000289069312156294
chr1	4710533	4717435	chr1	5974482	5977540	1	0.0245083600198137
chr1	4836560	4839346	chr1	4884797	4887580	1	0.99999077728179
chr1	4836560	4839346	chr1	5568649	5571129	3	1.25081320305376e-05
chr1	4884797	4887580	chr1	5568649	5571129	1	0.0504471661416388
chr1	4884797	4887580	chr1	5974482	5977540	2	0.000285811886525332
chr1	5568649	5571129	chr1	5804032	5807071	3	0.0647896906953185
chr1	5568649	5571129	chr1	5974482	5977540	11	0
chr1	5568649	5571129	chr1	6200410	6203106	4	3.60190220635516e-07
chr1	5573480	5575676	chr1	5804032	5807071	7	0.000181142147979372
chr1	5573480	5575676	chr1	5974482	5977540	4	1.29000948375676e-05
chr1	5573480	5575676	chr1	6267805	6270608	1	0.0486386781765687
chr1	5573480	5575676	chr1	6402331	6404601	1	0.035654022221857
chr1	5573480	5575676	chr1	6406896	6409513	5	1.77472148525818e-10
chr1	5804032	5807071	chr1	5974482	5977540	1	0.99999077728179
chr1	5804032	5807071	chr1	6200410	6203106	1	0.135167387289714
chr1	5804032	5807071	chr1	6267805	6270608	2	0.00541755801752928
chr1	5804032	5807071	chr1	6463501	6465983	2	0.00142232105356194
chr1	5804032	5807071	chr1	6497043	6499845	1	0.0485460856727667
chr1	5974482	5977540	chr1	6200410	6203106	1	0.908409114842378
chr1	5974482	5977540	chr1	6463501	6465983	1	0.0891012944999028
chr1	5974482	5977540	chr1	6473200	6475567	1	0.0862348646753295
chr1	5974482	5977540	chr1	6482549	6484911	1	0.0837829515081866
chr1	5974482	5977540	chr1	6497043	6499845	1	0.07875550119575
chr1	5974482	5977540	chr1	6534302	6536877	2	0.00260409031354378
chr1	6165592	6170292	chr1	6200410	6203106	5	0.99999077728179
chr1	6165592	6170292	chr1	6303496	6308361	3	0.99999077728179
chr1	6165592	6170292	chr1	6402331	6404601	1	0.696453169819433
chr1	6165592	6170292	chr1	6463501	6465983	1	0.271470496080242
chr1	6165592	6170292	chr1	6473200	6475567	3	0.00288386571326287
chr1	6165592	6170292	chr1	6482549	6484911	2	0.0270281392835702
chr1	6165592	6170292	chr1	6534302	6536877	1	0.156204072144295
chr1	6165592	6170292	chr1	6544519	6547959	2	0.0130334411295873
chr1	6165592	6170292	chr1	7867346	7870671	1	0.0216632744060013
chr1	6200410	6203106	chr1	6267805	6270608	2	0.99999077728179
chr1	6200410	6203106	chr1	6473200	6475567	3	0.00959999691517246
chr1	6200410	6203106	chr1	6482549	6484911	1	0.324665303361114
chr1	6200410	6203106	chr1	6534302	6536877	1	0.196845520979171
chr1	6200410	6203106	chr1	6779005	6781184	1	0.0665430930316987
chr1	6200410	6203106	chr1	7461998	7465493	1	0.024265158599314
chr1	6200410	6203106	chr1	7598692	7601373	1	0.0234340792990372
chr1	6267805	6270608	chr1	6303496	6308361	6	0.99999077728179
chr1	6267805	6270608	chr1	6402331	6404601	4	0.99999077728179
chr1	6267805	6270608	chr1	6463501	6465983	1	0.99999077728179
chr1	6267805	6270608	chr1	6497043	6499845	1	0.812539030453507
chr1	6267805	6270608	chr1	6534302	6536877	1	0.388049973479288
chr1	6267805	6270608	chr1	6779005	6781184	4	1.64342938254259e-06
chr1	6267805	6270608	chr1	8073994	8077770	1	0.0212301079694694
chr1	6303496	6308361	chr1	6402331	6404601	24	3.02846649642741e-06
chr1	6303496	6308361	chr1	6406896	6409513	13	0.0487522506042459
chr1	6303496	6308361	chr1	6463501	6465983	32	6.37379694917004e-13
chr1	6303496	6308361	chr1	6473200	6475567	14	0.00648299320947699
chr1	6303496	6308361	chr1	6482549	6484911	1	0.99999077728179
chr1	6303496	6308361	chr1	6497043	6499845	15	0.00137941530925239
chr1	6303496	6308361	chr1	6534302	6536877	16	1.05609770343818e-13
chr1	6303496	6308361	chr1	6544519	6547959	2	0.18814161974646
chr1	6303496	6308361	chr1	6548581	6551098	11	2.37222077674818e-10
chr1	6303496	6308361	chr1	6613194	6615994	1	0.243054165111375
chr1	6303496	6308361	chr1	8227049	8231117	1	0.0208669350874049
chr1	6402331	6404601	chr1	6463501	6465983	9	0.600860339441529
chr1	6402331	6404601	chr1	6473200	6475567	7	0.88377621501346
chr1	6402331	6404601	chr1	6482549	6484911	5	0.99999077728179
chr1	6402331	6404601	chr1	6497043	6499845	3	0.99999077728179
chr1	6402331	6404601	chr1	6534302	6536877	3	0.99999077728179
chr1	6402331	6404601	chr1	6544519	6547959	3	0.99999077728179
chr1	6402331	6404601	chr1	6548581	6551098	1	0.99999077728179
chr1	6402331	6404601	chr1	6779005	6781184	6	1.23613628251902e-08
chr1	6402331	6404601	chr1	7277253	7279448	2	0.000471024779380461
chr1	6402331	6404601	chr1	8073994	8077770	1	0.0217692608940615
chr1	6406896	6409513	chr1	6463501	6465983	21	0.000753316324293354
chr1	6406896	6409513	chr1	6473200	6475567	6	0.99999077728179
chr1	6406896	6409513	chr1	6482549	6484911	5	0.99999077728179
chr1	6406896	6409513	chr1	6497043	6499845	8	0.592677258630323
chr1	6406896	6409513	chr1	6534302	6536877	4	0.99999077728179
chr1	6406896	6409513	chr1	6544519	6547959	1	0.99999077728179
chr1	6406896	6409513	chr1	6548581	6551098	5	0.94750883069944
chr1	6406896	6409513	chr1	7277253	7279448	1	0.0325133532650883
chr1	6463501	6465983	chr1	6473200	6475567	43	1.12016376192171e-11
chr1	6463501	6465983	chr1	6482549	6484911	6	0.99999077728179
chr1	6463501	6465983	chr1	6497043	6499845	14	0.179470098601744
chr1	6463501	6465983	chr1	6534302	6536877	6	0.99999077728179
chr1	6463501	6465983	chr1	6544519	6547959	5	0.99999077728179
chr1	6463501	6465983	chr1	6548581	6551098	3	0.99999077728179
chr1	6463501	6465983	chr1	6613194	6615994	1	0.99999077728179
chr1	6463501	6465983	chr1	6779005	6781184	3	0.00219211009177851
chr1	6463501	6465983	chr1	7277253	7279448	1	0.0366309640798227
chr1	6463501	6465983	chr1	7461998	7465493	1	0.0267340113606041
chr1	6463501	6465983	chr1	7511425	7516149	2	0.000294682894460581
chr1	6473200	6475567	chr1	6482549	6484911	15	0.268595581472633
chr1	6473200	6475567	chr1	6497043	6499845	24	0.00112911057323306
chr1	6473200	6475567	chr1	6534302	6536877	11	0.297583092030464
chr1	6473200	6475567	chr1	6544519	6547959	5	0.99999077728179
chr1	6473200	6475567	chr1	6548581	6551098	4	0.99999077728179
chr1	6473200	6475567	chr1	6613194	6615994	2	0.99999077728179
chr1	6473200	6475567	chr1	6705624	6707655	2	0.290149273341337
chr1	6473200	6475567	chr1	7277253	7279448	1	0.0375495695621164
chr1	6482549	6484911	chr1	6497043	6499845	29	5.00574507162178e-05
chr1	6482549	6484911	chr1	6534302	6536877	5	0.99999077728179
chr1	6482549	6484911	chr1	6544519	6547959	6	0.99999077728179
chr1	6482549	6484911	chr1	6548581	6551098	2	0.99999077728179
chr1	6482549	6484911	chr1	6786179	6788777	1	0.256080866000923
chr1	6482549	6484911	chr1	8410733	8413425	1	0.0208697117278573
chr1	6497043	6499845	chr1	6534302	6536877	25	0.000108010460085594
chr1	6497043	6499845	chr1	6544519	6547959	2	0.99999077728179
chr1	6497043	6499845	chr1	6548581	6551098	11	0.364861171809133
chr1	6497043	6499845	chr1	6613194	6615994	2	0.99999077728179
chr1	6497043	6499845	chr1	6705624	6707655	2	0.99999077728179
chr1	6497043	6499845	chr1	6779005	6781184	1	0.317783427031426
chr1	6497043	6499845	chr1	6786179	6788777	1	0.294108413043851
chr1	6497043	6499845	chr1	7101720	7103967	2	0.00195325683791364
chr1	6497043	6499845	chr1	7277253	7279448	10	0
chr1	6497043	6499845	chr1	7809412	7813988	1	0.0237228138046113
chr1	6534302	6536877	chr1	6544519	6547959	10	0.914417664500372
chr1	6534302	6536877	chr1	6548581	6551098	20	0.0270722195270607
chr1	6534302	6536877	chr1	6613194	6615994	3	0.99999077728179
chr1	6534302	6536877	chr1	6705624	6707655	6	0.654436823755709
chr1	6534302	6536877	chr1	6786179	6788777	4	0.00333679189573138
chr1	6534302	6536877	chr1	6948689	6951290	1	0.12107271861575
chr1	6534302	6536877	chr1	7129479	7131780	1	0.0628201333492183
chr1	6534302	6536877	chr1	7809412	7813988	2	0.000226787615837718
chr1	6534302	6536877	chr1	8227049	8231117	3	7.37205947283492e-07
chr1	6544519	6547959	chr1	6613194	6615994	2	0.99999077728179
chr1	6544519	6547959	chr1	6705624	6707655	4	0.99999077728179
chr1	6544519	6547959	chr1	6779005	6781184	2	0.262071351212514
chr1	6544519	6547959	chr1	6786179	6788777	2	0.17993590807525
chr1	6544519	6547959	chr1	6948689	6951290	1	0.128549264472664
chr1	6544519	6547959	chr1	7277253	7279448	2	0.00095813313564582
chr1	6544519	6547959	chr1	7809412	7813988	1	0.0242036891490176
chr1	6548581	6551098	chr1	6613194	6615994	6	0.99999077728179
chr1	6548581	6551098	chr1	6705624	6707655	2	0.99999077728179
chr1	6548581	6551098	chr1	6948689	6951290	1	0.13090318760283
chr1	6548581	6551098	chr1	7101720	7103967	1	0.0718330204470359
chr1	6548581	6551098	chr1	8486306	8488763	1	0.0207992559089058
chr1	6613194	6615994	chr1	6705624	6707655	3	0.99999077728179
chr1	6613194	6615994	chr1	6786179	6788777	6	0.659811449741573
chr1	6613194	6615994	chr1	6852255	6855350	1	0.639984936745994
chr1	6613194	6615994	chr1	7129479	7131780	2	0.00356970233369532
chr1	6613194	6615994	chr1	7277253	7279448	1	0.052285630723062
chr1	6613194	6615994	chr1	7705574	7708402	1	0.0256544403076205
chr1	6613194	6615994	chr1	8040865	8043530	2	0.000201796172818008
chr1	6705624	6707655	chr1	6786179	6788777	4	0.99999077728179
chr1	6705624	6707655	chr1	6852255	6855350	2	0.99999077728179
chr1	6705624	6707655	chr1	7277253	7279448	2	0.00242367611072442
chr1	6779005	6781184	chr1	6786179	6788777	13	0.500089319437263
chr1	6779005	6781184	chr1	6852255	6855350	2	0.99999077728179
chr1	6779005	6781184	chr1	6948689	6951290	4	0.99999077728179
chr1	6779005	6781184	chr1	7101720	7103967	2	0.0248600395395215
chr1	6779005	6781184	chr1	7129479	7131780	5	1.41527394187358e-06
chr1	6779005	6781184	chr1	7277253	7279448	10	0
chr1	6779005	6781184	chr1	7705574	7708402	6	1.40053726792345e-13
chr1	6779005	6781184	chr1	7726482	7730680	3	2.36676170541524e-06
chr1	6779005	6781184	chr1	8760141	8764903	1	0.02050178604833
chr1	6786179	6788777	chr1	6852255	6855350	2	0.99999077728179
chr1	6786179	6788777	chr1	6948689	6951290	30	1.36472902401294e-11
chr1	6786179	6788777	chr1	7101720	7103967	4	0.000144047202705348
chr1	6786179	6788777	chr1	7129479	7131780	5	1.90045869318151e-06
chr1	6786179	6788777	chr1	7277253	7279448	7	3.89986970654477e-12
chr1	6786179	6788777	chr1	7705574	7708402	3	2.93493561744403e-06
chr1	6786179	6788777	chr1	7867346	7870671	1	0.0259565880487143
chr1	6852255	6855350	chr1	6948689	6951290	13	0.0544334916176796
chr1	6852255	6855350	chr1	7101720	7103967	5	0.000510720595596066
chr1	6852255	6855350	chr1	7129479	7131780	5	5.23085153597769e-05
chr1	6852255	6855350	chr1	7726482	7730680	1	0.0321551002809375
chr1	6948689	6951290	chr1	7101720	7103967	1	0.99999077728179
chr1	6948689	6951290	chr1	7129479	7131780	1	0.99999077728179
chr1	6948689	6951290	chr1	7277253	7279448	3	0.00160189742381879
chr1	6948689	6951290	chr1	7511425	7516149	1	0.0694341613857922
chr1	6948689	6951290	chr1	7705574	7708402	2	0.000830377974799948
chr1	6948689	6951290	chr1	8730365	8732424	1	0.0213497622950856
chr1	7101720	7103967	chr1	7129479	7131780	5	0.99999077728179
chr1	7101720	7103967	chr1	7277253	7279448	3	0.99999077728179
chr1	7101720	7103967	chr1	7461998	7465493	2	0.0161370698487789
chr1	7101720	7103967	chr1	7598692	7601373	1	0.0868174261052074
chr1	7101720	7103967	chr1	7705574	7708402	9	0
chr1	7101720	7103967	chr1	7809412	7813988	2	0.00108609024748951
chr1	7129479	7131780	chr1	7277253	7279448	7	0.538113530199601
chr1	7129479	7131780	chr1	7461998	7465493	1	0.196840733426657
chr1	7129479	7131780	chr1	7705574	7708402	6	5.46979996060108e-11
chr1	7129479	7131780	chr1	7961548	7964113	2	0.000584009815164572
chr1	7277253	7279448	chr1	7461998	7465493	1	0.99999077728179
chr1	7277253	7279448	chr1	7511425	7516149	1	0.699022155212091
chr1	7277253	7279448	chr1	7598692	7601373	1	0.216869362085977
chr1	7277253	7279448	chr1	7705574	7708402	4	6.75810000003613e-06
chr1	7277253	7279448	chr1	7726482	7730680	4	4.5302469214617e-06
chr1	7277253	7279448	chr1	8467894	8470522	1	0.0248239357073572
chr1	7461998	7465493	chr1	7511425	7516149	3	0.99999077728179
chr1	7461998	7465493	chr1	7598692	7601373	3	0.99999077728179
chr1	7461998	7465493	chr1	7705574	7708402	4	0.00702459821836695
chr1	7461998	7465493	chr1	7726482	7730680	2	0.0747298344985957
chr1	7461998	7465493	chr1	7809412	7813988	1	0.176665498107313
chr1	7461998	7465493	chr1	8073994	8077770	3	3.43960315736266e-05
chr1	7461998	7465493	chr1	8227049	8231117	1	0.0407762247638695
chr1	7461998	7465493	chr1	8569243	8571526	1	0.0254916279185305
chr1	7511425	7516149	chr1	7598692	7601373	6	0.972351685998855
chr1	7511425	7516149	chr1	7705574	7708402	2	0.99999077728179
chr1	7511425	7516149	chr1	7809412	7813988	2	0.036007727108713
chr1	7511425	7516149	chr1	8977163	8979431	1	0.0228494057488824
chr1	7598692	7601373	chr1	7705574	7708402	2	0.99999077728179
chr1	7598692	7601373	chr1	7809412	7813988	1	0.99999077728179
chr1	7705574	7708402	chr1	7726482	7730680	7	0.99999077728179
chr1	7705574	7708402	chr1	7809412	7813988	5	0.99999077728179
chr1	7705574	7708402	chr1	8034336	8036843	3	0.0015543441772685
chr1	7705574	7708402	chr1	8073994	8077770	3	0.000674736086462284
chr1	7705574	7708402	chr1	8702050	8704792	1	0.0268585292140627
chr1	7705574	7708402	chr1	9632626	9635047	1	0.0207250303355796
chr1	7726482	7730680	chr1	7809412	7813988	13	0.0690616295810039
chr1	7726482	7730680	chr1	7961548	7964113	11	6.05097676148635e-09
chr1	7726482	7730680	chr1	8034336	8036843	3	0.00276789270478373
chr1	7726482	7730680	chr1	8073994	8077770	1	0.17865748122986
chr1	7726482	7730680	chr1	8373084	8375515	1	0.0545174485995242
chr1	7726482	7730680	chr1	8407804	8410176	1	0.0500906355546308
chr1	7726482	7730680	chr1	8410733	8413425	2	0.00123712781366463
chr1	7726482	7730680	chr1	9064056	9066376	1	0.0236056112476781
chr1	7809412	7813988	chr1	7867346	7870671	1	0.99999077728179
chr1	7809412	7813988	chr1	7961548	7964113	5	0.921664430221283
chr1	7809412	7813988	chr1	8034336	8036843	1	0.949018117552964
chr1	7809412	7813988	chr1	8040865	8043530	1	0.792235834621507
chr1	7809412	7813988	chr1	8073994	8077770	4	0.00140460572451416
chr1	7809412	7813988	chr1	8373084	8375515	2	0.00254344256824263
chr1	7809412	7813988	chr1	8662241	8665428	1	0.0338730250968095
chr1	7809412	7813988	chr1	8907805	8910059	1	0.0256559514261089
chr1	7867346	7870671	chr1	7961548	7964113	6	0.938600398516603
chr1	7867346	7870671	chr1	8040865	8043530	2	0.99999077728179
chr1	7867346	7870671	chr1	8073994	8077770	5	0.7809406624009
chr1	7867346	7870671	chr1	8373084	8375515	1	0.0835801512683591
chr1	7867346	7870671	chr1	8407804	8410176	3	7.19808311808699e-05
chr1	7867346	7870671	chr1	8410733	8413425	1	0.0739951267140412
chr1	7867346	7870671	chr1	8456571	8458738	1	0.0643113331431763
chr1	7867346	7870671	chr1	8662241	8665428	1	0.0384750613802837
chr1	7961548	7964113	chr1	8034336	8036843	2	0.99999077728179
chr1	7961548	7964113	chr1	8040865	8043530	3	0.99999077728179
chr1	7961548	7964113	chr1	8073994	8077770	9	0.332619053145911
chr1	7961548	7964113	chr1	8373084	8375515	4	9.84412669626065e-06
chr1	7961548	7964113	chr1	8410733	8413425	1	0.104541398883752
chr1	7961548	7964113	chr1	8821931	8825653	1	0.0332763701521638
chr1	7961548	7964113	chr1	9646990	9649752	1	0.0217385626547617
chr1	8034336	8036843	chr1	8040865	8043530	19	0.0470642501006548
chr1	8034336	8036843	chr1	8073994	8077770	14	0.148603034155217
chr1	8034336	8036843	chr1	8090085	8092944	1	0.99999077728179
chr1	8034336	8036843	chr1	8373084	8375515	2	0.0213264303092039
chr1	8034336	8036843	chr1	8407804	8410176	2	0.0137371878985078
chr1	8034336	8036843	chr1	8410733	8413425	5	6.2226230748102e-07
chr1	8034336	8036843	chr1	8433831	8436265	1	0.13127104212209
chr1	8034336	8036843	chr1	8456571	8458738	1	0.117396255773887
chr1	8034336	8036843	chr1	8467894	8470522	4	6.3118413644267e-06
chr1	8034336	8036843	chr1	8760141	8764903	2	0.000974735463780589
chr1	8034336	8036843	chr1	8785400	8787772	1	0.0422794416372982
chr1	8034336	8036843	chr1	9064056	9066376	2	0.000300097046930888
chr1	8040865	8043530	chr1	8073994	8077770	43	1.42640838710813e-13
chr1	8040865	8043530	chr1	8090085	8092944	2	0.99999077728179
chr1	8040865	8043530	chr1	8227049	8231117	4	0.99999077728179
chr1	8040865	8043530	chr1	8373084	8375515	17	0
chr1	8040865	8043530	chr1	8407804	8410176	18	0
chr1	8040865	8043530	chr1	8433831	8436265	1	0.136336876358562
chr1	8040865	8043530	chr1	8456571	8458738	5	2.02901164914806e-07
chr1	8040865	8043530	chr1	8467894	8470522	1	0.115294629421764
chr1	8040865	8043530	chr1	8619981	8622650	3	4.83298745300496e-05
chr1	8040865	8043530	chr1	8688167	8690482	2	0.00153060325772493
chr1	8040865	8043530	chr1	8785400	8787772	2	0.000900630128918164
chr1	8040865	8043530	chr1	8907805	8910059	1	0.032714071296836
chr1	8040865	8043530	chr1	9632626	9635047	1	0.0221469816156587
chr1	8073994	8077770	chr1	8090085	8092944	9	0.99999077728179
chr1	8073994	8077770	chr1	8227049	8231117	12	0.0357940238400421
chr1	8073994	8077770	chr1	8373084	8375515	73	0
chr1	8073994	8077770	chr1	8407804	8410176	34	0
chr1	8073994	8077770	chr1	8410733	8413425	18	0
chr1	8073994	8077770	chr1	8456571	8458738	1	0.14478301578497
chr1	8073994	8077770	chr1	8467894	8470522	1	0.136125789484076
chr1	8073994	8077770	chr1	8486306	8488763	5	2.29470483726367e-07
chr1	8073994	8077770	chr1	8569243	8571526	1	0.0872277049581606
chr1	8073994	8077770	chr1	8619981	8622650	1	0.0736583023712439
chr1	8073994	8077770	chr1	8730365	8732424	3	2.37543341673624e-05
chr1	8073994	8077770	chr1	8760141	8764903	4	1.75024427227184e-07
chr1	8073994	8077770	chr1	8785400	8787772	2	0.0010775447081873
chr1	8073994	8077770	chr1	8907805	8910059	1	0.0352121090308303
chr1	8073994	8077770	chr1	9021953	9024369	1	0.0276868452730265
chr1	8073994	8077770	chr1	9064056	9066376	6	8.97219729998312e-14
chr1	8073994	8077770	chr1	9169690	9172749	2	0.000280325604376432
chr1	8090085	8092944	chr1	8227049	8231117	2	0.99999077728179
chr1	8090085	8092944	chr1	8373084	8375515	11	6.82059537054486e-14
chr1	8090085	8092944	chr1	8407804	8410176	6	1.90795413372686e-07
chr1	8090085	8092944	chr1	8456571	8458738	2	0.0150154165948567
chr1	8227049	8231117	chr1	8373084	8375515	14	0.0102354873485563
chr1	8227049	8231117	chr1	8407804	8410176	2	0.99999077728179
chr1	8227049	8231117	chr1	8410733	8413425	2	0.99999077728179
chr1	8227049	8231117	chr1	8456571	8458738	1	0.833376073377548
chr1	8227049	8231117	chr1	8569243	8571526	1	0.185704454977685
chr1	8227049	8231117	chr1	8619981	8622650	2	0.0110396836686239
chr1	8227049	8231117	chr1	8688167	8690482	1	0.0997046009998723
chr1	8227049	8231117	chr1	8702050	8704792	3	0.000155358520491896
chr1	8227049	8231117	chr1	8730365	8732424	1	0.0851033917238062
chr1	8227049	8231117	chr1	9064056	9066376	1	0.0349447592468203
chr1	8227049	8231117	chr1	9068892	9071326	1	0.0345999312592139
chr1	8227049	8231117	chr1	9469474	9474912	1	0.0243584876515179
chr1	8227049	8231117	chr1	10009103	10011635	1	0.0213418455165659
chr1	8373084	8375515	chr1	8407804	8410176	14	0.179189007706836
chr1	8373084	8375515	chr1	8410733	8413425	13	0.245520005394675
chr1	8373084	8375515	chr1	8433831	8436265	3	0.99999077728179
chr1	8373084	8375515	chr1	8456571	8458738	1	0.99999077728179
chr1	8373084	8375515	chr1	8467894	8470522	6	0.930372293357207
chr1	8373084	8375515	chr1	8569243	8571526	2	0.99999077728179
chr1	8373084	8375515	chr1	8619981	8622650	1	0.541370468865964
chr1	8373084	8375515	chr1	8688167	8690482	1	0.228352508145786
chr1	8373084	8375515	chr1	8702050	8704792	3	0.00157433835502826
chr1	8373084	8375515	chr1	8760141	8764903	2	0.0113459751342175
chr1	8373084	8375515	chr1	8785400	8787772	2	0.00875384413565764
chr1	8373084	8375515	chr1	8977163	8979431	2	0.00195238903091597
chr1	8373084	8375515	chr1	9047125	9049447	1	0.0508153469578529
chr1	8373084	8375515	chr1	9096419	9099697	2	0.000994766856776697
chr1	8407804	8410176	chr1	8433831	8436265	1	0.99999077728179
chr1	8407804	8410176	chr1	8456571	8458738	2	0.99999077728179
chr1	8407804	8410176	chr1	8467894	8470522	3	0.99999077728179
chr1	8407804	8410176	chr1	8569243	8571526	1	0.99999077728179
chr1	8407804	8410176	chr1	8619981	8622650	1	0.99999077728179
chr1	8407804	8410176	chr1	8760141	8764903	3	0.000914273916804229
chr1	8407804	8410176	chr1	8785400	8787772	4	2.15673854865428e-05
chr1	8407804	8410176	chr1	8821931	8825653	5	2.08212111707635e-07
chr1	8407804	8410176	chr1	8907805	8910059	2	0.0040179698426265
chr1	8407804	8410176	chr1	9181269	9183990	2	0.000780325313564032
chr1	8410733	8413425	chr1	8456571	8458738	2	0.99999077728179
chr1	8410733	8413425	chr1	8486306	8488763	1	0.99999077728179
chr1	8410733	8413425	chr1	8619981	8622650	3	0.99999077728179
chr1	8410733	8413425	chr1	8702050	8704792	2	0.0410799255243293
chr1	8410733	8413425	chr1	8730365	8732424	3	0.002043796149757
chr1	8410733	8413425	chr1	8785400	8787772	1	0.150711975618675
chr1	8410733	8413425	chr1	8821931	8825653	1	0.123994688405323
chr1	8433831	8436265	chr1	8456571	8458738	7	0.99999077728179
chr1	8433831	8436265	chr1	8467894	8470522	2	0.99999077728179
chr1	8433831	8436265	chr1	8486306	8488763	3	0.99999077728179
chr1	8433831	8436265	chr1	8569243	8571526	2	0.99999077728179
chr1	8433831	8436265	chr1	8619981	8622650	5	0.831527339263486
chr1	8433831	8436265	chr1	8688167	8690482	3	0.0220628576363616
chr1	8433831	8436265	chr1	8730365	8732424	3	0.0039433540289267
chr1	8433831	8436265	chr1	8821931	8825653	2	0.0115278596067434
chr1	8433831	8436265	chr1	8907805	8910059	5	4.90719941683013e-08
chr1	8433831	8436265	chr1	9973269	9975834	1	0.0224489756990298
chr1	8456571	8458738	chr1	8467894	8470522	8	0.99999077728179
chr1	8456571	8458738	chr1	8486306	8488763	8	0.99999077728179
chr1	8456571	8458738	chr1	8569243	8571526	3	0.99999077728179
chr1	8456571	8458738	chr1	8619981	8622650	2	0.99999077728179
chr1	8456571	8458738	chr1	8662241	8665428	2	0.99999077728179
chr1	8456571	8458738	chr1	8702050	8704792	3	0.0318365709732392
chr1	8456571	8458738	chr1	8760141	8764903	4	0.000197334889929662
chr1	8456571	8458738	chr1	8785400	8787772	3	0.00157858490621699
chr1	8456571	8458738	chr1	8821931	8825653	3	0.000723960822515482
chr1	8456571	8458738	chr1	9068892	9071326	1	0.0600900982538298
chr1	8456571	8458738	chr1	9255404	9258422	1	0.0378876786004216
chr1	8467894	8470522	chr1	8486306	8488763	2	0.99999077728179
chr1	8467894	8470522	chr1	8569243	8571526	2	0.99999077728179
chr1	8467894	8470522	chr1	8619981	8622650	3	0.99999077728179
chr1	8467894	8470522	chr1	8662241	8665428	2	0.99999077728179
chr1	8467894	8470522	chr1	8702050	8704792	1	0.721492605614783
chr1	8467894	8470522	chr1	8730365	8732424	3	0.0153886778423827
chr1	8467894	8470522	chr1	8760141	8764903	4	0.000303743926739613
chr1	8467894	8470522	chr1	9255404	9258422	1	0.0389303918763549
chr1	8467894	8470522	chr1	9469474	9474912	1	0.0268217221122468
chr1	8486306	8488763	chr1	8569243	8571526	1	0.99999077728179
chr1	8486306	8488763	chr1	8619981	8622650	1	0.99999077728179
chr1	8486306	8488763	chr1	8662241	8665428	3	0.99999077728179
chr1	8486306	8488763	chr1	8688167	8690482	3	0.99999077728179
chr1	8486306	8488763	chr1	8702050	8704792	6	0.121948756475608
chr1	8486306	8488763	chr1	8730365	8732424	3	0.0361209784650311
chr1	8486306	8488763	chr1	8821931	8825653	3	0.00135612993002707
chr1	8486306	8488763	chr1	8977163	8979431	2	0.00435159642634745
chr1	8486306	8488763	chr1	9169690	9172749	1	0.0499873626805882
chr1	8569243	8571526	chr1	8619981	8622650	2	0.99999077728179
chr1	8569243	8571526	chr1	8662241	8665428	1	0.99999077728179
chr1	8569243	8571526	chr1	8702050	8704792	1	0.99999077728179
chr1	8569243	8571526	chr1	8760141	8764903	6	0.590476341059948
chr1	8619981	8622650	chr1	8662241	8665428	9	0.784863713153809
chr1	8619981	8622650	chr1	8688167	8690482	4	0.99999077728179
chr1	8619981	8622650	chr1	8730365	8732424	11	0.12985091442037
chr1	8619981	8622650	chr1	8760141	8764903	15	0.00480685867983761
chr1	8619981	8622650	chr1	8785400	8787772	14	0.00670602057021756
chr1	8619981	8622650	chr1	8821931	8825653	1	0.99999077728179
chr1	8619981	8622650	chr1	8907805	8910059	5	2.52299472901104e-05
chr1	8619981	8622650	chr1	8977163	8979431	2	0.0171257901389047
chr1	8619981	8622650	chr1	9201219	9203736	1	0.0658675101295316
chr1	8619981	8622650	chr1	9240316	9243512	4	3.90676556513133e-07
chr1	8619981	8622650	chr1	9255404	9258422	2	0.00162957332531769
chr1	8619981	8622650	chr1	10001315	10003532	2	0.000209965594105853
chr1	8662241	8665428	chr1	8688167	8690482	4	0.99999077728179
chr1	8662241	8665428	chr1	8702050	8704792	7	0.99999077728179
chr1	8662241	8665428	chr1	8730365	8732424	5	0.99999077728179
chr1	8662241	8665428	chr1	8760141	8764903	3	0.99999077728179
chr1	8662241	8665428	chr1	8785400	8787772	1	0.99999077728179
chr1	8662241	8665428	chr1	8821931	8825653	3	0.99999077728179
chr1	8662241	8665428	chr1	8907805	8910059	4	0.00615459853736001
chr1	8662241	8665428	chr1	9064056	9066376	2	0.0100063673603423
chr1	8662241	8665428	chr1	9068892	9071326	1	0.127374416772922
chr1	8662241	8665428	chr1	9469474	9474912	1	0.0372951184788105
chr1	8662241	8665428	chr1	9685677	9690222	1	0.026719069132731
chr1	8662241	8665428	chr1	9780667	9783603	2	0.000276010452608549
chr1	8688167	8690482	chr1	8702050	8704792	9	0.99999077728179
chr1	8688167	8690482	chr1	8730365	8732424	14	0.141418506388112
chr1	8688167	8690482	chr1	8760141	8764903	6	0.99999077728179
chr1	8688167	8690482	chr1	8785400	8787772	5	0.99999077728179
chr1	8688167	8690482	chr1	8821931	8825653	1	0.99999077728179
chr1	8688167	8690482	chr1	9047125	9049447	3	0.000824973571968182
chr1	8688167	8690482	chr1	9064056	9066376	2	0.013341692903527
chr1	8688167	8690482	chr1	9068892	9071326	4	1.99825808974845e-05
chr1	8688167	8690482	chr1	9160139	9163074	2	0.00503140165405252
chr1	8688167	8690482	chr1	9348091	9350219	1	0.0532149512592523
chr1	8702050	8704792	chr1	8730365	8732424	13	0.360552888941258
chr1	8702050	8704792	chr1	8760141	8764903	4	0.99999077728179
chr1	8702050	8704792	chr1	8785400	8787772	4	0.99999077728179
chr1	8702050	8704792	chr1	8821931	8825653	8	0.465811912099899
chr1	8702050	8704792	chr1	8907805	8910059	3	0.99999077728179
chr1	8702050	8704792	chr1	9064056	9066376	2	0.0160840938862928
chr1	8702050	8704792	chr1	9780667	9783603	2	0.000287466078665337
chr1	8730365	8732424	chr1	8760141	8764903	22	0.0025533331456464
chr1	8730365	8732424	chr1	8785400	8787772	8	0.828739031963391
chr1	8730365	8732424	chr1	8821931	8825653	7	0.784516865289584
chr1	8730365	8732424	chr1	8907805	8910059	9	0.162127863277361
chr1	8730365	8732424	chr1	9047125	9049447	3	0.0021599877014018
chr1	8730365	8732424	chr1	9096419	9099697	1	0.158313761808552
chr1	8730365	8732424	chr1	9973269	9975834	2	0.000239798064268833
chr1	8760141	8764903	chr1	8785400	8787772	11	0.687884692380059
chr1	8760141	8764903	chr1	8821931	8825653	1	0.99999077728179
chr1	8760141	8764903	chr1	8907805	8910059	5	0.927337385188276
chr1	8760141	8764903	chr1	9064056	9066376	1	0.255374006912064
chr1	8760141	8764903	chr1	9068892	9071326	2	0.0300716287884958
chr1	8760141	8764903	chr1	9160139	9163074	1	0.130900267106587
chr1	8760141	8764903	chr1	9169690	9172749	1	0.125142226855799
chr1	8760141	8764903	chr1	9240316	9243512	3	0.000144403527024303
chr1	8760141	8764903	chr1	9484774	9487183	2	0.00100836368429958
chr1	8760141	8764903	chr1	9843553	9845699	1	0.0258935817951195
chr1	8760141	8764903	chr1	10009103	10011635	1	0.0243233453471963
chr1	8760141	8764903	chr1	10553587	10556265	4	1.91990961804346e-09
chr1	8785400	8787772	chr1	8821931	8825653	12	0.371904190135474
chr1	8785400	8787772	chr1	8907805	8910059	6	0.82454806126277
chr1	8785400	8787772	chr1	9064056	9066376	2	0.0532822419385417
chr1	8785400	8787772	chr1	9255404	9258422	1	0.0953786790453439
chr1	8821931	8825653	chr1	8907805	8910059	2	0.99999077728179
chr1	8821931	8825653	chr1	9064056	9066376	4	0.00886506644690092
chr1	8821931	8825653	chr1	9240316	9243512	2	0.00835587647312044
chr1	8821931	8825653	chr1	9255404	9258422	2	0.00719439050677486
chr1	8821931	8825653	chr1	9514372	9517094	3	1.69957755756422e-05
chr1	8821931	8825653	chr1	9632626	9635047	1	0.0371158363656002
chr1	8821931	8825653	chr1	10091372	10093689	1	0.0242685800687977
chr1	8907805	8910059	chr1	9047125	9049447	1	0.99999077728179
chr1	8907805	8910059	chr1	9064056	9066376	1	0.99999077728179
chr1	8907805	8910059	chr1	9181269	9183990	1	0.355238287630799
chr1	8907805	8910059	chr1	9240316	9243512	4	7.51068756361998e-05
chr1	8907805	8910059	chr1	9255404	9258422	2	0.0192545709986746
chr1	8907805	8910059	chr1	9514372	9517094	1	0.0607230500897487
chr1	8907805	8910059	chr1	9549995	9552246	1	0.0553328378650151
chr1	8977163	8979431	chr1	9021953	9024369	3	0.99999077728179
chr1	8977163	8979431	chr1	9047125	9049447	33	3.03523035299126e-10
chr1	8977163	8979431	chr1	9064056	9066376	18	0.00202140106357151
chr1	8977163	8979431	chr1	9096419	9099697	4	0.99999077728179
chr1	8977163	8979431	chr1	9160139	9163074	5	0.832001686893407
chr1	8977163	8979431	chr1	9169690	9172749	2	0.99999077728179
chr1	8977163	8979431	chr1	9181269	9183990	1	0.99999077728179
chr1	8977163	8979431	chr1	9201219	9203736	2	0.507536797983062
chr1	8977163	8979431	chr1	9255404	9258422	4	0.0006023573173216
chr1	8977163	8979431	chr1	9326121	9328634	3	0.00100803041440826
chr1	8977163	8979431	chr1	9549995	9552246	2	0.00240315886356841
chr1	9021953	9024369	chr1	9047125	9049447	13	0.386970345930461
chr1	9021953	9024369	chr1	9064056	9066376	5	0.99999077728179
chr1	9021953	9024369	chr1	9068892	9071326	1	0.99999077728179
chr1	9021953	9024369	chr1	9096419	9099697	1	0.99999077728179
chr1	9021953	9024369	chr1	9160139	9163074	4	0.99999077728179
chr1	9021953	9024369	chr1	9169690	9172749	3	0.99999077728179
chr1	9021953	9024369	chr1	9201219	9203736	1	0.99999077728179
chr1	9021953	9024369	chr1	9255404	9258422	3	0.0744096812522066
chr1	9021953	9024369	chr1	9259650	9263933	1	0.64497105689438
chr1	9021953	9024369	chr1	9308987	9311816	1	0.300837735723265
chr1	9021953	9024369	chr1	9326121	9328634	2	0.032090726011386
chr1	9021953	9024369	chr1	9348091	9350219	1	0.210040853108775
chr1	9021953	9024369	chr1	9469474	9474912	1	0.104115287347091
chr1	9021953	9024369	chr1	9484774	9487183	2	0.00552773240144639
chr1	9021953	9024369	chr1	9745853	9748796	1	0.0452256476138589
chr1	9021953	9024369	chr1	10001315	10003532	2	0.000322864620463057
chr1	9021953	9024369	chr1	10009103	10011635	1	0.027071189200147
chr1	9047125	9049447	chr1	9064056	9066376	32	2.92698530857255e-06
chr1	9047125	9049447	chr1	9068892	9071326	10	0.873860494650947
chr1	9047125	9049447	chr1	9096419	9099697	8	0.865537361605975
chr1	9047125	9049447	chr1	9160139	9163074	23	3.6374378724869e-06
chr1	9047125	9049447	chr1	9169690	9172749	10	0.178264303247787
chr1	9047125	9049447	chr1	9255404	9258422	4	0.969589115428818
chr1	9047125	9049447	chr1	9259650	9263933	1	0.99999077728179
chr1	9047125	9049447	chr1	9326121	9328634	2	0.0528538221088692
chr1	9047125	9049447	chr1	9348091	9350219	3	0.00341634680754115
chr1	9047125	9049447	chr1	9484774	9487183	1	0.110015013129266
chr1	9047125	9049447	chr1	9549995	9552246	7	2.69405731915151e-12
chr1	9047125	9049447	chr1	9745853	9748796	3	1.60222255945527e-05
chr1	9047125	9049447	chr1	9926527	9928748	1	0.0319171984820126
chr1	9064056	9066376	chr1	9096419	9099697	9	0.871415360521021
chr1	9064056	9066376	chr1	9160139	9163074	43	0
chr1	9064056	9066376	chr1	9169690	9172749	14	0.0244740928630199
chr1	9064056	9066376	chr1	9201219	9203736	1	0.99999077728179
chr1	9064056	9066376	chr1	9240316	9243512	5	0.851465250633143
chr1	9064056	9066376	chr1	9255404	9258422	20	5.24501613859902e-06
chr1	9064056	9066376	chr1	9259650	9263933	3	0.99999077728179
chr1	9064056	9066376	chr1	9308987	9311816	1	0.562088353527036
chr1	9064056	9066376	chr1	9326121	9328634	3	0.015185356975645
chr1	9064056	9066376	chr1	9348091	9350219	2	0.0478771690592001
chr1	9064056	9066376	chr1	9484774	9487183	1	0.11879230801198
chr1	9064056	9066376	chr1	9514372	9517094	2	0.00603992527812369
chr1	9064056	9066376	chr1	9549995	9552246	6	4.54800732456116e-10
chr1	9064056	9066376	chr1	9632626	9635047	4	7.55835007014323e-07
chr1	9064056	9066376	chr1	9973269	9975834	3	3.19187468850502e-06
chr1	9064056	9066376	chr1	10486361	10491688	1	0.0231311934620778
chr1	9064056	9066376	chr1	10553587	10556265	1	0.0226442136407909
chr1	9064056	9066376	chr1	10566399	10568683	3	9.45409620641591e-07
chr1	9068892	9071326	chr1	9096419	9099697	9	0.926614720634623
chr1	9068892	9071326	chr1	9160139	9163074	31	5.41658568006557e-10
chr1	9068892	9071326	chr1	9169690	9172749	14	0.0265432600255374
chr1	9068892	9071326	chr1	9181269	9183990	1	0.99999077728179
chr1	9068892	9071326	chr1	9201219	9203736	1	0.99999077728179
chr1	9068892	9071326	chr1	9240316	9243512	1	0.99999077728179
chr1	9068892	9071326	chr1	9255404	9258422	10	0.0793719006230437
chr1	9068892	9071326	chr1	9259650	9263933	5	0.807976833830657
chr1	9068892	9071326	chr1	9326121	9328634	2	0.0956289817816667
chr1	9068892	9071326	chr1	9348091	9350219	2	0.0533509417040495
chr1	9068892	9071326	chr1	9469474	9474912	1	0.129251085516407
chr1	9068892	9071326	chr1	9549995	9552246	1	0.0917226263504913
chr1	9068892	9071326	chr1	9632626	9635047	1	0.0691982299628521
chr1	9068892	9071326	chr1	9685677	9690222	1	0.0593376723449086
chr1	9068892	9071326	chr1	10553587	10556265	1	0.0226808534561898
chr1	9096419	9099697	chr1	9160139	9163074	18	0.00586319229574621
chr1	9096419	9099697	chr1	9169690	9172749	2	0.99999077728179
chr1	9096419	9099697	chr1	9240316	9243512	1	0.99999077728179
chr1	9096419	9099697	chr1	9255404	9258422	5	0.900355248315643
chr1	9096419	9099697	chr1	9259650	9263933	1	0.99999077728179
chr1	9096419	9099697	chr1	9484774	9487183	1	0.140427444423008
chr1	9096419	9099697	chr1	9549995	9552246	1	0.102646884364794
chr1	9096419	9099697	chr1	9685677	9690222	5	5.65420752306312e-09
chr1	9160139	9163074	chr1	9169690	9172749	36	4.90078595267737e-08
chr1	9160139	9163074	chr1	9181269	9183990	3	0.99999077728179
chr1	9160139	9163074	chr1	9201219	9203736	5	0.99999077728179
chr1	9160139	9163074	chr1	9240316	9243512	4	0.99999077728179
chr1	9160139	9163074	chr1	9255404	9258422	31	3.75565825872078e-10
chr1	9160139	9163074	chr1	9259650	9263933	5	0.99999077728179
chr1	9160139	9163074	chr1	9308987	9311816	1	0.99999077728179
chr1	9160139	9163074	chr1	9326121	9328634	4	0.99999077728179
chr1	9160139	9163074	chr1	9348091	9350219	4	0.99999077728179
chr1	9160139	9163074	chr1	9469474	9474912	1	0.237206186927904
chr1	9160139	9163074	chr1	9514372	9517094	2	0.017595402202807
chr1	9160139	9163074	chr1	9549995	9552246	4	1.61143353235946e-05
chr1	9160139	9163074	chr1	10486361	10491688	1	0.0237920263968622
chr1	9169690	9172749	chr1	9181269	9183990	10	0.929250992411772
chr1	9169690	9172749	chr1	9201219	9203736	24	0.000530886434498654
chr1	9169690	9172749	chr1	9240316	9243512	10	0.383501036413759
chr1	9169690	9172749	chr1	9255404	9258422	88	0
chr1	9169690	9172749	chr1	9259650	9263933	13	0.0591629768785119
chr1	9169690	9172749	chr1	9308987	9311816	9	0.244540217211116
chr1	9169690	9172749	chr1	9326121	9328634	8	0.335120622647608
chr1	9169690	9172749	chr1	9348091	9350219	14	0.00537855784871004
chr1	9169690	9172749	chr1	9484774	9487183	2	0.0273558970326735
chr1	9169690	9172749	chr1	9549995	9552246	10	0
chr1	9169690	9172749	chr1	9646990	9649752	3	0.000150279332050451
chr1	9169690	9172749	chr1	10572991	10576900	1	0.0232661751014108
chr1	9169690	9172749	chr1	11131488	11133722	1	0.0207403913957921
chr1	9181269	9183990	chr1	9201219	9203736	1	0.99999077728179
chr1	9181269	9183990	chr1	9240316	9243512	1	0.99999077728179
chr1	9181269	9183990	chr1	9255404	9258422	17	0.00821210559472503
chr1	9181269	9183990	chr1	9326121	9328634	1	0.99999077728179
chr1	9181269	9183990	chr1	9348091	9350219	1	0.99999077728179
chr1	9181269	9183990	chr1	9514372	9517094	2	0.022537467997821
chr1	9181269	9183990	chr1	9549995	9552246	1	0.15664589282909
chr1	9201219	9203736	chr1	9240316	9243512	12	0.346328745978011
chr1	9201219	9203736	chr1	9255404	9258422	28	9.26683256100545e-07
chr1	9201219	9203736	chr1	9259650	9263933	7	0.94359881116243
chr1	9201219	9203736	chr1	9308987	9311816	2	0.99999077728179
chr1	9201219	9203736	chr1	9326121	9328634	4	0.99999077728179
chr1	9201219	9203736	chr1	9348091	9350219	1	0.99999077728179
chr1	9201219	9203736	chr1	9549995	9552246	2	0.0192820555607006
chr1	9201219	9203736	chr1	9646990	9649752	2	0.00637845622674231
chr1	9201219	9203736	chr1	9973269	9975834	2	0.000783390440934474
chr1	9240316	9243512	chr1	9255404	9258422	55	0
chr1	9240316	9243512	chr1	9259650	9263933	6	0.99999077728179
chr1	9240316	9243512	chr1	9308987	9311816	3	0.99999077728179
chr1	9240316	9243512	chr1	9326121	9328634	2	0.99999077728179
chr1	9240316	9243512	chr1	9469474	9474912	1	0.795218376417058
chr1	9240316	9243512	chr1	9514372	9517094	3	0.00877749601667624
chr1	9240316	9243512	chr1	9549995	9552246	7	9.72793651158354e-09
chr1	9240316	9243512	chr1	9685677	9690222	5	9.43339901067632e-08
chr1	9240316	9243512	chr1	9933855	9936132	1	0.0485951097074116
chr1	9240316	9243512	chr1	10436098	10439086	1	0.0248347868729805
chr1	9255404	9258422	chr1	9308987	9311816	1	0.99999077728179
chr1	9255404	9258422	chr1	9326121	9328634	15	0.0318010377615612
chr1	9255404	9258422	chr1	9348091	9350219	9	0.421875607729699
chr1	9255404	9258422	chr1	9484774	9487183	10	6.30252512838621e-07
chr1	9255404	9258422	chr1	9514372	9517094	5	0.000199334863921821
chr1	9255404	9258422	chr1	9549995	9552246	5	1.72171793291109e-05
chr1	9255404	9258422	chr1	9554328	9556701	2	0.035460909698992
chr1	9255404	9258422	chr1	9632626	9635047	1	0.148146163592906
chr1	9255404	9258422	chr1	9843553	9845699	1	0.0645735027700779
chr1	9255404	9258422	chr1	9933855	9936132	1	0.0503734521901658
chr1	9255404	9258422	chr1	9973269	9975834	3	1.37213364453131e-05
chr1	9255404	9258422	chr1	10486361	10491688	2	0.000241635147935833
chr1	9255404	9258422	chr1	10566399	10568683	1	0.0239446578263118
chr1	9259650	9263933	chr1	9308987	9311816	1	0.99999077728179
chr1	9259650	9263933	chr1	9326121	9328634	2	0.99999077728179
chr1	9259650	9263933	chr1	9348091	9350219	10	0.296623251614177
chr1	9259650	9263933	chr1	9549995	9552246	2	0.0421678697294678
chr1	9259650	9263933	chr1	9554328	9556701	2	0.0386550953556749
chr1	9259650	9263933	chr1	9632626	9635047	1	0.151939927260889
chr1	9259650	9263933	chr1	9646990	9649752	6	8.7614243947844e-09
chr1	9308987	9311816	chr1	9326121	9328634	9	0.99999077728179
chr1	9308987	9311816	chr1	9348091	9350219	5	0.99999077728179
chr1	9308987	9311816	chr1	9484774	9487183	1	0.99999077728179
chr1	9308987	9311816	chr1	9514372	9517094	2	0.99999077728179
chr1	9308987	9311816	chr1	9549995	9552246	9	1.38140259181017e-07
chr1	9308987	9311816	chr1	9632626	9635047	2	0.024691013613556
chr1	9308987	9311816	chr1	10001315	10003532	3	1.69733004568063e-05
chr1	9308987	9311816	chr1	11000742	11003063	2	0.000168332147305109
chr1	9326121	9328634	chr1	9348091	9350219	44	1.34427887123198e-12
chr1	9326121	9328634	chr1	9469474	9474912	1	0.99999077728179
chr1	9326121	9328634	chr1	9484774	9487183	7	0.508310148991047
chr1	9326121	9328634	chr1	9514372	9517094	4	0.99999077728179
chr1	9326121	9328634	chr1	9549995	9552246	40	0
chr1	9326121	9328634	chr1	9554328	9556701	10	9.14553806600031e-07
chr1	9326121	9328634	chr1	9632626	9635047	3	0.00285613307964174
chr1	9326121	9328634	chr1	9646990	9649752	2	0.0253957289109161
chr1	9326121	9328634	chr1	9673941	9677083	1	0.178091247275471
chr1	9326121	9328634	chr1	9685677	9690222	2	0.0163965674574026
chr1	9326121	9328634	chr1	9745853	9748796	2	0.00819271887504912
chr1	9326121	9328634	chr1	9784108	9786221	1	0.100684408202873
chr1	9326121	9328634	chr1	9926527	9928748	3	3.92686467452251e-05
chr1	9326121	9328634	chr1	9973269	9975834	1	0.0548050025019802
chr1	9326121	9328634	chr1	10091372	10093689	4	7.44126186111838e-08
chr1	9326121	9328634	chr1	10396861	10399609	1	0.0260731102875047
chr1	9326121	9328634	chr1	10566399	10568683	1	0.0245087509634559
chr1	9348091	9350219	chr1	9469474	9474912	6	0.831043447475506
chr1	9348091	9350219	chr1	9484774	9487183	1	0.99999077728179
chr1	9348091	9350219	chr1	9514372	9517094	43	0
chr1	9348091	9350219	chr1	9549995	9552246	79	0
chr1	9348091	9350219	chr1	9554328	9556701	6	0.567344650459801
chr1	9348091	9350219	chr1	9632626	9635047	4	0.000456877004422286
chr1	9348091	9350219	chr1	9646990	9649752	4	0.000250303996323509
chr1	9348091	9350219	chr1	9685677	9690222	2	0.02166022856605
chr1	9348091	9350219	chr1	9843553	9845699	2	0.00425277429549357
chr1	9348091	9350219	chr1	9926527	9928748	1	0.0669051452460161
chr1	9348091	9350219	chr1	9933855	9936132	1	0.0650606610700019
chr1	9348091	9350219	chr1	10091372	10093689	1	0.0435406751830226
chr1	9469474	9474912	chr1	9484774	9487183	9	0.99999077728179
chr1	9469474	9474912	chr1	9514372	9517094	4	0.99999077728179
chr1	9469474	9474912	chr1	9549995	9552246	4	0.99999077728179
chr1	9469474	9474912	chr1	9685677	9690222	1	0.99999077728179
chr1	9469474	9474912	chr1	10436098	10439086	1	0.0274096417605145
chr1	9469474	9474912	chr1	10486361	10491688	1	0.0267061203169271
chr1	9469474	9474912	chr1	10566399	10568683	1	0.0258250533380036
chr1	9469474	9474912	chr1	10751363	10753538	1	0.0241044603821067
chr1	9484774	9487183	chr1	9514372	9517094	4	0.99999077728179
chr1	9484774	9487183	chr1	9549995	9552246	8	0.76657344180202
chr1	9484774	9487183	chr1	9632626	9635047	2	0.99999077728179
chr1	9484774	9487183	chr1	9784108	9786221	3	0.00363240583321023
chr1	9484774	9487183	chr1	10091372	10093689	1	0.0617237272583534
chr1	9514372	9517094	chr1	9549995	9552246	13	0.265198772835397
chr1	9514372	9517094	chr1	9554328	9556701	2	0.99999077728179
chr1	9514372	9517094	chr1	9673941	9677083	1	0.99999077728179
chr1	9514372	9517094	chr1	9973269	9975834	1	0.100018077600171
chr1	9514372	9517094	chr1	10436098	10439086	2	0.000381766483005988
chr1	9549995	9552246	chr1	9632626	9635047	21	0.000176388819500967
chr1	9549995	9552246	chr1	9646990	9649752	3	0.99999077728179
chr1	9549995	9552246	chr1	9673941	9677083	2	0.99999077728179
chr1	9549995	9552246	chr1	9685677	9690222	1	0.99999077728179
chr1	9549995	9552246	chr1	9780667	9783603	4	0.0266070273078049
chr1	9549995	9552246	chr1	9784108	9786221	3	0.0731421382442032
chr1	9549995	9552246	chr1	9926527	9928748	8	3.67002234342232e-12
chr1	9549995	9552246	chr1	9933855	9936132	2	0.0120851068486523
chr1	9549995	9552246	chr1	10009103	10011635	2	0.00566682160994882
chr1	9549995	9552246	chr1	10091372	10093689	2	0.0029916979002447
chr1	9549995	9552246	chr1	10269052	10271563	2	0.00103162068328763
chr1	9549995	9552246	chr1	10486361	10491688	3	2.63943302241922e-06
chr1	9549995	9552246	chr1	10553587	10556265	1	0.0268059404308512
chr1	9554328	9556701	chr1	9632626	9635047	2	0.99999077728179
chr1	9554328	9556701	chr1	9646990	9649752	2	0.99999077728179
chr1	9554328	9556701	chr1	9745853	9748796	1	0.99999077728179
chr1	9554328	9556701	chr1	9843553	9845699	1	0.295541294512497
chr1	9554328	9556701	chr1	9926527	9928748	1	0.15332227597544
chr1	9554328	9556701	chr1	10566399	10568683	3	2.14209193956439e-06
chr1	9554328	9556701	chr1	10572991	10576900	1	0.0266975885864344
chr1	9554328	9556701	chr1	11019205	11022278	1	0.0228459646725536
chr1	9632626	9635047	chr1	9646990	9649752	11	0.791182012909415
chr1	9632626	9635047	chr1	9685677	9690222	3	0.99999077728179
chr1	9632626	9635047	chr1	9745853	9748796	2	0.99999077728179
chr1	9632626	9635047	chr1	9780667	9783603	1	0.99999077728179
chr1	9632626	9635047	chr1	9784108	9786221	1	0.99999077728179
chr1	9632626	9635047	chr1	9926527	9928748	4	0.000302138181939024
chr1	9632626	9635047	chr1	9933855	9936132	1	0.259526694856889
chr1	9632626	9635047	chr1	9973269	9975834	2	0.021140304639401
chr1	9632626	9635047	chr1	10091372	10093689	1	0.100382154413912
chr1	9646990	9649752	chr1	9673941	9677083	5	0.99999077728179
chr1	9646990	9649752	chr1	9685677	9690222	7	0.99999077728179
chr1	9646990	9649752	chr1	9745853	9748796	6	0.920996698318565
chr1	9646990	9649752	chr1	9780667	9783603	4	0.99999077728179
chr1	9646990	9649752	chr1	9784108	9786221	1	0.99999077728179
chr1	9646990	9649752	chr1	9843553	9845699	1	0.99999077728179
chr1	9646990	9649752	chr1	9926527	9928748	9	1.59999236493713e-10
chr1	9646990	9649752	chr1	9933855	9936132	1	0.302835718756095
chr1	9646990	9649752	chr1	9973269	9975834	5	3.66884239574642e-06
chr1	9646990	9649752	chr1	10001315	10003532	3	0.000913246269216457
chr1	9646990	9649752	chr1	10486361	10491688	1	0.0348212312287803
chr1	9646990	9649752	chr1	10553587	10556265	1	0.0300512458757473
chr1	9646990	9649752	chr1	10566399	10568683	1	0.0294779016218509
chr1	9673941	9677083	chr1	9685677	9690222	11	0.797720181983103
chr1	9673941	9677083	chr1	9745853	9748796	1	0.99999077728179
chr1	9673941	9677083	chr1	9784108	9786221	1	0.99999077728179
chr1	9673941	9677083	chr1	9926527	9928748	8	1.92121655382116e-07
chr1	9673941	9677083	chr1	9973269	9975834	1	0.266421189690804
chr1	9673941	9677083	chr1	10001315	10003532	1	0.207822759898995
chr1	9673941	9677083	chr1	10566399	10568683	2	0.000445794057152101
chr1	9685677	9690222	chr1	9745853	9748796	28	6.29367425613786e-07
chr1	9685677	9690222	chr1	9780667	9783603	7	0.776152578224728
chr1	9685677	9690222	chr1	9784108	9786221	15	0.017407429403074
chr1	9685677	9690222	chr1	9843553	9845699	8	0.337814199367915
chr1	9685677	9690222	chr1	9926527	9928748	11	9.2497741796966e-10
chr1	9685677	9690222	chr1	9933855	9936132	6	7.05546813187457e-05
chr1	9685677	9690222	chr1	9973269	9975834	2	0.0452958430504883
chr1	9685677	9690222	chr1	10001315	10003532	2	0.0272670685383032
chr1	9685677	9690222	chr1	10009103	10011635	8	9.92620722211585e-11
chr1	9685677	9690222	chr1	10486361	10491688	7	3.23368854183381e-15
chr1	9685677	9690222	chr1	10553587	10556265	1	0.0327621452416178
chr1	9685677	9690222	chr1	10572991	10576900	3	3.82170947520371e-06
chr1	9685677	9690222	chr1	10751363	10753538	1	0.0261769775643825
chr1	9685677	9690222	chr1	11000742	11003063	1	0.0239632780324621
chr1	9745853	9748796	chr1	9780667	9783603	1	0.99999077728179
chr1	9745853	9748796	chr1	9843553	9845699	4	0.99999077728179
chr1	9745853	9748796	chr1	9926527	9928748	7	0.437925864951936
chr1	9745853	9748796	chr1	9933855	9936132	1	0.99999077728179
chr1	9745853	9748796	chr1	10091372	10093689	3	0.00110961140683075
chr1	9745853	9748796	chr1	10269052	10271563	1	0.079158220514423
chr1	9745853	9748796	chr1	10436098	10439086	1	0.0492970897509828
chr1	9780667	9783603	chr1	9843553	9845699	2	0.99999077728179
chr1	9780667	9783603	chr1	9926527	9928748	7	0.556219635593289
chr1	9780667	9783603	chr1	9933855	9936132	1	0.99999077728179
chr1	9780667	9783603	chr1	10091372	10093689	1	0.240136404947684
chr1	9780667	9783603	chr1	10486361	10491688	1	0.0475372898237943
chr1	9780667	9783603	chr1	10751363	10753538	2	0.0003307233287072
chr1	9784108	9786221	chr1	9843553	9845699	3	0.99999077728179
chr1	9784108	9786221	chr1	9926527	9928748	4	0.99999077728179
chr1	9784108	9786221	chr1	9933855	9936132	4	0.99999077728179
chr1	9784108	9786221	chr1	10001315	10003532	2	0.910913781461349
chr1	9784108	9786221	chr1	10486361	10491688	3	1.56597131859785e-05
chr1	9843553	9845699	chr1	9926527	9928748	31	1.50708331894596e-09
chr1	9843553	9845699	chr1	9933855	9936132	9	0.427257966380544
chr1	9843553	9845699	chr1	9973269	9975834	4	0.99999077728179
chr1	9843553	9845699	chr1	10001315	10003532	4	0.99999077728179
chr1	9843553	9845699	chr1	10009103	10011635	1	0.99999077728179
chr1	9843553	9845699	chr1	10091372	10093689	5	0.000576301270106498
chr1	9843553	9845699	chr1	10269052	10271563	1	0.116195410261664
chr1	9843553	9845699	chr1	10396861	10399609	1	0.0718158014638728
chr1	9843553	9845699	chr1	10436098	10439086	3	4.27249936882206e-05
chr1	9843553	9845699	chr1	10486361	10491688	5	2.45415155807401e-09
chr1	9843553	9845699	chr1	10553587	10556265	1	0.0467640772325031
chr1	9843553	9845699	chr1	10566399	10568683	2	0.00102572617036109
chr1	9843553	9845699	chr1	11096353	11098928	1	0.0243625418782696
chr1	9926527	9928748	chr1	9933855	9936132	31	8.36056345908347e-06
chr1	9926527	9928748	chr1	9973269	9975834	8	0.89531325242391
chr1	9926527	9928748	chr1	10001315	10003532	4	0.99999077728179
chr1	9926527	9928748	chr1	10009103	10011635	2	0.99999077728179
chr1	9926527	9928748	chr1	10091372	10093689	6	0.691223818660856
chr1	9926527	9928748	chr1	10486361	10491688	1	0.0704064919520815
chr1	9926527	9928748	chr1	11096353	11098928	1	0.0251038378969047
chr1	9926527	9928748	chr1	11131488	11133722	1	0.0247850231608686
chr1	9926527	9928748	chr1	11704714	11711632	2	0.000157955720679252
chr1	9926527	9928748	chr1	11722889	11725164	2	0.000157564630591322
chr1	9933855	9936132	chr1	9973269	9975834	9	0.801650665257962
chr1	9933855	9936132	chr1	10001315	10003532	18	0.0048326327520363
chr1	9933855	9936132	chr1	10009103	10011635	7	0.861858945170983
chr1	9933855	9936132	chr1	10091372	10093689	14	0.00801319626741078
chr1	9933855	9936132	chr1	10269052	10271563	1	0.194584522804598
chr1	9933855	9936132	chr1	10396861	10399609	4	3.6643797495983e-06
chr1	9933855	9936132	chr1	10486361	10491688	15	0
chr1	9933855	9936132	chr1	10553587	10556265	4	3.86628244740715e-07
chr1	9933855	9936132	chr1	10570074	10572252	2	0.00161393289527023
chr1	9933855	9936132	chr1	11000742	11003063	2	0.000289301230523478
chr1	9933855	9936132	chr1	11019205	11022278	2	0.000280871020141614
chr1	9933855	9936132	chr1	11701352	11703853	2	0.000158487317214081
chr1	9973269	9975834	chr1	10001315	10003532	6	0.99999077728179
chr1	9973269	9975834	chr1	10009103	10011635	10	0.690339794242861
chr1	9973269	9975834	chr1	10091372	10093689	5	0.99999077728179
chr1	9973269	9975834	chr1	10396861	10399609	1	0.117189813715326
chr1	9973269	9975834	chr1	10486361	10491688	1	0.0817444859157271
chr1	9973269	9975834	chr1	10553587	10556265	4	6.5395115370053e-07
chr1	9973269	9975834	chr1	10572991	10576900	2	0.00203807921158671
chr1	9973269	9975834	chr1	11378613	11381343	3	1.07182204637178e-06
chr1	9973269	9975834	chr1	11952473	11955227	1	0.020682505724175
chr1	10001315	10003532	chr1	10009103	10011635	26	0.000582654807490614
chr1	10001315	10003532	chr1	10091372	10093689	9	0.431061866460734
chr1	10001315	10003532	chr1	10269052	10271563	2	0.0701296533127002
chr1	10001315	10003532	chr1	10396861	10399609	1	0.134109139415701
chr1	10001315	10003532	chr1	10436098	10439086	2	0.00709128201641978
chr1	10001315	10003532	chr1	10486361	10491688	4	2.49448939602135e-06
chr1	10001315	10003532	chr1	10553587	10556265	3	6.24695266431685e-05
chr1	10001315	10003532	chr1	10566399	10568683	3	5.60645425485119e-05
chr1	10001315	10003532	chr1	10572991	10576900	2	0.00242404953853138
chr1	10001315	10003532	chr1	11000742	11003063	1	0.0269362454790618
chr1	10001315	10003532	chr1	11096353	11098928	2	0.000279258559820789
chr1	10009103	10011635	chr1	10091372	10093689	32	3.94531639930687e-10
chr1	10009103	10011635	chr1	10269052	10271563	1	0.433597352222544
chr1	10009103	10011635	chr1	10396861	10399609	1	0.140187301176784
chr1	10009103	10011635	chr1	10436098	10439086	1	0.115619747218644
chr1	10009103	10011635	chr1	10486361	10491688	7	5.80254836266522e-12
chr1	10009103	10011635	chr1	10553587	10556265	2	0.0029085416768396
chr1	10009103	10011635	chr1	10572991	10576900	3	5.6285558571707e-05
chr1	10009103	10011635	chr1	11966756	11968861	1	0.0207835541264093
chr1	10091372	10093689	chr1	10269052	10271563	1	0.99999077728179
chr1	10091372	10093689	chr1	10396861	10399609	4	0.000197552645264962
chr1	10091372	10093689	chr1	10486361	10491688	10	0
chr1	10091372	10093689	chr1	10553587	10556265	1	0.0988205107351286
chr1	10091372	10093689	chr1	10566399	10568683	4	3.1170956931592e-06
chr1	10091372	10093689	chr1	10572991	10576900	1	0.0917938000085858
chr1	10091372	10093689	chr1	10751363	10753538	1	0.0531307668561951
chr1	10091372	10093689	chr1	12026003	12028350	1	0.0207807068028323
chr1	10269052	10271563	chr1	10396861	10399609	8	0.434019178615708
chr1	10269052	10271563	chr1	10436098	10439086	2	0.99999077728179
chr1	10269052	10271563	chr1	10486361	10491688	6	0.036442441622615
chr1	10269052	10271563	chr1	10553587	10556265	2	0.046979398190591
chr1	10269052	10271563	chr1	10566399	10568683	3	0.00389916513701772
chr1	10269052	10271563	chr1	11300693	11303099	2	0.000303664206896608
chr1	10269052	10271563	chr1	12138671	12141081	1	0.0210647574079554
chr1	10396861	10399609	chr1	10436098	10439086	1	0.99999077728179
chr1	10396861	10399609	chr1	10486361	10491688	8	0.610902554740529
chr1	10396861	10399609	chr1	10553587	10556265	1	0.99999077728179
chr1	10396861	10399609	chr1	10566399	10568683	1	0.99999077728179
chr1	10396861	10399609	chr1	10572991	10576900	1	0.99999077728179
chr1	10396861	10399609	chr1	10751363	10753538	1	0.171429083194779
chr1	10396861	10399609	chr1	11966756	11968861	1	0.0223592781330622
chr1	10436098	10439086	chr1	10486361	10491688	16	0.0382588656604596
chr1	10436098	10439086	chr1	10553587	10556265	8	0.474363202506456
chr1	10436098	10439086	chr1	10566399	10568683	3	0.99999077728179
chr1	10436098	10439086	chr1	10570074	10572252	1	0.99999077728179
chr1	10436098	10439086	chr1	10572991	10576900	2	0.99999077728179
chr1	10436098	10439086	chr1	11000742	11003063	1	0.0698646067002113
chr1	10436098	10439086	chr1	12183658	12186026	1	0.0215055133993497
chr1	10486361	10491688	chr1	10553587	10556265	38	4.43704102463916e-13
chr1	10486361	10491688	chr1	10566399	10568683	17	0.00783067605120405
chr1	10486361	10491688	chr1	10570074	10572252	2	0.99999077728179
chr1	10486361	10491688	chr1	10572991	10576900	1	0.99999077728179
chr1	10486361	10491688	chr1	10751363	10753538	8	3.36512114526081e-08
chr1	10486361	10491688	chr1	10968890	10971753	2	0.00473317974633812
chr1	10486361	10491688	chr1	11000742	11003063	3	0.000101177915306664
chr1	10486361	10491688	chr1	11019205	11022278	1	0.0770220320307066
chr1	10486361	10491688	chr1	11096353	11098928	1	0.0612227267940444
chr1	10486361	10491688	chr1	11131488	11133722	1	0.0556533307027833
chr1	10486361	10491688	chr1	11537726	11539822	1	0.0263684420280849
chr1	10486361	10491688	chr1	11701352	11703853	2	0.000246085331655264
chr1	10486361	10491688	chr1	11704714	11711632	4	5.43606194111824e-09
chr1	10486361	10491688	chr1	11807326	11813091	1	0.0240049178897745
chr1	10486361	10491688	chr1	11844149	11846396	1	0.0237869626184287
chr1	10553587	10556265	chr1	10566399	10568683	50	0
chr1	10553587	10556265	chr1	10570074	10572252	8	0.99999077728179
chr1	10553587	10556265	chr1	10572991	10576900	25	0.00105102177714589
chr1	10553587	10556265	chr1	10751363	10753538	9	0.13232514232957
chr1	10553587	10556265	chr1	10968890	10971753	5	2.00139478835837e-07
chr1	10553587	10556265	chr1	11000742	11003063	17	0
chr1	10553587	10556265	chr1	11019205	11022278	3	0.000169004883608563
chr1	10553587	10556265	chr1	11096353	11098928	3	6.99950786783954e-05
chr1	10553587	10556265	chr1	11300693	11303099	1	0.0428321578827654
chr1	10553587	10556265	chr1	11701352	11703853	3	1.57613099739801e-06
chr1	10553587	10556265	chr1	11704714	11711632	2	0.000257765483108441
chr1	10553587	10556265	chr1	11778762	11781024	2	0.000241084547655636
chr1	10553587	10556265	chr1	11966756	11968861	2	0.000205027284063419
chr1	10553587	10556265	chr1	12039811	12043176	2	0.000190089889045981
chr1	10553587	10556265	chr1	12138671	12141081	2	0.000179562852903754
chr1	10566399	10568683	chr1	10572991	10576900	64	0
chr1	10566399	10568683	chr1	10751363	10753538	14	0.00475124794338449
chr1	10566399	10568683	chr1	10968890	10971753	10	0
chr1	10566399	10568683	chr1	11000742	11003063	30	0
chr1	10566399	10568683	chr1	11019205	11022278	13	0
chr1	10566399	10568683	chr1	11131488	11133722	1	0.0696609590228719
chr1	10566399	10568683	chr1	11701352	11703853	1	0.0254223667645112
chr1	10566399	10568683	chr1	11770019	11772379	2	0.000253313438456765
chr1	10566399	10568683	chr1	11778762	11781024	2	0.000247456775207629
chr1	10566399	10568683	chr1	11844149	11846396	2	0.000237532235250001
chr1	10566399	10568683	chr1	11966756	11968861	1	0.0234322244973521
chr1	10570074	10572252	chr1	10751363	10753538	3	0.99999077728179
chr1	10570074	10572252	chr1	10968890	10971753	1	0.131439001471302
chr1	10570074	10572252	chr1	11000742	11003063	4	6.77530495477069e-06
chr1	10570074	10572252	chr1	11019205	11022278	2	0.00614296521849365
chr1	10570074	10572252	chr1	11770019	11772379	2	0.00024953735461411
chr1	10570074	10572252	chr1	11778762	11781024	1	0.0246474064485486
chr1	10570074	10572252	chr1	12183658	12186026	1	0.0220190986575304
chr1	10572991	10576900	chr1	10751363	10753538	12	0.0256556403917981
chr1	10572991	10576900	chr1	10968890	10971753	6	6.72352237660048e-09
chr1	10572991	10576900	chr1	11000742	11003063	19	0
chr1	10572991	10576900	chr1	11019205	11022278	1	0.106150926265649
chr1	10572991	10576900	chr1	11096353	11098928	6	1.91891798403456e-10
chr1	10572991	10576900	chr1	11300693	11303099	7	1.52287269540195e-14
chr1	10572991	10576900	chr1	11537726	11539822	1	0.0274592103138395
chr1	10572991	10576900	chr1	11704714	11711632	2	0.000266116586660609
chr1	10572991	10576900	chr1	11778762	11781024	2	0.000248143223947574
chr1	10572991	10576900	chr1	11844149	11846396	1	0.0243621112604609
chr1	10751363	10753538	chr1	10968890	10971753	2	0.865694548857765
chr1	10751363	10753538	chr1	11000742	11003063	10	1.06724139018209e-09
chr1	10751363	10753538	chr1	11019205	11022278	7	3.62011642473809e-07
chr1	10751363	10753538	chr1	11096353	11098928	1	0.181901627361992
chr1	10751363	10753538	chr1	11300693	11303099	3	6.57590704792008e-05
chr1	10968890	10971753	chr1	11000742	11003063	9	0.892611911779473
chr1	10968890	10971753	chr1	11019205	11022278	1	0.99999077728179
chr1	11000742	11003063	chr1	11019205	11022278	20	0.0296097231187927
chr1	11000742	11003063	chr1	11096353	11098928	5	0.99999077728179
chr1	11000742	11003063	chr1	11300693	11303099	2	0.0349855485847515
chr1	11000742	11003063	chr1	11704714	11711632	2	0.00109791755661829
chr1	11000742	11003063	chr1	12126647	12128991	1	0.0255422577119014
chr1	11019205	11022278	chr1	11096353	11098928	9	0.506474612915053
chr1	11019205	11022278	chr1	11131488	11133722	1	0.99999077728179
chr1	11019205	11022278	chr1	11300693	11303099	2	0.0507462504465728
chr1	11019205	11022278	chr1	11722889	11725164	1	0.0475295294360402
chr1	11019205	11022278	chr1	12105993	12108567	1	0.0258381461372618
chr1	11096353	11098928	chr1	11131488	11133722	5	0.99999077728179
chr1	11096353	11098928	chr1	11300693	11303099	11	0.0344956643636172
chr1	11096353	11098928	chr1	11378613	11381343	1	0.319776921593146
chr1	11096353	11098928	chr1	11396592	11398799	4	0.000240657515352615
chr1	11096353	11098928	chr1	11537726	11539822	5	1.06626434853859e-07
chr1	11096353	11098928	chr1	11701352	11703853	8	0
chr1	11096353	11098928	chr1	11704714	11711632	4	4.38352433394787e-07
chr1	11096353	11098928	chr1	11722889	11725164	2	0.00172776156423358
chr1	11096353	11098928	chr1	11770019	11772379	4	2.09802920826564e-07
chr1	11096353	11098928	chr1	11778762	11781024	5	1.35514396469403e-09
chr1	11096353	11098928	chr1	11807326	11813091	1	0.0468707579277676
chr1	11096353	11098928	chr1	11844149	11846396	1	0.0431963102269918
chr1	11096353	11098928	chr1	11897492	11900198	2	0.000677643820694505
chr1	11096353	11098928	chr1	11952473	11955227	4	2.91554842136747e-08
chr1	11096353	11098928	chr1	12039811	12043176	1	0.0277411233089082
chr1	11096353	11098928	chr1	12204791	12207580	1	0.0257419991719425
chr1	11096353	11098928	chr1	12678713	12681084	1	0.0222769582380924
chr1	11131488	11133722	chr1	11537726	11539822	2	0.00949708296503965
chr1	11131488	11133722	chr1	11722889	11725164	1	0.0639307463780864
chr1	11131488	11133722	chr1	11770019	11772379	2	0.00162416634349621
chr1	11300693	11303099	chr1	11378613	11381343	3	0.99999077728179
chr1	11300693	11303099	chr1	11701352	11703853	8	1.08791697050249e-12
chr1	11300693	11303099	chr1	11704714	11711632	6	4.50436794839338e-09
chr1	11300693	11303099	chr1	11722889	11725164	3	0.000289597871295486
chr1	11300693	11303099	chr1	11770019	11772379	1	0.096616136797977
chr1	11300693	11303099	chr1	11778762	11781024	1	0.0929280830578205
chr1	11300693	11303099	chr1	11807326	11813091	1	0.0837538292859868
chr1	11300693	11303099	chr1	11924530	11927276	1	0.0581627232019967
chr1	11378613	11381343	chr1	11396592	11398799	2	0.99999077728179
chr1	11378613	11381343	chr1	11701352	11703853	3	0.00185636602982717
chr1	11378613	11381343	chr1	11704714	11711632	8	6.21296901858307e-11
chr1	11378613	11381343	chr1	11722889	11725164	2	0.020620788012683
chr1	11378613	11381343	chr1	11770019	11772379	4	1.60497237294045e-05
chr1	11378613	11381343	chr1	11778762	11781024	2	0.0101326866594883
chr1	11378613	11381343	chr1	11952473	11955227	3	5.10542903943545e-05
chr1	11378613	11381343	chr1	12177377	12179721	2	0.000702260805696402
chr1	11378613	11381343	chr1	12465501	12468957	1	0.025968496357859
chr1	11396592	11398799	chr1	11701352	11703853	1	0.25114586682105
chr1	11396592	11398799	chr1	11704714	11711632	1	0.237804220313344
chr1	11396592	11398799	chr1	11722889	11725164	4	9.5795524900905e-05
chr1	11396592	11398799	chr1	11770019	11772379	1	0.152415029399522
chr1	11396592	11398799	chr1	11778762	11781024	5	5.26966058723284e-07
chr1	11396592	11398799	chr1	12039811	12043176	3	2.56095600509486e-05
chr1	11396592	11398799	chr1	12717112	12720066	1	0.0238553384053709
chr1	11537726	11539822	chr1	11701352	11703853	1	0.99999077728179
chr1	11537726	11539822	chr1	11704714	11711632	2	0.99999077728179
chr1	11537726	11539822	chr1	11722889	11725164	1	0.99999077728179
chr1	11537726	11539822	chr1	11770019	11772379	4	0.0237118106383576
chr1	11537726	11539822	chr1	11844149	11846396	1	0.249530480396756
chr1	11537726	11539822	chr1	11897492	11900198	2	0.0164313941215268
chr1	11701352	11703853	chr1	11704714	11711632	21	0.0179003360999503
chr1	11701352	11703853	chr1	11722889	11725164	7	0.99999077728179
chr1	11701352	11703853	chr1	11770019	11772379	5	0.99999077728179
chr1	11701352	11703853	chr1	11778762	11781024	7	0.848708822263335
chr1	11701352	11703853	chr1	11952473	11955227	3	0.0244356537758597
chr1	11704714	11711632	chr1	11722889	11725164	19	0.04488284163986
chr1	11704714	11711632	chr1	11770019	11772379	7	0.928684530982411
chr1	11704714	11711632	chr1	11778762	11781024	26	1.63482987018164e-06
chr1	11704714	11711632	chr1	11807326	11813091	1	0.99999077728179
chr1	11704714	11711632	chr1	11844149	11846396	2	0.99999077728179
chr1	11704714	11711632	chr1	11924530	11927276	4	0.27554953663139
chr1	11704714	11711632	chr1	11952473	11955227	2	0.146082721911392
chr1	11704714	11711632	chr1	12026003	12028350	1	0.219457834206745
chr1	11704714	11711632	chr1	12090239	12092419	1	0.142800849063112
chr1	11704714	11711632	chr1	12183658	12186026	1	0.0927614317464011
chr1	11704714	11711632	chr1	12204791	12207580	4	2.05904911869741e-06
chr1	11704714	11711632	chr1	12465501	12468957	2	0.000833921294567739
chr1	11722889	11725164	chr1	11770019	11772379	11	0.414804987216142
chr1	11722889	11725164	chr1	11778762	11781024	13	0.141963486768772
chr1	11722889	11725164	chr1	11807326	11813091	2	0.99999077728179
chr1	11722889	11725164	chr1	11952473	11955227	5	0.00762721498484714
chr1	11722889	11725164	chr1	11966756	11968861	1	0.580504643392999
chr1	11722889	11725164	chr1	12026003	12028350	1	0.254218312858886
chr1	11722889	11725164	chr1	12105993	12108567	3	0.000523267408322455
chr1	11722889	11725164	chr1	12126647	12128991	1	0.128599318078216
chr1	11722889	11725164	chr1	12658338	12663463	1	0.0281664472622244
chr1	11770019	11772379	chr1	11778762	11781024	11	0.79624342370159
chr1	11770019	11772379	chr1	11807326	11813091	4	0.99999077728179
chr1	11770019	11772379	chr1	11844149	11846396	1	0.99999077728179
chr1	11770019	11772379	chr1	11924530	11927276	1	0.99999077728179
chr1	11770019	11772379	chr1	11952473	11955227	4	0.99999077728179
chr1	11770019	11772379	chr1	11966756	11968861	1	0.99999077728179
chr1	11770019	11772379	chr1	12026003	12028350	1	0.461317573234857
chr1	11770019	11772379	chr1	12039811	12043176	2	0.0655580498346846
chr1	11770019	11772379	chr1	12060484	12062695	1	0.292031676719339
chr1	11770019	11772379	chr1	12288450	12290882	1	0.0811357837572599
chr1	11770019	11772379	chr1	12331154	12333239	1	0.0704040123613624
chr1	11770019	11772379	chr1	12465501	12468957	1	0.0488168016440223
chr1	11778762	11781024	chr1	11807326	11813091	5	0.99999077728179
chr1	11778762	11781024	chr1	11844149	11846396	2	0.99999077728179
chr1	11778762	11781024	chr1	11924530	11927276	1	0.99999077728179
chr1	11778762	11781024	chr1	11952473	11955227	4	0.99999077728179
chr1	11778762	11781024	chr1	11966756	11968861	3	0.99999077728179
chr1	11778762	11781024	chr1	12026003	12028350	4	0.00491618375563944
chr1	11778762	11781024	chr1	12039811	12043176	4	0.00161991664838535
chr1	11807326	11813091	chr1	11844149	11846396	1	0.99999077728179
chr1	11807326	11813091	chr1	11897492	11900198	4	0.99999077728179
chr1	11807326	11813091	chr1	11924530	11927276	4	0.99999077728179
chr1	11807326	11813091	chr1	11952473	11955227	3	0.99999077728179
chr1	11807326	11813091	chr1	12465501	12468957	1	0.0539745769559374
chr1	11844149	11846396	chr1	11897492	11900198	1	0.99999077728179
chr1	11844149	11846396	chr1	11924530	11927276	3	0.99999077728179
chr1	11844149	11846396	chr1	11952473	11955227	5	0.99999077728179
chr1	11844149	11846396	chr1	11966756	11968861	1	0.99999077728179
chr1	11844149	11846396	chr1	12039811	12043176	4	0.994251555255933
chr1	11844149	11846396	chr1	12111155	12114445	1	0.389842638662356
chr1	11844149	11846396	chr1	12138671	12141081	3	0.00427202965185115
chr1	11844149	11846396	chr1	12288450	12290882	2	0.00668840581222377
chr1	11897492	11900198	chr1	11924530	11927276	6	0.99999077728179
chr1	11897492	11900198	chr1	11952473	11955227	21	0.000861625880422288
chr1	11897492	11900198	chr1	11966756	11968861	6	0.99999077728179
chr1	11897492	11900198	chr1	12039811	12043176	3	0.99999077728179
chr1	11897492	11900198	chr1	12060484	12062695	6	0.690948709920069
chr1	11897492	11900198	chr1	12090239	12092419	6	0.599313461820043
chr1	11897492	11900198	chr1	12105993	12108567	2	0.99999077728179
chr1	11897492	11900198	chr1	12177377	12179721	1	0.331365597371869
chr1	11897492	11900198	chr1	12183658	12186026	2	0.0454913444945985
chr1	11897492	11900198	chr1	12267917	12269973	4	2.57692993519831e-05
chr1	11897492	11900198	chr1	12465501	12468957	1	0.06857756345553
chr1	11897492	11900198	chr1	12717112	12720066	3	6.18571382226426e-06
chr1	11924530	11927276	chr1	11952473	11955227	27	6.30841056610594e-05
chr1	11924530	11927276	chr1	11966756	11968861	4	0.99999077728179
chr1	11924530	11927276	chr1	12026003	12028350	2	0.99999077728179
chr1	11924530	11927276	chr1	12039811	12043176	9	0.306204133449724
chr1	11924530	11927276	chr1	12060484	12062695	2	0.99999077728179
chr1	11924530	11927276	chr1	12090239	12092419	3	0.99999077728179
chr1	11924530	11927276	chr1	12105993	12108567	2	0.99999077728179
chr1	11924530	11927276	chr1	12126647	12128991	3	0.99999077728179
chr1	11924530	11927276	chr1	12138671	12141081	1	0.99999077728179
chr1	11924530	11927276	chr1	12177377	12179721	2	0.112908090860234
chr1	11924530	11927276	chr1	12183658	12186026	1	0.437357937468055
chr1	11924530	11927276	chr1	12204791	12207580	1	0.326791916725293
chr1	11924530	11927276	chr1	12331154	12333239	3	0.000359188037595975
chr1	11924530	11927276	chr1	12717112	12720066	1	0.0384382026803229
chr1	11952473	11955227	chr1	11966756	11968861	14	0.380560410102133
chr1	11952473	11955227	chr1	12026003	12028350	3	0.99999077728179
chr1	11952473	11955227	chr1	12039811	12043176	9	0.436217599271037
chr1	11952473	11955227	chr1	12081243	12083828	3	0.99999077728179
chr1	11952473	11955227	chr1	12090239	12092419	3	0.99999077728179
chr1	11952473	11955227	chr1	12105993	12108567	1	0.99999077728179
chr1	11952473	11955227	chr1	12111155	12114445	1	0.99999077728179
chr1	11952473	11955227	chr1	12138671	12141081	3	0.99999077728179
chr1	11952473	11955227	chr1	12183658	12186026	2	0.314029038322403
chr1	11952473	11955227	chr1	12267917	12269973	1	0.228684289071345
chr1	11952473	11955227	chr1	12717112	12720066	1	0.0411528800092247
chr1	11966756	11968861	chr1	12026003	12028350	2	0.99999077728179
chr1	11966756	11968861	chr1	12039811	12043176	9	0.522305369021367
chr1	11966756	11968861	chr1	12090239	12092419	5	0.997371057115928
chr1	11966756	11968861	chr1	12105993	12108567	8	0.388934103201696
chr1	11966756	11968861	chr1	12111155	12114445	2	0.99999077728179
chr1	11966756	11968861	chr1	12126647	12128991	2	0.99999077728179
chr1	11966756	11968861	chr1	12138671	12141081	4	0.99999077728179
chr1	11966756	11968861	chr1	12183658	12186026	2	0.929285004396728
chr1	11966756	11968861	chr1	12288450	12290882	3	0.00196539235210406
chr1	12026003	12028350	chr1	12039811	12043176	7	0.99999077728179
chr1	12026003	12028350	chr1	12090239	12092419	3	0.99999077728179
chr1	12026003	12028350	chr1	12105993	12108567	1	0.99999077728179
chr1	12026003	12028350	chr1	12126647	12128991	1	0.99999077728179
chr1	12026003	12028350	chr1	12138671	12141081	5	0.99999077728179
chr1	12026003	12028350	chr1	12177377	12179721	1	0.99999077728179
chr1	12026003	12028350	chr1	12183658	12186026	5	0.899791366531024
chr1	12026003	12028350	chr1	12288450	12290882	1	0.416088794968138
chr1	12039811	12043176	chr1	12060484	12062695	2	0.99999077728179
chr1	12039811	12043176	chr1	12081243	12083828	2	0.99999077728179
chr1	12039811	12043176	chr1	12090239	12092419	16	0.0362300123884874
chr1	12039811	12043176	chr1	12105993	12108567	12	0.172318927039655
chr1	12039811	12043176	chr1	12111155	12114445	5	0.99999077728179
chr1	12039811	12043176	chr1	12126647	12128991	4	0.99999077728179
chr1	12039811	12043176	chr1	12138671	12141081	24	2.70061013900472e-06
chr1	12039811	12043176	chr1	12177377	12179721	3	0.99999077728179
chr1	12039811	12043176	chr1	12183658	12186026	3	0.99999077728179
chr1	12039811	12043176	chr1	12267917	12269973	3	0.13606482799773
chr1	12039811	12043176	chr1	12288450	12290882	2	0.132957664515777
chr1	12039811	12043176	chr1	12331154	12333239	1	0.289117082804319
chr1	12039811	12043176	chr1	12717112	12720066	2	0.00127832640008693
chr1	12060484	12062695	chr1	12081243	12083828	4	0.99999077728179
chr1	12060484	12062695	chr1	12090239	12092419	11	0.611266751883927
chr1	12060484	12062695	chr1	12105993	12108567	5	0.99999077728179
chr1	12060484	12062695	chr1	12111155	12114445	2	0.99999077728179
chr1	12060484	12062695	chr1	12126647	12128991	1	0.99999077728179
chr1	12060484	12062695	chr1	12138671	12141081	5	0.99999077728179
chr1	12060484	12062695	chr1	12177377	12179721	1	0.99999077728179
chr1	12060484	12062695	chr1	12183658	12186026	5	0.994043912161307
chr1	12060484	12062695	chr1	12678713	12681084	1	0.0594167447965562
chr1	12081243	12083828	chr1	12090239	12092419	1	0.99999077728179
chr1	12081243	12083828	chr1	12105993	12108567	2	0.99999077728179
chr1	12081243	12083828	chr1	12111155	12114445	1	0.99999077728179
chr1	12081243	12083828	chr1	12126647	12128991	2	0.99999077728179
chr1	12081243	12083828	chr1	12138671	12141081	2	0.99999077728179
chr1	12081243	12083828	chr1	12678713	12681084	1	0.0630321656534347
chr1	12090239	12092419	chr1	12105993	12108567	29	5.13914639959216e-05
chr1	12090239	12092419	chr1	12111155	12114445	13	0.455871520967466
chr1	12090239	12092419	chr1	12126647	12128991	19	0.0145923316766783
chr1	12090239	12092419	chr1	12138671	12141081	6	0.99999077728179
chr1	12090239	12092419	chr1	12177377	12179721	1	0.99999077728179
chr1	12090239	12092419	chr1	12183658	12186026	6	0.938938808107888
chr1	12090239	12092419	chr1	12204791	12207580	1	0.99999077728179
chr1	12090239	12092419	chr1	12267917	12269973	2	0.99999077728179
chr1	12090239	12092419	chr1	12288450	12290882	1	0.99999077728179
chr1	12090239	12092419	chr1	12331154	12333239	1	0.617914180747336
chr1	12105993	12108567	chr1	12111155	12114445	50	0
chr1	12105993	12108567	chr1	12126647	12128991	37	1.01428662687718e-08
chr1	12105993	12108567	chr1	12138671	12141081	58	0
chr1	12105993	12108567	chr1	12177377	12179721	4	0.99999077728179
chr1	12105993	12108567	chr1	12183658	12186026	7	0.847253751875604
chr1	12105993	12108567	chr1	12204791	12207580	6	0.92192025265648
chr1	12105993	12108567	chr1	12267917	12269973	4	0.99999077728179
chr1	12105993	12108567	chr1	12331154	12333239	1	0.924568574171789
chr1	12105993	12108567	chr1	12465501	12468957	1	0.165000758557366
chr1	12105993	12108567	chr1	12678713	12681084	2	0.00241934994106306
chr1	12105993	12108567	chr1	14028155	14031622	1	0.02081944491361
chr1	12111155	12114445	chr1	12126647	12128991	24	0.00270095271404505
chr1	12111155	12114445	chr1	12138671	12141081	34	6.98628269360664e-08
chr1	12111155	12114445	chr1	12177377	12179721	3	0.99999077728179
chr1	12111155	12114445	chr1	12183658	12186026	2	0.99999077728179
chr1	12111155	12114445	chr1	12204791	12207580	1	0.99999077728179
chr1	12111155	12114445	chr1	12288450	12290882	2	0.99999077728179
chr1	12111155	12114445	chr1	14028155	14031622	1	0.0208831233881474
chr1	12126647	12128991	chr1	12138671	12141081	36	5.64763387882335e-08
chr1	12126647	12128991	chr1	12177377	12179721	1	0.99999077728179
chr1	12126647	12128991	chr1	12183658	12186026	10	0.479757017160996
chr1	12126647	12128991	chr1	12204791	12207580	2	0.99999077728179
chr1	12126647	12128991	chr1	12267917	12269973	3	0.99999077728179
chr1	12126647	12128991	chr1	12717112	12720066	2	0.00215780061537421
chr1	12126647	12128991	chr1	14028155	14031622	1	0.0209229442357585
chr1	12138671	12141081	chr1	12177377	12179721	16	0.0660772312083969
chr1	12138671	12141081	chr1	12183658	12186026	10	0.588371132495929
chr1	12138671	12141081	chr1	12204791	12207580	5	0.99999077728179
chr1	12138671	12141081	chr1	12267917	12269973	16	0.00279105798166368
chr1	12138671	12141081	chr1	12288450	12290882	1	0.99999077728179
chr1	12138671	12141081	chr1	12331154	12333239	9	0.142859623825324
chr1	12138671	12141081	chr1	12678713	12681084	3	7.3492297256019e-05
chr1	12138671	12141081	chr1	14132313	14134762	2	0.000142021700207355
chr1	12177377	12179721	chr1	12183658	12186026	28	0.000144706490578727
chr1	12177377	12179721	chr1	12204791	12207580	8	0.99999077728179
chr1	12177377	12179721	chr1	12267917	12269973	12	0.108607210526293
chr1	12177377	12179721	chr1	12288450	12290882	5	0.99999077728179
chr1	12177377	12179721	chr1	12331154	12333239	10	0.128232124461143
chr1	12177377	12179721	chr1	12465501	12468957	1	0.30076130929094
chr1	12177377	12179721	chr1	12658338	12663463	4	2.71390176734127e-06
chr1	12177377	12179721	chr1	12678713	12681084	1	0.0863375040992852
chr1	12177377	12179721	chr1	12717112	12720066	3	7.46594694702608e-05
chr1	12183658	12186026	chr1	12204791	12207580	24	0.00187867058938595
chr1	12183658	12186026	chr1	12267917	12269973	86	0
chr1	12183658	12186026	chr1	12288450	12290882	11	0.142172472050871
chr1	12183658	12186026	chr1	12331154	12333239	8	0.36314025117854
chr1	12183658	12186026	chr1	12465501	12468957	3	0.00638230738547689
chr1	12183658	12186026	chr1	12678713	12681084	11	0
chr1	12183658	12186026	chr1	12717112	12720066	4	1.22815623830727e-06
chr1	12183658	12186026	chr1	14028155	14031622	5	3.82758842740553e-12
chr1	12183658	12186026	chr1	14051225	14053439	1	0.0209770727410653
chr1	12183658	12186026	chr1	14153910	14156463	1	0.020728826423388
chr1	12204791	12207580	chr1	12267917	12269973	12	0.19322756984855
chr1	12204791	12207580	chr1	12288450	12290882	2	0.99999077728179
chr1	12204791	12207580	chr1	12465501	12468957	5	0.000179771551013735
chr1	12204791	12207580	chr1	12658338	12663463	1	0.102177801417827
chr1	12204791	12207580	chr1	12678713	12681084	4	3.1770182574132e-06
chr1	12204791	12207580	chr1	12717112	12720066	1	0.0823392443621837
chr1	12267917	12269973	chr1	12288450	12290882	9	0.99999077728179
chr1	12267917	12269973	chr1	12331154	12333239	6	0.99999077728179
chr1	12267917	12269973	chr1	12465501	12468957	1	0.99999077728179
chr1	12267917	12269973	chr1	12678713	12681084	7	5.59789859381093e-11
chr1	12267917	12269973	chr1	12717112	12720066	5	8.53668857971725e-08
chr1	12288450	12290882	chr1	12331154	12333239	5	0.99999077728179
chr1	12288450	12290882	chr1	12678713	12681084	10	0
chr1	12288450	12290882	chr1	12717112	12720066	8	3.37741658629528e-13
chr1	12331154	12333239	chr1	12658338	12663463	3	0.00160237253015798
chr1	12331154	12333239	chr1	12678713	12681084	31	0
chr1	12331154	12333239	chr1	12717112	12720066	16	0
chr1	12331154	12333239	chr1	14136249	14141844	2	0.000156968276840174
chr1	12465501	12468957	chr1	12678713	12681084	15	0.0010039502487972
chr1	12465501	12468957	chr1	12717112	12720066	8	2.22649869237122e-07
chr1	12465501	12468957	chr1	14153910	14156463	1	0.021852361457798
chr1	12465501	12468957	chr1	14290505	14294244	2	0.000155185826100281
chr1	12658338	12663463	chr1	12678713	12681084	5	0.99999077728179
chr1	12658338	12663463	chr1	12717112	12720066	1	0.99999077728179
chr1	12658338	12663463	chr1	14136249	14141844	1	0.0227467795637377
chr1	12678713	12681084	chr1	12717112	12720066	17	0.0371512243242781
chr1	12717112	12720066	chr1	13991002	13993824	1	0.024172932782168
chr1	13794629	13798183	chr1	14136249	14141844	2	0.0208063463605203
chr1	13794629	13798183	chr1	14153910	14156463	1	0.166461507409877
chr1	13794629	13798183	chr1	14290505	14294244	1	0.0866037842403191
chr1	13991002	13993824	chr1	14028155	14031622	6	0.99999077728179
chr1	13991002	13993824	chr1	14051225	14053439	7	0.943084062884658
chr1	13991002	13993824	chr1	14055542	14058560	3	0.99999077728179
chr1	13991002	13993824	chr1	14132313	14134762	5	0.947733382197535
chr1	13991002	13993824	chr1	14136249	14141844	18	0.000246473806711919
chr1	13991002	13993824	chr1	14153910	14156463	5	0.896055104017867
chr1	13991002	13993824	chr1	14285928	14288282	2	0.0383399150791068
chr1	13991002	13993824	chr1	14290505	14294244	1	0.262901194189761
chr1	13991002	13993824	chr1	15477656	15481923	2	0.000193138529417245
chr1	13991002	13993824	chr1	15755961	15759702	1	0.0213375046744129
chr1	14028155	14031622	chr1	14051225	14053439	31	3.71078241308369e-06
chr1	14028155	14031622	chr1	14055542	14058560	19	0.0265432600255374
chr1	14028155	14031622	chr1	14132313	14134762	1	0.99999077728179
chr1	14028155	14031622	chr1	14136249	14141844	6	0.882757383877728
chr1	14028155	14031622	chr1	14285928	14288282	1	0.453321099918986
chr1	14028155	14031622	chr1	14290505	14294244	3	0.0150030535475984
chr1	14028155	14031622	chr1	15477656	15481923	2	0.000199608523828551
chr1	14028155	14031622	chr1	15630121	15633460	1	0.0222018884378527
chr1	14051225	14053439	chr1	14132313	14134762	3	0.99999077728179
chr1	14051225	14053439	chr1	14136249	14141844	5	0.99999077728179
chr1	14051225	14053439	chr1	14153910	14156463	1	0.99999077728179
chr1	14051225	14053439	chr1	14255612	14258395	1	0.99999077728179
chr1	14051225	14053439	chr1	14285928	14288282	3	0.0687315330334509
chr1	14051225	14053439	chr1	14290505	14294244	1	0.625997071671151
chr1	14051225	14053439	chr1	14863328	14866414	1	0.0370127492060557
chr1	14051225	14053439	chr1	15176035	15178339	1	0.0254755391485957
chr1	14051225	14053439	chr1	15424192	15428233	1	0.0234097442765961
chr1	14051225	14053439	chr1	15453238	15456134	1	0.0231867987555069
chr1	14051225	14053439	chr1	15630121	15633460	1	0.0222575080451347
chr1	14051225	14053439	chr1	15826844	15829796	1	0.0213573236626549
chr1	14055542	14058560	chr1	14132313	14134762	2	0.99999077728179
chr1	14055542	14058560	chr1	14136249	14141844	11	0.213331547602579
chr1	14055542	14058560	chr1	14153910	14156463	1	0.99999077728179
chr1	14055542	14058560	chr1	14255612	14258395	1	0.99999077728179
chr1	14055542	14058560	chr1	14285928	14288282	1	0.805835331512908
chr1	14055542	14058560	chr1	14290505	14294244	1	0.702469682665352
chr1	14055542	14058560	chr1	15477656	15481923	1	0.0232374911758294
chr1	14055542	14058560	chr1	15755961	15759702	3	7.52880091598586e-07
chr1	14055542	14058560	chr1	15826844	15829796	1	0.021515490067567
chr1	14132313	14134762	chr1	14136249	14141844	25	0.00125733847831766
chr1	14132313	14134762	chr1	14153910	14156463	5	0.99999077728179
chr1	14132313	14134762	chr1	14420357	14423005	1	0.299295428051703
chr1	14132313	14134762	chr1	14863328	14866414	1	0.0447776519067476
chr1	14132313	14134762	chr1	14932135	14934316	1	0.0380671504191567
chr1	14132313	14134762	chr1	15176035	15178339	2	0.000298427904087818
chr1	14136249	14141844	chr1	14153910	14156463	16	0.184897938401751
chr1	14136249	14141844	chr1	14255612	14258395	2	0.99999077728179
chr1	14136249	14141844	chr1	14285928	14288282	7	0.541518734738862
chr1	14136249	14141844	chr1	14290505	14294244	5	0.915913798051557
chr1	14136249	14141844	chr1	14439042	14441585	2	0.0337316415431454
chr1	14136249	14141844	chr1	14760656	14762989	1	0.0585513786035146
chr1	14136249	14141844	chr1	14896925	14899529	1	0.0415880763327326
chr1	14136249	14141844	chr1	14925223	14927559	3	7.9811155711027e-06
chr1	14136249	14141844	chr1	15056714	15060726	1	0.0292402663664655
chr1	14136249	14141844	chr1	15176035	15178339	2	0.000300544581882956
chr1	14136249	14141844	chr1	15371950	15374620	5	1.47911042844334e-11
chr1	14136249	14141844	chr1	15453238	15456134	1	0.0238553266733486
chr1	14153910	14156463	chr1	14255612	14258395	12	0.0896480114994639
chr1	14153910	14156463	chr1	14285928	14288282	13	0.0278089830696796
chr1	14153910	14156463	chr1	14290505	14294244	10	0.150330414046577
chr1	14153910	14156463	chr1	14925223	14927559	4	7.19685699820857e-08
chr1	14153910	14156463	chr1	15129842	15132332	1	0.0274482910110058
chr1	14153910	14156463	chr1	15371950	15374620	1	0.0246931230668692
chr1	14153910	14156463	chr1	15424192	15428233	2	0.000234699595041305
chr1	14153910	14156463	chr1	15453238	15456134	7	0
chr1	14153910	14156463	chr1	15630121	15633460	1	0.0229693377733958
chr1	14255612	14258395	chr1	14285928	14288282	2	0.99999077728179
chr1	14255612	14258395	chr1	14290505	14294244	2	0.99999077728179
chr1	14255612	14258395	chr1	14420357	14423005	1	0.99999077728179
chr1	14255612	14258395	chr1	14896925	14899529	5	2.50442337673876e-09
chr1	14255612	14258395	chr1	15371950	15374620	3	1.71138000125839e-06
chr1	14255612	14258395	chr1	15453238	15456134	4	5.77766588908002e-09
chr1	14255612	14258395	chr1	15477656	15481923	2	0.000245315134716741
chr1	14255612	14258395	chr1	15755961	15759702	2	0.000190567173318599
chr1	14285928	14288282	chr1	14290505	14294244	10	0.925637426743593
chr1	14285928	14288282	chr1	14896925	14899529	5	3.99662595187094e-09
chr1	14285928	14288282	chr1	14925223	14927559	1	0.0562111319731496
chr1	14285928	14288282	chr1	15056714	15060726	1	0.0404484456991844
chr1	14285928	14288282	chr1	15371950	15374620	2	0.0002834671230779
chr1	14285928	14288282	chr1	15597759	15600319	1	0.0238956972471529
chr1	14290505	14294244	chr1	15129842	15132332	1	0.0348903731515883
chr1	14290505	14294244	chr1	15352822	15356647	1	0.0261726085313109
chr1	14290505	14294244	chr1	15371950	15374620	2	0.000283426247983163
chr1	14290505	14294244	chr1	15630121	15633460	3	1.18249150791753e-06
chr1	14420357	14423005	chr1	14439042	14441585	1	0.99999077728179
chr1	14420357	14423005	chr1	14760656	14762989	1	0.188817030041652
chr1	14420357	14423005	chr1	14863328	14866414	1	0.108512601903547
chr1	14420357	14423005	chr1	14896925	14899529	2	0.00490782171811708
chr1	14420357	14423005	chr1	15104453	15106700	2	0.00125593870560697
chr1	14420357	14423005	chr1	15352822	15356647	2	0.000368448747838046
chr1	14420357	14423005	chr1	15371950	15374620	1	0.027679079347044
chr1	14420357	14423005	chr1	15453238	15456134	5	2.9308495723685e-11
chr1	14420357	14423005	chr1	15654479	15657108	2	0.000244401266152883
chr1	14439042	14441585	chr1	14863328	14866414	1	0.11676506404843
chr1	14439042	14441585	chr1	14896925	14899529	4	3.96512836041167e-06
chr1	14439042	14441585	chr1	15056714	15060726	2	0.00179365232582725
chr1	14439042	14441585	chr1	15104453	15106700	1	0.0521752153829099
chr1	14439042	14441585	chr1	15352822	15356647	3	3.08743934613979e-06
chr1	14439042	14441585	chr1	15424192	15428233	1	0.0270553422095388
chr1	14439042	14441585	chr1	15755961	15759702	1	0.0237453368285268
chr1	14760656	14762989	chr1	14863328	14866414	3	0.99999077728179
chr1	14760656	14762989	chr1	14896925	14899529	10	0.149675916764781
chr1	14760656	14762989	chr1	15056714	15060726	2	0.0366622112112279
chr1	14760656	14762989	chr1	15104453	15106700	3	0.00114310391442609
chr1	14760656	14762989	chr1	15129842	15132332	1	0.156360571710944
chr1	14760656	14762989	chr1	15352822	15356647	1	0.0638718813992196
chr1	14760656	14762989	chr1	15371950	15374620	2	0.00189524987439793
chr1	14760656	14762989	chr1	15424192	15428233	1	0.0524510100752095
chr1	14760656	14762989	chr1	15920601	15922909	1	0.0251842090705298
chr1	14863328	14866414	chr1	14896925	14899529	6	0.99999077728179
chr1	14863328	14866414	chr1	14925223	14927559	4	0.99999077728179
chr1	14863328	14866414	chr1	14932135	14934316	2	0.99999077728179
chr1	14863328	14866414	chr1	15056714	15060726	2	0.99999077728179
chr1	14863328	14866414	chr1	15352822	15356647	3	0.000134477697919037
chr1	14863328	14866414	chr1	15453238	15456134	2	0.00218597973898757
chr1	14863328	14866414	chr1	15477656	15481923	1	0.060406871215814
chr1	14863328	14866414	chr1	15597759	15600319	1	0.0443688612408624
chr1	14863328	14866414	chr1	16529758	16532609	1	0.0218889646369883
chr1	14896925	14899529	chr1	14925223	14927559	3	0.99999077728179
chr1	14896925	14899529	chr1	14932135	14934316	2	0.99999077728179
chr1	14896925	14899529	chr1	15056714	15060726	2	0.99999077728179
chr1	14896925	14899529	chr1	15129842	15132332	1	0.747084661462729
chr1	14896925	14899529	chr1	15176035	15178339	2	0.0532809108379702
chr1	14896925	14899529	chr1	15352822	15356647	1	0.101374703628267
chr1	14896925	14899529	chr1	15371950	15374620	3	0.000153143707935451
chr1	14896925	14899529	chr1	15477656	15481923	2	0.0022822233652429
chr1	14925223	14927559	chr1	14932135	14934316	12	0.658622240199919
chr1	14925223	14927559	chr1	15056714	15060726	1	0.99999077728179
chr1	14925223	14927559	chr1	15104453	15106700	1	0.99999077728179
chr1	14925223	14927559	chr1	15240717	15242895	2	0.0270176261344993
chr1	14925223	14927559	chr1	15352822	15356647	1	0.115146528202834
chr1	14925223	14927559	chr1	15453238	15456134	1	0.077720889673091
chr1	14925223	14927559	chr1	15630121	15633460	1	0.0477894089795853
chr1	14925223	14927559	chr1	16331159	16336678	1	0.023255866820281
chr1	14932135	14934316	chr1	15056714	15060726	3	0.99999077728179
chr1	14932135	14934316	chr1	15104453	15106700	2	0.99999077728179
chr1	14932135	14934316	chr1	15240717	15242895	1	0.243507297181697
chr1	14932135	14934316	chr1	15352822	15356647	3	0.000297306380137468
chr1	14932135	14934316	chr1	15371950	15374620	9	0
chr1	14932135	14934316	chr1	15424192	15428233	1	0.0881621906593061
chr1	14932135	14934316	chr1	15477656	15481923	1	0.0735897635725904
chr1	14932135	14934316	chr1	15826844	15829796	1	0.0310575837849563
chr1	14932135	14934316	chr1	16407689	16410571	1	0.0228912957230711
chr1	15056714	15060726	chr1	15104453	15106700	5	0.99999077728179
chr1	15056714	15060726	chr1	15129842	15132332	1	0.99999077728179
chr1	15056714	15060726	chr1	15240717	15242895	3	0.99999077728179
chr1	15056714	15060726	chr1	15352822	15356647	1	0.274423504298327
chr1	15056714	15060726	chr1	16331159	16336678	1	0.0241602155016889
chr1	15104453	15106700	chr1	15129842	15132332	6	0.99999077728179
chr1	15104453	15106700	chr1	15176035	15178339	5	0.99999077728179
chr1	15104453	15106700	chr1	15240717	15242895	1	0.99999077728179
chr1	15104453	15106700	chr1	15371950	15374620	7	3.89721189605602e-07
chr1	15104453	15106700	chr1	15424192	15428233	6	1.66723548730262e-07
chr1	15104453	15106700	chr1	15477656	15481923	1	0.151563250526469
chr1	15104453	15106700	chr1	15597759	15600319	1	0.0876461900297395
chr1	15104453	15106700	chr1	15630121	15633460	4	1.40864686213547e-06
chr1	15104453	15106700	chr1	15654479	15657108	1	0.0727272786077988
chr1	15104453	15106700	chr1	15755961	15759702	1	0.0539500213280417
chr1	15129842	15132332	chr1	15176035	15178339	1	0.99999077728179
chr1	15129842	15132332	chr1	15240717	15242895	1	0.99999077728179
chr1	15129842	15132332	chr1	15352822	15356647	2	0.53750419126486
chr1	15129842	15132332	chr1	15371950	15374620	3	0.0402992426796458
chr1	15129842	15132332	chr1	15630121	15633460	8	2.3838618044652e-14
chr1	15129842	15132332	chr1	16403983	16406590	2	0.000233598843356309
chr1	15129842	15132332	chr1	16950220	16952867	1	0.0212329055490132
chr1	15176035	15178339	chr1	15240717	15242895	1	0.99999077728179
chr1	15176035	15178339	chr1	15352822	15356647	1	0.99999077728179
chr1	15176035	15178339	chr1	15371950	15374620	1	0.99999077728179
chr1	15240717	15242895	chr1	15371950	15374620	1	0.99999077728179
chr1	15240717	15242895	chr1	15424192	15428233	2	0.99999077728179
chr1	15240717	15242895	chr1	15453238	15456134	1	0.99999077728179
chr1	15240717	15242895	chr1	15477656	15481923	1	0.658229403200191
chr1	15352822	15356647	chr1	15371950	15374620	20	0.029819944435187
chr1	15352822	15356647	chr1	15424192	15428233	4	0.99999077728179
chr1	15352822	15356647	chr1	15477656	15481923	3	0.99999077728179
chr1	15352822	15356647	chr1	15597759	15600319	4	0.0066567468546766
chr1	15352822	15356647	chr1	15630121	15633460	1	0.343884947348676
chr1	15352822	15356647	chr1	15654479	15657108	1	0.26280861536976
chr1	15371950	15374620	chr1	15424192	15428233	7	0.987550549724972
chr1	15371950	15374620	chr1	15453238	15456134	2	0.99999077728179
chr1	15371950	15374620	chr1	15597759	15600319	1	0.902547748676575
chr1	15371950	15374620	chr1	15630121	15633460	8	7.00020677186132e-08
chr1	15371950	15374620	chr1	15648148	15651789	1	0.341487459350022
chr1	15371950	15374620	chr1	16319641	16322122	1	0.0277472639820157
chr1	15424192	15428233	chr1	15453238	15456134	13	0.345800842084973
chr1	15424192	15428233	chr1	15477656	15481923	3	0.99999077728179
chr1	15424192	15428233	chr1	15597759	15600319	2	0.99999077728179
chr1	15424192	15428233	chr1	15630121	15633460	9	0.127144100321641
chr1	15424192	15428233	chr1	15826844	15829796	6	5.42786123633168e-09
chr1	15424192	15428233	chr1	16319641	16322122	2	0.000437641778805718
chr1	15424192	15428233	chr1	16403983	16406590	3	2.2731127438784e-06
chr1	15453238	15456134	chr1	15477656	15481923	25	0.000510069214052534
chr1	15453238	15456134	chr1	15597759	15600319	51	0
chr1	15453238	15456134	chr1	15630121	15633460	50	0
chr1	15453238	15456134	chr1	15648148	15651789	3	0.99999077728179
chr1	15453238	15456134	chr1	15654479	15657108	2	0.99999077728179
chr1	15453238	15456134	chr1	15755961	15759702	10	2.36132462895029e-13
chr1	15453238	15456134	chr1	15826844	15829796	3	0.000630834237597434
chr1	15453238	15456134	chr1	16066835	16069333	1	0.0600259216397788
chr1	15453238	15456134	chr1	16117244	16119609	2	0.00139319956699096
chr1	15453238	15456134	chr1	16403983	16406590	2	0.000337923756577911
chr1	15453238	15456134	chr1	16561456	16563834	1	0.0256853900420451
chr1	15477656	15481923	chr1	15597759	15600319	26	6.97859543040321e-08
chr1	15477656	15481923	chr1	15630121	15633460	14	0.00994505704023442
chr1	15477656	15481923	chr1	15648148	15651789	2	0.99999077728179
chr1	15477656	15481923	chr1	15654479	15657108	2	0.99999077728179
chr1	15477656	15481923	chr1	15755961	15759702	4	0.000627464110191477
chr1	15477656	15481923	chr1	15826844	15829796	3	0.00104421525124763
chr1	15477656	15481923	chr1	16066835	16069333	1	0.0646302179094013
chr1	15477656	15481923	chr1	16140758	16143202	2	0.00141952394958685
chr1	15477656	15481923	chr1	16159999	16162843	2	0.00125630839248474
chr1	15597759	15600319	chr1	15630121	15633460	14	0.202716671281596
chr1	15597759	15600319	chr1	15648148	15651789	2	0.99999077728179
chr1	15597759	15600319	chr1	15755961	15759702	3	0.99999077728179
chr1	15597759	15600319	chr1	15826844	15829796	1	0.818447395519611
chr1	15597759	15600319	chr1	16331159	16336678	1	0.0441027390937121
chr1	15597759	15600319	chr1	16529758	16532609	1	0.0284644339242361
chr1	15630121	15633460	chr1	15648148	15651789	7	0.99999077728179
chr1	15630121	15633460	chr1	15654479	15657108	3	0.99999077728179
chr1	15630121	15633460	chr1	15755961	15759702	11	0.100267645443058
chr1	15630121	15633460	chr1	15826844	15829796	2	0.99999077728179
chr1	15630121	15633460	chr1	16282883	16285322	3	2.46641873900436e-05
chr1	15630121	15633460	chr1	16319641	16322122	3	1.81359602476042e-05
chr1	15630121	15633460	chr1	16358136	16360926	2	0.000995784366954102
chr1	15630121	15633460	chr1	16381205	16385209	3	1.0755864115882e-05
chr1	15630121	15633460	chr1	16561456	16563834	1	0.0289206601397912
chr1	15648148	15651789	chr1	15654479	15657108	18	0.0764908126036752
chr1	15648148	15651789	chr1	15755961	15759702	18	0.000858597912790981
chr1	15648148	15651789	chr1	15826844	15829796	4	0.99999077728179
chr1	15648148	15651789	chr1	16381205	16385209	1	0.0442630400676809
chr1	15654479	15657108	chr1	15755961	15759702	12	0.084912668320829
chr1	15654479	15657108	chr1	15826844	15829796	1	0.99999077728179
chr1	15654479	15657108	chr1	16140758	16143202	1	0.0907854961532946
chr1	15654479	15657108	chr1	16244951	16247596	1	0.0641120691486557
chr1	15654479	15657108	chr1	16765875	16768307	1	0.0256178661219701
chr1	15755961	15759702	chr1	15826844	15829796	3	0.99999077728179
chr1	15755961	15759702	chr1	15920601	15922909	4	0.99999077728179
chr1	15755961	15759702	chr1	16066835	16069333	1	0.238534497368579
chr1	15755961	15759702	chr1	16407689	16410571	2	0.00149142100362776
chr1	15755961	15759702	chr1	16561456	16563834	1	0.0375347334118444
chr1	15755961	15759702	chr1	16569904	16572046	1	0.0367935291112264
chr1	15755961	15759702	chr1	16692852	16695815	4	1.28430772663344e-08
chr1	15755961	15759702	chr1	16946047	16948966	1	0.0248246429253297
chr1	15755961	15759702	chr1	17451181	17453335	1	0.0216995925073754
chr1	15826844	15829796	chr1	15920601	15922909	3	0.99999077728179
chr1	15826844	15829796	chr1	16159999	16162843	2	0.022564523112124
chr1	15826844	15829796	chr1	16381205	16385209	1	0.0716411820360042
chr1	15826844	15829796	chr1	16403983	16406590	2	0.00236629024011349
chr1	15826844	15829796	chr1	17445084	17448034	2	0.00017913746105648
chr1	15826844	15829796	chr1	17451181	17453335	1	0.0221256787286792
chr1	15920601	15922909	chr1	16066835	16069333	9	0.228710170163981
chr1	15920601	15922909	chr1	16117244	16119609	1	0.99999077728179
chr1	15920601	15922909	chr1	16128344	16131055	1	0.99999077728179
chr1	15920601	15922909	chr1	16140758	16143202	1	0.99999077728179
chr1	15920601	15922909	chr1	16282883	16285322	1	0.162887622081533
chr1	15920601	15922909	chr1	16331159	16336678	2	0.00894817333419067
chr1	15920601	15922909	chr1	16529758	16532609	2	0.00191960449882735
chr1	15920601	15922909	chr1	17451181	17453335	2	0.000189740587720719
chr1	15920601	15922909	chr1	17745103	17747568	1	0.0212373184864183
chr1	16066835	16069333	chr1	16244951	16247596	2	0.99999077728179
chr1	16066835	16069333	chr1	16319641	16322122	1	0.489294321418247
chr1	16066835	16069333	chr1	16331159	16336678	4	0.00127415576411342
chr1	16066835	16069333	chr1	16765875	16768307	2	0.00113829069782109
chr1	16117244	16119609	chr1	16128344	16131055	1	0.99999077728179
chr1	16117244	16119609	chr1	16140758	16143202	6	0.99999077728179
chr1	16117244	16119609	chr1	16159999	16162843	1	0.99999077728179
chr1	16117244	16119609	chr1	16244951	16247596	5	0.982374581078814
chr1	16117244	16119609	chr1	16282883	16285322	3	0.99999077728179
chr1	16117244	16119609	chr1	16300611	16302984	1	0.99999077728179
chr1	16117244	16119609	chr1	16319641	16322122	6	0.579770229851968
chr1	16117244	16119609	chr1	16331159	16336678	16	1.4879385755548e-06
chr1	16117244	16119609	chr1	16358136	16360926	2	0.180931022055413
chr1	16117244	16119609	chr1	16381205	16385209	6	8.82769841955708e-06
chr1	16117244	16119609	chr1	16407689	16410571	1	0.291675349817984
chr1	16117244	16119609	chr1	16569904	16572046	1	0.10333427906434
chr1	16128344	16131055	chr1	16140758	16143202	12	0.652999892539146
chr1	16128344	16131055	chr1	16159999	16162843	1	0.99999077728179
chr1	16128344	16131055	chr1	16300611	16302984	3	0.99999077728179
chr1	16128344	16131055	chr1	16319641	16322122	6	0.608648225338257
chr1	16128344	16131055	chr1	16331159	16336678	15	0.00112406987589879
chr1	16128344	16131055	chr1	16358136	16360926	7	0.000227375749514372
chr1	16128344	16131055	chr1	16381205	16385209	15	0
chr1	16128344	16131055	chr1	16403983	16406590	2	0.0576808347905847
chr1	16128344	16131055	chr1	16407689	16410571	3	0.00717796251117508
chr1	16128344	16131055	chr1	16688778	16690874	2	0.00265180897103176
chr1	16140758	16143202	chr1	16159999	16162843	7	0.99999077728179
chr1	16140758	16143202	chr1	16244951	16247596	1	0.99999077728179
chr1	16140758	16143202	chr1	16282883	16285322	5	0.950894459921018
chr1	16140758	16143202	chr1	16300611	16302984	7	0.506428538209945
chr1	16140758	16143202	chr1	16319641	16322122	1	0.99999077728179
chr1	16140758	16143202	chr1	16331159	16336678	22	4.74208951496088e-07
chr1	16140758	16143202	chr1	16358136	16360926	10	0.000604524093834409
chr1	16140758	16143202	chr1	16381205	16385209	10	8.84446003166615e-09
chr1	16140758	16143202	chr1	16403983	16406590	2	0.080096993746792
chr1	16140758	16143202	chr1	16407689	16410571	2	0.0724971368730908
chr1	16140758	16143202	chr1	16513032	16515930	2	0.0140269673556962
chr1	16140758	16143202	chr1	16529758	16532609	2	0.0114675975174864
chr1	16140758	16143202	chr1	16569904	16572046	1	0.114757771175749
chr1	16140758	16143202	chr1	16765875	16768307	1	0.0581134855680979
chr1	16140758	16143202	chr1	17661459	17663878	1	0.0225810205269026
chr1	16159999	16162843	chr1	16244951	16247596	3	0.99999077728179
chr1	16159999	16162843	chr1	16282883	16285322	2	0.99999077728179
chr1	16159999	16162843	chr1	16300611	16302984	2	0.99999077728179
chr1	16159999	16162843	chr1	16319641	16322122	2	0.99999077728179
chr1	16159999	16162843	chr1	16331159	16336678	2	0.99999077728179
chr1	16159999	16162843	chr1	16381205	16385209	1	0.99999077728179
chr1	16159999	16162843	chr1	16403983	16406590	2	0.158494779471411
chr1	16159999	16162843	chr1	16407689	16410571	1	0.535897970547229
chr1	16159999	16162843	chr1	16529758	16532609	2	0.0143620247816688
chr1	16159999	16162843	chr1	16765875	16768307	1	0.0609739663279626
chr1	16244951	16247596	chr1	16282883	16285322	2	0.99999077728179
chr1	16244951	16247596	chr1	16300611	16302984	1	0.99999077728179
chr1	16244951	16247596	chr1	16319641	16322122	4	0.99999077728179
chr1	16244951	16247596	chr1	16331159	16336678	9	0.440358877465203
chr1	16244951	16247596	chr1	16358136	16360926	2	0.99999077728179
chr1	16244951	16247596	chr1	16381205	16385209	5	0.958683496703095
chr1	16244951	16247596	chr1	16403983	16406590	1	0.99999077728179
chr1	16244951	16247596	chr1	16513032	16515930	2	0.0689259620187438
chr1	16244951	16247596	chr1	16561456	16563834	1	0.226739875151421
chr1	16244951	16247596	chr1	16692852	16695815	1	0.104601293670104
chr1	16244951	16247596	chr1	17599501	17601882	1	0.0235983680759068
chr1	16282883	16285322	chr1	16300611	16302984	20	0.0297553006893428
chr1	16282883	16285322	chr1	16319641	16322122	8	0.975884018407252
chr1	16282883	16285322	chr1	16331159	16336678	11	0.393198259450292
chr1	16282883	16285322	chr1	16358136	16360926	2	0.99999077728179
chr1	16282883	16285322	chr1	16381205	16385209	5	0.99999077728179
chr1	16282883	16285322	chr1	16407689	16410571	2	0.99999077728179
chr1	16282883	16285322	chr1	16529758	16532609	2	0.139045608246477
chr1	16282883	16285322	chr1	16569904	16572046	3	0.00542974377071605
chr1	16282883	16285322	chr1	17827488	17830067	1	0.0223736710340378
chr1	16300611	16302984	chr1	16319641	16322122	7	0.99999077728179
chr1	16300611	16302984	chr1	16331159	16336678	16	0.0852869079184731
chr1	16300611	16302984	chr1	16358136	16360926	3	0.99999077728179
chr1	16300611	16302984	chr1	16381205	16385209	3	0.99999077728179
chr1	16300611	16302984	chr1	16407689	16410571	4	0.99999077728179
chr1	16300611	16302984	chr1	17562047	17564606	1	0.0242948851369481
chr1	16319641	16322122	chr1	16331159	16336678	4	0.99999077728179
chr1	16319641	16322122	chr1	16358136	16360926	2	0.99999077728179
chr1	16319641	16322122	chr1	16381205	16385209	6	0.99999077728179
chr1	16319641	16322122	chr1	16561456	16563834	1	0.608901797866193
chr1	16319641	16322122	chr1	17035051	17037400	1	0.046367523249995
chr1	16331159	16336678	chr1	16358136	16360926	63	0
chr1	16331159	16336678	chr1	16381205	16385209	33	5.06323625100558e-09
chr1	16331159	16336678	chr1	16403983	16406590	16	0.0200244436012167
chr1	16331159	16336678	chr1	16407689	16410571	16	0.0178541097246449
chr1	16331159	16336678	chr1	16513032	16515930	2	0.99999077728179
chr1	16331159	16336678	chr1	16529758	16532609	1	0.99999077728179
chr1	16331159	16336678	chr1	16561456	16563834	2	0.368019310551273
chr1	16331159	16336678	chr1	16569904	16572046	6	0.000319401321922541
chr1	16331159	16336678	chr1	16688778	16690874	1	0.170319582681097
chr1	16331159	16336678	chr1	16765875	16768307	2	0.00716297509499547
chr1	16331159	16336678	chr1	17277090	17280264	1	0.0278500502645629
chr1	16331159	16336678	chr1	17445084	17448034	1	0.0257317656671837
chr1	16331159	16336678	chr1	17451181	17453335	1	0.0256559514261089
chr1	16358136	16360926	chr1	16381205	16385209	12	0.557567200506295
chr1	16358136	16360926	chr1	16403983	16406590	1	0.99999077728179
chr1	16358136	16360926	chr1	16529758	16532609	1	0.99999077728179
chr1	16358136	16360926	chr1	16561456	16563834	1	0.99999077728179
chr1	16358136	16360926	chr1	16569904	16572046	1	0.99999077728179
chr1	16358136	16360926	chr1	16688778	16690874	1	0.203424599332081
chr1	16358136	16360926	chr1	16950220	16952867	2	0.00212879120609986
chr1	16358136	16360926	chr1	17371157	17373957	1	0.0267208639889477
chr1	16358136	16360926	chr1	17810605	17812865	2	0.000199228948313842
chr1	16381205	16385209	chr1	16403983	16406590	2	0.99999077728179
chr1	16381205	16385209	chr1	16407689	16410571	2	0.99999077728179
chr1	16381205	16385209	chr1	16513032	16515930	5	0.975240575290682
chr1	16381205	16385209	chr1	16529758	16532609	3	0.99999077728179
chr1	16381205	16385209	chr1	16561456	16563834	2	0.99999077728179
chr1	16381205	16385209	chr1	16569904	16572046	8	0.258911496033015
chr1	16381205	16385209	chr1	16688778	16690874	2	0.0312686916350765
chr1	16381205	16385209	chr1	16950220	16952867	1	0.0684515236264283
chr1	16403983	16406590	chr1	16513032	16515930	11	0.12919393531594
chr1	16403983	16406590	chr1	16529758	16532609	9	0.283449891175052
chr1	16403983	16406590	chr1	16561456	16563834	8	0.336642540496096
chr1	16403983	16406590	chr1	16569904	16572046	18	0.000149169589385672
chr1	16403983	16406590	chr1	16688778	16690874	1	0.312425456556773
chr1	16403983	16406590	chr1	16692852	16695815	4	0.00036913356363455
chr1	16403983	16406590	chr1	16765875	16768307	1	0.162410295423076
chr1	16403983	16406590	chr1	16946047	16948966	2	0.00297711908595446
chr1	16403983	16406590	chr1	16950220	16952867	4	1.03000088588524e-06
chr1	16403983	16406590	chr1	17562047	17564606	3	1.57508243804835e-06
chr1	16407689	16410571	chr1	16513032	16515930	13	0.0452155788307441
chr1	16407689	16410571	chr1	16529758	16532609	3	0.99999077728179
chr1	16407689	16410571	chr1	16561456	16563834	5	0.925993201370573
chr1	16407689	16410571	chr1	16569904	16572046	14	0.00773509135039517
chr1	16407689	16410571	chr1	16688778	16690874	11	1.16274668175268e-13
chr1	16407689	16410571	chr1	16692852	16695815	1	0.309386603731903
chr1	16407689	16410571	chr1	16765875	16768307	3	0.000845802072003686
chr1	16407689	16410571	chr1	16950220	16952867	1	0.0743066653434387
chr1	16407689	16410571	chr1	17445084	17448034	2	0.000306017895007968
chr1	16513032	16515930	chr1	16529758	16532609	8	0.99999077728179
chr1	16513032	16515930	chr1	16569904	16572046	4	0.99999077728179
chr1	16513032	16515930	chr1	16688778	16690874	3	0.99999077728179
chr1	16513032	16515930	chr1	16692852	16695815	3	0.99999077728179
chr1	16513032	16515930	chr1	16765875	16768307	1	0.487418214494263
chr1	16529758	16532609	chr1	16561456	16563834	8	0.99999077728179
chr1	16529758	16532609	chr1	16569904	16572046	18	0.0218622908514609
chr1	16529758	16532609	chr1	16688778	16690874	3	0.99999077728179
chr1	16529758	16532609	chr1	16692852	16695815	2	0.99999077728179
chr1	16529758	16532609	chr1	16765875	16768307	5	0.00262368611375061
chr1	16529758	16532609	chr1	16946047	16948966	4	9.05184967979263e-06
chr1	16529758	16532609	chr1	16950220	16952867	1	0.118521642868661
chr1	16561456	16563834	chr1	16569904	16572046	7	0.99999077728179
chr1	16561456	16563834	chr1	16688778	16690874	3	0.99999077728179
chr1	16561456	16563834	chr1	16692852	16695815	3	0.99999077728179
chr1	16561456	16563834	chr1	16950220	16952867	1	0.139374988654298
chr1	16569904	16572046	chr1	16688778	16690874	9	0.317474709095838
chr1	16569904	16572046	chr1	16692852	16695815	1	0.99999077728179
chr1	16569904	16572046	chr1	16765875	16768307	3	0.99999077728179
chr1	16569904	16572046	chr1	16950220	16952867	1	0.145734067232302
chr1	16569904	16572046	chr1	17035051	17037400	1	0.0978874640052487
chr1	16688778	16690874	chr1	16765875	16768307	1	0.99999077728179
chr1	16688778	16690874	chr1	17451181	17453335	1	0.0418165870018244
chr1	16692852	16695815	chr1	16765875	16768307	9	0.525620596109034
chr1	16692852	16695815	chr1	16946047	16948966	2	0.110680523395764
chr1	16692852	16695815	chr1	16950220	16952867	11	7.67002311571293e-12
chr1	16692852	16695815	chr1	17562047	17564606	1	0.0326504367400004
chr1	16692852	16695815	chr1	17661459	17663878	2	0.000329733980584518
chr1	16765875	16768307	chr1	16950220	16952867	10	0.0810423226675423
chr1	16765875	16768307	chr1	17035051	17037400	2	0.0673784037912351
chr1	16765875	16768307	chr1	17384920	17387815	1	0.0588827832606683
chr1	16765875	16768307	chr1	17827488	17830067	1	0.0260209764889969
chr1	16946047	16948966	chr1	17035051	17037400	2	0.99999077728179
chr1	16946047	16948966	chr1	17277090	17280264	3	0.00152107186111545
chr1	16946047	16948966	chr1	17285860	17288161	1	0.190143554242346
chr1	16946047	16948966	chr1	17400967	17403134	1	0.10182491704672
chr1	16946047	16948966	chr1	17562047	17564606	1	0.0597830719474339
chr1	16946047	16948966	chr1	17731617	17733856	1	0.0392364683107583
chr1	16946047	16948966	chr1	17745103	17747568	1	0.038162214426921
chr1	16946047	16948966	chr1	17810605	17812865	1	0.0331194117927299
chr1	16950220	16952867	chr1	17035051	17037400	16	0.0117802199779007
chr1	16950220	16952867	chr1	17277090	17280264	8	6.91184279690139e-11
chr1	16950220	16952867	chr1	17371157	17373957	1	0.118161478312784
chr1	16950220	16952867	chr1	17384920	17387815	2	0.00706475858620484
chr1	16950220	16952867	chr1	17661459	17663878	2	0.00107239760801899
chr1	16950220	16952867	chr1	18855917	18859115	1	0.0208780604972226
chr1	17035051	17037400	chr1	17277090	17280264	1	0.596550624985705
chr1	17035051	17037400	chr1	17384920	17387815	2	0.0189039976507021
chr1	17035051	17037400	chr1	17599501	17601882	2	0.00257526534018915
chr1	17035051	17037400	chr1	17802154	17805114	1	0.0406752939877516
chr1	17035051	17037400	chr1	18425781	18428418	1	0.023279725722817
chr1	17277090	17280264	chr1	17285860	17288161	7	0.99999077728179
chr1	17277090	17280264	chr1	17371157	17373957	3	0.99999077728179
chr1	17277090	17280264	chr1	17384920	17387815	1	0.99999077728179
chr1	17277090	17280264	chr1	17451181	17453335	1	0.99999077728179
chr1	17277090	17280264	chr1	17731617	17733856	2	0.00592378794983061
chr1	17277090	17280264	chr1	17898091	17900294	1	0.0590042138265339
chr1	17285860	17288161	chr1	17371157	17373957	8	0.635216002897126
chr1	17285860	17288161	chr1	17384920	17387815	2	0.99999077728179
chr1	17285860	17288161	chr1	17445084	17448034	4	0.99999077728179
chr1	17285860	17288161	chr1	17451181	17453335	1	0.99999077728179
chr1	17285860	17288161	chr1	17562047	17564606	1	0.345333485764122
chr1	17285860	17288161	chr1	17599501	17601882	2	0.0280365138985615
chr1	17285860	17288161	chr1	17661459	17663878	1	0.150520476597148
chr1	17285860	17288161	chr1	17731617	17733856	1	0.106236802185174
chr1	17285860	17288161	chr1	17810605	17812865	2	0.0034220488908966
chr1	17285860	17288161	chr1	18309837	18312117	1	0.0267259076665759
chr1	17285860	17288161	chr1	19275302	19277821	1	0.020678786462206
chr1	17371157	17373957	chr1	17384920	17387815	2	0.99999077728179
chr1	17371157	17373957	chr1	17445084	17448034	1	0.99999077728179
chr1	17371157	17373957	chr1	17451181	17453335	2	0.99999077728179
chr1	17371157	17373957	chr1	17562047	17564606	2	0.99999077728179
chr1	17371157	17373957	chr1	17599501	17601882	2	0.382043491475928
chr1	17371157	17373957	chr1	17731617	17733856	1	0.164244693410376
chr1	17371157	17373957	chr1	17745103	17747568	2	0.0137846129987714
chr1	17371157	17373957	chr1	17810605	17812865	1	0.10922069095435
chr1	17384920	17387815	chr1	17400967	17403134	11	0.786016148749914
chr1	17384920	17387815	chr1	17445084	17448034	12	0.211048437326507
chr1	17384920	17387815	chr1	17451181	17453335	13	0.11341298089712
chr1	17384920	17387815	chr1	17562047	17564606	9	0.164422292719831
chr1	17384920	17387815	chr1	17599501	17601882	4	0.726825787523606
chr1	17384920	17387815	chr1	17661459	17663878	18	0
chr1	17384920	17387815	chr1	17731617	17733856	3	0.00107149960974317
chr1	17384920	17387815	chr1	17745103	17747568	1	0.165096113248747
chr1	17384920	17387815	chr1	17810605	17812865	1	0.116337093038229
chr1	17384920	17387815	chr1	18309837	18312117	1	0.0290355230236724
chr1	17384920	17387815	chr1	19231669	19235102	1	0.0211385192619312
chr1	17400967	17403134	chr1	17445084	17448034	2	0.99999077728179
chr1	17400967	17403134	chr1	17451181	17453335	2	0.99999077728179
chr1	17400967	17403134	chr1	17599501	17601882	3	0.99999077728179
chr1	17400967	17403134	chr1	17745103	17747568	3	0.00111675620673837
chr1	17445084	17448034	chr1	17451181	17453335	37	2.49609751068109e-08
chr1	17445084	17448034	chr1	17562047	17564606	16	0.00439613587989139
chr1	17445084	17448034	chr1	17599501	17601882	8	0.35787259050901
chr1	17445084	17448034	chr1	17661459	17663878	4	0.444482503737987
chr1	17445084	17448034	chr1	17731617	17733856	1	0.30602057462528
chr1	17445084	17448034	chr1	17932149	17934758	1	0.0907254315766153
chr1	17445084	17448034	chr1	18425781	18428418	1	0.0272166947485167
chr1	17445084	17448034	chr1	19252163	19254755	1	0.0212862426765583
chr1	17445084	17448034	chr1	19275302	19277821	1	0.0212300823599473
chr1	17451181	17453335	chr1	17562047	17564606	55	0
chr1	17451181	17453335	chr1	17599501	17601882	20	3.3074305758725e-05
chr1	17451181	17453335	chr1	17661459	17663878	16	0.000357956108744525
chr1	17451181	17453335	chr1	17731617	17733856	12	3.23368854183381e-15
chr1	17451181	17453335	chr1	17802154	17805114	4	4.38344739592513e-05
chr1	17451181	17453335	chr1	17810605	17812865	3	0.000844763493521169
chr1	17451181	17453335	chr1	17827488	17830067	1	0.149132722248296
chr1	17451181	17453335	chr1	17985365	17989658	1	0.0759917849618856
chr1	17451181	17453335	chr1	18151511	18153922	3	1.59293825648037e-05
chr1	17451181	17453335	chr1	18309837	18312117	1	0.0336033236174281
chr1	17451181	17453335	chr1	18906356	18909557	1	0.0230077355636931
chr1	17451181	17453335	chr1	19238270	19240739	1	0.0214116222131226
chr1	17562047	17564606	chr1	17599501	17601882	7	0.99999077728179
chr1	17562047	17564606	chr1	17661459	17663878	9	0.386695191656031
chr1	17562047	17564606	chr1	17731617	17733856	7	0.466712552659934
chr1	17562047	17564606	chr1	17745103	17747568	2	0.99999077728179
chr1	17562047	17564606	chr1	17802154	17805114	1	0.622826401831695
chr1	17562047	17564606	chr1	17819758	17821857	2	0.0948043754394262
chr1	17562047	17564606	chr1	17827488	17830067	6	7.93252130492852e-06
chr1	17562047	17564606	chr1	17932149	17934758	1	0.155315437682905
chr1	17562047	17564606	chr1	18628285	18630914	1	0.0261633260878493
chr1	17562047	17564606	chr1	19199155	19203288	2	0.000172830174650465
chr1	17562047	17564606	chr1	19505015	19507649	1	0.0207886616463892
chr1	17599501	17601882	chr1	17661459	17663878	7	0.942842856347601
chr1	17599501	17601882	chr1	17731617	17733856	2	0.99999077728179
chr1	17599501	17601882	chr1	17745103	17747568	1	0.99999077728179
chr1	17599501	17601882	chr1	17898091	17900294	2	0.0361136688545995
chr1	17661459	17663878	chr1	17731617	17733856	2	0.99999077728179
chr1	17661459	17663878	chr1	17745103	17747568	4	0.99999077728179
chr1	17661459	17663878	chr1	17810605	17812865	4	0.99999077728179
chr1	17661459	17663878	chr1	17819758	17821857	1	0.99999077728179
chr1	17661459	17663878	chr1	17827488	17830067	1	0.99999077728179
chr1	17661459	17663878	chr1	17932149	17934758	2	0.0652811285364736
chr1	17661459	17663878	chr1	18425781	18428418	1	0.0410520661086814
chr1	17661459	17663878	chr1	18624601	18627603	1	0.0274952978455977
chr1	17661459	17663878	chr1	18628285	18630914	1	0.0274167144750887
chr1	17661459	17663878	chr1	18855917	18859115	1	0.0248120625466229
chr1	17661459	17663878	chr1	18922917	18925181	1	0.0243074753778378
chr1	17661459	17663878	chr1	19199155	19203288	1	0.0224100860645474
chr1	17731617	17733856	chr1	17745103	17747568	14	0.373674575812734
chr1	17731617	17733856	chr1	17802154	17805114	3	0.99999077728179
chr1	17731617	17733856	chr1	17810605	17812865	7	0.846608817384117
chr1	17731617	17733856	chr1	17827488	17830067	8	0.564192277355213
chr1	17731617	17733856	chr1	17898091	17900294	1	0.99999077728179
chr1	17731617	17733856	chr1	17932149	17934758	3	0.99999077728179
chr1	17731617	17733856	chr1	18541632	18545504	4	4.52794036167165e-08
chr1	17731617	17733856	chr1	18560199	18562744	2	0.000590203605540681
chr1	17731617	17733856	chr1	19006225	19008987	2	0.000230691166812594
chr1	17731617	17733856	chr1	19238270	19240739	1	0.0226208142319932
chr1	17731617	17733856	chr1	19289506	19294416	1	0.022321130392697
chr1	17745103	17747568	chr1	17802154	17805114	18	0.00816215677779697
chr1	17745103	17747568	chr1	17810605	17812865	13	0.115080069562844
chr1	17745103	17747568	chr1	17819758	17821857	3	0.99999077728179
chr1	17745103	17747568	chr1	17827488	17830067	13	0.0726055811783699
chr1	17745103	17747568	chr1	17932149	17934758	5	0.834505255168255
chr1	17745103	17747568	chr1	17985365	17989658	1	0.612058302242296
chr1	17745103	17747568	chr1	18151511	18153922	1	0.126758190837337
[truncated: 197,662 more rows]
