# Supplementary material for: MAPS: Model-based analysis of long-range chromatin interactions from PLAC-seq and HiChIP experiments
Source: PLoS Comput Biol. 2019 Apr 15;15(4):e1006982. doi: 10.1371/journal.pcbi.1006982 (PMC6483256; doi:10.1371/journal.pcbi.1006982)
Supplement: S1 Data — (ZIP) [file pcbi.1006982.s027.zip › Supplementary data/GM12878_Smc1a_combine_hichipper_converted.bedpe]

chr1	start1	end1	chr2	start2	end2	obs	exp	fdr	type	summit
chr1	915000	920000	chr1	995000	1000000	24	0	9.74517776343983e-06	Singleton	0
chr1	1710000	1715000	chr1	1835000	1840000	24	0	5.44451870407217e-07	Singleton	0
chr1	2125000	2130000	chr1	2345000	2350000	13	0	4.47640122330639e-07	Singleton	0
chr1	2345000	2350000	chr1	2455000	2460000	21	0	4.76805582666208e-05	Singleton	0
chr1	2345000	2350000	chr1	2475000	2480000	29	0	4.91506761939207e-10	Cluster	1
chr1	2345000	2350000	chr1	2485000	2490000	19	0	0.000108692497249391	Cluster	0
chr1	2345000	2350000	chr1	2490000	2495000	19	0	0.000108692497249391	Cluster	0
chr1	2345000	2350000	chr1	3340000	3345000	16	0	3.23368854183381e-15	Singleton	0
chr1	3570000	3575000	chr1	3585000	3590000	30	0	2.57069101247381e-05	Cluster	1
chr1	3570000	3575000	chr1	3590000	3595000	30	0	2.57069101247381e-05	Cluster	1
chr1	6305000	6310000	chr1	6400000	6405000	24	0	3.02846649642741e-06	Singleton	0
chr1	6305000	6310000	chr1	6460000	6465000	32	0	6.37379694917004e-13	Cluster	1
chr1	6305000	6310000	chr1	6465000	6470000	32	0	6.37379694917004e-13	Cluster	1
chr1	6305000	6310000	chr1	6470000	6475000	14	0	0.00648299320947699	Cluster	0
chr1	6305000	6310000	chr1	6535000	6540000	16	0	1.05609770343818e-13	Singleton	0
chr1	6405000	6410000	chr1	6460000	6465000	21	0	0.000753316324293354	Cluster	1
chr1	6405000	6410000	chr1	6465000	6470000	21	0	0.000753316324293354	Cluster	1
chr1	6460000	6465000	chr1	6470000	6475000	43	0	1.12016376192171e-11	Singleton	0
chr1	6470000	6475000	chr1	6495000	6500000	24	0	0.00112911057323306	Cluster	0
chr1	6480000	6485000	chr1	6495000	6500000	29	0	5.00574507162178e-05	Cluster	1
chr1	6785000	6790000	chr1	6945000	6950000	30	0	1.36472902401294e-11	Cluster	1
chr1	6785000	6790000	chr1	6950000	6955000	30	0	1.36472902401294e-11	Cluster	1
chr1	8040000	8045000	chr1	8075000	8080000	43	0	1.42640838710813e-13	Singleton	0
chr1	8040000	8045000	chr1	8370000	8375000	17	0	3.23368854183381e-15	Singleton	0
chr1	8040000	8045000	chr1	8405000	8410000	18	0	3.23368854183381e-15	Cluster	1
chr1	8040000	8045000	chr1	8410000	8415000	18	0	3.23368854183381e-15	Cluster	1
chr1	8075000	8080000	chr1	8370000	8375000	73	0	3.23368854183381e-15	Singleton	0
chr1	8075000	8080000	chr1	8405000	8410000	34	0	3.23368854183381e-15	Cluster	1
chr1	8075000	8080000	chr1	8410000	8415000	34	0	3.23368854183381e-15	Cluster	1
chr1	8075000	8080000	chr1	8410000	8415000	18	0	3.23368854183381e-15	Cluster	1
chr1	8975000	8980000	chr1	9045000	9050000	33	0	3.03523035299126e-10	Singleton	0
chr1	9045000	9050000	chr1	9065000	9070000	32	0	2.92698530857255e-06	Singleton	0
chr1	9045000	9050000	chr1	9160000	9165000	23	0	3.6374378724869e-06	Singleton	0
chr1	9065000	9070000	chr1	9160000	9165000	43	0	3.23368854183381e-15	Cluster	1
chr1	9065000	9070000	chr1	9160000	9165000	31	0	5.41658568006557e-10	Cluster	0
chr1	9065000	9070000	chr1	9255000	9260000	20	0	5.24501613859902e-06	Singleton	0
chr1	9070000	9075000	chr1	9160000	9165000	31	0	5.41658568006557e-10	Cluster	0
chr1	9160000	9165000	chr1	9170000	9175000	36	0	4.90078595267737e-08	Singleton	0
chr1	9160000	9165000	chr1	9255000	9260000	31	0	3.75565825872078e-10	Cluster	0
chr1	9170000	9175000	chr1	9255000	9260000	88	0	3.23368854183381e-15	Cluster	1
chr1	9180000	9185000	chr1	9255000	9260000	17	0	0.00821210559472503	Cluster	0
chr1	9200000	9205000	chr1	9255000	9260000	28	0	9.26683256100545e-07	Singleton	0
chr1	9240000	9245000	chr1	9255000	9260000	55	0	3.23368854183381e-15	Singleton	0
chr1	9325000	9330000	chr1	9345000	9350000	44	0	1.34427887123198e-12	Singleton	0
chr1	9325000	9330000	chr1	9550000	9555000	40	0	3.23368854183381e-15	Singleton	0
chr1	9345000	9350000	chr1	9515000	9520000	43	0	3.23368854183381e-15	Singleton	0
chr1	9345000	9350000	chr1	9550000	9555000	79	0	3.23368854183381e-15	Singleton	0
chr1	9685000	9690000	chr1	9745000	9750000	28	0	6.29367425613786e-07	Singleton	0
chr1	9840000	9845000	chr1	9925000	9930000	31	0	1.50708331894596e-09	Singleton	0
chr1	9925000	9930000	chr1	9935000	9940000	31	0	8.36056345908347e-06	Singleton	0
chr1	9930000	9935000	chr1	10000000	10005000	18	0	0.0048326327520363	Cluster	1
chr1	9930000	9935000	chr1	10090000	10095000	14	0	0.00801319626741078	Cluster	1
chr1	9930000	9935000	chr1	10485000	10490000	15	0	3.23368854183381e-15	Cluster	1
chr1	9930000	9935000	chr1	10490000	10495000	15	0	3.23368854183381e-15	Cluster	1
chr1	9935000	9940000	chr1	10000000	10005000	18	0	0.0048326327520363	Cluster	1
chr1	9935000	9940000	chr1	10090000	10095000	14	0	0.00801319626741078	Cluster	1
chr1	9935000	9940000	chr1	10485000	10490000	15	0	3.23368854183381e-15	Cluster	1
chr1	9935000	9940000	chr1	10490000	10495000	15	0	3.23368854183381e-15	Cluster	1
chr1	10010000	10015000	chr1	10090000	10095000	32	0	3.94531639930687e-10	Singleton	0
chr1	10485000	10490000	chr1	10550000	10555000	38	0	4.43704102463916e-13	Cluster	1
chr1	10485000	10490000	chr1	10555000	10560000	38	0	4.43704102463916e-13	Cluster	1
chr1	10485000	10490000	chr1	10565000	10570000	17	0	0.00783067605120405	Cluster	0
chr1	10490000	10495000	chr1	10550000	10555000	38	0	4.43704102463916e-13	Cluster	1
chr1	10490000	10495000	chr1	10555000	10560000	38	0	4.43704102463916e-13	Cluster	1
chr1	10490000	10495000	chr1	10565000	10570000	17	0	0.00783067605120405	Cluster	0
chr1	10550000	10555000	chr1	10565000	10570000	50	0	3.23368854183381e-15	Cluster	1
chr1	10550000	10555000	chr1	10570000	10575000	25	0	0.00105102177714589	Cluster	0
chr1	10550000	10555000	chr1	10575000	10580000	25	0	0.00105102177714589	Cluster	0
chr1	10550000	10555000	chr1	11000000	11005000	17	0	3.23368854183381e-15	Cluster	1
chr1	10555000	10560000	chr1	10565000	10570000	50	0	3.23368854183381e-15	Cluster	1
chr1	10555000	10560000	chr1	10570000	10575000	25	0	0.00105102177714589	Cluster	0
chr1	10555000	10560000	chr1	10575000	10580000	25	0	0.00105102177714589	Cluster	0
chr1	10555000	10560000	chr1	11000000	11005000	17	0	3.23368854183381e-15	Cluster	1
chr1	10565000	10570000	chr1	10575000	10580000	64	0	3.23368854183381e-15	Cluster	1
chr1	10565000	10570000	chr1	11000000	11005000	30	0	3.23368854183381e-15	Cluster	1
chr1	10565000	10570000	chr1	11020000	11025000	13	0	3.23368854183381e-15	Singleton	0
chr1	10570000	10575000	chr1	11000000	11005000	19	0	3.23368854183381e-15	Cluster	1
chr1	10575000	10580000	chr1	11000000	11005000	19	0	3.23368854183381e-15	Cluster	1
chr1	11700000	11705000	chr1	11775000	11780000	26	0	1.63482987018164e-06	Cluster	1
chr1	11700000	11705000	chr1	11780000	11785000	26	0	1.63482987018164e-06	Cluster	1
chr1	11705000	11710000	chr1	11775000	11780000	26	0	1.63482987018164e-06	Cluster	1
chr1	11705000	11710000	chr1	11780000	11785000	26	0	1.63482987018164e-06	Cluster	1
chr1	11710000	11715000	chr1	11775000	11780000	26	0	1.63482987018164e-06	Cluster	1
chr1	11710000	11715000	chr1	11780000	11785000	26	0	1.63482987018164e-06	Cluster	1
chr1	11925000	11930000	chr1	11950000	11955000	27	0	6.30841056610594e-05	Singleton	0
chr1	12040000	12045000	chr1	12135000	12140000	24	0	2.70061013900472e-06	Singleton	0
chr1	12090000	12095000	chr1	12105000	12110000	29	0	5.13914639959216e-05	Singleton	0
chr1	12105000	12110000	chr1	12125000	12130000	37	0	1.01428662687718e-08	Cluster	0
chr1	12105000	12110000	chr1	12135000	12140000	58	0	3.23368854183381e-15	Cluster	1
chr1	12110000	12115000	chr1	12125000	12130000	24	0	0.00270095271404505	Cluster	0
chr1	12110000	12115000	chr1	12135000	12140000	34	0	6.98628269360664e-08	Cluster	0
chr1	12125000	12130000	chr1	12135000	12140000	36	0	5.64763387882335e-08	Cluster	0
chr1	12180000	12185000	chr1	12205000	12210000	24	0	0.00187867058938595	Cluster	1
chr1	12180000	12185000	chr1	12265000	12270000	86	0	3.23368854183381e-15	Cluster	1
chr1	12185000	12190000	chr1	12205000	12210000	24	0	0.00187867058938595	Cluster	1
chr1	12185000	12190000	chr1	12265000	12270000	86	0	3.23368854183381e-15	Cluster	1
chr1	12330000	12335000	chr1	12675000	12680000	31	0	3.23368854183381e-15	Cluster	1
chr1	12330000	12335000	chr1	12680000	12685000	31	0	3.23368854183381e-15	Cluster	1
chr1	12330000	12335000	chr1	12715000	12720000	16	0	3.23368854183381e-15	Singleton	0
chr1	12465000	12470000	chr1	12675000	12680000	15	0	0.0010039502487972	Cluster	1
chr1	12465000	12470000	chr1	12680000	12685000	15	0	0.0010039502487972	Cluster	1
chr1	13990000	13995000	chr1	14135000	14140000	18	0	0.000246473806711919	Cluster	1
chr1	13990000	13995000	chr1	14140000	14145000	18	0	0.000246473806711919	Cluster	1
chr1	14025000	14030000	chr1	14050000	14055000	31	0	3.71078241308369e-06	Singleton	0
chr1	15455000	15460000	chr1	15475000	15480000	25	0	0.000510069214052534	Cluster	1
chr1	15455000	15460000	chr1	15480000	15485000	25	0	0.000510069214052534	Cluster	1
chr1	15455000	15460000	chr1	15595000	15600000	51	0	3.23368854183381e-15	Singleton	0
chr1	15455000	15460000	chr1	15630000	15635000	50	0	3.23368854183381e-15	Singleton	0
chr1	15475000	15480000	chr1	15595000	15600000	26	0	6.97859543040321e-08	Cluster	1
chr1	15475000	15480000	chr1	15630000	15635000	14	0	0.00994505704023442	Cluster	1
chr1	15480000	15485000	chr1	15595000	15600000	26	0	6.97859543040321e-08	Cluster	1
chr1	15480000	15485000	chr1	15630000	15635000	14	0	0.00994505704023442	Cluster	1
chr1	16115000	16120000	chr1	16330000	16335000	16	0	1.4879385755548e-06	Cluster	0
chr1	16115000	16120000	chr1	16335000	16340000	16	0	1.4879385755548e-06	Cluster	0
chr1	16125000	16130000	chr1	16330000	16335000	15	0	0.00112406987589879	Cluster	0
chr1	16125000	16130000	chr1	16335000	16340000	15	0	0.00112406987589879	Cluster	0
chr1	16125000	16130000	chr1	16380000	16385000	15	0	3.23368854183381e-15	Cluster	1
chr1	16130000	16135000	chr1	16330000	16335000	15	0	0.00112406987589879	Cluster	0
chr1	16130000	16135000	chr1	16335000	16340000	15	0	0.00112406987589879	Cluster	0
chr1	16130000	16135000	chr1	16380000	16385000	15	0	3.23368854183381e-15	Cluster	1
chr1	16140000	16145000	chr1	16330000	16335000	22	0	4.74208951496088e-07	Cluster	1
chr1	16140000	16145000	chr1	16335000	16340000	22	0	4.74208951496088e-07	Cluster	1
chr1	16330000	16335000	chr1	16355000	16360000	63	0	3.23368854183381e-15	Cluster	1
chr1	16330000	16335000	chr1	16380000	16385000	33	0	5.06323625100558e-09	Cluster	1
chr1	16335000	16340000	chr1	16355000	16360000	63	0	3.23368854183381e-15	Cluster	1
chr1	16335000	16340000	chr1	16380000	16385000	33	0	5.06323625100558e-09	Cluster	1
chr1	16405000	16410000	chr1	16570000	16575000	18	0	0.000149169589385672	Cluster	1
chr1	16405000	16410000	chr1	16570000	16575000	14	0	0.00773509135039517	Cluster	0
chr1	17385000	17390000	chr1	17660000	17665000	18	0	3.23368854183381e-15	Singleton	0
chr1	17445000	17450000	chr1	17560000	17565000	16	0	0.00439613587989139	Cluster	0
chr1	17450000	17455000	chr1	17560000	17565000	55	0	3.23368854183381e-15	Cluster	1
chr1	17450000	17455000	chr1	17600000	17605000	20	0	3.3074305758725e-05	Singleton	0
chr1	17450000	17455000	chr1	17730000	17735000	12	0	3.23368854183381e-15	Singleton	0
chr1	17820000	17825000	chr1	17930000	17935000	22	0	1.30247714276752e-05	Cluster	0
chr1	17825000	17830000	chr1	17930000	17935000	66	0	3.23368854183381e-15	Cluster	1
chr1	18920000	18925000	chr1	19145000	19150000	14	0	3.71530866415123e-09	Singleton	0
chr1	19210000	19215000	chr1	19565000	19570000	12	0	3.23368854183381e-15	Singleton	0
chr1	19210000	19215000	chr1	19975000	19980000	12	0	3.23368854183381e-15	Cluster	1
chr1	19210000	19215000	chr1	19980000	19985000	12	0	3.23368854183381e-15	Cluster	1
chr1	19230000	19235000	chr1	19440000	19445000	19	0	1.32591034722047e-05	Cluster	1
chr1	19235000	19240000	chr1	19440000	19445000	19	0	1.32591034722047e-05	Cluster	1
chr1	19505000	19510000	chr1	19975000	19980000	12	0	3.23368854183381e-15	Cluster	1
chr1	19505000	19510000	chr1	19980000	19985000	12	0	3.23368854183381e-15	Cluster	1
chr1	19665000	19670000	chr1	19905000	19910000	14	0	4.8347208038161e-13	Cluster	1
chr1	19665000	19670000	chr1	19975000	19980000	41	0	3.23368854183381e-15	Cluster	1
chr1	19665000	19670000	chr1	19980000	19985000	41	0	3.23368854183381e-15	Cluster	1
chr1	19665000	19670000	chr1	19985000	19990000	13	0	3.23368854183381e-15	Cluster	1
chr1	19670000	19675000	chr1	19905000	19910000	14	0	4.8347208038161e-13	Cluster	1
chr1	19670000	19675000	chr1	19975000	19980000	41	0	3.23368854183381e-15	Cluster	1
chr1	19670000	19675000	chr1	19980000	19985000	41	0	3.23368854183381e-15	Cluster	1
chr1	19670000	19675000	chr1	19985000	19990000	13	0	3.23368854183381e-15	Cluster	1
chr1	19715000	19720000	chr1	19975000	19980000	20	0	3.23368854183381e-15	Cluster	1
chr1	19715000	19720000	chr1	19980000	19985000	20	0	3.23368854183381e-15	Cluster	1
chr1	19905000	19910000	chr1	19975000	19980000	27	0	6.50346157359859e-07	Cluster	1
chr1	19905000	19910000	chr1	19980000	19985000	27	0	6.50346157359859e-07	Cluster	1
chr1	19975000	19980000	chr1	19985000	19990000	72	0	3.23368854183381e-15	Singleton	0
chr1	19985000	19990000	chr1	20030000	20035000	54	0	3.23368854183381e-15	Cluster	1
chr1	19985000	19990000	chr1	20040000	20045000	19	0	0.00449787400803902	Cluster	0
chr1	19985000	19990000	chr1	20135000	20140000	21	0	8.46159361141438e-06	Singleton	0
chr1	20240000	20245000	chr1	20475000	20480000	15	0	9.77501226407305e-14	Singleton	0
chr1	20240000	20245000	chr1	20820000	20825000	15	0	3.23368854183381e-15	Singleton	0
chr1	20845000	20850000	chr1	20965000	20970000	35	0	1.60926438083177e-13	Singleton	0
chr1	21540000	21545000	chr1	21695000	21700000	15	0	0.00362671603693768	Cluster	0
chr1	21555000	21560000	chr1	21695000	21700000	52	0	3.23368854183381e-15	Cluster	1
chr1	21555000	21560000	chr1	21860000	21865000	19	0	3.23368854183381e-15	Singleton	0
chr1	21580000	21585000	chr1	21695000	21700000	73	0	3.23368854183381e-15	Singleton	0
chr1	22025000	22030000	chr1	22105000	22110000	18	0	0.00305537660164816	Cluster	1
chr1	22025000	22030000	chr1	22290000	22295000	28	0	3.23368854183381e-15	Cluster	1
chr1	22025000	22030000	chr1	22345000	22350000	13	0	3.23368854183381e-15	Cluster	1
chr1	22030000	22035000	chr1	22105000	22110000	18	0	0.00305537660164816	Cluster	1
chr1	22030000	22035000	chr1	22290000	22295000	28	0	3.23368854183381e-15	Cluster	1
chr1	22030000	22035000	chr1	22345000	22350000	13	0	3.23368854183381e-15	Cluster	1
chr1	22430000	22435000	chr1	22740000	22745000	15	0	3.23368854183381e-15	Singleton	0
chr1	22455000	22460000	chr1	22740000	22745000	26	0	3.23368854183381e-15	Singleton	0
chr1	23300000	23305000	chr1	23425000	23430000	23	0	2.5681614087711e-06	Singleton	0
chr1	23300000	23305000	chr1	23510000	23515000	33	0	6.26007764876329e-15	Singleton	0
chr1	23425000	23430000	chr1	23510000	23515000	92	0	3.23368854183381e-15	Singleton	0
chr1	23820000	23825000	chr1	23865000	23870000	70	0	3.23368854183381e-15	Cluster	1
chr1	23820000	23825000	chr1	23870000	23875000	56	0	3.23368854183381e-15	Cluster	1
chr1	23820000	23825000	chr1	23960000	23965000	46	0	3.23368854183381e-15	Singleton	0
chr1	23865000	23870000	chr1	23960000	23965000	54	0	3.23368854183381e-15	Cluster	1
chr1	23870000	23875000	chr1	23900000	23905000	47	0	3.23368854183381e-15	Singleton	0
chr1	23870000	23875000	chr1	23960000	23965000	501	0	3.23368854183381e-15	Cluster	1
chr1	23870000	23875000	chr1	24070000	24075000	40	0	3.23368854183381e-15	Cluster	1
chr1	23870000	23875000	chr1	24075000	24080000	22	0	2.62460324925554e-07	Cluster	0
chr1	23900000	23905000	chr1	23960000	23965000	52	0	3.23368854183381e-15	Singleton	0
chr1	23960000	23965000	chr1	24070000	24075000	32	0	3.40419302868492e-11	Cluster	1
chr1	23960000	23965000	chr1	24075000	24080000	30	0	4.98412097837765e-10	Cluster	0
chr1	24015000	24020000	chr1	24075000	24080000	24	0	4.51519954880733e-05	Singleton	0
chr1	24050000	24055000	chr1	24070000	24075000	45	0	8.81409205220091e-13	Cluster	1
chr1	24050000	24055000	chr1	24075000	24080000	25	0	0.00070722092409826	Cluster	0
chr1	24055000	24060000	chr1	24070000	24075000	45	0	8.81409205220091e-13	Cluster	1
chr1	24055000	24060000	chr1	24075000	24080000	25	0	0.00070722092409826	Cluster	0
chr1	24095000	24100000	chr1	24240000	24245000	24	0	2.45053100356639e-07	Cluster	1
chr1	24100000	24105000	chr1	24240000	24245000	24	0	2.45053100356639e-07	Cluster	1
chr1	24100000	24105000	chr1	24240000	24245000	24	0	3.01924243524173e-07	Cluster	0
chr1	24130000	24135000	chr1	24190000	24195000	31	0	1.91461428503976e-08	Cluster	1
chr1	24130000	24135000	chr1	24195000	24200000	31	0	1.91461428503976e-08	Cluster	1
chr1	24130000	24135000	chr1	24235000	24240000	17	0	0.0030665016379963	Cluster	0
chr1	24130000	24135000	chr1	24240000	24245000	103	0	3.23368854183381e-15	Cluster	1
chr1	24135000	24140000	chr1	24190000	24195000	31	0	1.91461428503976e-08	Cluster	1
chr1	24135000	24140000	chr1	24195000	24200000	31	0	1.91461428503976e-08	Cluster	1
chr1	24135000	24140000	chr1	24235000	24240000	17	0	0.0030665016379963	Cluster	0
chr1	24135000	24140000	chr1	24240000	24245000	103	0	3.23368854183381e-15	Cluster	1
chr1	24395000	24400000	chr1	24715000	24720000	12	0	3.23368854183381e-15	Singleton	0
chr1	24475000	24480000	chr1	24525000	24530000	27	0	4.66371680261396e-06	Singleton	0
chr1	24475000	24480000	chr1	24715000	24720000	26	0	3.23368854183381e-15	Singleton	0
chr1	24525000	24530000	chr1	24715000	24720000	185	0	3.23368854183381e-15	Singleton	0
chr1	24525000	24530000	chr1	24850000	24855000	19	0	3.23368854183381e-15	Singleton	0
chr1	25015000	25020000	chr1	25155000	25160000	37	0	3.23368854183381e-15	Cluster	1
chr1	25015000	25020000	chr1	25155000	25160000	14	0	0.00974405576856087	Cluster	0
chr1	25015000	25020000	chr1	25160000	25165000	14	0	0.00974405576856087	Cluster	0
chr1	25015000	25020000	chr1	25170000	25175000	15	0	0.0030219325022533	Cluster	0
chr1	25015000	25020000	chr1	25175000	25180000	15	0	0.0030219325022533	Cluster	0
chr1	25155000	25160000	chr1	25345000	25350000	13	0	0.0086079604076692	Cluster	0
chr1	25155000	25160000	chr1	25350000	25355000	13	0	0.0086079604076692	Cluster	0
chr1	25155000	25160000	chr1	25355000	25360000	13	0	0.0086079604076692	Cluster	0
chr1	25155000	25160000	chr1	25360000	25365000	13	0	0.0086079604076692	Cluster	0
chr1	25170000	25175000	chr1	25260000	25265000	19	0	0.000939649116486776	Cluster	0
chr1	25170000	25175000	chr1	25275000	25280000	19	0	0.000456809263810434	Cluster	1
chr1	25170000	25175000	chr1	25345000	25350000	67	0	3.23368854183381e-15	Cluster	1
chr1	25170000	25175000	chr1	25350000	25355000	67	0	3.23368854183381e-15	Cluster	1
chr1	25170000	25175000	chr1	25355000	25360000	67	0	3.23368854183381e-15	Cluster	1
chr1	25170000	25175000	chr1	25360000	25365000	67	0	3.23368854183381e-15	Cluster	1
chr1	25170000	25175000	chr1	25425000	25430000	40	0	3.23368854183381e-15	Cluster	1
chr1	25170000	25175000	chr1	25440000	25445000	16	0	3.23368854183381e-15	Cluster	1
chr1	25170000	25175000	chr1	25475000	25480000	27	0	3.23368854183381e-15	Cluster	1
chr1	25170000	25175000	chr1	25530000	25535000	18	0	3.23368854183381e-15	Cluster	1
chr1	25175000	25180000	chr1	25260000	25265000	19	0	0.000939649116486776	Cluster	0
chr1	25175000	25180000	chr1	25275000	25280000	19	0	0.000456809263810434	Cluster	1
chr1	25175000	25180000	chr1	25345000	25350000	67	0	3.23368854183381e-15	Cluster	1
chr1	25175000	25180000	chr1	25350000	25355000	67	0	3.23368854183381e-15	Cluster	1
chr1	25175000	25180000	chr1	25355000	25360000	67	0	3.23368854183381e-15	Cluster	1
chr1	25175000	25180000	chr1	25360000	25365000	67	0	3.23368854183381e-15	Cluster	1
chr1	25175000	25180000	chr1	25425000	25430000	40	0	3.23368854183381e-15	Cluster	1
chr1	25175000	25180000	chr1	25440000	25445000	16	0	3.23368854183381e-15	Cluster	1
chr1	25175000	25180000	chr1	25475000	25480000	27	0	3.23368854183381e-15	Cluster	1
chr1	25175000	25180000	chr1	25530000	25535000	18	0	3.23368854183381e-15	Cluster	1
chr1	25220000	25225000	chr1	25345000	25350000	23	0	1.61987924315658e-06	Cluster	1
chr1	25220000	25225000	chr1	25350000	25355000	23	0	1.61987924315658e-06	Cluster	1
chr1	25220000	25225000	chr1	25355000	25360000	23	0	1.61987924315658e-06	Cluster	1
chr1	25220000	25225000	chr1	25360000	25365000	23	0	1.61987924315658e-06	Cluster	1
chr1	25225000	25230000	chr1	25345000	25350000	23	0	1.61987924315658e-06	Cluster	1
chr1	25225000	25230000	chr1	25350000	25355000	23	0	1.61987924315658e-06	Cluster	1
chr1	25225000	25230000	chr1	25355000	25360000	23	0	1.61987924315658e-06	Cluster	1
chr1	25225000	25230000	chr1	25360000	25365000	23	0	1.61987924315658e-06	Cluster	1
chr1	25260000	25265000	chr1	25290000	25295000	28	0	3.05429069624508e-05	Cluster	1
chr1	25260000	25265000	chr1	25345000	25350000	78	0	3.23368854183381e-15	Cluster	1
chr1	25260000	25265000	chr1	25350000	25355000	78	0	3.23368854183381e-15	Cluster	1
chr1	25260000	25265000	chr1	25355000	25360000	78	0	3.23368854183381e-15	Cluster	1
chr1	25260000	25265000	chr1	25360000	25365000	78	0	3.23368854183381e-15	Cluster	1
chr1	25270000	25275000	chr1	25345000	25350000	19	0	0.00102433705638084	Cluster	0
chr1	25270000	25275000	chr1	25350000	25355000	19	0	0.00102433705638084	Cluster	0
chr1	25270000	25275000	chr1	25355000	25360000	19	0	0.00102433705638084	Cluster	0
chr1	25270000	25275000	chr1	25360000	25365000	19	0	0.00102433705638084	Cluster	0
chr1	25275000	25280000	chr1	25290000	25295000	27	0	0.000280808663711376	Cluster	0
chr1	25275000	25280000	chr1	25345000	25350000	19	0	0.00102433705638084	Cluster	0
chr1	25275000	25280000	chr1	25345000	25350000	89	0	3.23368854183381e-15	Cluster	1
chr1	25275000	25280000	chr1	25350000	25355000	19	0	0.00102433705638084	Cluster	0
chr1	25275000	25280000	chr1	25350000	25355000	89	0	3.23368854183381e-15	Cluster	1
chr1	25275000	25280000	chr1	25355000	25360000	19	0	0.00102433705638084	Cluster	0
chr1	25275000	25280000	chr1	25355000	25360000	89	0	3.23368854183381e-15	Cluster	1
chr1	25275000	25280000	chr1	25360000	25365000	19	0	0.00102433705638084	Cluster	0
chr1	25275000	25280000	chr1	25360000	25365000	89	0	3.23368854183381e-15	Cluster	1
chr1	25290000	25295000	chr1	25345000	25350000	303	0	3.23368854183381e-15	Cluster	1
chr1	25290000	25295000	chr1	25350000	25355000	303	0	3.23368854183381e-15	Cluster	1
chr1	25290000	25295000	chr1	25355000	25360000	303	0	3.23368854183381e-15	Cluster	1
chr1	25290000	25295000	chr1	25360000	25365000	303	0	3.23368854183381e-15	Cluster	1
chr1	25345000	25350000	chr1	25355000	25360000	34	0	5.59336972393955e-07	Cluster	1
chr1	25345000	25350000	chr1	25360000	25365000	34	0	5.59336972393955e-07	Cluster	1
chr1	25345000	25350000	chr1	25425000	25430000	56	0	3.23368854183381e-15	Cluster	1
chr1	25345000	25350000	chr1	25475000	25480000	32	0	1.68814412553391e-11	Cluster	1
chr1	25350000	25355000	chr1	25425000	25430000	56	0	3.23368854183381e-15	Cluster	1
chr1	25350000	25355000	chr1	25475000	25480000	32	0	1.68814412553391e-11	Cluster	1
chr1	25355000	25360000	chr1	25425000	25430000	56	0	3.23368854183381e-15	Cluster	1
chr1	25355000	25360000	chr1	25475000	25480000	32	0	1.68814412553391e-11	Cluster	1
chr1	25360000	25365000	chr1	25425000	25430000	56	0	3.23368854183381e-15	Cluster	1
chr1	25360000	25365000	chr1	25475000	25480000	32	0	1.68814412553391e-11	Cluster	1
chr1	25830000	25835000	chr1	26120000	26125000	19	0	3.23368854183381e-15	Cluster	1
chr1	25830000	25835000	chr1	26135000	26140000	35	0	3.23368854183381e-15	Cluster	1
chr1	25845000	25850000	chr1	26120000	26125000	15	0	3.23368854183381e-15	Cluster	1
chr1	25935000	25940000	chr1	26120000	26125000	36	0	3.23368854183381e-15	Cluster	1
chr1	25935000	25940000	chr1	26135000	26140000	26	0	8.87940104704908e-10	Cluster	0
chr1	26220000	26225000	chr1	26320000	26325000	65	0	3.23368854183381e-15	Singleton	0
chr1	26430000	26435000	chr1	26645000	26650000	12	0	8.19423081859719e-05	Singleton	0
chr1	26495000	26500000	chr1	26560000	26565000	30	0	4.5127515759268e-08	Singleton	0
chr1	26600000	26605000	chr1	26610000	26615000	30	0	2.2570618788933e-05	Singleton	0
chr1	26600000	26605000	chr1	26645000	26650000	35	0	5.21883706211538e-10	Cluster	0
chr1	26600000	26605000	chr1	26690000	26695000	21	0	0.000133853183045334	Cluster	0
chr1	26610000	26615000	chr1	26645000	26650000	101	0	3.23368854183381e-15	Cluster	1
chr1	26610000	26615000	chr1	26645000	26650000	41	0	3.07122129162165e-12	Cluster	0
chr1	26610000	26615000	chr1	26690000	26695000	38	0	8.17864012307701e-14	Cluster	1
chr1	26610000	26615000	chr1	26740000	26745000	18	0	0.000461871215708986	Cluster	0
chr1	26610000	26615000	chr1	26740000	26745000	21	0	2.49681106622704e-05	Cluster	1
chr1	26615000	26620000	chr1	26645000	26650000	41	0	3.07122129162165e-12	Cluster	0
chr1	26615000	26620000	chr1	26740000	26745000	21	0	2.49681106622704e-05	Cluster	1
chr1	26690000	26695000	chr1	26740000	26745000	25	0	2.70890145003288e-05	Singleton	0
chr1	26905000	26910000	chr1	26920000	26925000	23	0	0.00541397714881242	Cluster	1
chr1	26905000	26910000	chr1	26925000	26930000	23	0	0.00541397714881242	Cluster	1
chr1	26905000	26910000	chr1	27110000	27115000	17	0	0.000141757823605602	Cluster	0
chr1	26905000	26910000	chr1	27115000	27120000	17	0	0.000141757823605602	Cluster	0
chr1	26910000	26915000	chr1	26920000	26925000	23	0	0.00541397714881242	Cluster	1
chr1	26910000	26915000	chr1	26925000	26930000	23	0	0.00541397714881242	Cluster	1
chr1	26910000	26915000	chr1	27110000	27115000	17	0	0.000141757823605602	Cluster	0
chr1	26910000	26915000	chr1	27115000	27120000	17	0	0.000141757823605602	Cluster	0
chr1	26925000	26930000	chr1	27110000	27115000	41	0	3.23368854183381e-15	Cluster	1
chr1	26925000	26930000	chr1	27115000	27120000	41	0	3.23368854183381e-15	Cluster	1
chr1	26945000	26950000	chr1	27110000	27115000	17	0	0.000350163320585818	Cluster	1
chr1	26945000	26950000	chr1	27115000	27120000	17	0	0.000350163320585818	Cluster	1
chr1	27145000	27150000	chr1	27160000	27165000	35	0	1.70909435201726e-07	Singleton	0
chr1	27160000	27165000	chr1	27185000	27190000	22	0	0.00679445246200579	Cluster	0
chr1	27165000	27170000	chr1	27185000	27190000	22	0	0.00679445246200579	Cluster	0
chr1	27175000	27180000	chr1	27185000	27190000	23	0	0.00549567344513756	Cluster	1
chr1	27370000	27375000	chr1	27420000	27425000	53	0	3.23368854183381e-15	Cluster	1
chr1	27370000	27375000	chr1	27425000	27430000	53	0	3.23368854183381e-15	Cluster	1
chr1	27370000	27375000	chr1	27610000	27615000	13	0	3.40773492802102e-12	Singleton	0
chr1	27420000	27425000	chr1	27610000	27615000	14	0	0.00460783847711858	Cluster	0
chr1	27425000	27430000	chr1	27610000	27615000	14	0	0.00460783847711858	Cluster	0
chr1	27425000	27430000	chr1	27610000	27615000	27	0	4.57332199060632e-10	Cluster	1
chr1	27425000	27430000	chr1	27715000	27720000	17	0	3.23368854183381e-15	Cluster	1
chr1	27425000	27430000	chr1	27720000	27725000	17	0	3.23368854183381e-15	Cluster	1
chr1	27520000	27525000	chr1	27610000	27615000	45	0	3.23368854183381e-15	Singleton	0
chr1	27620000	27625000	chr1	27710000	27715000	23	0	1.72848476523016e-05	Cluster	0
chr1	27620000	27625000	chr1	27715000	27720000	23	0	1.72848476523016e-05	Cluster	0
chr1	27620000	27625000	chr1	27715000	27720000	28	0	2.49044573200705e-08	Cluster	0
chr1	27620000	27625000	chr1	27720000	27725000	28	0	2.49044573200705e-08	Cluster	0
chr1	27620000	27625000	chr1	27930000	27935000	20	0	3.23368854183381e-15	Cluster	1
chr1	27620000	27625000	chr1	27935000	27940000	20	0	3.23368854183381e-15	Cluster	1
chr1	27625000	27630000	chr1	27710000	27715000	40	0	3.23368854183381e-15	Cluster	1
chr1	27625000	27630000	chr1	27715000	27720000	40	0	3.23368854183381e-15	Cluster	1
chr1	27625000	27630000	chr1	27715000	27720000	54	0	3.23368854183381e-15	Cluster	1
chr1	27625000	27630000	chr1	27720000	27725000	54	0	3.23368854183381e-15	Cluster	1
chr1	27625000	27630000	chr1	27930000	27935000	22	0	3.23368854183381e-15	Cluster	1
chr1	27625000	27630000	chr1	27935000	27940000	22	0	3.23368854183381e-15	Cluster	1
chr1	27645000	27650000	chr1	27715000	27720000	24	0	1.67310509921331e-05	Cluster	1
chr1	27645000	27650000	chr1	27720000	27725000	24	0	1.67310509921331e-05	Cluster	1
chr1	27710000	27715000	chr1	27720000	27725000	66	0	3.23368854183381e-15	Cluster	1
chr1	27710000	27715000	chr1	27930000	27935000	33	0	3.23368854183381e-15	Cluster	1
chr1	27710000	27715000	chr1	27935000	27940000	33	0	3.23368854183381e-15	Cluster	1
chr1	27715000	27720000	chr1	27725000	27730000	30	0	2.19068184246653e-05	Cluster	0
chr1	27715000	27720000	chr1	27740000	27745000	22	0	0.00756266182263942	Cluster	0
chr1	27715000	27720000	chr1	27930000	27935000	33	0	3.23368854183381e-15	Cluster	1
chr1	27715000	27720000	chr1	27930000	27935000	122	0	3.23368854183381e-15	Cluster	1
chr1	27715000	27720000	chr1	27935000	27940000	33	0	3.23368854183381e-15	Cluster	1
chr1	27715000	27720000	chr1	27935000	27940000	122	0	3.23368854183381e-15	Cluster	1
chr1	27715000	27720000	chr1	27985000	27990000	30	0	3.23368854183381e-15	Cluster	1
chr1	27720000	27725000	chr1	27740000	27745000	22	0	0.00756266182263942	Cluster	0
chr1	27720000	27725000	chr1	27930000	27935000	122	0	3.23368854183381e-15	Cluster	1
chr1	27720000	27725000	chr1	27935000	27940000	122	0	3.23368854183381e-15	Cluster	1
chr1	27720000	27725000	chr1	27985000	27990000	30	0	3.23368854183381e-15	Cluster	1
chr1	27725000	27730000	chr1	27740000	27745000	25	0	0.00138521597865189	Cluster	0
chr1	27725000	27730000	chr1	27930000	27935000	47	0	3.23368854183381e-15	Cluster	1
chr1	27725000	27730000	chr1	27935000	27940000	47	0	3.23368854183381e-15	Cluster	1
chr1	27740000	27745000	chr1	27930000	27935000	22	0	5.53919103211392e-07	Cluster	0
chr1	27740000	27745000	chr1	27935000	27940000	22	0	5.53919103211392e-07	Cluster	0
chr1	27880000	27885000	chr1	27930000	27935000	53	0	3.23368854183381e-15	Cluster	1
chr1	27880000	27885000	chr1	27935000	27940000	53	0	3.23368854183381e-15	Cluster	1
chr1	27930000	27935000	chr1	27970000	27975000	26	0	6.431875710256e-05	Cluster	0
chr1	27930000	27935000	chr1	27980000	27985000	39	0	1.83846082226065e-12	Cluster	0
chr1	27930000	27935000	chr1	27985000	27990000	183	0	3.23368854183381e-15	Cluster	1
chr1	27930000	27935000	chr1	27995000	28000000	35	0	8.2895203469409e-11	Cluster	0
chr1	27935000	27940000	chr1	27970000	27975000	26	0	6.431875710256e-05	Cluster	0
chr1	27935000	27940000	chr1	27980000	27985000	39	0	1.83846082226065e-12	Cluster	0
chr1	27935000	27940000	chr1	27985000	27990000	183	0	3.23368854183381e-15	Cluster	1
chr1	27935000	27940000	chr1	27995000	28000000	35	0	8.2895203469409e-11	Cluster	0
chr1	28180000	28185000	chr1	28305000	28310000	28	0	3.89864239478941e-09	Cluster	1
chr1	28185000	28190000	chr1	28305000	28310000	28	0	3.89864239478941e-09	Cluster	1
chr1	28185000	28190000	chr1	28305000	28310000	17	0	0.00165085567069255	Cluster	0
chr1	28185000	28190000	chr1	28500000	28505000	13	0	3.23368854183381e-15	Singleton	0
chr1	28415000	28420000	chr1	28435000	28440000	39	0	5.74887850865876e-10	Cluster	1
chr1	28415000	28420000	chr1	28440000	28445000	39	0	5.74887850865876e-10	Cluster	1
chr1	28415000	28420000	chr1	28500000	28505000	78	0	3.23368854183381e-15	Singleton	0
chr1	28415000	28420000	chr1	28535000	28540000	57	0	3.23368854183381e-15	Singleton	0
chr1	28435000	28440000	chr1	28500000	28505000	33	0	8.32028412083397e-10	Cluster	1
chr1	28440000	28445000	chr1	28500000	28505000	33	0	8.32028412083397e-10	Cluster	1
chr1	28500000	28505000	chr1	28525000	28530000	47	0	6.26007764876329e-15	Cluster	0
chr1	28500000	28505000	chr1	28535000	28540000	50	0	3.23368854183381e-15	Cluster	1
chr1	28840000	28845000	chr1	28925000	28930000	38	0	2.95440956341074e-14	Singleton	0
chr1	29110000	29115000	chr1	29200000	29205000	32	0	1.51105597255962e-10	Cluster	1
chr1	29110000	29115000	chr1	29205000	29210000	32	0	1.51105597255962e-10	Cluster	1
chr1	29110000	29115000	chr1	29205000	29210000	31	0	4.33067855790474e-10	Cluster	0
chr1	29200000	29205000	chr1	29360000	29365000	25	0	3.48134503009692e-08	Cluster	0
chr1	29205000	29210000	chr1	29360000	29365000	25	0	3.48134503009692e-08	Cluster	0
chr1	29205000	29210000	chr1	29360000	29365000	57	0	3.23368854183381e-15	Cluster	1
chr1	29205000	29210000	chr1	29445000	29450000	15	0	1.22300330782184e-14	Singleton	0
chr1	29205000	29210000	chr1	29520000	29525000	13	0	3.23368854183381e-15	Cluster	1
chr1	29205000	29210000	chr1	29525000	29530000	13	0	3.23368854183381e-15	Cluster	1
chr1	29205000	29210000	chr1	29525000	29530000	29	0	3.23368854183381e-15	Cluster	1
chr1	29220000	29225000	chr1	29360000	29365000	15	0	0.00533003464492209	Cluster	0
chr1	31190000	31195000	chr1	31210000	31215000	30	0	2.17316074967875e-05	Cluster	0
chr1	31190000	31195000	chr1	31215000	31220000	23	0	0.00165049619018075	Cluster	0
chr1	31190000	31195000	chr1	31220000	31225000	23	0	0.00165049619018075	Cluster	0
chr1	31190000	31195000	chr1	31225000	31230000	31	0	3.20186472220885e-07	Cluster	1
chr1	31190000	31195000	chr1	31250000	31255000	108	0	3.23368854183381e-15	Cluster	1
chr1	31190000	31195000	chr1	31255000	31260000	108	0	3.23368854183381e-15	Cluster	1
chr1	31210000	31215000	chr1	31220000	31225000	23	0	0.00533237859588718	Cluster	0
chr1	31210000	31215000	chr1	31225000	31230000	27	0	0.000275545053708122	Cluster	0
chr1	31210000	31215000	chr1	31225000	31230000	27	0	0.000270701841893333	Cluster	1
chr1	31210000	31215000	chr1	31250000	31255000	31	0	1.29165487029836e-07	Cluster	1
chr1	31210000	31215000	chr1	31250000	31255000	28	0	5.96141828417832e-06	Cluster	0
chr1	31210000	31215000	chr1	31255000	31260000	31	0	1.29165487029836e-07	Cluster	1
chr1	31210000	31215000	chr1	31255000	31260000	28	0	5.96141828417832e-06	Cluster	0
chr1	31215000	31220000	chr1	31225000	31230000	27	0	0.000270701841893333	Cluster	1
chr1	31215000	31220000	chr1	31250000	31255000	28	0	5.96141828417832e-06	Cluster	0
chr1	31215000	31220000	chr1	31250000	31255000	24	0	0.000435397940973533	Cluster	0
chr1	31215000	31220000	chr1	31255000	31260000	28	0	5.96141828417832e-06	Cluster	0
chr1	31215000	31220000	chr1	31255000	31260000	24	0	0.000435397940973533	Cluster	0
chr1	31220000	31225000	chr1	31250000	31255000	24	0	0.000435397940973533	Cluster	0
chr1	31220000	31225000	chr1	31255000	31260000	24	0	0.000435397940973533	Cluster	0
chr1	31225000	31230000	chr1	31250000	31255000	22	0	0.00514489534030229	Cluster	0
chr1	31225000	31230000	chr1	31255000	31260000	22	0	0.00514489534030229	Cluster	0
chr1	31250000	31255000	chr1	31270000	31275000	32	0	2.49570719298041e-06	Cluster	1
chr1	31250000	31255000	chr1	31380000	31385000	24	0	4.86873063003286e-07	Cluster	0
chr1	31250000	31255000	chr1	31400000	31405000	21	0	8.47175554563282e-06	Cluster	0
chr1	31255000	31260000	chr1	31270000	31275000	32	0	2.49570719298041e-06	Cluster	1
chr1	31255000	31260000	chr1	31380000	31385000	24	0	4.86873063003286e-07	Cluster	0
chr1	31255000	31260000	chr1	31400000	31405000	21	0	8.47175554563282e-06	Cluster	0
chr1	31270000	31275000	chr1	31380000	31385000	56	0	3.23368854183381e-15	Cluster	1
chr1	31270000	31275000	chr1	31400000	31405000	43	0	3.23368854183381e-15	Cluster	1
chr1	31650000	31655000	chr1	31865000	31870000	18	0	3.63748676648986e-05	Cluster	1
chr1	31650000	31655000	chr1	31890000	31895000	14	0	1.68818322953543e-13	Cluster	1
chr1	31650000	31655000	chr1	31895000	31900000	14	0	1.68818322953543e-13	Cluster	1
chr1	31650000	31655000	chr1	32055000	32060000	17	0	3.23368854183381e-15	Cluster	1
chr1	31655000	31660000	chr1	31865000	31870000	18	0	3.63748676648986e-05	Cluster	1
chr1	31655000	31660000	chr1	31890000	31895000	14	0	1.68818322953543e-13	Cluster	1
chr1	31655000	31660000	chr1	31895000	31900000	14	0	1.68818322953543e-13	Cluster	1
chr1	31655000	31660000	chr1	32055000	32060000	17	0	3.23368854183381e-15	Cluster	1
chr1	32025000	32030000	chr1	32055000	32060000	27	0	4.91786835994847e-05	Singleton	0
chr1	32025000	32030000	chr1	32080000	32085000	26	0	7.75172286049793e-06	Singleton	0
chr1	32025000	32030000	chr1	32170000	32175000	20	0	3.32612038453119e-05	Singleton	0
chr1	32025000	32030000	chr1	32250000	32255000	14	0	6.42612552039363e-10	Cluster	1
chr1	32025000	32030000	chr1	32255000	32260000	14	0	6.42612552039363e-10	Cluster	1
chr1	32055000	32060000	chr1	32170000	32175000	21	0	4.30569044953941e-05	Singleton	0
chr1	32125000	32130000	chr1	32170000	32175000	56	0	3.23368854183381e-15	Singleton	0
chr1	32170000	32175000	chr1	32180000	32185000	33	0	1.51958569185435e-06	Singleton	0
chr1	32170000	32175000	chr1	32210000	32215000	26	0	4.44567323279491e-05	Cluster	1
chr1	32170000	32175000	chr1	32225000	32230000	18	0	0.00797605041618094	Cluster	0
chr1	32170000	32175000	chr1	32230000	32235000	18	0	0.00797605041618094	Cluster	0
chr1	32280000	32285000	chr1	32400000	32405000	22	0	8.31875618517955e-06	Cluster	1
chr1	32280000	32285000	chr1	32405000	32410000	22	0	8.31875618517955e-06	Cluster	1
chr1	32280000	32285000	chr1	32425000	32430000	38	0	3.23368854183381e-15	Cluster	1
chr1	32280000	32285000	chr1	32430000	32435000	38	0	3.23368854183381e-15	Cluster	1
chr1	32300000	32305000	chr1	32425000	32430000	26	0	4.06117795364128e-08	Cluster	1
chr1	32300000	32305000	chr1	32430000	32435000	26	0	4.06117795364128e-08	Cluster	1
chr1	32325000	32330000	chr1	32425000	32430000	28	0	1.57623407503033e-08	Cluster	1
chr1	32325000	32330000	chr1	32430000	32435000	28	0	1.57623407503033e-08	Cluster	1
chr1	32400000	32405000	chr1	32410000	32415000	109	0	3.23368854183381e-15	Cluster	1
chr1	32400000	32405000	chr1	32420000	32425000	120	0	3.23368854183381e-15	Cluster	1
chr1	32400000	32405000	chr1	32425000	32430000	114	0	3.23368854183381e-15	Cluster	1
chr1	32400000	32405000	chr1	32430000	32435000	114	0	3.23368854183381e-15	Cluster	1
chr1	32405000	32410000	chr1	32420000	32425000	120	0	3.23368854183381e-15	Cluster	1
chr1	32405000	32410000	chr1	32420000	32425000	42	0	4.83523775400716e-11	Cluster	0
chr1	32405000	32410000	chr1	32425000	32430000	114	0	3.23368854183381e-15	Cluster	1
chr1	32405000	32410000	chr1	32425000	32430000	27	0	0.000247216637416147	Cluster	0
chr1	32405000	32410000	chr1	32430000	32435000	114	0	3.23368854183381e-15	Cluster	1
chr1	32405000	32410000	chr1	32430000	32435000	27	0	0.000247216637416147	Cluster	0
chr1	32410000	32415000	chr1	32420000	32425000	42	0	4.83523775400716e-11	Cluster	0
chr1	32410000	32415000	chr1	32425000	32430000	27	0	0.000247216637416147	Cluster	0
chr1	32410000	32415000	chr1	32430000	32435000	27	0	0.000247216637416147	Cluster	0
chr1	32420000	32425000	chr1	32430000	32435000	50	0	3.23368854183381e-15	Cluster	1
chr1	32425000	32430000	chr1	32525000	32530000	21	0	7.9964113021549e-05	Cluster	1
chr1	32430000	32435000	chr1	32525000	32530000	21	0	7.9964113021549e-05	Cluster	1
chr1	32680000	32685000	chr1	32875000	32880000	25	0	4.71611094526321e-09	Singleton	0
chr1	32985000	32990000	chr1	33235000	33240000	12	0	1.02072990716048e-12	Singleton	0
chr1	33395000	33400000	chr1	33520000	33525000	30	0	1.99087691764223e-10	Singleton	0
chr1	33395000	33400000	chr1	33550000	33555000	29	0	9.93238645439506e-11	Singleton	0
chr1	33760000	33765000	chr1	33830000	33835000	65	0	3.23368854183381e-15	Singleton	0
chr1	33760000	33765000	chr1	33920000	33925000	30	0	1.56670203920595e-11	Cluster	0
chr1	33760000	33765000	chr1	33925000	33930000	24	0	9.18167425655658e-08	Cluster	0
chr1	33760000	33765000	chr1	33935000	33940000	69	0	3.23368854183381e-15	Cluster	1
chr1	33920000	33925000	chr1	33935000	33940000	34	0	4.39860964285872e-07	Singleton	0
chr1	34925000	34930000	chr1	35060000	35065000	29	0	2.69337179990146e-10	Singleton	0
chr1	35915000	35920000	chr1	36030000	36035000	28	0	7.41910020412469e-09	Cluster	1
chr1	35915000	35920000	chr1	36030000	36035000	24	0	1.12507094032968e-06	Cluster	0
chr1	36030000	36035000	chr1	36180000	36185000	15	0	0.00396125202920072	Cluster	0
chr1	36030000	36035000	chr1	36180000	36185000	16	0	0.0018345794001419	Cluster	0
chr1	36030000	36035000	chr1	36190000	36195000	24	0	9.94411661121177e-08	Cluster	0
chr1	36030000	36035000	chr1	36190000	36195000	51	0	3.23368854183381e-15	Cluster	1
chr1	36030000	36035000	chr1	36240000	36245000	28	0	3.26608119622278e-11	Singleton	0
chr1	36565000	36570000	chr1	36605000	36610000	26	0	2.11620868874648e-05	Singleton	0
chr1	36565000	36570000	chr1	36650000	36655000	25	0	1.64581623285678e-06	Singleton	0
chr1	36605000	36610000	chr1	36885000	36890000	13	0	3.23368854183381e-15	Singleton	0
chr1	36650000	36655000	chr1	36750000	36755000	27	0	8.01103441363581e-08	Singleton	0
chr1	36805000	36810000	chr1	36885000	36890000	48	0	3.23368854183381e-15	Singleton	0
chr1	36830000	36835000	chr1	36885000	36890000	24	0	7.84107554830955e-05	Singleton	0
chr1	37920000	37925000	chr1	37950000	37955000	80	0	3.23368854183381e-15	Cluster	1
chr1	37920000	37925000	chr1	37950000	37955000	45	0	3.51670041580182e-14	Cluster	0
chr1	37920000	37925000	chr1	38145000	38150000	16	0	4.93464281348735e-13	Singleton	0
chr1	38065000	38070000	chr1	38145000	38150000	27	0	3.32440018836072e-07	Singleton	0
chr1	38490000	38495000	chr1	38500000	38505000	28	0	0.000136668616771067	Cluster	1
chr1	38490000	38495000	chr1	38505000	38510000	28	0	0.000136668616771067	Cluster	1
chr1	38490000	38495000	chr1	39050000	39055000	24	0	3.23368854183381e-15	Cluster	1
chr1	38500000	38505000	chr1	38535000	38540000	31	0	5.98298385148376e-07	Cluster	1
chr1	38500000	38505000	chr1	39050000	39055000	21	0	3.23368854183381e-15	Cluster	1
chr1	38505000	38510000	chr1	38535000	38540000	31	0	5.98298385148376e-07	Cluster	1
chr1	38505000	38510000	chr1	39050000	39055000	21	0	3.23368854183381e-15	Cluster	1
chr1	38825000	38830000	chr1	39050000	39055000	19	0	3.23368854183381e-15	Singleton	0
chr1	39560000	39565000	chr1	39720000	39725000	21	0	5.56496346009366e-06	Cluster	1
chr1	39565000	39570000	chr1	39655000	39660000	22	0	4.49540113903733e-05	Singleton	0
chr1	39565000	39570000	chr1	39720000	39725000	21	0	5.56496346009366e-06	Cluster	1
chr1	39565000	39570000	chr1	39720000	39725000	14	0	0.00843474293463785	Cluster	0
chr1	39655000	39660000	chr1	39720000	39725000	43	0	3.23368854183381e-15	Singleton	0
chr1	40070000	40075000	chr1	40115000	40120000	30	0	2.5550642605667e-07	Cluster	1
chr1	40070000	40075000	chr1	40120000	40125000	30	0	2.5550642605667e-07	Cluster	1
chr1	40165000	40170000	chr1	40435000	40440000	14	0	3.23368854183381e-15	Singleton	0
chr1	40280000	40285000	chr1	40435000	40440000	48	0	3.23368854183381e-15	Singleton	0
chr1	40280000	40285000	chr1	40495000	40500000	14	0	3.44526686049426e-05	Singleton	0
chr1	40365000	40370000	chr1	40435000	40440000	18	0	0.004188819917792	Cluster	0
chr1	40380000	40385000	chr1	40435000	40440000	107	0	3.23368854183381e-15	Cluster	1
chr1	40380000	40385000	chr1	40495000	40500000	44	0	3.23368854183381e-15	Cluster	1
chr1	40385000	40390000	chr1	40435000	40440000	107	0	3.23368854183381e-15	Cluster	1
chr1	40385000	40390000	chr1	40495000	40500000	44	0	3.23368854183381e-15	Cluster	1
chr1	40435000	40440000	chr1	40495000	40500000	54	0	3.23368854183381e-15	Singleton	0
chr1	40540000	40545000	chr1	40775000	40780000	12	0	2.30032465616779e-10	Cluster	1
chr1	40540000	40545000	chr1	40780000	40785000	12	0	2.30032465616779e-10	Cluster	1
chr1	40540000	40545000	chr1	40800000	40805000	27	0	3.23368854183381e-15	Singleton	0
chr1	40560000	40565000	chr1	40800000	40805000	23	0	3.23368854183381e-15	Singleton	0
chr1	40605000	40610000	chr1	40615000	40620000	35	0	1.70240577710676e-07	Singleton	0
chr1	40605000	40610000	chr1	40775000	40780000	18	0	0.000128949884556344	Cluster	0
chr1	40605000	40610000	chr1	40780000	40785000	18	0	0.000128949884556344	Cluster	0
chr1	40605000	40610000	chr1	40800000	40805000	69	0	3.23368854183381e-15	Cluster	1
chr1	40605000	40610000	chr1	40870000	40875000	19	0	3.23368854183381e-15	Cluster	1
chr1	40615000	40620000	chr1	40775000	40780000	21	0	5.15519168295363e-06	Cluster	1
chr1	40615000	40620000	chr1	40780000	40785000	21	0	5.15519168295363e-06	Cluster	1
chr1	40615000	40620000	chr1	40800000	40805000	69	0	3.23368854183381e-15	Cluster	1
chr1	40615000	40620000	chr1	40870000	40875000	16	0	3.23368854183381e-15	Cluster	1
chr1	40645000	40650000	chr1	40775000	40780000	15	0	0.00693841777370615	Cluster	1
chr1	40645000	40650000	chr1	40780000	40785000	15	0	0.00693841777370615	Cluster	1
chr1	40645000	40650000	chr1	40800000	40805000	16	0	0.00152078053276346	Cluster	1
chr1	40650000	40655000	chr1	40775000	40780000	15	0	0.00693841777370615	Cluster	1
chr1	40650000	40655000	chr1	40780000	40785000	15	0	0.00693841777370615	Cluster	1
chr1	40650000	40655000	chr1	40800000	40805000	16	0	0.00152078053276346	Cluster	1
chr1	40775000	40780000	chr1	40800000	40805000	36	0	1.01182616055945e-08	Cluster	1
chr1	40775000	40780000	chr1	40870000	40875000	16	0	0.00984445175400228	Cluster	1
chr1	40780000	40785000	chr1	40800000	40805000	36	0	1.01182616055945e-08	Cluster	1
chr1	40780000	40785000	chr1	40870000	40875000	16	0	0.00984445175400228	Cluster	1
chr1	40800000	40805000	chr1	40870000	40875000	52	0	3.23368854183381e-15	Singleton	0
chr1	40995000	41000000	chr1	41235000	41240000	15	0	3.23368854183381e-15	Cluster	1
chr1	40995000	41000000	chr1	41240000	41245000	15	0	3.23368854183381e-15	Cluster	1
chr1	40995000	41000000	chr1	41415000	41420000	12	0	3.23368854183381e-15	Singleton	0
chr1	41075000	41080000	chr1	41310000	41315000	25	0	3.23368854183381e-15	Cluster	1
chr1	41075000	41080000	chr1	41315000	41320000	25	0	3.23368854183381e-15	Cluster	1
chr1	41130000	41135000	chr1	41310000	41315000	18	0	9.62526920654022e-05	Cluster	1
chr1	41130000	41135000	chr1	41315000	41320000	18	0	9.62526920654022e-05	Cluster	1
chr1	41230000	41235000	chr1	41310000	41315000	19	0	0.00105292398221925	Cluster	0
chr1	41230000	41235000	chr1	41315000	41320000	19	0	0.00105292398221925	Cluster	0
chr1	41235000	41240000	chr1	41310000	41315000	41	0	3.23368854183381e-15	Cluster	1
chr1	41235000	41240000	chr1	41315000	41320000	41	0	3.23368854183381e-15	Cluster	1
chr1	41240000	41245000	chr1	41310000	41315000	41	0	3.23368854183381e-15	Cluster	1
chr1	41240000	41245000	chr1	41315000	41320000	41	0	3.23368854183381e-15	Cluster	1
chr1	41310000	41315000	chr1	41415000	41420000	27	0	6.36276853892084e-08	Cluster	1
chr1	41315000	41320000	chr1	41415000	41420000	27	0	6.36276853892084e-08	Cluster	1
chr1	41730000	41735000	chr1	41745000	41750000	32	0	3.29082757269642e-06	Singleton	0
chr1	41730000	41735000	chr1	41880000	41885000	29	0	2.0608175354066e-10	Cluster	0
chr1	41730000	41735000	chr1	41895000	41900000	51	0	3.23368854183381e-15	Cluster	1
chr1	41730000	41735000	chr1	42035000	42040000	12	0	3.23368854183381e-15	Cluster	1
chr1	41730000	41735000	chr1	42040000	42045000	12	0	3.23368854183381e-15	Cluster	1
chr1	41745000	41750000	chr1	41880000	41885000	20	0	4.7542778450481e-05	Cluster	0
chr1	41745000	41750000	chr1	41895000	41900000	31	0	5.73302729029008e-12	Cluster	0
chr1	42035000	42040000	chr1	42120000	42125000	18	0	0.00252570523405904	Cluster	1
chr1	42035000	42040000	chr1	42190000	42195000	26	0	9.77601191423087e-09	Cluster	1
chr1	42035000	42040000	chr1	42215000	42220000	36	0	3.23368854183381e-15	Cluster	1
chr1	42035000	42040000	chr1	42220000	42225000	36	0	3.23368854183381e-15	Cluster	1
chr1	42035000	42040000	chr1	42275000	42280000	30	0	3.23368854183381e-15	Cluster	1
chr1	42035000	42040000	chr1	42330000	42335000	27	0	3.23368854183381e-15	Cluster	1
chr1	42040000	42045000	chr1	42120000	42125000	18	0	0.00252570523405904	Cluster	1
chr1	42040000	42045000	chr1	42190000	42195000	26	0	9.77601191423087e-09	Cluster	1
chr1	42040000	42045000	chr1	42215000	42220000	36	0	3.23368854183381e-15	Cluster	1
chr1	42040000	42045000	chr1	42220000	42225000	36	0	3.23368854183381e-15	Cluster	1
chr1	42040000	42045000	chr1	42275000	42280000	30	0	3.23368854183381e-15	Cluster	1
chr1	42040000	42045000	chr1	42330000	42335000	27	0	3.23368854183381e-15	Cluster	1
chr1	42120000	42125000	chr1	42190000	42195000	29	0	6.37889790060094e-08	Singleton	0
chr1	42120000	42125000	chr1	42215000	42220000	17	0	0.0034789939091663	Cluster	1
chr1	42120000	42125000	chr1	42220000	42225000	17	0	0.0034789939091663	Cluster	1
chr1	42190000	42195000	chr1	42215000	42220000	70	0	3.23368854183381e-15	Cluster	1
chr1	42190000	42195000	chr1	42220000	42225000	70	0	3.23368854183381e-15	Cluster	1
chr1	42200000	42205000	chr1	42215000	42220000	22	0	0.00992302577836071	Cluster	0
chr1	42200000	42205000	chr1	42220000	42225000	22	0	0.00992302577836071	Cluster	0
chr1	42215000	42220000	chr1	42275000	42280000	45	0	3.23368854183381e-15	Cluster	1
chr1	42215000	42220000	chr1	42330000	42335000	16	0	0.00428924870768624	Cluster	1
chr1	42220000	42225000	chr1	42275000	42280000	45	0	3.23368854183381e-15	Cluster	1
chr1	42220000	42225000	chr1	42330000	42335000	16	0	0.00428924870768624	Cluster	1
chr1	43240000	43245000	chr1	43385000	43390000	28	0	8.86757410647911e-10	Singleton	0
chr1	43240000	43245000	chr1	43535000	43540000	13	0	3.23368854183381e-15	Singleton	0
chr1	43375000	43380000	chr1	43385000	43390000	40	0	5.56458735495328e-10	Cluster	1
chr1	43375000	43380000	chr1	43535000	43540000	37	0	3.23368854183381e-15	Cluster	1
chr1	43385000	43390000	chr1	43395000	43400000	35	0	1.758037137723e-07	Cluster	0
chr1	43385000	43390000	chr1	43535000	43540000	54	0	3.23368854183381e-15	Cluster	1
chr1	43395000	43400000	chr1	43535000	43540000	27	0	4.59380645964124e-09	Cluster	0
chr1	43690000	43695000	chr1	43820000	43825000	24	0	5.01462287187237e-07	Cluster	1
chr1	43690000	43695000	chr1	43880000	43885000	47	0	3.23368854183381e-15	Cluster	1
chr1	43690000	43695000	chr1	43990000	43995000	21	0	3.23368854183381e-15	Cluster	1
chr1	43690000	43695000	chr1	43995000	44000000	21	0	3.23368854183381e-15	Cluster	1
chr1	43700000	43705000	chr1	43820000	43825000	19	0	0.00022073131633493	Cluster	0
chr1	43700000	43705000	chr1	43880000	43885000	15	0	0.00198247321834606	Cluster	0
chr1	43990000	43995000	chr1	44225000	44230000	12	0	3.42641420614592e-10	Cluster	1
chr1	43990000	43995000	chr1	44395000	44400000	19	0	3.23368854183381e-15	Cluster	1
chr1	43990000	43995000	chr1	44400000	44405000	19	0	3.23368854183381e-15	Cluster	1
chr1	43990000	43995000	chr1	44500000	44505000	13	0	3.23368854183381e-15	Cluster	1
chr1	43995000	44000000	chr1	44225000	44230000	12	0	3.42641420614592e-10	Cluster	1
chr1	43995000	44000000	chr1	44395000	44400000	19	0	3.23368854183381e-15	Cluster	1
chr1	43995000	44000000	chr1	44400000	44405000	19	0	3.23368854183381e-15	Cluster	1
chr1	43995000	44000000	chr1	44500000	44505000	13	0	3.23368854183381e-15	Cluster	1
chr1	44225000	44230000	chr1	44395000	44400000	14	0	0.0068372542903892	Cluster	0
chr1	44225000	44230000	chr1	44395000	44400000	47	0	3.23368854183381e-15	Cluster	1
chr1	44225000	44230000	chr1	44400000	44405000	47	0	3.23368854183381e-15	Cluster	1
chr1	44225000	44230000	chr1	44470000	44475000	12	0	2.187177507163e-11	Singleton	0
chr1	44225000	44230000	chr1	44510000	44515000	13	0	3.23368854183381e-15	Singleton	0
chr1	44470000	44475000	chr1	44500000	44505000	41	0	5.76520471458372e-12	Cluster	1
chr1	44470000	44475000	chr1	44510000	44515000	26	0	2.98148291888974e-05	Cluster	0
chr1	44840000	44845000	chr1	45060000	45065000	21	0	4.79537229229596e-12	Singleton	0
chr1	44840000	44845000	chr1	45115000	45120000	15	0	3.23368854183381e-15	Cluster	1
chr1	44840000	44845000	chr1	45120000	45125000	15	0	3.23368854183381e-15	Cluster	1
chr1	45035000	45040000	chr1	45115000	45120000	20	0	0.000438723532109971	Cluster	1
chr1	45035000	45040000	chr1	45120000	45125000	20	0	0.000438723532109971	Cluster	1
chr1	45075000	45080000	chr1	45115000	45120000	28	0	2.80593481634161e-06	Cluster	1
chr1	45075000	45080000	chr1	45120000	45125000	28	0	2.80593481634161e-06	Cluster	1
chr1	45115000	45120000	chr1	45140000	45145000	32	0	1.3156015845292e-06	Cluster	1
chr1	45115000	45120000	chr1	45180000	45185000	20	0	0.0014433385350047	Cluster	1
chr1	45120000	45125000	chr1	45140000	45145000	32	0	1.3156015845292e-06	Cluster	1
chr1	45120000	45125000	chr1	45180000	45185000	20	0	0.0014433385350047	Cluster	1
chr1	45140000	45145000	chr1	45180000	45185000	26	0	4.92509181445385e-05	Singleton	0
chr1	45180000	45185000	chr1	45475000	45480000	17	0	3.23368854183381e-15	Cluster	1
chr1	45180000	45185000	chr1	45480000	45485000	17	0	3.23368854183381e-15	Cluster	1
chr1	45190000	45195000	chr1	45475000	45480000	17	0	3.23368854183381e-15	Cluster	1
chr1	45190000	45195000	chr1	45480000	45485000	17	0	3.23368854183381e-15	Cluster	1
chr1	45195000	45200000	chr1	45475000	45480000	17	0	3.23368854183381e-15	Cluster	1
chr1	45195000	45200000	chr1	45480000	45485000	17	0	3.23368854183381e-15	Cluster	1
chr1	45255000	45260000	chr1	45285000	45290000	24	0	0.000922094918435735	Cluster	0
chr1	45255000	45260000	chr1	45475000	45480000	25	0	3.23368854183381e-15	Cluster	1
chr1	45255000	45260000	chr1	45480000	45485000	25	0	3.23368854183381e-15	Cluster	1
chr1	45265000	45270000	chr1	45285000	45290000	28	0	9.79596829962195e-05	Cluster	1
chr1	45265000	45270000	chr1	45475000	45480000	23	0	4.80514097515401e-08	Cluster	0
chr1	45265000	45270000	chr1	45480000	45485000	23	0	4.80514097515401e-08	Cluster	0
chr1	45270000	45275000	chr1	45475000	45480000	16	0	0.000368504230856067	Cluster	0
chr1	45270000	45275000	chr1	45480000	45485000	16	0	0.000368504230856067	Cluster	0
chr1	45285000	45290000	chr1	45475000	45480000	20	0	5.39158746768109e-06	Cluster	0
chr1	45285000	45290000	chr1	45480000	45485000	20	0	5.39158746768109e-06	Cluster	0
chr1	45300000	45305000	chr1	45475000	45480000	19	0	3.17397500321995e-05	Cluster	0
chr1	45300000	45305000	chr1	45480000	45485000	19	0	3.17397500321995e-05	Cluster	0
chr1	45475000	45480000	chr1	45765000	45770000	55	0	3.23368854183381e-15	Cluster	1
chr1	45475000	45480000	chr1	45765000	45770000	49	0	3.23368854183381e-15	Cluster	1
chr1	45475000	45480000	chr1	45805000	45810000	15	0	3.23368854183381e-15	Cluster	1
chr1	45475000	45480000	chr1	45955000	45960000	62	0	3.23368854183381e-15	Cluster	1
chr1	45480000	45485000	chr1	45765000	45770000	55	0	3.23368854183381e-15	Cluster	1
chr1	45480000	45485000	chr1	45765000	45770000	49	0	3.23368854183381e-15	Cluster	1
chr1	45480000	45485000	chr1	45765000	45770000	16	0	3.23368854183381e-15	Cluster	1
chr1	45480000	45485000	chr1	45765000	45770000	17	0	3.23368854183381e-15	Cluster	1
chr1	45480000	45485000	chr1	45805000	45810000	15	0	3.23368854183381e-15	Cluster	1
chr1	45480000	45485000	chr1	45955000	45960000	62	0	3.23368854183381e-15	Cluster	1
chr1	45480000	45485000	chr1	45955000	45960000	17	0	3.23368854183381e-15	Cluster	1
chr1	45765000	45770000	chr1	45955000	45960000	29	0	1.34936835825839e-11	Singleton	0
chr1	45805000	45810000	chr1	45955000	45960000	29	0	1.08951362619566e-10	Singleton	0
chr1	45825000	45830000	chr1	45955000	45960000	78	0	3.23368854183381e-15	Singleton	0
chr1	45975000	45980000	chr1	46035000	46040000	67	0	3.23368854183381e-15	Singleton	0
chr1	46500000	46505000	chr1	46645000	46650000	133	0	3.23368854183381e-15	Cluster	1
chr1	46500000	46505000	chr1	46685000	46690000	21	0	2.15908692312144e-06	Singleton	0
chr1	46505000	46510000	chr1	46645000	46650000	44	0	3.23368854183381e-15	Cluster	1
chr1	46645000	46650000	chr1	46685000	46690000	29	0	1.19689046438679e-06	Singleton	0
chr1	46870000	46875000	chr1	46990000	46995000	20	0	8.70159492759092e-05	Singleton	0
chr1	46905000	46910000	chr1	46990000	46995000	28	0	7.15373914611804e-08	Cluster	0
chr1	46910000	46915000	chr1	46990000	46995000	72	0	3.23368854183381e-15	Cluster	1
chr1	46910000	46915000	chr1	47190000	47195000	12	0	3.23368854183381e-15	Singleton	0
chr1	46940000	46945000	chr1	46990000	46995000	42	0	1.80708708866338e-14	Singleton	0
chr1	47850000	47855000	chr1	48175000	48180000	18	0	3.23368854183381e-15	Singleton	0
chr1	48555000	48560000	chr1	48665000	48670000	22	0	1.65356954706834e-05	Singleton	0
chr1	48575000	48580000	chr1	48665000	48670000	22	0	3.89763923885198e-05	Singleton	0
chr1	49140000	49145000	chr1	49280000	49285000	20	0	3.63748676648986e-05	Singleton	0
chr1	51240000	51245000	chr1	51655000	51660000	13	0	3.23368854183381e-15	Singleton	0
chr1	51655000	51660000	chr1	51760000	51765000	38	0	3.23368854183381e-15	Singleton	0
chr1	52360000	52365000	chr1	52465000	52470000	33	0	1.12417072098675e-11	Singleton	0
chr1	53740000	53745000	chr1	53855000	53860000	65	0	3.23368854183381e-15	Cluster	1
chr1	53755000	53760000	chr1	53855000	53860000	21	0	7.39484033375179e-05	Cluster	0
chr1	54325000	54330000	chr1	54410000	54415000	19	0	0.000836796045479938	Cluster	0
chr1	54325000	54330000	chr1	54415000	54420000	19	0	0.000836796045479938	Cluster	0
chr1	54340000	54345000	chr1	54410000	54415000	17	0	0.00964720151566462	Cluster	0
chr1	54340000	54345000	chr1	54415000	54420000	17	0	0.00964720151566462	Cluster	0
chr1	54340000	54345000	chr1	54425000	54430000	22	0	7.80358246073177e-05	Cluster	1
chr1	54535000	54540000	chr1	54950000	54955000	17	0	3.23368854183381e-15	Cluster	1
chr1	54535000	54540000	chr1	54955000	54960000	17	0	3.23368854183381e-15	Cluster	1
chr1	54585000	54590000	chr1	54950000	54955000	29	0	3.23368854183381e-15	Cluster	1
chr1	54585000	54590000	chr1	54955000	54960000	29	0	3.23368854183381e-15	Cluster	1
chr1	54870000	54875000	chr1	54950000	54955000	42	0	3.23368854183381e-15	Cluster	1
chr1	54870000	54875000	chr1	54955000	54960000	42	0	3.23368854183381e-15	Cluster	1
chr1	55410000	55415000	chr1	55460000	55465000	28	0	1.43554669741498e-06	Cluster	0
chr1	55415000	55420000	chr1	55460000	55465000	62	0	3.23368854183381e-15	Cluster	1
chr1	55460000	55465000	chr1	55485000	55490000	28	0	4.60242009138253e-05	Singleton	0
chr1	56325000	56330000	chr1	56610000	56615000	14	0	3.23368854183381e-15	Singleton	0
chr1	56870000	56875000	chr1	57040000	57045000	15	0	0.0023974237086368	Cluster	1
chr1	56870000	56875000	chr1	57045000	57050000	15	0	0.0023974237086368	Cluster	1
chr1	56875000	56880000	chr1	57040000	57045000	15	0	0.0023974237086368	Cluster	1
chr1	56875000	56880000	chr1	57045000	57050000	15	0	0.0023974237086368	Cluster	1
chr1	58980000	58985000	chr1	59115000	59120000	37	0	3.23368854183381e-15	Singleton	0
chr1	59010000	59015000	chr1	59115000	59120000	31	0	1.70752917482581e-10	Singleton	0
chr1	59205000	59210000	chr1	59235000	59240000	21	0	0.00654623880740922	Cluster	1
chr1	59205000	59210000	chr1	59245000	59250000	19	0	0.00997779326510327	Cluster	0
chr1	59205000	59210000	chr1	59250000	59255000	19	0	0.00997779326510327	Cluster	0
chr1	59205000	59210000	chr1	60160000	60165000	22	0	3.23368854183381e-15	Cluster	1
chr1	59205000	59210000	chr1	60165000	60170000	22	0	3.23368854183381e-15	Cluster	1
chr1	59245000	59250000	chr1	59280000	59285000	20	0	0.00997707644867773	Cluster	1
chr1	59245000	59250000	chr1	59510000	59515000	13	0	3.23368854183381e-15	Cluster	1
chr1	59245000	59250000	chr1	59760000	59765000	14	0	3.23368854183381e-15	Cluster	1
chr1	59250000	59255000	chr1	59280000	59285000	20	0	0.00997707644867773	Cluster	1
chr1	59250000	59255000	chr1	59510000	59515000	13	0	3.23368854183381e-15	Cluster	1
chr1	59250000	59255000	chr1	59760000	59765000	14	0	3.23368854183381e-15	Cluster	1
chr1	62640000	62645000	chr1	62870000	62875000	15	0	6.81822929907034e-13	Singleton	0
chr1	62970000	62975000	chr1	63210000	63215000	29	0	3.23368854183381e-15	Singleton	0
chr1	63425000	63430000	chr1	63610000	63615000	14	0	0.00441114387475242	Cluster	1
chr1	63425000	63430000	chr1	63615000	63620000	14	0	0.00441114387475242	Cluster	1
chr1	64080000	64085000	chr1	64600000	64605000	14	0	3.23368854183381e-15	Singleton	0
chr1	64080000	64085000	chr1	64705000	64710000	12	0	3.23368854183381e-15	Cluster	1
chr1	64080000	64085000	chr1	64710000	64715000	12	0	3.23368854183381e-15	Cluster	1
chr1	66745000	66750000	chr1	66800000	66805000	28	0	1.00791199234278e-06	Singleton	0
chr1	66745000	66750000	chr1	66840000	66845000	44	0	3.23368854183381e-15	Cluster	1
chr1	66745000	66750000	chr1	66840000	66845000	28	0	2.17738936020793e-08	Cluster	0
chr1	66745000	66750000	chr1	66845000	66850000	28	0	2.17738936020793e-08	Cluster	0
chr1	66800000	66805000	chr1	66840000	66845000	33	0	2.87460896258163e-08	Singleton	0
chr1	67460000	67465000	chr1	67610000	67615000	20	0	2.34136578704641e-05	Cluster	1
chr1	67460000	67465000	chr1	67615000	67620000	20	0	2.34136578704641e-05	Cluster	1
chr1	67610000	67615000	chr1	67675000	67680000	24	0	1.88713466229616e-05	Cluster	1
chr1	67610000	67615000	chr1	67680000	67685000	24	0	1.88713466229616e-05	Cluster	1
chr1	67610000	67615000	chr1	67965000	67970000	23	0	3.23368854183381e-15	Cluster	1
chr1	67610000	67615000	chr1	67965000	67970000	14	0	3.23368854183381e-15	Cluster	1
chr1	67615000	67620000	chr1	67965000	67970000	14	0	3.23368854183381e-15	Cluster	1
chr1	67675000	67680000	chr1	67965000	67970000	19	0	3.23368854183381e-15	Cluster	1
chr1	67680000	67685000	chr1	67965000	67970000	19	0	3.23368854183381e-15	Cluster	1
chr1	67810000	67815000	chr1	67965000	67970000	22	0	2.06243598355932e-06	Singleton	0
chr1	67995000	68000000	chr1	68225000	68230000	15	0	5.20509721066979e-12	Cluster	0
chr1	67995000	68000000	chr1	68225000	68230000	12	0	7.56544533234949e-10	Cluster	0
chr1	67995000	68000000	chr1	68230000	68235000	12	0	7.56544533234949e-10	Cluster	0
chr1	68000000	68005000	chr1	68225000	68230000	22	0	3.23368854183381e-15	Cluster	1
chr1	68150000	68155000	chr1	68225000	68230000	23	0	3.76019337963271e-05	Cluster	0
chr1	68150000	68155000	chr1	68225000	68230000	23	0	2.93460261567661e-05	Cluster	1
chr1	68150000	68155000	chr1	68230000	68235000	23	0	2.93460261567661e-05	Cluster	1
chr1	68580000	68585000	chr1	68805000	68810000	13	0	2.92562002543831e-09	Cluster	0
chr1	68580000	68585000	chr1	68805000	68810000	25	0	3.23368854183381e-15	Cluster	1
chr1	68585000	68590000	chr1	68805000	68810000	25	0	3.23368854183381e-15	Cluster	1
chr1	70595000	70600000	chr1	70950000	70955000	17	0	3.23368854183381e-15	Singleton	0
chr1	70595000	70600000	chr1	70975000	70980000	20	0	3.23368854183381e-15	Singleton	0
chr1	78595000	78600000	chr1	79070000	79075000	19	0	3.23368854183381e-15	Singleton	0
chr1	84905000	84910000	chr1	85085000	85090000	21	0	2.74500287540292e-06	Singleton	0
chr1	85245000	85250000	chr1	85400000	85405000	20	0	2.33584296766277e-05	Singleton	0
chr1	85410000	85415000	chr1	85490000	85495000	25	0	2.51758135859197e-06	Singleton	0
chr1	85410000	85415000	chr1	85720000	85725000	14	0	3.23368854183381e-15	Cluster	1
chr1	85410000	85415000	chr1	85725000	85730000	14	0	3.23368854183381e-15	Cluster	1
chr1	89985000	89990000	chr1	90060000	90065000	23	0	2.88055427349703e-05	Cluster	1
chr1	89985000	89990000	chr1	90065000	90070000	23	0	2.88055427349703e-05	Cluster	1
chr1	89985000	89990000	chr1	90225000	90230000	13	0	8.76944831257454e-13	Singleton	0
chr1	90095000	90100000	chr1	90225000	90230000	35	0	4.63379878845483e-14	Singleton	0
chr1	90245000	90250000	chr1	90270000	90275000	28	0	5.46003958529898e-05	Singleton	0
chr1	90245000	90250000	chr1	90450000	90455000	25	0	3.25689129152905e-09	Singleton	0
chr1	90270000	90275000	chr1	90450000	90455000	38	0	3.23368854183381e-15	Singleton	0
chr1	91975000	91980000	chr1	92345000	92350000	14	0	3.23368854183381e-15	Singleton	0
chr1	91975000	91980000	chr1	92390000	92395000	28	0	3.23368854183381e-15	Singleton	0
chr1	92775000	92780000	chr1	92950000	92955000	26	0	3.05248390748982e-09	Singleton	0
chr1	92775000	92780000	chr1	93060000	93065000	15	0	3.23368854183381e-15	Cluster	1
chr1	92775000	92780000	chr1	93065000	93070000	15	0	3.23368854183381e-15	Cluster	1
chr1	92775000	92780000	chr1	93085000	93090000	23	0	3.23368854183381e-15	Singleton	0
chr1	92950000	92955000	chr1	93060000	93065000	29	0	1.78613665181903e-09	Cluster	1
chr1	92950000	92955000	chr1	93065000	93070000	29	0	1.78613665181903e-09	Cluster	1
chr1	93320000	93325000	chr1	93455000	93460000	45	0	3.23368854183381e-15	Singleton	0
chr1	93320000	93325000	chr1	93525000	93530000	18	0	4.85451156260009e-05	Singleton	0
chr1	93425000	93430000	chr1	93455000	93460000	60	0	3.23368854183381e-15	Cluster	1
chr1	93430000	93435000	chr1	93455000	93460000	48	0	3.23368854183381e-15	Cluster	1
chr1	93455000	93460000	chr1	93525000	93530000	33	0	4.90557245360516e-10	Singleton	0
chr1	93485000	93490000	chr1	93525000	93530000	42	0	1.47797813005386e-13	Singleton	0
chr1	93770000	93775000	chr1	94095000	94100000	12	0	3.23368854183381e-15	Singleton	0
chr1	94095000	94100000	chr1	94215000	94220000	21	0	3.01244460070684e-05	Singleton	0
chr1	94095000	94100000	chr1	94275000	94280000	52	0	3.23368854183381e-15	Singleton	0
chr1	94095000	94100000	chr1	94305000	94310000	22	0	5.27894316298294e-09	Cluster	1
chr1	94095000	94100000	chr1	94310000	94315000	22	0	5.27894316298294e-09	Cluster	1
chr1	94505000	94510000	chr1	94800000	94805000	15	0	3.23368854183381e-15	Cluster	1
chr1	94510000	94515000	chr1	94800000	94805000	15	0	3.23368854183381e-15	Cluster	1
chr1	94525000	94530000	chr1	94800000	94805000	24	0	3.23368854183381e-15	Cluster	1
chr1	94945000	94950000	chr1	95270000	95275000	12	0	3.23368854183381e-15	Singleton	0
chr1	95315000	95320000	chr1	95505000	95510000	49	0	3.23368854183381e-15	Cluster	1
chr1	95320000	95325000	chr1	95505000	95510000	49	0	3.23368854183381e-15	Cluster	1
chr1	100925000	100930000	chr1	101330000	101335000	14	0	3.23368854183381e-15	Singleton	0
chr1	101750000	101755000	chr1	101870000	101875000	22	0	9.45460618319152e-06	Cluster	1
chr1	101750000	101755000	chr1	101875000	101880000	22	0	9.45460618319152e-06	Cluster	1
chr1	101770000	101775000	chr1	101820000	101825000	44	0	3.23368854183381e-15	Cluster	1
chr1	101770000	101775000	chr1	101850000	101855000	19	0	0.00118445309969245	Cluster	0
chr1	101770000	101775000	chr1	101855000	101860000	19	0	0.00118445309969245	Cluster	0
chr1	101770000	101775000	chr1	101870000	101875000	72	0	3.23368854183381e-15	Cluster	1
chr1	101770000	101775000	chr1	101875000	101880000	72	0	3.23368854183381e-15	Cluster	1
chr1	101770000	101775000	chr1	101900000	101905000	48	0	3.23368854183381e-15	Cluster	1
chr1	101775000	101780000	chr1	101820000	101825000	44	0	3.23368854183381e-15	Cluster	1
chr1	101775000	101780000	chr1	101850000	101855000	19	0	0.00118445309969245	Cluster	0
chr1	101775000	101780000	chr1	101855000	101860000	19	0	0.00118445309969245	Cluster	0
chr1	101775000	101780000	chr1	101870000	101875000	72	0	3.23368854183381e-15	Cluster	1
chr1	101775000	101780000	chr1	101875000	101880000	72	0	3.23368854183381e-15	Cluster	1
chr1	101775000	101780000	chr1	101900000	101905000	48	0	3.23368854183381e-15	Cluster	1
chr1	101780000	101785000	chr1	101870000	101875000	25	0	1.44734625137722e-06	Cluster	0
chr1	101780000	101785000	chr1	101875000	101880000	25	0	1.44734625137722e-06	Cluster	0
chr1	101820000	101825000	chr1	101830000	101835000	32	0	3.33970386692846e-06	Singleton	0
chr1	101820000	101825000	chr1	101870000	101875000	61	0	3.23368854183381e-15	Cluster	1
chr1	101820000	101825000	chr1	101875000	101880000	61	0	3.23368854183381e-15	Cluster	1
chr1	101825000	101830000	chr1	101870000	101875000	23	0	0.000349969709491238	Cluster	0
chr1	101825000	101830000	chr1	101875000	101880000	23	0	0.000349969709491238	Cluster	0
chr1	101830000	101835000	chr1	101870000	101875000	23	0	0.000349969709491238	Cluster	0
chr1	101830000	101835000	chr1	101875000	101880000	23	0	0.000349969709491238	Cluster	0
chr1	101850000	101855000	chr1	101870000	101875000	83	0	3.23368854183381e-15	Cluster	1
chr1	101850000	101855000	chr1	101875000	101880000	83	0	3.23368854183381e-15	Cluster	1
chr1	101850000	101855000	chr1	101900000	101905000	40	0	3.77890213497691e-13	Cluster	0
chr1	101855000	101860000	chr1	101870000	101875000	83	0	3.23368854183381e-15	Cluster	1
chr1	101855000	101860000	chr1	101875000	101880000	83	0	3.23368854183381e-15	Cluster	1
chr1	101855000	101860000	chr1	101900000	101905000	40	0	3.77890213497691e-13	Cluster	0
chr1	101870000	101875000	chr1	101900000	101905000	161	0	3.23368854183381e-15	Cluster	1
chr1	101875000	101880000	chr1	101900000	101905000	161	0	3.23368854183381e-15	Cluster	1
chr1	108320000	108325000	chr1	108665000	108670000	20	0	3.23368854183381e-15	Cluster	1
chr1	108325000	108330000	chr1	108665000	108670000	20	0	3.23368854183381e-15	Cluster	1
chr1	108325000	108330000	chr1	108665000	108670000	43	0	3.23368854183381e-15	Cluster	1
chr1	108330000	108335000	chr1	108665000	108670000	43	0	3.23368854183381e-15	Cluster	1
chr1	109055000	109060000	chr1	109185000	109190000	26	0	3.27717671409671e-08	Singleton	0
chr1	109630000	109635000	chr1	109640000	109645000	30	0	2.28450913887339e-05	Cluster	1
chr1	109630000	109635000	chr1	109650000	109655000	22	0	0.00650138318649049	Cluster	0
chr1	109630000	109635000	chr1	109655000	109660000	22	0	0.00650138318649049	Cluster	0
chr1	109640000	109645000	chr1	109650000	109655000	25	0	0.00140112238201883	Cluster	0
chr1	109640000	109645000	chr1	109655000	109660000	25	0	0.00140112238201883	Cluster	0
chr1	109640000	109645000	chr1	109735000	109740000	17	0	0.00420173877420194	Cluster	0
chr1	109650000	109655000	chr1	109735000	109740000	23	0	3.04391692692374e-05	Cluster	1
chr1	109655000	109660000	chr1	109735000	109740000	23	0	3.04391692692374e-05	Cluster	1
chr1	109740000	109745000	chr1	110070000	110075000	13	0	3.23368854183381e-15	Cluster	1
chr1	109740000	109745000	chr1	110075000	110080000	13	0	3.23368854183381e-15	Cluster	1
chr1	109820000	109825000	chr1	109940000	109945000	27	0	1.54488365344987e-08	Singleton	0
chr1	109940000	109945000	chr1	110030000	110035000	26	0	3.62298403071132e-07	Cluster	1
chr1	109940000	109945000	chr1	110035000	110040000	26	0	3.62298403071132e-07	Cluster	1
chr1	110030000	110035000	chr1	110040000	110045000	61	0	3.23368854183381e-15	Singleton	0
chr1	110030000	110035000	chr1	110070000	110075000	126	0	3.23368854183381e-15	Cluster	1
chr1	110030000	110035000	chr1	110075000	110080000	126	0	3.23368854183381e-15	Cluster	1
chr1	110035000	110040000	chr1	110070000	110075000	126	0	3.23368854183381e-15	Cluster	1
chr1	110035000	110040000	chr1	110070000	110075000	25	0	0.000172830174650465	Cluster	0
chr1	110035000	110040000	chr1	110075000	110080000	126	0	3.23368854183381e-15	Cluster	1
chr1	110035000	110040000	chr1	110075000	110080000	25	0	0.000172830174650465	Cluster	0
chr1	110040000	110045000	chr1	110070000	110075000	25	0	0.000172830174650465	Cluster	0
chr1	110040000	110045000	chr1	110075000	110080000	25	0	0.000172830174650465	Cluster	0
chr1	110085000	110090000	chr1	110180000	110185000	26	0	3.14431094954572e-07	Cluster	1
chr1	110085000	110090000	chr1	110185000	110190000	26	0	3.14431094954572e-07	Cluster	1
chr1	110085000	110090000	chr1	110315000	110320000	30	0	3.23368854183381e-15	Singleton	0
chr1	110180000	110185000	chr1	110315000	110320000	34	0	1.37375650435491e-13	Cluster	0
chr1	110180000	110185000	chr1	110315000	110320000	82	0	3.23368854183381e-15	Cluster	1
chr1	110180000	110185000	chr1	110520000	110525000	15	0	3.23368854183381e-15	Cluster	1
chr1	110180000	110185000	chr1	110550000	110555000	16	0	3.23368854183381e-15	Singleton	0
chr1	110185000	110190000	chr1	110315000	110320000	82	0	3.23368854183381e-15	Cluster	1
chr1	110185000	110190000	chr1	110520000	110525000	15	0	3.23368854183381e-15	Cluster	1
chr1	110315000	110320000	chr1	110520000	110525000	91	0	3.23368854183381e-15	Cluster	1
chr1	110315000	110320000	chr1	110525000	110530000	36	0	3.23368854183381e-15	Cluster	1
chr1	110315000	110320000	chr1	110550000	110555000	70	0	3.23368854183381e-15	Singleton	0
chr1	110315000	110320000	chr1	110570000	110575000	12	0	5.51454934041075e-13	Singleton	0
chr1	110595000	110600000	chr1	110645000	110650000	31	0	4.09007020796449e-08	Singleton	0
chr1	110735000	110740000	chr1	110855000	110860000	20	0	0.000107836318768165	Cluster	0
chr1	110735000	110740000	chr1	110995000	111000000	21	0	3.23368854183381e-15	Cluster	1
chr1	110745000	110750000	chr1	110855000	110860000	28	0	8.33653486859779e-09	Cluster	0
chr1	110745000	110750000	chr1	110855000	110860000	42	0	3.23368854183381e-15	Cluster	1
chr1	110745000	110750000	chr1	110995000	111000000	25	0	3.23368854183381e-15	Cluster	1
chr1	110745000	110750000	chr1	110995000	111000000	14	0	6.26007764876329e-15	Cluster	0
chr1	110745000	110750000	chr1	111000000	111005000	25	0	3.23368854183381e-15	Cluster	1
chr1	110745000	110750000	chr1	111000000	111005000	14	0	3.23368854183381e-15	Cluster	1
chr1	110750000	110755000	chr1	110855000	110860000	42	0	3.23368854183381e-15	Cluster	1
chr1	110750000	110755000	chr1	110995000	111000000	14	0	6.26007764876329e-15	Cluster	0
chr1	110750000	110755000	chr1	111000000	111005000	14	0	3.23368854183381e-15	Cluster	1
chr1	111065000	111070000	chr1	111320000	111325000	14	0	3.23368854183381e-15	Cluster	1
chr1	111065000	111070000	chr1	111325000	111330000	14	0	3.23368854183381e-15	Cluster	1
chr1	111095000	111100000	chr1	111320000	111325000	17	0	6.82059537054486e-14	Cluster	1
chr1	111095000	111100000	chr1	111325000	111330000	17	0	6.82059537054486e-14	Cluster	1
chr1	111155000	111160000	chr1	111305000	111310000	31	0	5.92102027902719e-12	Cluster	0
chr1	111155000	111160000	chr1	111320000	111325000	53	0	3.23368854183381e-15	Cluster	1
chr1	111155000	111160000	chr1	111325000	111330000	53	0	3.23368854183381e-15	Cluster	1
chr1	111160000	111165000	chr1	111305000	111310000	23	0	8.02314696537814e-07	Cluster	0
chr1	111160000	111165000	chr1	111305000	111310000	31	0	5.92102027902719e-12	Cluster	0
chr1	111160000	111165000	chr1	111320000	111325000	53	0	3.23368854183381e-15	Cluster	1
chr1	111160000	111165000	chr1	111320000	111325000	24	0	9.80654758723286e-08	Cluster	0
chr1	111160000	111165000	chr1	111325000	111330000	53	0	3.23368854183381e-15	Cluster	1
chr1	111160000	111165000	chr1	111325000	111330000	24	0	9.80654758723286e-08	Cluster	0
chr1	111170000	111175000	chr1	111305000	111310000	53	0	3.23368854183381e-15	Cluster	1
chr1	111170000	111175000	chr1	111320000	111325000	49	0	3.23368854183381e-15	Cluster	1
chr1	111170000	111175000	chr1	111325000	111330000	49	0	3.23368854183381e-15	Cluster	1
chr1	111175000	111180000	chr1	111305000	111310000	26	0	3.28692863549251e-08	Cluster	0
chr1	111175000	111180000	chr1	111320000	111325000	31	0	7.02581060477455e-12	Cluster	0
chr1	111175000	111180000	chr1	111325000	111330000	31	0	7.02581060477455e-12	Cluster	0
chr1	111225000	111230000	chr1	111320000	111325000	16	0	0.00828343401540942	Cluster	1
chr1	111225000	111230000	chr1	111325000	111330000	16	0	0.00828343401540942	Cluster	1
chr1	111305000	111310000	chr1	111320000	111325000	53	0	3.23368854183381e-15	Cluster	1
chr1	111305000	111310000	chr1	111325000	111330000	53	0	3.23368854183381e-15	Cluster	1
chr1	111320000	111325000	chr1	111420000	111425000	16	0	0.00766021022685382	Cluster	1
chr1	111320000	111325000	chr1	111535000	111540000	22	0	2.24643892669591e-07	Cluster	1
chr1	111320000	111325000	chr1	111755000	111760000	14	0	3.23368854183381e-15	Cluster	1
chr1	111320000	111325000	chr1	111760000	111765000	14	0	3.23368854183381e-15	Cluster	1
chr1	111320000	111325000	chr1	111765000	111770000	14	0	3.23368854183381e-15	Cluster	1
chr1	111325000	111330000	chr1	111420000	111425000	16	0	0.00766021022685382	Cluster	1
chr1	111325000	111330000	chr1	111535000	111540000	22	0	2.24643892669591e-07	Cluster	1
chr1	111325000	111330000	chr1	111755000	111760000	14	0	3.23368854183381e-15	Cluster	1
chr1	111325000	111330000	chr1	111760000	111765000	14	0	3.23368854183381e-15	Cluster	1
chr1	111325000	111330000	chr1	111765000	111770000	14	0	3.23368854183381e-15	Cluster	1
chr1	111420000	111425000	chr1	111755000	111760000	16	0	3.23368854183381e-15	Cluster	1
chr1	111420000	111425000	chr1	111760000	111765000	16	0	3.23368854183381e-15	Cluster	1
chr1	111420000	111425000	chr1	111765000	111770000	16	0	3.23368854183381e-15	Cluster	1
chr1	111570000	111575000	chr1	111755000	111760000	27	0	3.74571591020573e-10	Cluster	1
chr1	111570000	111575000	chr1	111760000	111765000	27	0	3.74571591020573e-10	Cluster	1
chr1	111570000	111575000	chr1	111765000	111770000	27	0	3.74571591020573e-10	Cluster	1
chr1	111575000	111580000	chr1	111755000	111760000	27	0	3.74571591020573e-10	Cluster	1
chr1	111575000	111580000	chr1	111760000	111765000	27	0	3.74571591020573e-10	Cluster	1
chr1	111575000	111580000	chr1	111765000	111770000	27	0	3.74571591020573e-10	Cluster	1
chr1	111670000	111675000	chr1	111755000	111760000	24	0	4.51179061072433e-06	Cluster	0
chr1	111670000	111675000	chr1	111760000	111765000	24	0	4.51179061072433e-06	Cluster	0
chr1	111670000	111675000	chr1	111765000	111770000	24	0	4.51179061072433e-06	Cluster	0
chr1	111680000	111685000	chr1	111755000	111760000	75	0	3.23368854183381e-15	Cluster	1
chr1	111680000	111685000	chr1	111760000	111765000	75	0	3.23368854183381e-15	Cluster	1
chr1	111680000	111685000	chr1	111765000	111770000	75	0	3.23368854183381e-15	Cluster	1
chr1	111685000	111690000	chr1	111755000	111760000	29	0	5.17409372431914e-08	Cluster	0
chr1	111685000	111690000	chr1	111760000	111765000	29	0	5.17409372431914e-08	Cluster	0
chr1	111685000	111690000	chr1	111765000	111770000	29	0	5.17409372431914e-08	Cluster	0
chr1	111740000	111745000	chr1	111755000	111760000	76	0	3.23368854183381e-15	Cluster	1
chr1	111740000	111745000	chr1	111760000	111765000	76	0	3.23368854183381e-15	Cluster	1
chr1	111740000	111745000	chr1	111765000	111770000	76	0	3.23368854183381e-15	Cluster	1
chr1	111745000	111750000	chr1	111755000	111760000	118	0	3.23368854183381e-15	Cluster	1
chr1	111745000	111750000	chr1	111760000	111765000	118	0	3.23368854183381e-15	Cluster	1
chr1	111745000	111750000	chr1	111765000	111770000	118	0	3.23368854183381e-15	Cluster	1
chr1	111755000	111760000	chr1	111875000	111880000	91	0	3.23368854183381e-15	Cluster	1
chr1	111755000	111760000	chr1	111885000	111890000	31	0	3.46366140537103e-11	Cluster	0
chr1	111755000	111760000	chr1	111940000	111945000	41	0	3.23368854183381e-15	Cluster	1
chr1	111755000	111760000	chr1	111980000	111985000	18	0	1.12560604033196e-12	Cluster	1
chr1	111755000	111760000	chr1	112020000	112025000	17	0	3.23368854183381e-15	Cluster	1
chr1	111755000	111760000	chr1	112050000	112055000	28	0	3.23368854183381e-15	Cluster	1
chr1	111755000	111760000	chr1	112135000	112140000	16	0	3.23368854183381e-15	Cluster	1
chr1	111755000	111760000	chr1	112140000	112145000	35	0	3.23368854183381e-15	Cluster	1
chr1	111755000	111760000	chr1	112145000	112150000	35	0	3.23368854183381e-15	Cluster	1
chr1	111755000	111760000	chr1	112255000	112260000	14	0	3.23368854183381e-15	Cluster	1
chr1	111755000	111760000	chr1	112285000	112290000	22	0	3.23368854183381e-15	Cluster	1
chr1	111755000	111760000	chr1	112290000	112295000	22	0	3.23368854183381e-15	Cluster	1
chr1	111755000	111760000	chr1	112295000	112300000	41	0	3.23368854183381e-15	Cluster	1
chr1	111755000	111760000	chr1	112300000	112305000	41	0	3.23368854183381e-15	Cluster	1
chr1	111755000	111760000	chr1	112310000	112315000	19	0	3.23368854183381e-15	Cluster	1
chr1	111760000	111765000	chr1	111875000	111880000	91	0	3.23368854183381e-15	Cluster	1
chr1	111760000	111765000	chr1	111885000	111890000	31	0	3.46366140537103e-11	Cluster	0
chr1	111760000	111765000	chr1	111940000	111945000	41	0	3.23368854183381e-15	Cluster	1
chr1	111760000	111765000	chr1	111980000	111985000	18	0	1.12560604033196e-12	Cluster	1
chr1	111760000	111765000	chr1	112020000	112025000	17	0	3.23368854183381e-15	Cluster	1
chr1	111760000	111765000	chr1	112050000	112055000	28	0	3.23368854183381e-15	Cluster	1
chr1	111760000	111765000	chr1	112135000	112140000	16	0	3.23368854183381e-15	Cluster	1
chr1	111760000	111765000	chr1	112140000	112145000	35	0	3.23368854183381e-15	Cluster	1
chr1	111760000	111765000	chr1	112145000	112150000	35	0	3.23368854183381e-15	Cluster	1
chr1	111760000	111765000	chr1	112255000	112260000	14	0	3.23368854183381e-15	Cluster	1
chr1	111760000	111765000	chr1	112285000	112290000	22	0	3.23368854183381e-15	Cluster	1
chr1	111760000	111765000	chr1	112290000	112295000	22	0	3.23368854183381e-15	Cluster	1
chr1	111760000	111765000	chr1	112295000	112300000	41	0	3.23368854183381e-15	Cluster	1
chr1	111760000	111765000	chr1	112300000	112305000	41	0	3.23368854183381e-15	Cluster	1
chr1	111760000	111765000	chr1	112310000	112315000	19	0	3.23368854183381e-15	Cluster	1
chr1	111765000	111770000	chr1	111875000	111880000	91	0	3.23368854183381e-15	Cluster	1
chr1	111765000	111770000	chr1	111885000	111890000	31	0	3.46366140537103e-11	Cluster	0
chr1	111765000	111770000	chr1	111940000	111945000	41	0	3.23368854183381e-15	Cluster	1
chr1	111765000	111770000	chr1	111980000	111985000	18	0	1.12560604033196e-12	Cluster	1
chr1	111765000	111770000	chr1	112020000	112025000	17	0	3.23368854183381e-15	Cluster	1
chr1	111765000	111770000	chr1	112050000	112055000	28	0	3.23368854183381e-15	Cluster	1
chr1	111765000	111770000	chr1	112135000	112140000	16	0	3.23368854183381e-15	Cluster	1
chr1	111765000	111770000	chr1	112140000	112145000	35	0	3.23368854183381e-15	Cluster	1
chr1	111765000	111770000	chr1	112145000	112150000	35	0	3.23368854183381e-15	Cluster	1
chr1	111765000	111770000	chr1	112255000	112260000	14	0	3.23368854183381e-15	Cluster	1
chr1	111765000	111770000	chr1	112285000	112290000	22	0	3.23368854183381e-15	Cluster	1
chr1	111765000	111770000	chr1	112290000	112295000	22	0	3.23368854183381e-15	Cluster	1
chr1	111765000	111770000	chr1	112295000	112300000	41	0	3.23368854183381e-15	Cluster	1
chr1	111765000	111770000	chr1	112300000	112305000	41	0	3.23368854183381e-15	Cluster	1
chr1	111765000	111770000	chr1	112310000	112315000	19	0	3.23368854183381e-15	Cluster	1
chr1	112020000	112025000	chr1	112285000	112290000	25	0	3.23368854183381e-15	Cluster	1
chr1	112020000	112025000	chr1	112290000	112295000	25	0	3.23368854183381e-15	Cluster	1
chr1	112020000	112025000	chr1	112295000	112300000	29	0	3.23368854183381e-15	Cluster	1
chr1	112020000	112025000	chr1	112300000	112305000	29	0	3.23368854183381e-15	Cluster	1
chr1	112020000	112025000	chr1	112310000	112315000	26	0	3.23368854183381e-15	Cluster	1
chr1	112050000	112055000	chr1	112135000	112140000	22	0	6.59589009787926e-05	Cluster	0
chr1	112050000	112055000	chr1	112140000	112145000	42	0	3.23368854183381e-15	Cluster	1
chr1	112050000	112055000	chr1	112145000	112150000	42	0	3.23368854183381e-15	Cluster	1
chr1	112050000	112055000	chr1	112285000	112290000	26	0	3.23368854183381e-15	Cluster	1
chr1	112050000	112055000	chr1	112290000	112295000	26	0	3.23368854183381e-15	Cluster	1
chr1	112050000	112055000	chr1	112295000	112300000	28	0	3.23368854183381e-15	Cluster	1
chr1	112050000	112055000	chr1	112300000	112305000	28	0	3.23368854183381e-15	Cluster	1
chr1	112135000	112140000	chr1	112145000	112150000	115	0	3.23368854183381e-15	Cluster	1
chr1	112135000	112140000	chr1	112155000	112160000	26	0	0.000300875922535095	Cluster	0
chr1	112140000	112145000	chr1	112155000	112160000	55	0	3.23368854183381e-15	Cluster	1
chr1	112140000	112145000	chr1	112195000	112200000	25	0	2.39017815794371e-05	Cluster	1
chr1	112145000	112150000	chr1	112155000	112160000	55	0	3.23368854183381e-15	Cluster	1
chr1	112145000	112150000	chr1	112195000	112200000	25	0	2.39017815794371e-05	Cluster	1
chr1	112195000	112200000	chr1	112295000	112300000	18	0	0.00114500479310381	Cluster	1
chr1	112195000	112200000	chr1	112300000	112305000	18	0	0.00114500479310381	Cluster	1
chr1	112255000	112260000	chr1	112285000	112290000	30	0	1.95286268234928e-06	Cluster	0
chr1	112255000	112260000	chr1	112290000	112295000	30	0	1.95286268234928e-06	Cluster	0
chr1	112255000	112260000	chr1	112295000	112300000	33	0	1.19219511624739e-08	Cluster	1
chr1	112255000	112260000	chr1	112300000	112305000	33	0	1.19219511624739e-08	Cluster	1
chr1	112285000	112290000	chr1	112295000	112300000	53	0	3.23368854183381e-15	Cluster	1
chr1	112285000	112290000	chr1	112300000	112305000	53	0	3.23368854183381e-15	Cluster	1
chr1	112290000	112295000	chr1	112300000	112305000	53	0	3.23368854183381e-15	Cluster	1
chr1	112295000	112300000	chr1	112310000	112315000	37	0	1.55257150634261e-08	Cluster	0
chr1	112300000	112305000	chr1	112310000	112315000	37	0	1.55257150634261e-08	Cluster	0
chr1	112930000	112935000	chr1	113155000	113160000	28	0	3.23368854183381e-15	Singleton	0
chr1	112930000	112935000	chr1	113245000	113250000	32	0	3.23368854183381e-15	Cluster	1
chr1	112930000	112935000	chr1	113250000	113255000	32	0	3.23368854183381e-15	Cluster	1
chr1	112930000	112935000	chr1	113255000	113260000	19	0	3.23368854183381e-15	Cluster	1
chr1	112930000	112935000	chr1	113260000	113265000	19	0	3.23368854183381e-15	Cluster	1
chr1	112935000	112940000	chr1	113245000	113250000	13	0	3.23368854183381e-15	Cluster	1
chr1	112935000	112940000	chr1	113250000	113255000	13	0	3.23368854183381e-15	Cluster	1
chr1	113040000	113045000	chr1	113245000	113250000	22	0	2.85410797780245e-07	Cluster	1
chr1	113040000	113045000	chr1	113250000	113255000	22	0	2.85410797780245e-07	Cluster	1
chr1	113245000	113250000	chr1	113255000	113260000	35	0	1.71125446331423e-07	Cluster	1
chr1	113245000	113250000	chr1	113260000	113265000	35	0	1.71125446331423e-07	Cluster	1
chr1	113250000	113255000	chr1	113260000	113265000	35	0	1.71125446331423e-07	Cluster	1
chr1	113255000	113260000	chr1	113345000	113350000	42	0	3.23368854183381e-15	Cluster	1
chr1	113255000	113260000	chr1	113350000	113355000	44	0	3.23368854183381e-15	Cluster	1
chr1	113255000	113260000	chr1	113585000	113590000	41	0	3.23368854183381e-15	Cluster	1
chr1	113255000	113260000	chr1	113615000	113620000	24	0	3.23368854183381e-15	Cluster	1
chr1	113260000	113265000	chr1	113345000	113350000	42	0	3.23368854183381e-15	Cluster	1
chr1	113260000	113265000	chr1	113350000	113355000	44	0	3.23368854183381e-15	Cluster	1
chr1	113260000	113265000	chr1	113585000	113590000	41	0	3.23368854183381e-15	Cluster	1
chr1	113260000	113265000	chr1	113615000	113620000	24	0	3.23368854183381e-15	Cluster	1
chr1	113350000	113355000	chr1	113585000	113590000	21	0	3.23368854183381e-15	Singleton	0
chr1	113350000	113355000	chr1	113615000	113620000	12	0	6.27716011061858e-14	Singleton	0
chr1	113420000	113425000	chr1	113585000	113590000	73	0	3.23368854183381e-15	Singleton	0
chr1	113420000	113425000	chr1	113615000	113620000	22	0	4.53477104564135e-07	Singleton	0
chr1	114375000	114380000	chr1	114445000	114450000	30	0	2.24595102522938e-08	Singleton	0
chr1	114400000	114405000	chr1	114445000	114450000	28	0	2.37898348123289e-06	Singleton	0
chr1	114520000	114525000	chr1	114825000	114830000	15	0	3.23368854183381e-15	Singleton	0
chr1	115520000	115525000	chr1	115655000	115660000	26	0	3.124567554598e-08	Singleton	0
chr1	115680000	115685000	chr1	116135000	116140000	17	0	3.23368854183381e-15	Singleton	0
chr1	116245000	116250000	chr1	116310000	116315000	22	0	0.000224042510204221	Cluster	0
chr1	116260000	116265000	chr1	116305000	116310000	21	0	0.00147781767894106	Cluster	0
chr1	116260000	116265000	chr1	116310000	116315000	39	0	5.88571232045388e-13	Cluster	1
chr1	116260000	116265000	chr1	116520000	116525000	22	0	3.23368854183381e-15	Singleton	0
chr1	116310000	116315000	chr1	116520000	116525000	18	0	3.83239957861048e-05	Singleton	0
chr1	116350000	116355000	chr1	116520000	116525000	36	0	3.23368854183381e-15	Singleton	0
chr1	116920000	116925000	chr1	117100000	117105000	14	0	0.00474612456222185	Cluster	0
chr1	116920000	116925000	chr1	117110000	117115000	16	0	0.000510955373662992	Cluster	1
chr1	116920000	116925000	chr1	117115000	117120000	16	0	0.000510955373662992	Cluster	1
chr1	117100000	117105000	chr1	117110000	117115000	28	0	0.000140999298645445	Cluster	1
chr1	117100000	117105000	chr1	117115000	117120000	28	0	0.000140999298645445	Cluster	1
chr1	117110000	117115000	chr1	117275000	117280000	16	0	0.00115572809028147	Cluster	1
chr1	117110000	117115000	chr1	117280000	117285000	16	0	0.00115572809028147	Cluster	1
chr1	117110000	117115000	chr1	117360000	117365000	22	0	3.23368854183381e-15	Cluster	1
chr1	117115000	117120000	chr1	117275000	117280000	16	0	0.00115572809028147	Cluster	1
chr1	117115000	117120000	chr1	117280000	117285000	16	0	0.00115572809028147	Cluster	1
chr1	117115000	117120000	chr1	117360000	117365000	22	0	3.23368854183381e-15	Cluster	1
chr1	117265000	117270000	chr1	117275000	117280000	26	0	0.000599296688943485	Cluster	1
chr1	117265000	117270000	chr1	117280000	117285000	26	0	0.000599296688943485	Cluster	1
chr1	117265000	117270000	chr1	117360000	117365000	17	0	0.00398343803252376	Cluster	0
chr1	117275000	117280000	chr1	117360000	117365000	72	0	3.23368854183381e-15	Cluster	1
chr1	117275000	117280000	chr1	117420000	117425000	21	0	9.95937456755932e-06	Cluster	1
chr1	117275000	117280000	chr1	117595000	117600000	20	0	3.23368854183381e-15	Cluster	1
chr1	117280000	117285000	chr1	117360000	117365000	72	0	3.23368854183381e-15	Cluster	1
chr1	117280000	117285000	chr1	117420000	117425000	21	0	9.95937456755932e-06	Cluster	1
chr1	117280000	117285000	chr1	117595000	117600000	20	0	3.23368854183381e-15	Cluster	1
chr1	117360000	117365000	chr1	117595000	117600000	12	0	1.40414322065572e-10	Singleton	0
chr1	118075000	118080000	chr1	118215000	118220000	23	0	1.04918808741161e-06	Singleton	0
chr1	119815000	119820000	chr1	119910000	119915000	29	0	9.31965313995948e-09	Cluster	1
chr1	119825000	119830000	chr1	119910000	119915000	25	0	2.97551698583582e-06	Cluster	0
chr1	120150000	120155000	chr1	120205000	120210000	55	0	3.23368854183381e-15	Cluster	1
chr1	120150000	120155000	chr1	120215000	120220000	35	0	5.2765178470881e-11	Cluster	0
chr1	120155000	120160000	chr1	120205000	120210000	55	0	3.23368854183381e-15	Cluster	1
chr1	120155000	120160000	chr1	120215000	120220000	35	0	5.2765178470881e-11	Cluster	0
chr1	144915000	144920000	chr1	144930000	144935000	30	0	2.05961445156457e-05	Singleton	0
chr1	144915000	144920000	chr1	145055000	145060000	20	0	3.23267007184429e-05	Cluster	1
chr1	144915000	144920000	chr1	145060000	145065000	20	0	3.23267007184429e-05	Cluster	1
chr1	144995000	145000000	chr1	145010000	145015000	33	0	1.23560422209554e-06	Cluster	1
chr1	145000000	145005000	chr1	145010000	145015000	33	0	1.23560422209554e-06	Cluster	1
chr1	145040000	145045000	chr1	145050000	145055000	39	0	1.80416302211798e-09	Cluster	0
chr1	145040000	145045000	chr1	145055000	145060000	39	0	1.80416302211798e-09	Cluster	0
chr1	145040000	145045000	chr1	145055000	145060000	33	0	1.16019012228483e-06	Cluster	0
chr1	145040000	145045000	chr1	145060000	145065000	33	0	1.16019012228483e-06	Cluster	0
chr1	145045000	145050000	chr1	145055000	145060000	39	0	1.80416302211798e-09	Cluster	0
chr1	145045000	145050000	chr1	145055000	145060000	33	0	1.16019012228483e-06	Cluster	0
chr1	145045000	145050000	chr1	145060000	145065000	33	0	1.16019012228483e-06	Cluster	0
chr1	145055000	145060000	chr1	145065000	145070000	55	0	3.23368854183381e-15	Cluster	1
chr1	145070000	145075000	chr1	145080000	145085000	36	0	6.56318870808285e-08	Cluster	0
chr1	145420000	145425000	chr1	145455000	145460000	20	0	0.00837893191382972	Cluster	0
chr1	145425000	145430000	chr1	145455000	145460000	132	0	3.23368854183381e-15	Cluster	1
chr1	145455000	145460000	chr1	145585000	145590000	20	0	5.50803350805887e-05	Singleton	0
chr1	145575000	145580000	chr1	145585000	145590000	29	0	5.71305262455923e-05	Singleton	0
chr1	146745000	146750000	chr1	146860000	146865000	27	0	2.13197010540486e-08	Singleton	0
chr1	147110000	147115000	chr1	147360000	147365000	14	0	3.23368854183381e-15	Cluster	1
chr1	147110000	147115000	chr1	147365000	147370000	14	0	3.23368854183381e-15	Cluster	1
chr1	149855000	149860000	chr1	149930000	149935000	18	0	0.00343942661579118	Cluster	1
chr1	149855000	149860000	chr1	150130000	150135000	30	0	3.23368854183381e-15	Cluster	1
chr1	149855000	149860000	chr1	150135000	150140000	30	0	3.23368854183381e-15	Cluster	1
chr1	149855000	149860000	chr1	150140000	150145000	30	0	3.23368854183381e-15	Cluster	1
chr1	149860000	149865000	chr1	149930000	149935000	18	0	0.00343942661579118	Cluster	1
chr1	149860000	149865000	chr1	150130000	150135000	30	0	3.23368854183381e-15	Cluster	1
chr1	149860000	149865000	chr1	150135000	150140000	30	0	3.23368854183381e-15	Cluster	1
chr1	149860000	149865000	chr1	150140000	150145000	30	0	3.23368854183381e-15	Cluster	1
chr1	149930000	149935000	chr1	150020000	150025000	25	0	1.74106242549337e-06	Singleton	0
chr1	149930000	149935000	chr1	150130000	150135000	34	0	3.23368854183381e-15	Cluster	1
chr1	149930000	149935000	chr1	150135000	150140000	34	0	3.23368854183381e-15	Cluster	1
chr1	149930000	149935000	chr1	150140000	150145000	34	0	3.23368854183381e-15	Cluster	1
chr1	150040000	150045000	chr1	150130000	150135000	112	0	3.23368854183381e-15	Cluster	1
chr1	150040000	150045000	chr1	150135000	150140000	112	0	3.23368854183381e-15	Cluster	1
chr1	150040000	150045000	chr1	150140000	150145000	112	0	3.23368854183381e-15	Cluster	1
chr1	150040000	150045000	chr1	150155000	150160000	16	0	0.00450070401679008	Cluster	0
chr1	150045000	150050000	chr1	150130000	150135000	112	0	3.23368854183381e-15	Cluster	1
chr1	150045000	150050000	chr1	150135000	150140000	112	0	3.23368854183381e-15	Cluster	1
chr1	150045000	150050000	chr1	150140000	150145000	112	0	3.23368854183381e-15	Cluster	1
chr1	150045000	150050000	chr1	150155000	150160000	16	0	0.00450070401679008	Cluster	0
chr1	150130000	150135000	chr1	150155000	150160000	29	0	2.6573737266153e-05	Cluster	1
chr1	150135000	150140000	chr1	150155000	150160000	29	0	2.6573737266153e-05	Cluster	1
chr1	150140000	150145000	chr1	150155000	150160000	29	0	2.6573737266153e-05	Cluster	1
chr1	150225000	150230000	chr1	150250000	150255000	27	0	9.571322115422e-05	Singleton	0
chr1	150530000	150535000	chr1	150550000	150555000	58	0	3.23368854183381e-15	Cluster	1
chr1	150530000	150535000	chr1	150590000	150595000	51	0	3.23368854183381e-15	Cluster	1
chr1	150530000	150535000	chr1	150785000	150790000	12	0	1.20475183784323e-12	Cluster	1
chr1	150535000	150540000	chr1	150550000	150555000	58	0	3.23368854183381e-15	Cluster	1
chr1	150535000	150540000	chr1	150590000	150595000	51	0	3.23368854183381e-15	Cluster	1
chr1	150535000	150540000	chr1	150785000	150790000	12	0	1.20475183784323e-12	Cluster	1
chr1	150550000	150555000	chr1	150590000	150595000	24	0	0.000222283113372255	Cluster	0
chr1	151070000	151075000	chr1	151125000	151130000	52	0	3.23368854183381e-15	Singleton	0
chr1	151165000	151170000	chr1	151220000	151225000	26	0	8.83684161034023e-06	Singleton	0
chr1	151270000	151275000	chr1	151370000	151375000	38	0	6.26007764876329e-15	Singleton	0
chr1	151270000	151275000	chr1	151705000	151710000	12	0	3.23368854183381e-15	Singleton	0
chr1	151565000	151570000	chr1	151805000	151810000	24	0	3.23368854183381e-15	Singleton	0
chr1	151860000	151865000	chr1	151965000	151970000	20	0	0.000161148726122061	Cluster	1
chr1	151860000	151865000	chr1	151970000	151975000	20	0	0.000161148726122061	Cluster	1
chr1	152025000	152030000	chr1	152150000	152155000	29	0	4.33930913914816e-10	Cluster	1
chr1	152025000	152030000	chr1	152155000	152160000	29	0	4.33930913914816e-10	Cluster	1
chr1	152110000	152115000	chr1	152150000	152155000	24	0	0.000175096194369088	Cluster	1
chr1	152110000	152115000	chr1	152155000	152160000	24	0	0.000175096194369088	Cluster	1
chr1	152150000	152155000	chr1	152160000	152165000	72	0	3.23368854183381e-15	Singleton	0
chr1	152150000	152155000	chr1	152410000	152415000	17	0	3.23368854183381e-15	Cluster	1
chr1	152150000	152155000	chr1	152430000	152435000	14	0	3.23368854183381e-15	Cluster	1
chr1	152155000	152160000	chr1	152410000	152415000	17	0	3.23368854183381e-15	Cluster	1
chr1	152155000	152160000	chr1	152410000	152415000	22	0	3.23368854183381e-15	Cluster	1
chr1	152155000	152160000	chr1	152430000	152435000	14	0	3.23368854183381e-15	Cluster	1
chr1	152155000	152160000	chr1	152430000	152435000	25	0	3.23368854183381e-15	Cluster	1
chr1	152160000	152165000	chr1	152410000	152415000	22	0	3.23368854183381e-15	Cluster	1
chr1	152160000	152165000	chr1	152430000	152435000	25	0	3.23368854183381e-15	Cluster	1
chr1	152840000	152845000	chr1	152895000	152900000	30	0	1.06811081935176e-07	Singleton	0
chr1	152840000	152845000	chr1	153160000	153165000	13	0	3.23368854183381e-15	Cluster	1
chr1	152840000	152845000	chr1	153165000	153170000	13	0	3.23368854183381e-15	Cluster	1
chr1	153320000	153325000	chr1	153375000	153380000	24	0	7.58156314019504e-05	Cluster	1
chr1	153320000	153325000	chr1	153465000	153470000	32	0	1.93404429173044e-12	Cluster	1
chr1	153320000	153325000	chr1	153480000	153485000	27	0	1.70817533311954e-09	Cluster	0
chr1	153325000	153330000	chr1	153375000	153380000	24	0	7.58156314019504e-05	Cluster	1
chr1	153325000	153330000	chr1	153465000	153470000	25	0	8.17510147055243e-08	Cluster	0
chr1	153325000	153330000	chr1	153465000	153470000	32	0	1.93404429173044e-12	Cluster	1
chr1	153325000	153330000	chr1	153480000	153485000	27	0	1.70817533311954e-09	Cluster	0
chr1	153480000	153485000	chr1	153540000	153545000	81	0	3.23368854183381e-15	Cluster	1
chr1	153480000	153485000	chr1	153540000	153545000	30	0	3.91688892349788e-08	Cluster	0
chr1	153480000	153485000	chr1	153545000	153550000	30	0	3.91688892349788e-08	Cluster	0
chr1	153480000	153485000	chr1	153590000	153595000	24	0	1.77457079834092e-06	Singleton	0
chr1	153480000	153485000	chr1	153720000	153725000	19	0	3.23368854183381e-15	Singleton	0
chr1	153540000	153545000	chr1	153590000	153595000	30	0	3.38645881575826e-07	Cluster	1
chr1	153545000	153550000	chr1	153590000	153595000	30	0	3.38645881575826e-07	Cluster	1
chr1	153650000	153655000	chr1	153720000	153725000	120	0	3.23368854183381e-15	Singleton	0
chr1	153650000	153655000	chr1	153915000	153920000	12	0	2.95440956341074e-14	Singleton	0
chr1	153650000	153655000	chr1	153940000	153945000	12	0	3.23368854183381e-15	Cluster	1
chr1	153650000	153655000	chr1	153955000	153960000	28	0	3.23368854183381e-15	Cluster	1
chr1	153765000	153770000	chr1	153890000	153895000	19	0	0.000212572298838466	Cluster	1
chr1	153765000	153770000	chr1	153940000	153945000	14	0	0.00577450384449582	Cluster	0
chr1	153765000	153770000	chr1	153955000	153960000	21	0	1.82648492880664e-06	Cluster	1
chr1	153770000	153775000	chr1	153890000	153895000	19	0	0.000212572298838466	Cluster	1
chr1	153770000	153775000	chr1	153940000	153945000	14	0	0.00577450384449582	Cluster	0
chr1	153770000	153775000	chr1	153955000	153960000	21	0	1.82648492880664e-06	Cluster	1
chr1	153775000	153780000	chr1	153955000	153960000	17	0	0.000272154117158865	Cluster	0
chr1	153790000	153795000	chr1	153955000	153960000	15	0	0.00281741612407643	Cluster	0
chr1	154155000	154160000	chr1	154240000	154245000	23	0	2.31147208498089e-05	Singleton	0
chr1	154320000	154325000	chr1	154375000	154380000	19	0	0.00494495187991475	Cluster	1
chr1	154320000	154325000	chr1	154380000	154385000	19	0	0.00494495187991475	Cluster	1
chr1	154325000	154330000	chr1	154375000	154380000	19	0	0.00494495187991475	Cluster	1
chr1	154325000	154330000	chr1	154380000	154385000	19	0	0.00494495187991475	Cluster	1
chr1	154375000	154380000	chr1	154435000	154440000	19	0	0.00323798478311276	Cluster	1
chr1	154375000	154380000	chr1	154450000	154455000	18	0	0.00428761344120153	Cluster	0
chr1	154380000	154385000	chr1	154435000	154440000	19	0	0.00323798478311276	Cluster	1
chr1	154380000	154385000	chr1	154450000	154455000	18	0	0.00428761344120153	Cluster	0
chr1	154530000	154535000	chr1	154850000	154855000	14	0	3.23368854183381e-15	Singleton	0
chr1	154640000	154645000	chr1	154850000	154855000	20	0	3.45589186980245e-06	Singleton	0
chr1	154640000	154645000	chr1	154915000	154920000	14	0	3.23368854183381e-15	Singleton	0
chr1	154755000	154760000	chr1	154775000	154780000	22	0	0.00747687672486421	Cluster	0
chr1	154760000	154765000	chr1	154775000	154780000	30	0	2.33049377137668e-05	Cluster	1
chr1	154760000	154765000	chr1	154830000	154835000	35	0	2.0895589721474e-11	Cluster	1
chr1	154760000	154765000	chr1	154835000	154840000	35	0	2.0895589721474e-11	Cluster	1
chr1	155020000	155025000	chr1	155030000	155035000	51	0	3.23368854183381e-15	Cluster	1
chr1	155020000	155025000	chr1	155035000	155040000	51	0	3.23368854183381e-15	Cluster	1
chr1	155020000	155025000	chr1	155055000	155060000	20	0	0.00925775207215773	Cluster	0
chr1	155020000	155025000	chr1	155060000	155065000	20	0	0.00925775207215773	Cluster	0
chr1	155025000	155030000	chr1	155035000	155040000	51	0	3.23368854183381e-15	Cluster	1
chr1	155025000	155030000	chr1	155055000	155060000	20	0	0.00925775207215773	Cluster	0
chr1	155025000	155030000	chr1	155060000	155065000	20	0	0.00925775207215773	Cluster	0
chr1	155030000	155035000	chr1	155055000	155060000	57	0	3.23368854183381e-15	Cluster	1
chr1	155030000	155035000	chr1	155060000	155065000	57	0	3.23368854183381e-15	Cluster	1
chr1	155030000	155035000	chr1	155140000	155145000	17	0	0.00221179368527085	Cluster	1
chr1	155035000	155040000	chr1	155055000	155060000	57	0	3.23368854183381e-15	Cluster	1
chr1	155035000	155040000	chr1	155060000	155065000	57	0	3.23368854183381e-15	Cluster	1
chr1	155035000	155040000	chr1	155140000	155145000	17	0	0.00221179368527085	Cluster	1
chr1	155055000	155060000	chr1	155065000	155070000	62	0	3.23368854183381e-15	Singleton	0
chr1	155055000	155060000	chr1	155140000	155145000	36	0	7.5945580781475e-13	Cluster	0
chr1	155060000	155065000	chr1	155140000	155145000	36	0	7.5945580781475e-13	Cluster	0
chr1	155060000	155065000	chr1	155140000	155145000	66	0	3.23368854183381e-15	Cluster	1
chr1	155060000	155065000	chr1	155145000	155150000	22	0	6.21865054284979e-05	Cluster	0
chr1	155060000	155065000	chr1	155195000	155200000	18	0	0.000395599097739491	Cluster	1
chr1	155065000	155070000	chr1	155140000	155145000	66	0	3.23368854183381e-15	Cluster	1
chr1	155065000	155070000	chr1	155145000	155150000	22	0	6.21865054284979e-05	Cluster	0
chr1	155065000	155070000	chr1	155195000	155200000	18	0	0.000395599097739491	Cluster	1
chr1	155175000	155180000	chr1	155195000	155200000	75	0	3.23368854183381e-15	Singleton	0
chr1	155900000	155905000	chr1	155955000	155960000	26	0	8.91915554799206e-06	Cluster	0
chr1	155905000	155910000	chr1	155915000	155920000	34	0	5.18803169228117e-07	Cluster	1
chr1	155905000	155910000	chr1	155955000	155960000	26	0	8.91915554799206e-06	Cluster	0
chr1	155905000	155910000	chr1	155955000	155960000	61	0	3.23368854183381e-15	Cluster	1
chr1	155905000	155910000	chr1	156035000	156040000	31	0	3.35676077969431e-11	Singleton	0
chr1	155915000	155920000	chr1	155930000	155935000	28	0	0.00014348028674739	Cluster	0
chr1	155915000	155920000	chr1	155955000	155960000	31	0	1.30082275829773e-07	Cluster	0
chr1	156060000	156065000	chr1	156090000	156095000	22	0	0.00210768561025454	Cluster	0
chr1	156060000	156065000	chr1	156100000	156105000	114	0	3.23368854183381e-15	Cluster	1
chr1	156060000	156065000	chr1	156110000	156115000	26	0	1.35985817710518e-05	Cluster	0
chr1	156060000	156065000	chr1	156110000	156115000	24	0	6.17564413404971e-05	Cluster	0
chr1	156060000	156065000	chr1	156115000	156120000	24	0	6.17564413404971e-05	Cluster	0
chr1	156060000	156065000	chr1	156285000	156290000	17	0	6.26007764876329e-15	Cluster	1
chr1	156065000	156070000	chr1	156090000	156095000	45	0	4.36185260808162e-14	Cluster	0
chr1	156065000	156070000	chr1	156100000	156105000	129	0	3.23368854183381e-15	Cluster	1
chr1	156065000	156070000	chr1	156285000	156290000	12	0	1.94557862413542e-07	Cluster	0
chr1	156325000	156330000	chr1	156410000	156415000	22	0	5.08826002963597e-05	Cluster	1
chr1	156325000	156330000	chr1	156415000	156420000	22	0	5.08826002963597e-05	Cluster	1
chr1	156350000	156355000	chr1	156385000	156390000	22	0	0.00182677391154776	Cluster	1
chr1	156350000	156355000	chr1	156410000	156415000	88	0	3.23368854183381e-15	Cluster	1
chr1	156350000	156355000	chr1	156415000	156420000	88	0	3.23368854183381e-15	Cluster	1
chr1	156350000	156355000	chr1	156575000	156580000	50	0	3.23368854183381e-15	Cluster	1
chr1	156350000	156355000	chr1	156625000	156630000	12	0	9.32036508238436e-15	Cluster	1
chr1	156350000	156355000	chr1	156630000	156635000	12	0	9.32036508238436e-15	Cluster	1
chr1	156355000	156360000	chr1	156385000	156390000	22	0	0.00182677391154776	Cluster	1
chr1	156355000	156360000	chr1	156410000	156415000	88	0	3.23368854183381e-15	Cluster	1
chr1	156355000	156360000	chr1	156415000	156420000	88	0	3.23368854183381e-15	Cluster	1
chr1	156355000	156360000	chr1	156575000	156580000	50	0	3.23368854183381e-15	Cluster	1
chr1	156355000	156360000	chr1	156625000	156630000	12	0	9.32036508238436e-15	Cluster	1
chr1	156355000	156360000	chr1	156630000	156635000	12	0	9.32036508238436e-15	Cluster	1
chr1	156410000	156415000	chr1	156575000	156580000	20	0	1.58761205377596e-05	Cluster	0
chr1	156410000	156415000	chr1	156625000	156630000	14	0	0.00205400512716202	Cluster	1
chr1	156410000	156415000	chr1	156630000	156635000	14	0	0.00205400512716202	Cluster	1
chr1	156415000	156420000	chr1	156575000	156580000	20	0	1.58761205377596e-05	Cluster	0
chr1	156415000	156420000	chr1	156625000	156630000	14	0	0.00205400512716202	Cluster	1
chr1	156415000	156420000	chr1	156630000	156635000	14	0	0.00205400512716202	Cluster	1
chr1	156425000	156430000	chr1	156575000	156580000	31	0	5.45718900232623e-12	Cluster	1
chr1	156450000	156455000	chr1	156575000	156580000	36	0	9.32036508238436e-15	Singleton	0
chr1	156550000	156555000	chr1	156575000	156580000	32	0	9.99043643929013e-07	Singleton	0
chr1	156575000	156580000	chr1	156625000	156630000	37	0	2.52104112516542e-11	Cluster	1
chr1	156575000	156580000	chr1	156630000	156635000	37	0	2.52104112516542e-11	Cluster	1
chr1	156595000	156600000	chr1	156625000	156630000	75	0	3.23368854183381e-15	Cluster	1
chr1	156595000	156600000	chr1	156630000	156635000	75	0	3.23368854183381e-15	Cluster	1
chr1	156595000	156600000	chr1	156645000	156650000	34	0	8.78536644385616e-10	Cluster	0
chr1	156625000	156630000	chr1	156645000	156650000	86	0	3.23368854183381e-15	Cluster	1
chr1	156625000	156630000	chr1	156655000	156660000	41	0	3.08426187977755e-12	Cluster	0
chr1	156625000	156630000	chr1	156695000	156700000	48	0	3.23368854183381e-15	Cluster	1
chr1	156625000	156630000	chr1	156825000	156830000	23	0	7.85287544297479e-08	Cluster	1
chr1	156625000	156630000	chr1	156830000	156835000	23	0	7.85287544297479e-08	Cluster	1
chr1	156630000	156635000	chr1	156645000	156650000	86	0	3.23368854183381e-15	Cluster	1
chr1	156630000	156635000	chr1	156655000	156660000	41	0	3.08426187977755e-12	Cluster	0
chr1	156630000	156635000	chr1	156695000	156700000	48	0	3.23368854183381e-15	Cluster	1
chr1	156630000	156635000	chr1	156825000	156830000	23	0	7.85287544297479e-08	Cluster	1
chr1	156630000	156635000	chr1	156830000	156835000	23	0	7.85287544297479e-08	Cluster	1
chr1	156655000	156660000	chr1	156695000	156700000	30	0	8.37934984631293e-07	Singleton	0
chr1	156655000	156660000	chr1	156825000	156830000	15	0	0.00220286315485626	Cluster	1
chr1	156655000	156660000	chr1	156830000	156835000	15	0	0.00220286315485626	Cluster	1
chr1	156695000	156700000	chr1	156825000	156830000	28	0	1.81969198460229e-09	Cluster	1
chr1	156695000	156700000	chr1	156830000	156835000	28	0	1.81969198460229e-09	Cluster	1
chr1	156695000	156700000	chr1	156855000	156860000	17	0	0.000400105865173433	Cluster	1
chr1	156695000	156700000	chr1	156860000	156865000	17	0	0.000400105865173433	Cluster	1
chr1	156765000	156770000	chr1	156825000	156830000	30	0	4.02007483385893e-08	Cluster	1
chr1	156765000	156770000	chr1	156830000	156835000	30	0	4.02007483385893e-08	Cluster	1
chr1	156825000	156830000	chr1	156855000	156860000	30	0	2.4215995256522e-06	Cluster	1
chr1	156825000	156830000	chr1	156860000	156865000	30	0	2.4215995256522e-06	Cluster	1
chr1	156830000	156835000	chr1	156855000	156860000	30	0	2.4215995256522e-06	Cluster	1
chr1	156830000	156835000	chr1	156860000	156865000	30	0	2.4215995256522e-06	Cluster	1
chr1	157130000	157135000	chr1	157455000	157460000	26	0	3.23368854183381e-15	Cluster	1
chr1	157130000	157135000	chr1	157460000	157465000	26	0	3.23368854183381e-15	Cluster	1
chr1	157140000	157145000	chr1	157455000	157460000	15	0	3.23368854183381e-15	Cluster	1
chr1	157140000	157145000	chr1	157460000	157465000	15	0	3.23368854183381e-15	Cluster	1
chr1	157140000	157145000	chr1	157460000	157465000	23	0	3.23368854183381e-15	Cluster	1
chr1	157140000	157145000	chr1	157465000	157470000	23	0	3.23368854183381e-15	Cluster	1
chr1	157160000	157165000	chr1	157345000	157350000	21	0	2.18590869515959e-06	Singleton	0
chr1	157160000	157165000	chr1	157455000	157460000	59	0	3.23368854183381e-15	Cluster	1
chr1	157160000	157165000	chr1	157460000	157465000	59	0	3.23368854183381e-15	Cluster	1
chr1	157160000	157165000	chr1	157460000	157465000	13	0	3.23368854183381e-15	Cluster	1
chr1	157160000	157165000	chr1	157465000	157470000	13	0	3.23368854183381e-15	Cluster	1
chr1	157335000	157340000	chr1	157455000	157460000	53	0	3.23368854183381e-15	Cluster	1
chr1	157335000	157340000	chr1	157460000	157465000	53	0	3.23368854183381e-15	Cluster	1
chr1	157335000	157340000	chr1	157460000	157465000	29	0	1.02209037244069e-09	Cluster	0
chr1	157335000	157340000	chr1	157465000	157470000	29	0	1.02209037244069e-09	Cluster	0
chr1	157340000	157345000	chr1	157455000	157460000	53	0	3.23368854183381e-15	Cluster	1
chr1	157340000	157345000	chr1	157460000	157465000	53	0	3.23368854183381e-15	Cluster	1
chr1	157340000	157345000	chr1	157460000	157465000	29	0	1.02209037244069e-09	Cluster	0
chr1	157340000	157345000	chr1	157465000	157470000	29	0	1.02209037244069e-09	Cluster	0
chr1	157345000	157350000	chr1	157455000	157460000	120	0	3.23368854183381e-15	Cluster	1
chr1	157345000	157350000	chr1	157460000	157465000	120	0	3.23368854183381e-15	Cluster	1
chr1	157345000	157350000	chr1	157460000	157465000	28	0	5.66253849404606e-09	Cluster	0
chr1	157345000	157350000	chr1	157465000	157470000	28	0	5.66253849404606e-09	Cluster	0
chr1	157455000	157460000	chr1	157465000	157470000	113	0	3.23368854183381e-15	Singleton	0
chr1	158475000	158480000	chr1	158965000	158970000	23	0	3.23368854183381e-15	Singleton	0
chr1	158760000	158765000	chr1	158965000	158970000	44	0	3.23368854183381e-15	Singleton	0
chr1	158760000	158765000	chr1	159035000	159040000	12	0	6.26007764876329e-15	Cluster	1
chr1	158760000	158765000	chr1	159040000	159045000	12	0	6.26007764876329e-15	Cluster	1
chr1	158965000	158970000	chr1	158975000	158980000	53	0	3.23368854183381e-15	Singleton	0
chr1	158965000	158970000	chr1	159035000	159040000	27	0	7.59804998185268e-07	Cluster	1
chr1	158965000	158970000	chr1	159040000	159045000	27	0	7.59804998185268e-07	Cluster	1
chr1	159100000	159105000	chr1	159180000	159185000	36	0	1.68471656980756e-12	Singleton	0
chr1	159130000	159135000	chr1	159165000	159170000	45	0	3.23368854183381e-15	Cluster	1
chr1	159130000	159135000	chr1	159180000	159185000	77	0	3.23368854183381e-15	Cluster	1
chr1	159165000	159170000	chr1	159180000	159185000	30	0	2.57156758881763e-05	Singleton	0
chr1	159750000	159755000	chr1	159860000	159865000	26	0	1.34398840395754e-07	Cluster	0
chr1	159765000	159770000	chr1	159860000	159865000	51	0	3.23368854183381e-15	Cluster	1
chr1	159765000	159770000	chr1	159975000	159980000	24	0	1.18177241322684e-08	Singleton	0
chr1	159905000	159910000	chr1	159975000	159980000	28	0	2.25520405351664e-07	Singleton	0
chr1	160015000	160020000	chr1	160045000	160050000	36	0	2.32782818862138e-09	Cluster	0
chr1	160015000	160020000	chr1	160050000	160055000	36	0	6.55750301571803e-10	Cluster	1
chr1	160015000	160020000	chr1	160055000	160060000	36	0	6.55750301571803e-10	Cluster	1
chr1	160015000	160020000	chr1	160260000	160265000	12	0	8.1264405165212e-12	Singleton	0
chr1	160045000	160050000	chr1	160055000	160060000	55	0	3.23368854183381e-15	Singleton	0
chr1	160050000	160055000	chr1	160260000	160265000	15	0	0.00109649298916765	Cluster	0
chr1	160055000	160060000	chr1	160260000	160265000	15	0	0.00109649298916765	Cluster	0
chr1	160070000	160075000	chr1	160260000	160265000	29	0	1.190886753081e-11	Cluster	1
chr1	160070000	160075000	chr1	160345000	160350000	15	0	3.23368854183381e-15	Singleton	0
chr1	160160000	160165000	chr1	160220000	160225000	27	0	1.91638659319277e-06	Singleton	0
chr1	160160000	160165000	chr1	160260000	160265000	58	0	3.23368854183381e-15	Singleton	0
chr1	160160000	160165000	chr1	160345000	160350000	19	0	2.56736245792996e-05	Singleton	0
chr1	160395000	160400000	chr1	160420000	160425000	41	0	4.01530566091534e-11	Cluster	1
chr1	160395000	160400000	chr1	160510000	160515000	49	0	3.23368854183381e-15	Cluster	1
chr1	160395000	160400000	chr1	160515000	160520000	49	0	3.23368854183381e-15	Cluster	1
chr1	160395000	160400000	chr1	160515000	160520000	136	0	3.23368854183381e-15	Cluster	1
chr1	160395000	160400000	chr1	160520000	160525000	136	0	3.23368854183381e-15	Cluster	1
chr1	160395000	160400000	chr1	160535000	160540000	20	0	4.39467504740422e-05	Cluster	0
chr1	160395000	160400000	chr1	160575000	160580000	165	0	3.23368854183381e-15	Cluster	1
chr1	160395000	160400000	chr1	160585000	160590000	21	0	1.870877909277e-06	Cluster	0
chr1	160395000	160400000	chr1	160595000	160600000	13	0	0.00863098703536935	Cluster	0
chr1	160395000	160400000	chr1	160645000	160650000	25	0	3.23368854183381e-15	Cluster	1
chr1	160395000	160400000	chr1	160695000	160700000	12	0	3.23368854183381e-15	Cluster	1
chr1	160395000	160400000	chr1	160800000	160805000	15	0	3.23368854183381e-15	Cluster	1
chr1	160395000	160400000	chr1	160805000	160810000	15	0	3.23368854183381e-15	Cluster	1
chr1	160400000	160405000	chr1	160420000	160425000	41	0	4.01530566091534e-11	Cluster	1
chr1	160400000	160405000	chr1	160510000	160515000	49	0	3.23368854183381e-15	Cluster	1
chr1	160400000	160405000	chr1	160515000	160520000	49	0	3.23368854183381e-15	Cluster	1
chr1	160400000	160405000	chr1	160515000	160520000	136	0	3.23368854183381e-15	Cluster	1
chr1	160400000	160405000	chr1	160520000	160525000	136	0	3.23368854183381e-15	Cluster	1
chr1	160400000	160405000	chr1	160535000	160540000	20	0	4.39467504740422e-05	Cluster	0
chr1	160400000	160405000	chr1	160575000	160580000	165	0	3.23368854183381e-15	Cluster	1
chr1	160400000	160405000	chr1	160585000	160590000	21	0	1.870877909277e-06	Cluster	0
chr1	160400000	160405000	chr1	160595000	160600000	13	0	0.00863098703536935	Cluster	0
chr1	160400000	160405000	chr1	160645000	160650000	25	0	3.23368854183381e-15	Cluster	1
chr1	160400000	160405000	chr1	160695000	160700000	12	0	3.23368854183381e-15	Cluster	1
chr1	160400000	160405000	chr1	160800000	160805000	15	0	3.23368854183381e-15	Cluster	1
chr1	160400000	160405000	chr1	160805000	160810000	15	0	3.23368854183381e-15	Cluster	1
chr1	160420000	160425000	chr1	160515000	160520000	25	0	1.13476804419156e-06	Cluster	1
chr1	160420000	160425000	chr1	160520000	160525000	25	0	1.13476804419156e-06	Cluster	1
chr1	160510000	160515000	chr1	160520000	160525000	61	0	3.23368854183381e-15	Cluster	1
chr1	160510000	160515000	chr1	160575000	160580000	48	0	3.23368854183381e-15	Cluster	1
chr1	160515000	160520000	chr1	160535000	160540000	32	0	3.47483703856836e-06	Cluster	0
chr1	160515000	160520000	chr1	160575000	160580000	48	0	3.23368854183381e-15	Cluster	1
chr1	160515000	160520000	chr1	160575000	160580000	143	0	3.23368854183381e-15	Cluster	1
chr1	160515000	160520000	chr1	160735000	160740000	13	0	2.45533804737321e-06	Cluster	1
chr1	160520000	160525000	chr1	160535000	160540000	32	0	3.47483703856836e-06	Cluster	0
chr1	160520000	160525000	chr1	160575000	160580000	143	0	3.23368854183381e-15	Cluster	1
chr1	160520000	160525000	chr1	160735000	160740000	13	0	2.45533804737321e-06	Cluster	1
chr1	160535000	160540000	chr1	160575000	160580000	25	0	0.000120179473251762	Cluster	0
chr1	160575000	160580000	chr1	160585000	160590000	30	0	2.43184827470429e-05	Singleton	0
chr1	160575000	160580000	chr1	160645000	160650000	20	0	0.000930981884805007	Cluster	0
chr1	160585000	160590000	chr1	160645000	160650000	22	0	0.000325140357138095	Cluster	1
chr1	160595000	160600000	chr1	160650000	160655000	18	0	0.00951705274037665	Cluster	0
chr1	160645000	160650000	chr1	160735000	160740000	36	0	3.45287571820389e-13	Cluster	1
chr1	160645000	160650000	chr1	160800000	160805000	24	0	1.12365416295001e-07	Cluster	1
chr1	160645000	160650000	chr1	160805000	160810000	24	0	1.12365416295001e-07	Cluster	1
chr1	160650000	160655000	chr1	160695000	160700000	38	0	1.50945229333228e-11	Cluster	1
chr1	160650000	160655000	chr1	160710000	160715000	25	0	1.27069286154729e-05	Cluster	0
chr1	160650000	160655000	chr1	160735000	160740000	24	0	7.11864864845985e-06	Cluster	0
chr1	160650000	160655000	chr1	160745000	160750000	17	0	0.00342025303295055	Cluster	0
chr1	160650000	160655000	chr1	160750000	160755000	17	0	0.00342025303295055	Cluster	0
chr1	160650000	160655000	chr1	160800000	160805000	17	0	0.000568299770535052	Cluster	0
chr1	160650000	160655000	chr1	160805000	160810000	17	0	0.000568299770535052	Cluster	0
chr1	160650000	160655000	chr1	160920000	160925000	19	0	3.23368854183381e-15	Singleton	0
chr1	160695000	160700000	chr1	160710000	160715000	68	0	3.23368854183381e-15	Singleton	0
chr1	160695000	160700000	chr1	160735000	160740000	80	0	3.23368854183381e-15	Cluster	1
chr1	160695000	160700000	chr1	160745000	160750000	33	0	3.59424778552071e-09	Cluster	0
chr1	160695000	160700000	chr1	160750000	160755000	33	0	3.59424778552071e-09	Cluster	0
chr1	160695000	160700000	chr1	160800000	160805000	17	0	0.00275538986059406	Cluster	0
chr1	160695000	160700000	chr1	160800000	160805000	29	0	3.02348027675359e-09	Cluster	1
chr1	160695000	160700000	chr1	160805000	160810000	29	0	3.02348027675359e-09	Cluster	1
chr1	160695000	160700000	chr1	160920000	160925000	35	0	3.23368854183381e-15	Singleton	0
chr1	160695000	160700000	chr1	160965000	160970000	12	0	1.80708708866338e-14	Singleton	0
chr1	160710000	160715000	chr1	160735000	160740000	60	0	3.23368854183381e-15	Cluster	1
chr1	160710000	160715000	chr1	160800000	160805000	21	0	0.000135338553004071	Cluster	0
chr1	160710000	160715000	chr1	160800000	160805000	21	0	0.000107614982031681	Cluster	0
chr1	160710000	160715000	chr1	160805000	160810000	21	0	0.000107614982031681	Cluster	0
chr1	160735000	160740000	chr1	160745000	160750000	37	0	2.06677057393674e-08	Cluster	1
chr1	160735000	160740000	chr1	160750000	160755000	37	0	2.06677057393674e-08	Cluster	1
chr1	160735000	160740000	chr1	160800000	160805000	27	0	1.44854255710463e-06	Cluster	0
chr1	160735000	160740000	chr1	160800000	160805000	26	0	3.08564101143835e-06	Cluster	0
chr1	160735000	160740000	chr1	160805000	160810000	26	0	3.08564101143835e-06	Cluster	0
chr1	160735000	160740000	chr1	160920000	160925000	25	0	1.06096351330992e-08	Cluster	0
chr1	160745000	160750000	chr1	160755000	160760000	36	0	5.35069526315426e-08	Cluster	0
chr1	160745000	160750000	chr1	160800000	160805000	30	0	1.38652941586343e-07	Cluster	0
chr1	160745000	160750000	chr1	160800000	160805000	42	0	6.26007764876329e-15	Cluster	1
chr1	160745000	160750000	chr1	160805000	160810000	42	0	6.26007764876329e-15	Cluster	1
chr1	160745000	160750000	chr1	160920000	160925000	30	0	7.64659241039448e-12	Cluster	1
chr1	160750000	160755000	chr1	160800000	160805000	30	0	1.38652941586343e-07	Cluster	0
chr1	160750000	160755000	chr1	160800000	160805000	42	0	6.26007764876329e-15	Cluster	1
chr1	160750000	160755000	chr1	160805000	160810000	42	0	6.26007764876329e-15	Cluster	1
chr1	160750000	160755000	chr1	160920000	160925000	30	0	7.64659241039448e-12	Cluster	1
chr1	160800000	160805000	chr1	160845000	160850000	40	0	1.90149132915306e-12	Cluster	1
chr1	160800000	160805000	chr1	160850000	160855000	19	0	0.00716919228404991	Cluster	0
chr1	160800000	160805000	chr1	160920000	160925000	28	0	4.33777546726419e-09	Cluster	0
chr1	160800000	160805000	chr1	160920000	160925000	101	0	3.23368854183381e-15	Cluster	1
chr1	160800000	160805000	chr1	160960000	160965000	14	0	0.00956055937915859	Cluster	1
chr1	160800000	160805000	chr1	161105000	161110000	14	0	3.23368854183381e-15	Cluster	1
chr1	160805000	160810000	chr1	160845000	160850000	40	0	1.90149132915306e-12	Cluster	1
chr1	160805000	160810000	chr1	160850000	160855000	19	0	0.00716919228404991	Cluster	0
chr1	160805000	160810000	chr1	160920000	160925000	101	0	3.23368854183381e-15	Cluster	1
chr1	160805000	160810000	chr1	160960000	160965000	14	0	0.00956055937915859	Cluster	1
chr1	160805000	160810000	chr1	161105000	161110000	14	0	3.23368854183381e-15	Cluster	1
chr1	161160000	161165000	chr1	161195000	161200000	24	0	0.000456987483933266	Cluster	0
chr1	161160000	161165000	chr1	161350000	161355000	15	0	0.00157864511186154	Cluster	0
chr1	161175000	161180000	chr1	161195000	161200000	42	0	4.71375929067102e-11	Cluster	1
chr1	161175000	161180000	chr1	161350000	161355000	22	0	9.01475093518954e-07	Cluster	1
chr1	161195000	161200000	chr1	161260000	161265000	55	0	3.23368854183381e-15	Singleton	0
chr1	161195000	161200000	chr1	161335000	161340000	28	0	1.34701512359992e-09	Cluster	1
chr1	161195000	161200000	chr1	161350000	161355000	16	0	0.00141093037494621	Cluster	0
chr1	161450000	161455000	chr1	161615000	161620000	21	0	5.2393849172782e-06	Cluster	1
chr1	161450000	161455000	chr1	161705000	161710000	63	0	3.23368854183381e-15	Cluster	1
chr1	161450000	161455000	chr1	161710000	161715000	63	0	3.23368854183381e-15	Cluster	1
chr1	161455000	161460000	chr1	161615000	161620000	21	0	5.2393849172782e-06	Cluster	1
chr1	161455000	161460000	chr1	161705000	161710000	63	0	3.23368854183381e-15	Cluster	1
chr1	161455000	161460000	chr1	161710000	161715000	63	0	3.23368854183381e-15	Cluster	1
chr1	161615000	161620000	chr1	161705000	161710000	33	0	2.97179859744313e-11	Cluster	1
chr1	161615000	161620000	chr1	161710000	161715000	33	0	2.97179859744313e-11	Cluster	1
chr1	162025000	162030000	chr1	162245000	162250000	27	0	3.23368854183381e-15	Singleton	0
chr1	162025000	162030000	chr1	162360000	162365000	18	0	3.23368854183381e-15	Singleton	0
chr1	162325000	162330000	chr1	162360000	162365000	26	0	9.02766846516481e-05	Singleton	0
chr1	165360000	165365000	chr1	165560000	165565000	21	0	1.40424261307006e-06	Cluster	0
chr1	165370000	165375000	chr1	165560000	165565000	22	0	5.00132019767904e-07	Cluster	1
chr1	165570000	165575000	chr1	165880000	165885000	21	0	3.23368854183381e-15	Singleton	0
chr1	165655000	165660000	chr1	165880000	165885000	21	0	3.23368854183381e-15	Singleton	0
chr1	165795000	165800000	chr1	165840000	165845000	39	0	4.92391515113255e-12	Singleton	0
chr1	165890000	165895000	chr1	166445000	166450000	20	0	3.23368854183381e-15	Cluster	1
chr1	165895000	165900000	chr1	166445000	166450000	20	0	3.23368854183381e-15	Cluster	1
chr1	167025000	167030000	chr1	167035000	167040000	34	0	4.60022579262945e-07	Singleton	0
chr1	167035000	167040000	chr1	167090000	167095000	34	0	4.88056622771838e-10	Singleton	0
chr1	167035000	167040000	chr1	167410000	167415000	34	0	3.23368854183381e-15	Singleton	0
chr1	167090000	167095000	chr1	167410000	167415000	13	0	3.23368854183381e-15	Singleton	0
chr1	167235000	167240000	chr1	167310000	167315000	49	0	3.23368854183381e-15	Cluster	1
chr1	167235000	167240000	chr1	167370000	167375000	15	0	0.00653226298988867	Cluster	1
chr1	167235000	167240000	chr1	167410000	167415000	47	0	3.23368854183381e-15	Cluster	1
chr1	167235000	167240000	chr1	167505000	167510000	20	0	3.23368854183381e-15	Cluster	1
chr1	167240000	167245000	chr1	167310000	167315000	49	0	3.23368854183381e-15	Cluster	1
chr1	167240000	167245000	chr1	167370000	167375000	15	0	0.00653226298988867	Cluster	1
chr1	167240000	167245000	chr1	167410000	167415000	47	0	3.23368854183381e-15	Cluster	1
chr1	167240000	167245000	chr1	167505000	167510000	20	0	3.23368854183381e-15	Cluster	1
chr1	167505000	167510000	chr1	167655000	167660000	25	0	5.63871062529405e-08	Singleton	0
chr1	167565000	167570000	chr1	167655000	167660000	31	0	8.78860939122666e-10	Singleton	0
chr1	168405000	168410000	chr1	168570000	168575000	36	0	3.23368854183381e-15	Singleton	0
chr1	168405000	168410000	chr1	169130000	169135000	13	0	3.23368854183381e-15	Singleton	0
chr1	168570000	168575000	chr1	169130000	169135000	16	0	3.23368854183381e-15	Singleton	0
chr1	169515000	169520000	chr1	169680000	169685000	27	0	1.48407680492938e-09	Singleton	0
chr1	169570000	169575000	chr1	169660000	169665000	31	0	5.52752829356876e-10	Singleton	0
chr1	169570000	169575000	chr1	169680000	169685000	41	0	3.23368854183381e-15	Singleton	0
chr1	169660000	169665000	chr1	169680000	169685000	40	0	5.28270680559065e-10	Singleton	0
chr1	171770000	171775000	chr1	171950000	171955000	27	0	5.24914886859949e-10	Singleton	0
chr1	172055000	172060000	chr1	172310000	172315000	20	0	3.23368854183381e-15	Singleton	0
chr1	172055000	172060000	chr1	172350000	172355000	27	0	3.23368854183381e-15	Cluster	1
chr1	172055000	172060000	chr1	172355000	172360000	61	0	3.23368854183381e-15	Cluster	1
chr1	172055000	172060000	chr1	172360000	172365000	61	0	3.23368854183381e-15	Cluster	1
chr1	172055000	172060000	chr1	172365000	172370000	19	0	3.23368854183381e-15	Cluster	1
chr1	172055000	172060000	chr1	172410000	172415000	14	0	3.23368854183381e-15	Singleton	0
chr1	172310000	172315000	chr1	172350000	172355000	28	0	7.16955879708265e-06	Cluster	0
chr1	172310000	172315000	chr1	172355000	172360000	70	0	3.23368854183381e-15	Cluster	1
chr1	172310000	172315000	chr1	172360000	172365000	70	0	3.23368854183381e-15	Cluster	1
chr1	172310000	172315000	chr1	172365000	172370000	21	0	0.000903395983224622	Cluster	0
chr1	172350000	172355000	chr1	172360000	172365000	112	0	3.23368854183381e-15	Cluster	1
chr1	172350000	172355000	chr1	172365000	172370000	34	0	4.82741917391799e-07	Cluster	0
chr1	172355000	172360000	chr1	172365000	172370000	46	0	2.99624838496723e-13	Cluster	0
chr1	172710000	172715000	chr1	172985000	172990000	12	0	6.26007764876329e-15	Singleton	0
chr1	172710000	172715000	chr1	173160000	173165000	16	0	3.23368854183381e-15	Cluster	1
chr1	172710000	172715000	chr1	173165000	173170000	16	0	3.23368854183381e-15	Cluster	1
chr1	172710000	172715000	chr1	173170000	173175000	56	0	3.23368854183381e-15	Cluster	1
chr1	172710000	172715000	chr1	173395000	173400000	27	0	3.23368854183381e-15	Cluster	1
chr1	172710000	172715000	chr1	173400000	173405000	27	0	3.23368854183381e-15	Cluster	1
chr1	173220000	173225000	chr1	173375000	173380000	21	0	6.58100114333257e-06	Cluster	1
chr1	173220000	173225000	chr1	173380000	173385000	21	0	6.58100114333257e-06	Cluster	1
chr1	173265000	173270000	chr1	173375000	173380000	16	0	0.00492460260453001	Cluster	1
chr1	173265000	173270000	chr1	173380000	173385000	16	0	0.00492460260453001	Cluster	1
chr1	173320000	173325000	chr1	173375000	173380000	18	0	0.00974814483378026	Cluster	1
chr1	173320000	173325000	chr1	173380000	173385000	18	0	0.00974814483378026	Cluster	1
chr1	174735000	174740000	chr1	174965000	174970000	17	0	2.10226994553442e-14	Singleton	0
chr1	175115000	175120000	chr1	175285000	175290000	71	0	3.23368854183381e-15	Cluster	1
chr1	175115000	175120000	chr1	175305000	175310000	20	0	5.43621613965045e-06	Cluster	0
chr1	175115000	175120000	chr1	175305000	175310000	33	0	1.80708708866338e-14	Cluster	1
chr1	175115000	175120000	chr1	175340000	175345000	19	0	1.16274668175268e-13	Cluster	1
chr1	175115000	175120000	chr1	175345000	175350000	19	0	1.16274668175268e-13	Cluster	1
chr1	175115000	175120000	chr1	175400000	175405000	12	0	3.23368854183381e-15	Cluster	1
chr1	175120000	175125000	chr1	175285000	175290000	71	0	3.23368854183381e-15	Cluster	1
chr1	175120000	175125000	chr1	175305000	175310000	33	0	1.80708708866338e-14	Cluster	1
chr1	175120000	175125000	chr1	175340000	175345000	19	0	1.16274668175268e-13	Cluster	1
chr1	175120000	175125000	chr1	175345000	175350000	19	0	1.16274668175268e-13	Cluster	1
chr1	175120000	175125000	chr1	175400000	175405000	12	0	3.23368854183381e-15	Cluster	1
chr1	175340000	175345000	chr1	175675000	175680000	13	0	3.23368854183381e-15	Cluster	1
chr1	175345000	175350000	chr1	175675000	175680000	13	0	3.23368854183381e-15	Cluster	1
chr1	176525000	176530000	chr1	176850000	176855000	16	0	3.23368854183381e-15	Singleton	0
chr1	178330000	178335000	chr1	178470000	178475000	29	0	3.03789784189008e-10	Singleton	0
chr1	178500000	178505000	chr1	178720000	178725000	12	0	1.15434625832668e-06	Cluster	0
chr1	178510000	178515000	chr1	178720000	178725000	21	0	8.64655647013633e-07	Cluster	1
chr1	178510000	178515000	chr1	178970000	178975000	12	0	3.23368854183381e-15	Singleton	0
chr1	179045000	179050000	chr1	179260000	179265000	20	0	2.95324364150566e-06	Cluster	1
chr1	179045000	179050000	chr1	179335000	179340000	13	0	3.23368854183381e-15	Cluster	1
chr1	179045000	179050000	chr1	179335000	179340000	37	0	3.23368854183381e-15	Cluster	1
chr1	179050000	179055000	chr1	179260000	179265000	20	0	2.95324364150566e-06	Cluster	1
chr1	179050000	179055000	chr1	179335000	179340000	13	0	3.23368854183381e-15	Cluster	1
chr1	179050000	179055000	chr1	179335000	179340000	37	0	3.23368854183381e-15	Cluster	1
chr1	179090000	179095000	chr1	179260000	179265000	19	0	3.79644742238779e-05	Singleton	0
chr1	179090000	179095000	chr1	179335000	179340000	27	0	3.23368854183381e-15	Singleton	0
chr1	180220000	180225000	chr1	180445000	180450000	17	0	2.74785690250318e-13	Cluster	0
chr1	180220000	180225000	chr1	180450000	180455000	21	0	3.23368854183381e-15	Cluster	1
chr1	180850000	180855000	chr1	180885000	180890000	54	0	3.23368854183381e-15	Cluster	1
chr1	180850000	180855000	chr1	180890000	180895000	54	0	3.23368854183381e-15	Cluster	1
chr1	180850000	180855000	chr1	181050000	181055000	30	0	1.1882275943956e-12	Cluster	1
chr1	180850000	180855000	chr1	181055000	181060000	16	0	0.000387904717898311	Cluster	0
chr1	180850000	180855000	chr1	181110000	181115000	47	0	3.23368854183381e-15	Cluster	1
chr1	180850000	180855000	chr1	181120000	181125000	14	0	3.23368854183381e-15	Cluster	1
chr1	180850000	180855000	chr1	181135000	181140000	23	0	3.23368854183381e-15	Cluster	1
chr1	180850000	180855000	chr1	181155000	181160000	14	0	3.23368854183381e-15	Cluster	1
chr1	180850000	180855000	chr1	181160000	181165000	14	0	3.23368854183381e-15	Cluster	1
chr1	181005000	181010000	chr1	181050000	181055000	34	0	2.01732045983643e-09	Cluster	1
chr1	181005000	181010000	chr1	181055000	181060000	22	0	0.000501780805707853	Cluster	0
chr1	181005000	181010000	chr1	181110000	181115000	48	0	3.23368854183381e-15	Singleton	0
chr1	181050000	181055000	chr1	181110000	181115000	140	0	3.23368854183381e-15	Cluster	1
chr1	181050000	181055000	chr1	181120000	181125000	25	0	6.89162763054111e-06	Cluster	0
chr1	181050000	181055000	chr1	181135000	181140000	65	0	3.23368854183381e-15	Cluster	1
chr1	181055000	181060000	chr1	181095000	181100000	23	0	0.000499987745682028	Cluster	0
chr1	181055000	181060000	chr1	181100000	181105000	23	0	0.000499987745682028	Cluster	0
chr1	181055000	181060000	chr1	181110000	181115000	80	0	3.23368854183381e-15	Cluster	1
chr1	181095000	181100000	chr1	181110000	181115000	35	0	1.55923380562005e-07	Cluster	1
chr1	181100000	181105000	chr1	181110000	181115000	35	0	1.55923380562005e-07	Cluster	1
chr1	181155000	181160000	chr1	181390000	181395000	65	0	3.23368854183381e-15	Cluster	1
chr1	181155000	181160000	chr1	181445000	181450000	17	0	3.23368854183381e-15	Cluster	1
chr1	181160000	181165000	chr1	181390000	181395000	65	0	3.23368854183381e-15	Cluster	1
chr1	181160000	181165000	chr1	181445000	181450000	17	0	3.23368854183381e-15	Cluster	1
chr1	181445000	181450000	chr1	181645000	181650000	23	0	8.62993525802356e-08	Singleton	0
chr1	181445000	181450000	chr1	181905000	181910000	24	0	3.23368854183381e-15	Singleton	0
chr1	181445000	181450000	chr1	182050000	182055000	12	0	3.23368854183381e-15	Singleton	0
chr1	182050000	182055000	chr1	182365000	182370000	33	0	3.23368854183381e-15	Singleton	0
chr1	182110000	182115000	chr1	182365000	182370000	32	0	3.23368854183381e-15	Singleton	0
chr1	182415000	182420000	chr1	182750000	182755000	48	0	3.23368854183381e-15	Cluster	1
chr1	182415000	182420000	chr1	182755000	182760000	48	0	3.23368854183381e-15	Cluster	1
chr1	182560000	182565000	chr1	182570000	182575000	32	0	3.40878837238932e-06	Singleton	0
chr1	182560000	182565000	chr1	182750000	182755000	150	0	3.23368854183381e-15	Cluster	1
chr1	182560000	182565000	chr1	182755000	182760000	150	0	3.23368854183381e-15	Cluster	1
chr1	182565000	182570000	chr1	182750000	182755000	150	0	3.23368854183381e-15	Cluster	1
chr1	182565000	182570000	chr1	182750000	182755000	136	0	3.23368854183381e-15	Cluster	1
chr1	182565000	182570000	chr1	182755000	182760000	150	0	3.23368854183381e-15	Cluster	1
chr1	182565000	182570000	chr1	182755000	182760000	136	0	3.23368854183381e-15	Cluster	1
chr1	182570000	182575000	chr1	182750000	182755000	136	0	3.23368854183381e-15	Cluster	1
chr1	182570000	182575000	chr1	182755000	182760000	136	0	3.23368854183381e-15	Cluster	1
chr1	182580000	182585000	chr1	182750000	182755000	27	0	7.6812867213117e-10	Cluster	0
chr1	182580000	182585000	chr1	182755000	182760000	27	0	7.6812867213117e-10	Cluster	0
chr1	182610000	182615000	chr1	182750000	182755000	22	0	4.31201464246848e-06	Cluster	1
chr1	182610000	182615000	chr1	182755000	182760000	22	0	4.31201464246848e-06	Cluster	1
chr1	183435000	183440000	chr1	183510000	183515000	28	0	1.61508777662129e-07	Cluster	1
chr1	183435000	183440000	chr1	183590000	183595000	20	0	2.12603126587435e-05	Cluster	1
chr1	183440000	183445000	chr1	183510000	183515000	28	0	1.61508777662129e-07	Cluster	1
chr1	183440000	183445000	chr1	183590000	183595000	20	0	2.12603126587435e-05	Cluster	1
chr1	183620000	183625000	chr1	183650000	183655000	43	0	3.42692537050209e-13	Singleton	0
chr1	183620000	183625000	chr1	183865000	183870000	13	0	1.02780596262292e-12	Singleton	0
chr1	183620000	183625000	chr1	183885000	183890000	13	0	6.26007764876329e-15	Singleton	0
chr1	183650000	183655000	chr1	183885000	183890000	15	0	1.12560604033196e-12	Singleton	0
chr1	184040000	184045000	chr1	184190000	184195000	19	0	8.57416904243447e-05	Singleton	0
chr1	184770000	184775000	chr1	184940000	184945000	34	0	1.22300330782184e-14	Cluster	0
chr1	184770000	184775000	chr1	184950000	184955000	39	0	3.23368854183381e-15	Cluster	1
chr1	184775000	184780000	chr1	184940000	184945000	34	0	1.22300330782184e-14	Cluster	0
chr1	184775000	184780000	chr1	184950000	184955000	39	0	3.23368854183381e-15	Cluster	1
chr1	185285000	185290000	chr1	185305000	185310000	40	0	1.88845343411923e-10	Singleton	0
chr1	185285000	185290000	chr1	185525000	185530000	17	0	3.23368854183381e-15	Singleton	0
chr1	185285000	185290000	chr1	185565000	185570000	17	0	3.23368854183381e-15	Singleton	0
chr1	185285000	185290000	chr1	185650000	185655000	16	0	3.23368854183381e-15	Singleton	0
chr1	186450000	186455000	chr1	186955000	186960000	12	0	3.23368854183381e-15	Singleton	0
chr1	192440000	192445000	chr1	192575000	192580000	20	0	4.88763333161738e-05	Cluster	0
chr1	192445000	192450000	chr1	192540000	192545000	25	0	7.70393616579762e-07	Cluster	1
chr1	192445000	192450000	chr1	192545000	192550000	25	0	7.70393616579762e-07	Cluster	1
chr1	192445000	192450000	chr1	192575000	192580000	32	0	4.39264497456555e-12	Cluster	1
chr1	192475000	192480000	chr1	192485000	192490000	40	0	5.35821338828313e-10	Cluster	0
chr1	192475000	192480000	chr1	192510000	192515000	25	0	0.000110606744171813	Cluster	0
chr1	192475000	192480000	chr1	192515000	192520000	25	0	0.000110606744171813	Cluster	0
chr1	192475000	192480000	chr1	192515000	192520000	21	0	0.00195709376259555	Cluster	0
chr1	192475000	192480000	chr1	192520000	192525000	21	0	0.00195709376259555	Cluster	0
chr1	192475000	192480000	chr1	192540000	192545000	72	0	3.23368854183381e-15	Cluster	1
chr1	192475000	192480000	chr1	192545000	192550000	72	0	3.23368854183381e-15	Cluster	1
chr1	192475000	192480000	chr1	192575000	192580000	61	0	3.23368854183381e-15	Cluster	1
chr1	192485000	192490000	chr1	192495000	192500000	51	0	3.23368854183381e-15	Cluster	1
chr1	192485000	192490000	chr1	192505000	192510000	31	0	4.79960718347906e-06	Cluster	0
chr1	192485000	192490000	chr1	192510000	192515000	42	0	2.51990334139558e-12	Cluster	0
chr1	192485000	192490000	chr1	192515000	192520000	42	0	2.51990334139558e-12	Cluster	0
chr1	192485000	192490000	chr1	192515000	192520000	32	0	2.09127201008558e-07	Cluster	0
chr1	192485000	192490000	chr1	192520000	192525000	32	0	2.09127201008558e-07	Cluster	0
chr1	192485000	192490000	chr1	192540000	192545000	56	0	3.23368854183381e-15	Cluster	1
chr1	192485000	192490000	chr1	192545000	192550000	56	0	3.23368854183381e-15	Cluster	1
chr1	192485000	192490000	chr1	192575000	192580000	47	0	3.23368854183381e-15	Cluster	1
chr1	192495000	192500000	chr1	192505000	192510000	23	0	0.0052816351185434	Cluster	0
chr1	192495000	192500000	chr1	192515000	192520000	25	0	0.000966076747629608	Cluster	0
chr1	192495000	192500000	chr1	192520000	192525000	25	0	0.000966076747629608	Cluster	0
chr1	192495000	192500000	chr1	192540000	192545000	53	0	3.23368854183381e-15	Cluster	1
chr1	192495000	192500000	chr1	192545000	192550000	53	0	3.23368854183381e-15	Cluster	1
chr1	192505000	192510000	chr1	192515000	192520000	33	0	1.2392190814098e-06	Cluster	0
chr1	192505000	192510000	chr1	192540000	192545000	25	0	0.000106828078564832	Cluster	0
chr1	192505000	192510000	chr1	192545000	192550000	25	0	0.000106828078564832	Cluster	0
chr1	192505000	192510000	chr1	192575000	192580000	18	0	0.00431132963392129	Cluster	0
chr1	192510000	192515000	chr1	192540000	192545000	56	0	3.23368854183381e-15	Cluster	1
chr1	192510000	192515000	chr1	192545000	192550000	56	0	3.23368854183381e-15	Cluster	1
chr1	192510000	192515000	chr1	192575000	192580000	25	0	1.0211178151243e-05	Cluster	0
chr1	192515000	192520000	chr1	192540000	192545000	56	0	3.23368854183381e-15	Cluster	1
chr1	192515000	192520000	chr1	192540000	192545000	63	0	3.23368854183381e-15	Cluster	1
chr1	192515000	192520000	chr1	192545000	192550000	56	0	3.23368854183381e-15	Cluster	1
chr1	192515000	192520000	chr1	192545000	192550000	63	0	3.23368854183381e-15	Cluster	1
chr1	192515000	192520000	chr1	192575000	192580000	25	0	1.0211178151243e-05	Cluster	0
chr1	192515000	192520000	chr1	192575000	192580000	27	0	1.75272959766328e-06	Cluster	1
chr1	192520000	192525000	chr1	192540000	192545000	63	0	3.23368854183381e-15	Cluster	1
chr1	192520000	192525000	chr1	192545000	192550000	63	0	3.23368854183381e-15	Cluster	1
chr1	192520000	192525000	chr1	192575000	192580000	27	0	1.75272959766328e-06	Cluster	1
chr1	192540000	192545000	chr1	192575000	192580000	66	0	3.23368854183381e-15	Cluster	1
chr1	192545000	192550000	chr1	192575000	192580000	66	0	3.23368854183381e-15	Cluster	1
chr1	198565000	198570000	chr1	198590000	198595000	29	0	2.67164247408487e-05	Singleton	0
chr1	198565000	198570000	chr1	198650000	198655000	24	0	8.1958543941932e-06	Singleton	0
chr1	198795000	198800000	chr1	199210000	199215000	13	0	3.23368854183381e-15	Singleton	0
chr1	198900000	198905000	chr1	199210000	199215000	20	0	3.23368854183381e-15	Singleton	0
chr1	199120000	199125000	chr1	199210000	199215000	32	0	1.53808610020124e-10	Singleton	0
chr1	199140000	199145000	chr1	199210000	199215000	43	0	3.23368854183381e-15	Singleton	0
chr1	199210000	199215000	chr1	199430000	199435000	29	0	3.23368854183381e-15	Singleton	0
chr1	199210000	199215000	chr1	199520000	199525000	15	0	3.23368854183381e-15	Singleton	0
chr1	200245000	200250000	chr1	200475000	200480000	15	0	1.42640838710813e-13	Singleton	0
chr1	200525000	200530000	chr1	201010000	201015000	13	0	3.23368854183381e-15	Singleton	0
chr1	200590000	200595000	chr1	200770000	200775000	39	0	3.23368854183381e-15	Singleton	0
chr1	200935000	200940000	chr1	201010000	201015000	36	0	2.81206152594059e-12	Cluster	0
chr1	200940000	200945000	chr1	201010000	201015000	36	0	2.81206152594059e-12	Cluster	0
chr1	200945000	200950000	chr1	201010000	201015000	75	0	3.23368854183381e-15	Cluster	1
chr1	201350000	201355000	chr1	201375000	201380000	52	0	3.23368854183381e-15	Singleton	0
chr1	201400000	201405000	chr1	201450000	201455000	19	0	0.00766435307894827	Cluster	0
chr1	201400000	201405000	chr1	201480000	201485000	22	0	9.86078383878544e-05	Cluster	0
chr1	201405000	201410000	chr1	201450000	201455000	19	0	0.00766435307894827	Cluster	0
chr1	201405000	201410000	chr1	201480000	201485000	22	0	9.86078383878544e-05	Cluster	0
chr1	201415000	201420000	chr1	201450000	201455000	36	0	1.52883300650776e-09	Cluster	1
chr1	201415000	201420000	chr1	201480000	201485000	32	0	2.49906749865342e-09	Cluster	1
chr1	201425000	201430000	chr1	201480000	201485000	19	0	0.004283352345948	Cluster	0
chr1	201450000	201455000	chr1	201480000	201485000	58	0	3.23368854183381e-15	Singleton	0
chr1	201450000	201455000	chr1	201670000	201675000	12	0	5.41912606663873e-07	Singleton	0
chr1	201525000	201530000	chr1	201670000	201675000	46	0	3.23368854183381e-15	Cluster	1
chr1	201525000	201530000	chr1	201675000	201680000	24	0	2.57799327522937e-07	Cluster	0
chr1	201865000	201870000	chr1	201940000	201945000	24	0	1.31763076572046e-05	Singleton	0
chr1	201865000	201870000	chr1	202085000	202090000	26	0	3.23368854183381e-15	Singleton	0
chr1	201965000	201970000	chr1	202085000	202090000	48	0	3.23368854183381e-15	Cluster	1
chr1	201975000	201980000	chr1	202085000	202090000	50	0	3.23368854183381e-15	Cluster	1
chr1	202155000	202160000	chr1	202685000	202690000	12	0	3.23368854183381e-15	Singleton	0
chr1	202470000	202475000	chr1	202535000	202540000	33	0	3.69002413205454e-10	Cluster	1
chr1	202470000	202475000	chr1	202540000	202545000	33	0	3.69002413205454e-10	Cluster	1
chr1	202470000	202475000	chr1	202685000	202690000	21	0	3.40339753523082e-13	Singleton	0
chr1	202535000	202540000	chr1	202565000	202570000	21	0	0.00419393586305612	Cluster	0
chr1	202535000	202540000	chr1	202565000	202570000	22	0	0.00336489661184123	Cluster	1
chr1	202540000	202545000	chr1	202565000	202570000	22	0	0.00336489661184123	Cluster	1
chr1	202965000	202970000	chr1	203305000	203310000	12	0	3.23368854183381e-15	Cluster	1
chr1	202965000	202970000	chr1	203310000	203315000	12	0	3.23368854183381e-15	Cluster	1
chr1	203005000	203010000	chr1	203235000	203240000	18	0	3.23368854183381e-15	Cluster	1
chr1	203005000	203010000	chr1	203240000	203245000	13	0	2.70584681314479e-11	Cluster	0
chr1	203235000	203240000	chr1	203255000	203260000	35	0	1.0755167339282e-07	Cluster	0
chr1	203235000	203240000	chr1	203295000	203300000	19	0	0.0038880872667266	Cluster	0
chr1	203235000	203240000	chr1	203305000	203310000	134	0	3.23368854183381e-15	Cluster	1
chr1	203235000	203240000	chr1	203310000	203315000	134	0	3.23368854183381e-15	Cluster	1
chr1	203235000	203240000	chr1	203410000	203415000	15	0	0.00233449738452836	Cluster	0
chr1	203235000	203240000	chr1	203455000	203460000	18	0	3.09860830297449e-11	Cluster	0
chr1	203240000	203245000	chr1	203255000	203260000	77	0	3.23368854183381e-15	Cluster	1
chr1	203240000	203245000	chr1	203265000	203270000	41	0	1.29025477895262e-11	Cluster	0
chr1	203240000	203245000	chr1	203275000	203280000	71	0	3.23368854183381e-15	Cluster	1
chr1	203240000	203245000	chr1	203295000	203300000	45	0	3.23368854183381e-15	Cluster	1
chr1	203240000	203245000	chr1	203305000	203310000	261	0	3.23368854183381e-15	Cluster	1
chr1	203240000	203245000	chr1	203310000	203315000	261	0	3.23368854183381e-15	Cluster	1
chr1	203240000	203245000	chr1	203410000	203415000	15	0	0.00254725736973989	Cluster	0
chr1	203240000	203245000	chr1	203410000	203415000	16	0	0.00105195654759094	Cluster	1
chr1	203240000	203245000	chr1	203455000	203460000	33	0	3.23368854183381e-15	Cluster	1
chr1	203240000	203245000	chr1	203670000	203675000	12	0	3.23368854183381e-15	Singleton	0
chr1	203255000	203260000	chr1	203265000	203270000	24	0	0.00255972239833221	Cluster	0
chr1	203255000	203260000	chr1	203275000	203280000	54	0	3.23368854183381e-15	Cluster	1
chr1	203255000	203260000	chr1	203305000	203310000	69	0	3.23368854183381e-15	Cluster	1
chr1	203255000	203260000	chr1	203310000	203315000	69	0	3.23368854183381e-15	Cluster	1
chr1	203265000	203270000	chr1	203275000	203280000	33	0	1.00892451186028e-06	Cluster	0
chr1	203265000	203270000	chr1	203305000	203310000	35	0	1.69613554334343e-09	Cluster	0
chr1	203265000	203270000	chr1	203310000	203315000	35	0	1.69613554334343e-09	Cluster	0
chr1	203275000	203280000	chr1	203305000	203310000	69	0	3.23368854183381e-15	Cluster	1
chr1	203275000	203280000	chr1	203310000	203315000	69	0	3.23368854183381e-15	Cluster	1
chr1	203295000	203300000	chr1	203305000	203310000	58	0	3.23368854183381e-15	Cluster	1
chr1	203295000	203300000	chr1	203310000	203315000	58	0	3.23368854183381e-15	Cluster	1
chr1	203305000	203310000	chr1	203350000	203355000	27	0	1.43301963858035e-05	Cluster	1
chr1	203305000	203310000	chr1	203410000	203415000	80	0	3.23368854183381e-15	Cluster	1
chr1	203305000	203310000	chr1	203410000	203415000	68	0	3.23368854183381e-15	Cluster	1
chr1	203305000	203310000	chr1	203455000	203460000	103	0	3.23368854183381e-15	Cluster	1
chr1	203305000	203310000	chr1	203470000	203475000	53	0	3.23368854183381e-15	Cluster	1
chr1	203305000	203310000	chr1	203670000	203675000	27	0	3.23368854183381e-15	Cluster	1
chr1	203310000	203315000	chr1	203350000	203355000	27	0	1.43301963858035e-05	Cluster	1
chr1	203310000	203315000	chr1	203410000	203415000	80	0	3.23368854183381e-15	Cluster	1
chr1	203310000	203315000	chr1	203410000	203415000	68	0	3.23368854183381e-15	Cluster	1
chr1	203310000	203315000	chr1	203455000	203460000	103	0	3.23368854183381e-15	Cluster	1
chr1	203310000	203315000	chr1	203470000	203475000	53	0	3.23368854183381e-15	Cluster	1
chr1	203310000	203315000	chr1	203670000	203675000	27	0	3.23368854183381e-15	Cluster	1
chr1	203470000	203475000	chr1	203670000	203675000	83	0	3.23368854183381e-15	Singleton	0
chr1	203590000	203595000	chr1	203670000	203675000	26	0	1.22944062339203e-06	Cluster	1
chr1	203595000	203600000	chr1	203670000	203675000	26	0	1.22944062339203e-06	Cluster	1
chr1	203830000	203835000	chr1	204095000	204100000	22	0	3.23368854183381e-15	Singleton	0
chr1	204400000	204405000	chr1	204415000	204420000	29	0	5.69301287209557e-05	Singleton	0
chr1	204400000	204405000	chr1	204470000	204475000	51	0	3.23368854183381e-15	Cluster	1
chr1	204415000	204420000	chr1	204450000	204455000	36	0	1.23578436774181e-09	Cluster	0
chr1	204415000	204420000	chr1	204460000	204465000	48	0	3.23368854183381e-15	Cluster	1
chr1	204415000	204420000	chr1	204470000	204475000	138	0	3.23368854183381e-15	Cluster	1
chr1	204415000	204420000	chr1	204775000	204780000	30	0	3.23368854183381e-15	Singleton	0
chr1	204450000	204455000	chr1	204460000	204465000	26	0	0.000633615944078825	Cluster	0
chr1	204450000	204455000	chr1	204470000	204475000	23	0	0.00343732320075162	Cluster	0
chr1	204460000	204465000	chr1	204470000	204475000	31	0	9.86288668538543e-06	Cluster	1
chr1	204470000	204475000	chr1	204485000	204490000	23	0	0.00515046209177504	Cluster	0
chr1	204470000	204475000	chr1	204775000	204780000	15	0	3.23368854183381e-15	Singleton	0
chr1	204535000	204540000	chr1	204730000	204735000	27	0	2.20665167905158e-10	Singleton	0
chr1	204535000	204540000	chr1	204775000	204780000	46	0	3.23368854183381e-15	Cluster	1
chr1	204545000	204550000	chr1	204775000	204780000	14	0	3.84701457002929e-11	Cluster	0
chr1	204730000	204735000	chr1	204775000	204780000	34	0	3.58025268812977e-09	Singleton	0
chr1	204940000	204945000	chr1	205030000	205035000	29	0	1.89523886544595e-08	Cluster	1
chr1	204940000	204945000	chr1	205225000	205230000	21	0	3.23368854183381e-15	Cluster	1
chr1	204945000	204950000	chr1	205030000	205035000	29	0	1.89523886544595e-08	Cluster	1
chr1	204945000	204950000	chr1	205225000	205230000	21	0	3.23368854183381e-15	Cluster	1
chr1	204955000	204960000	chr1	205225000	205230000	15	0	3.23368854183381e-15	Cluster	1
chr1	205110000	205115000	chr1	205225000	205230000	23	0	4.56601186800184e-06	Singleton	0
chr1	205195000	205200000	chr1	205225000	205230000	77	0	3.23368854183381e-15	Singleton	0
chr1	205225000	205230000	chr1	205255000	205260000	22	0	0.00284637881153766	Cluster	0
chr1	205225000	205230000	chr1	205300000	205305000	24	0	9.97176123911824e-06	Cluster	0
chr1	205225000	205230000	chr1	205305000	205310000	24	0	9.97176123911824e-06	Cluster	0
chr1	205240000	205245000	chr1	205255000	205260000	26	0	0.00059111534572907	Cluster	1
chr1	205240000	205245000	chr1	205290000	205295000	51	0	3.23368854183381e-15	Cluster	1
chr1	205240000	205245000	chr1	205300000	205305000	21	0	0.000523531459805771	Cluster	0
chr1	205240000	205245000	chr1	205305000	205310000	21	0	0.000523531459805771	Cluster	0
chr1	205240000	205245000	chr1	205450000	205455000	25	0	1.5660037451737e-09	Cluster	1
chr1	205240000	205245000	chr1	205455000	205460000	25	0	1.5660037451737e-09	Cluster	1
chr1	205255000	205260000	chr1	205280000	205285000	55	0	3.23368854183381e-15	Cluster	1
chr1	205255000	205260000	chr1	205290000	205295000	81	0	3.23368854183381e-15	Cluster	1
chr1	205255000	205260000	chr1	205300000	205305000	21	0	0.0013162073200466	Cluster	0
chr1	205255000	205260000	chr1	205305000	205310000	21	0	0.0013162073200466	Cluster	0
chr1	205255000	205260000	chr1	205450000	205455000	18	0	5.5240695835063e-05	Cluster	0
chr1	205255000	205260000	chr1	205455000	205460000	18	0	5.5240695835063e-05	Cluster	0
chr1	205280000	205285000	chr1	205290000	205295000	34	0	5.04570506673178e-07	Cluster	0
chr1	205290000	205295000	chr1	205300000	205305000	42	0	4.83780990660236e-11	Cluster	1
chr1	205290000	205295000	chr1	205305000	205310000	42	0	4.83780990660236e-11	Cluster	1
chr1	205290000	205295000	chr1	205450000	205455000	48	0	3.23368854183381e-15	Cluster	1
chr1	205290000	205295000	chr1	205455000	205460000	48	0	3.23368854183381e-15	Cluster	1
chr1	205300000	205305000	chr1	205450000	205455000	66	0	3.23368854183381e-15	Cluster	1
chr1	205300000	205305000	chr1	205455000	205460000	66	0	3.23368854183381e-15	Cluster	1
chr1	205300000	205305000	chr1	205490000	205495000	27	0	3.50951983022898e-10	Cluster	1
chr1	205300000	205305000	chr1	205495000	205500000	14	0	0.00371435471119802	Cluster	0
chr1	205305000	205310000	chr1	205450000	205455000	66	0	3.23368854183381e-15	Cluster	1
chr1	205305000	205310000	chr1	205455000	205460000	66	0	3.23368854183381e-15	Cluster	1
chr1	205305000	205310000	chr1	205490000	205495000	27	0	3.50951983022898e-10	Cluster	1
chr1	205305000	205310000	chr1	205495000	205500000	14	0	0.00371435471119802	Cluster	0
chr1	205320000	205325000	chr1	205450000	205455000	34	0	2.51562463564102e-13	Cluster	0
chr1	205320000	205325000	chr1	205455000	205460000	34	0	2.51562463564102e-13	Cluster	0
chr1	205320000	205325000	chr1	205490000	205495000	17	0	0.000367117605588504	Cluster	0
chr1	205365000	205370000	chr1	205450000	205455000	187	0	3.23368854183381e-15	Cluster	1
chr1	205365000	205370000	chr1	205455000	205460000	187	0	3.23368854183381e-15	Cluster	1
chr1	205365000	205370000	chr1	205490000	205495000	39	0	3.23368854183381e-15	Singleton	0
chr1	205365000	205370000	chr1	205625000	205630000	15	0	3.23368854183381e-15	Singleton	0
chr1	205390000	205395000	chr1	205450000	205455000	25	0	1.23060549227833e-05	Cluster	0
chr1	205390000	205395000	chr1	205455000	205460000	25	0	1.23060549227833e-05	Cluster	0
chr1	205395000	205400000	chr1	205450000	205455000	27	0	2.82289419277242e-06	Cluster	1
chr1	205395000	205400000	chr1	205455000	205460000	27	0	2.82289419277242e-06	Cluster	1
chr1	205400000	205405000	chr1	205450000	205455000	27	0	2.82289419277242e-06	Cluster	1
chr1	205400000	205405000	chr1	205455000	205460000	27	0	2.82289419277242e-06	Cluster	1
chr1	205450000	205455000	chr1	205490000	205495000	78	0	3.23368854183381e-15	Cluster	1
chr1	205450000	205455000	chr1	205495000	205500000	20	0	0.00473459724842651	Cluster	0
chr1	205450000	205455000	chr1	205625000	205630000	37	0	3.23368854183381e-15	Cluster	1
chr1	205450000	205455000	chr1	205680000	205685000	17	0	6.27754425353073e-13	Cluster	1
chr1	205455000	205460000	chr1	205490000	205495000	78	0	3.23368854183381e-15	Cluster	1
chr1	205455000	205460000	chr1	205495000	205500000	20	0	0.00473459724842651	Cluster	0
chr1	205455000	205460000	chr1	205625000	205630000	37	0	3.23368854183381e-15	Cluster	1
chr1	205455000	205460000	chr1	205680000	205685000	17	0	6.27754425353073e-13	Cluster	1
chr1	205490000	205495000	chr1	205625000	205630000	27	0	7.94474826556084e-09	Cluster	1
chr1	205495000	205500000	chr1	205625000	205630000	19	0	0.000176987330469732	Cluster	0
chr1	205555000	205560000	chr1	205625000	205630000	55	0	3.23368854183381e-15	Cluster	1
chr1	205555000	205560000	chr1	205625000	205630000	37	0	2.27489988918009e-12	Cluster	0
chr1	205560000	205565000	chr1	205625000	205630000	37	0	2.27489988918009e-12	Cluster	0
chr1	205625000	205630000	chr1	205635000	205640000	32	0	3.39150224092997e-06	Singleton	0
chr1	205625000	205630000	chr1	205680000	205685000	85	0	3.23368854183381e-15	Singleton	0
chr1	205885000	205890000	chr1	206230000	206235000	14	0	3.23368854183381e-15	Singleton	0
chr1	206650000	206655000	chr1	206755000	206760000	26	0	1.97715738561467e-07	Cluster	0
chr1	206660000	206665000	chr1	206755000	206760000	20	0	0.000287074102023658	Cluster	0
chr1	206675000	206680000	chr1	206755000	206760000	35	0	1.10388480428474e-11	Cluster	1
chr1	206715000	206720000	chr1	206755000	206760000	60	0	3.23368854183381e-15	Cluster	1
chr1	206715000	206720000	chr1	206760000	206765000	20	0	0.00411202250683757	Cluster	0
chr1	206755000	206760000	chr1	207080000	207085000	12	0	3.23368854183381e-15	Cluster	1
chr1	206755000	206760000	chr1	207085000	207090000	12	0	3.23368854183381e-15	Cluster	1
chr1	206760000	206765000	chr1	207150000	207155000	16	0	3.23368854183381e-15	Cluster	1
chr1	206760000	206765000	chr1	207155000	207160000	16	0	3.23368854183381e-15	Cluster	1
chr1	206780000	206785000	chr1	207150000	207155000	14	0	3.23368854183381e-15	Cluster	1
chr1	206780000	206785000	chr1	207155000	207160000	14	0	3.23368854183381e-15	Cluster	1
chr1	206800000	206805000	chr1	206835000	206840000	22	0	0.00213511008697209	Cluster	0
chr1	206805000	206810000	chr1	206835000	206840000	31	0	1.11085067774161e-06	Cluster	1
chr1	206805000	206810000	chr1	206835000	206840000	22	0	0.00213511008697209	Cluster	0
chr1	206805000	206810000	chr1	206895000	206900000	25	0	1.51617923070095e-06	Singleton	0
chr1	206805000	206810000	chr1	207080000	207085000	21	0	3.23368854183381e-15	Cluster	1
chr1	206805000	206810000	chr1	207085000	207090000	21	0	3.23368854183381e-15	Cluster	1
chr1	206805000	206810000	chr1	207150000	207155000	20	0	3.23368854183381e-15	Cluster	1
chr1	206805000	206810000	chr1	207155000	207160000	20	0	3.23368854183381e-15	Cluster	1
chr1	206830000	206835000	chr1	206895000	206900000	18	0	0.00518618979178698	Cluster	0
chr1	206835000	206840000	chr1	206895000	206900000	20	0	0.00137166308547881	Cluster	1
chr1	206835000	206840000	chr1	207080000	207085000	18	0	3.23368854183381e-15	Cluster	1
chr1	206835000	206840000	chr1	207085000	207090000	18	0	3.23368854183381e-15	Cluster	1
chr1	206895000	206900000	chr1	206980000	206985000	52	0	3.23368854183381e-15	Cluster	1
chr1	206895000	206900000	chr1	207080000	207085000	40	0	3.23368854183381e-15	Cluster	1
chr1	206895000	206900000	chr1	207085000	207090000	40	0	3.23368854183381e-15	Cluster	1
chr1	206895000	206900000	chr1	207095000	207100000	18	0	5.23006036478709e-05	Cluster	0
chr1	206895000	206900000	chr1	207105000	207110000	18	0	4.14157618461617e-05	Cluster	0
chr1	206895000	206900000	chr1	207150000	207155000	19	0	3.23368854183381e-15	Cluster	1
chr1	206895000	206900000	chr1	207155000	207160000	19	0	3.23368854183381e-15	Cluster	1
chr1	206905000	206910000	chr1	206980000	206985000	67	0	3.23368854183381e-15	Cluster	1
chr1	206905000	206910000	chr1	207080000	207085000	32	0	1.89507260234362e-13	Cluster	0
chr1	206905000	206910000	chr1	207085000	207090000	32	0	1.89507260234362e-13	Cluster	0
chr1	206905000	206910000	chr1	207095000	207100000	19	0	2.10304791168957e-05	Cluster	0
chr1	206905000	206910000	chr1	207105000	207110000	19	0	1.65269850997081e-05	Cluster	0
chr1	206905000	206910000	chr1	207150000	207155000	33	0	3.23368854183381e-15	Cluster	1
chr1	206905000	206910000	chr1	207155000	207160000	33	0	3.23368854183381e-15	Cluster	1
chr1	206910000	206915000	chr1	206955000	206960000	28	0	2.82379750658563e-06	Singleton	0
chr1	206910000	206915000	chr1	206980000	206985000	81	0	3.23368854183381e-15	Cluster	1
chr1	206910000	206915000	chr1	207080000	207085000	33	0	4.63379878845483e-14	Cluster	0
chr1	206910000	206915000	chr1	207085000	207090000	33	0	4.63379878845483e-14	Cluster	0
chr1	206910000	206915000	chr1	207095000	207100000	14	0	0.00443543604859996	Cluster	0
chr1	206910000	206915000	chr1	207105000	207110000	15	0	0.00143075549584494	Cluster	0
chr1	206910000	206915000	chr1	207150000	207155000	27	0	3.23368854183381e-15	Cluster	1
chr1	206910000	206915000	chr1	207155000	207160000	27	0	3.23368854183381e-15	Cluster	1
chr1	206980000	206985000	chr1	207080000	207085000	75	0	3.23368854183381e-15	Cluster	1
chr1	206980000	206985000	chr1	207085000	207090000	75	0	3.23368854183381e-15	Cluster	1
chr1	206980000	206985000	chr1	207095000	207100000	21	0	3.55099363491024e-05	Cluster	0
chr1	206980000	206985000	chr1	207105000	207110000	23	0	2.27228907220637e-06	Cluster	0
chr1	206980000	206985000	chr1	207150000	207155000	77	0	3.23368854183381e-15	Cluster	1
chr1	206980000	206985000	chr1	207155000	207160000	77	0	3.23368854183381e-15	Cluster	1
chr1	207080000	207085000	chr1	207095000	207100000	94	0	3.23368854183381e-15	Cluster	1
chr1	207080000	207085000	chr1	207105000	207110000	101	0	3.23368854183381e-15	Cluster	1
chr1	207080000	207085000	chr1	207150000	207155000	108	0	3.23368854183381e-15	Cluster	1
chr1	207080000	207085000	chr1	207155000	207160000	108	0	3.23368854183381e-15	Cluster	1
chr1	207085000	207090000	chr1	207095000	207100000	94	0	3.23368854183381e-15	Cluster	1
chr1	207085000	207090000	chr1	207105000	207110000	101	0	3.23368854183381e-15	Cluster	1
chr1	207085000	207090000	chr1	207150000	207155000	108	0	3.23368854183381e-15	Cluster	1
chr1	207085000	207090000	chr1	207155000	207160000	108	0	3.23368854183381e-15	Cluster	1
chr1	207095000	207100000	chr1	207105000	207110000	62	0	3.23368854183381e-15	Cluster	1
chr1	207095000	207100000	chr1	207105000	207110000	99	0	3.23368854183381e-15	Cluster	1
chr1	207095000	207100000	chr1	207150000	207155000	52	0	3.23368854183381e-15	Cluster	1
chr1	207095000	207100000	chr1	207155000	207160000	52	0	3.23368854183381e-15	Cluster	1
chr1	207100000	207105000	chr1	207150000	207155000	22	0	0.000561777324509173	Cluster	0
chr1	207100000	207105000	chr1	207155000	207160000	22	0	0.000561777324509173	Cluster	0
chr1	207105000	207110000	chr1	207150000	207155000	22	0	0.000561777324509173	Cluster	0
chr1	207105000	207110000	chr1	207150000	207155000	88	0	3.23368854183381e-15	Cluster	1
chr1	207105000	207110000	chr1	207155000	207160000	22	0	0.000561777324509173	Cluster	0
chr1	207105000	207110000	chr1	207155000	207160000	88	0	3.23368854183381e-15	Cluster	1
chr1	207220000	207225000	chr1	207575000	207580000	13	0	3.23368854183381e-15	Singleton	0
chr1	207250000	207255000	chr1	207575000	207580000	23	0	3.23368854183381e-15	Cluster	1
chr1	207250000	207255000	chr1	207670000	207675000	13	0	3.23368854183381e-15	Cluster	1
chr1	207255000	207260000	chr1	207575000	207580000	28	0	3.23368854183381e-15	Cluster	1
chr1	207255000	207260000	chr1	207670000	207675000	34	0	3.23368854183381e-15	Cluster	1
chr1	207575000	207580000	chr1	207670000	207675000	23	0	1.25200703138516e-05	Singleton	0
chr1	207995000	208000000	chr1	208035000	208040000	26	0	4.05559682225954e-05	Cluster	1
chr1	208000000	208005000	chr1	208035000	208040000	26	0	4.05559682225954e-05	Cluster	1
chr1	208000000	208005000	chr1	208040000	208045000	21	0	0.00251593174102914	Cluster	0
chr1	208195000	208200000	chr1	208415000	208420000	13	0	1.89476250207633e-08	Singleton	0
chr1	208825000	208830000	chr1	209375000	209380000	12	0	3.23368854183381e-15	Cluster	1
chr1	208825000	208830000	chr1	209380000	209385000	12	0	3.23368854183381e-15	Cluster	1
chr1	209735000	209740000	chr1	209865000	209870000	15	0	0.00737577901768993	Cluster	0
chr1	209740000	209745000	chr1	209865000	209870000	15	0	0.00737577901768993	Cluster	0
chr1	209740000	209745000	chr1	209865000	209870000	18	0	0.000568777342951035	Cluster	0
chr1	209750000	209755000	chr1	209865000	209870000	55	0	3.23368854183381e-15	Cluster	1
chr1	209815000	209820000	chr1	209865000	209870000	19	0	0.0078425575318579	Cluster	1
chr1	209820000	209825000	chr1	209865000	209870000	19	0	0.0078425575318579	Cluster	1
chr1	210530000	210535000	chr1	210570000	210575000	27	0	1.5254963689251e-05	Cluster	0
chr1	210545000	210550000	chr1	210570000	210575000	43	0	1.22651057101903e-12	Cluster	1
chr1	210545000	210550000	chr1	210580000	210585000	24	0	0.000473653146444418	Cluster	0
chr1	210580000	210585000	chr1	211305000	211310000	23	0	3.23368854183381e-15	Singleton	0
chr1	211495000	211500000	chr1	211640000	211645000	19	0	9.50866371498613e-05	Cluster	1
chr1	211495000	211500000	chr1	211645000	211650000	14	0	0.00922371336520713	Cluster	0
chr1	211495000	211500000	chr1	211750000	211755000	12	0	5.88571232045388e-13	Singleton	0
chr1	211640000	211645000	chr1	211825000	211830000	22	0	6.23444295739818e-07	Cluster	1
chr1	211645000	211650000	chr1	211825000	211830000	14	0	0.0052687240793755	Cluster	0
chr1	211685000	211690000	chr1	211825000	211830000	32	0	3.24749176240716e-12	Singleton	0
chr1	211850000	211855000	chr1	212625000	212630000	13	0	3.23368854183381e-15	Cluster	1
chr1	211850000	211855000	chr1	212630000	212635000	13	0	3.23368854183381e-15	Cluster	1
chr1	211870000	211875000	chr1	212000000	212005000	35	0	3.51670041580182e-14	Cluster	1
chr1	211870000	211875000	chr1	212005000	212010000	35	0	3.51670041580182e-14	Cluster	1
chr1	211870000	211875000	chr1	212110000	212115000	33	0	3.23368854183381e-15	Singleton	0
chr1	211870000	211875000	chr1	212235000	212240000	15	0	3.23368854183381e-15	Singleton	0
chr1	212000000	212005000	chr1	212110000	212115000	17	0	0.00227260341907193	Cluster	1
chr1	212005000	212010000	chr1	212110000	212115000	17	0	0.00227260341907193	Cluster	1
chr1	212235000	212240000	chr1	212460000	212465000	16	0	2.20539755672192e-13	Cluster	1
chr1	212235000	212240000	chr1	212465000	212470000	16	0	2.20539755672192e-13	Cluster	1
chr1	212235000	212240000	chr1	212540000	212545000	12	0	3.23368854183381e-15	Cluster	1
chr1	212235000	212240000	chr1	212625000	212630000	27	0	3.23368854183381e-15	Cluster	1
chr1	212235000	212240000	chr1	212630000	212635000	27	0	3.23368854183381e-15	Cluster	1
chr1	212240000	212245000	chr1	212540000	212545000	16	0	3.23368854183381e-15	Cluster	1
chr1	212240000	212245000	chr1	212625000	212630000	40	0	3.23368854183381e-15	Cluster	1
chr1	212240000	212245000	chr1	212630000	212635000	40	0	3.23368854183381e-15	Cluster	1
chr1	212540000	212545000	chr1	212625000	212630000	54	0	3.23368854183381e-15	Cluster	1
chr1	212540000	212545000	chr1	212630000	212635000	54	0	3.23368854183381e-15	Cluster	1
chr1	212625000	212630000	chr1	212650000	212655000	30	0	2.01573717005057e-05	Cluster	1
chr1	212630000	212635000	chr1	212650000	212655000	30	0	2.01573717005057e-05	Cluster	1
chr1	212650000	212655000	chr1	212765000	212770000	18	0	0.000652216390018798	Cluster	1
chr1	212650000	212655000	chr1	212770000	212775000	18	0	0.000652216390018798	Cluster	1
chr1	212650000	212655000	chr1	212835000	212840000	21	0	1.90195364203986e-06	Cluster	1
chr1	212650000	212655000	chr1	212840000	212845000	21	0	1.90195364203986e-06	Cluster	1
chr1	212985000	212990000	chr1	213165000	213170000	29	0	2.59181973074179e-11	Singleton	0
chr1	213090000	213095000	chr1	213100000	213105000	31	0	9.6332295199211e-06	Singleton	0
chr1	214385000	214390000	chr1	214500000	214505000	39	0	3.23368854183381e-15	Cluster	1
chr1	214385000	214390000	chr1	214505000	214510000	39	0	3.23368854183381e-15	Cluster	1
chr1	214430000	214435000	chr1	214500000	214505000	41	0	3.23368854183381e-15	Cluster	1
chr1	214430000	214435000	chr1	214505000	214510000	41	0	3.23368854183381e-15	Cluster	1
chr1	214435000	214440000	chr1	214500000	214505000	41	0	3.23368854183381e-15	Cluster	1
chr1	214435000	214440000	chr1	214505000	214510000	41	0	3.23368854183381e-15	Cluster	1
chr1	214500000	214505000	chr1	214755000	214760000	56	0	3.23368854183381e-15	Cluster	1
chr1	214505000	214510000	chr1	214755000	214760000	56	0	3.23368854183381e-15	Cluster	1
chr1	214560000	214565000	chr1	214755000	214760000	18	0	6.48445130417064e-05	Singleton	0
chr1	220390000	220395000	chr1	220465000	220470000	23	0	4.33508269878146e-05	Singleton	0
chr1	220465000	220470000	chr1	220950000	220955000	13	0	3.23368854183381e-15	Singleton	0
chr1	221045000	221050000	chr1	221375000	221380000	42	0	3.23368854183381e-15	Cluster	1
chr1	221050000	221055000	chr1	221215000	221220000	20	0	1.40651141161868e-05	Singleton	0
chr1	221050000	221055000	chr1	221375000	221380000	20	0	3.23368854183381e-15	Cluster	1
chr1	221080000	221085000	chr1	221375000	221380000	16	0	3.23368854183381e-15	Singleton	0
chr1	221650000	221655000	chr1	222340000	222345000	14	0	3.23368854183381e-15	Singleton	0
chr1	221915000	221920000	chr1	221950000	221955000	29	0	3.78667272491618e-06	Cluster	0
chr1	221915000	221920000	chr1	221965000	221970000	21	0	0.00119489794914192	Cluster	0
chr1	221915000	221920000	chr1	222010000	222015000	19	0	0.000663346572997434	Cluster	1
chr1	221925000	221930000	chr1	221950000	221955000	31	0	3.49514429015727e-06	Cluster	1
chr1	221925000	221930000	chr1	222010000	222015000	17	0	0.0055478174378559	Cluster	0
chr1	221950000	221955000	chr1	221965000	221970000	35	0	1.69062102787777e-07	Singleton	0
chr1	221950000	221955000	chr1	222340000	222345000	12	0	3.23368854183381e-15	Singleton	0
chr1	222340000	222345000	chr1	222625000	222630000	17	0	3.23368854183381e-15	Singleton	0
chr1	222635000	222640000	chr1	222805000	222810000	24	0	7.54515503823747e-08	Singleton	0
chr1	222965000	222970000	chr1	223260000	223265000	16	0	3.23368854183381e-15	Singleton	0
chr1	223305000	223310000	chr1	223315000	223320000	30	0	2.28897052504632e-05	Singleton	0
chr1	223885000	223890000	chr1	223935000	223940000	45	0	3.23368854183381e-15	Singleton	0
chr1	223885000	223890000	chr1	224235000	224240000	17	0	3.23368854183381e-15	Singleton	0
chr1	224300000	224305000	chr1	224520000	224525000	20	0	3.82722447454937e-11	Singleton	0
chr1	224700000	224705000	chr1	224825000	224830000	17	0	0.00118996365997779	Cluster	1
chr1	224700000	224705000	chr1	224830000	224835000	17	0	0.00118996365997779	Cluster	1
chr1	224700000	224705000	chr1	225035000	225040000	34	0	3.23368854183381e-15	Cluster	1
chr1	224700000	224705000	chr1	225040000	225045000	34	0	3.23368854183381e-15	Cluster	1
chr1	224825000	224830000	chr1	225035000	225040000	24	0	1.12326054067946e-08	Cluster	0
chr1	224825000	224830000	chr1	225040000	225045000	24	0	1.12326054067946e-08	Cluster	0
chr1	224830000	224835000	chr1	225035000	225040000	24	0	1.12326054067946e-08	Cluster	0
chr1	224830000	224835000	chr1	225035000	225040000	33	0	6.26007764876329e-15	Cluster	1
chr1	224830000	224835000	chr1	225040000	225045000	24	0	1.12326054067946e-08	Cluster	0
chr1	224830000	224835000	chr1	225040000	225045000	33	0	6.26007764876329e-15	Cluster	1
chr1	224885000	224890000	chr1	225035000	225040000	19	0	8.22952253367153e-05	Cluster	1
chr1	224885000	224890000	chr1	225040000	225045000	19	0	8.22952253367153e-05	Cluster	1
chr1	224920000	224925000	chr1	225035000	225040000	24	0	9.83697040083408e-07	Cluster	0
chr1	224920000	224925000	chr1	225035000	225040000	25	0	3.50244348964191e-07	Cluster	1
chr1	224920000	224925000	chr1	225040000	225045000	24	0	9.83697040083408e-07	Cluster	0
chr1	224920000	224925000	chr1	225040000	225045000	25	0	3.50244348964191e-07	Cluster	1
chr1	225660000	225665000	chr1	226095000	226100000	44	0	3.23368854183381e-15	Cluster	1
chr1	225660000	225665000	chr1	226160000	226165000	31	0	3.23368854183381e-15	Cluster	1
chr1	225660000	225665000	chr1	226165000	226170000	31	0	3.23368854183381e-15	Cluster	1
chr1	225660000	225665000	chr1	226175000	226180000	17	0	3.23368854183381e-15	Cluster	1
chr1	225665000	225670000	chr1	226095000	226100000	44	0	3.23368854183381e-15	Cluster	1
chr1	225665000	225670000	chr1	226095000	226100000	16	0	3.23368854183381e-15	Cluster	1
chr1	225665000	225670000	chr1	226160000	226165000	31	0	3.23368854183381e-15	Cluster	1
chr1	225665000	225670000	chr1	226165000	226170000	31	0	3.23368854183381e-15	Cluster	1
chr1	225665000	225670000	chr1	226175000	226180000	17	0	3.23368854183381e-15	Cluster	1
chr1	226095000	226100000	chr1	226160000	226165000	21	0	0.000459433059585515	Cluster	1
chr1	226095000	226100000	chr1	226165000	226170000	21	0	0.000459433059585515	Cluster	1
chr1	226160000	226165000	chr1	226250000	226255000	19	0	0.000918721625625218	Cluster	1
chr1	226165000	226170000	chr1	226250000	226255000	19	0	0.000918721625625218	Cluster	1
chr1	226175000	226180000	chr1	226250000	226255000	17	0	0.00801037329288546	Cluster	0
chr1	226295000	226300000	chr1	226380000	226385000	19	0	0.000853854088984626	Cluster	0
chr1	226295000	226300000	chr1	226385000	226390000	19	0	0.000853854088984626	Cluster	0
chr1	226310000	226315000	chr1	226380000	226385000	53	0	3.23368854183381e-15	Cluster	1
chr1	226310000	226315000	chr1	226385000	226390000	53	0	3.23368854183381e-15	Cluster	1
chr1	226380000	226385000	chr1	226520000	226525000	16	0	0.00258264460832227	Cluster	1
chr1	226385000	226390000	chr1	226520000	226525000	16	0	0.00258264460832227	Cluster	1
chr1	226810000	226815000	chr1	227015000	227020000	16	0	0.000459235921360725	Cluster	0
chr1	226820000	226825000	chr1	227015000	227020000	27	0	3.14285257549732e-10	Cluster	1
chr1	229390000	229395000	chr1	229615000	229620000	28	0	3.23368854183381e-15	Singleton	0
chr1	229390000	229395000	chr1	229650000	229655000	14	0	3.23368854183381e-15	Singleton	0
chr1	230245000	230250000	chr1	230255000	230260000	52	0	3.23368854183381e-15	Singleton	0
chr1	231450000	231455000	chr1	231720000	231725000	26	0	3.23368854183381e-15	Cluster	1
chr1	231450000	231455000	chr1	231725000	231730000	26	0	3.23368854183381e-15	Cluster	1
chr1	231450000	231455000	chr1	231735000	231740000	17	0	3.23368854183381e-15	Cluster	1
chr1	231450000	231455000	chr1	231740000	231745000	17	0	3.23368854183381e-15	Cluster	1
chr1	231490000	231495000	chr1	231720000	231725000	50	0	3.23368854183381e-15	Cluster	1
chr1	231490000	231495000	chr1	231725000	231730000	50	0	3.23368854183381e-15	Cluster	1
chr1	231490000	231495000	chr1	231735000	231740000	15	0	3.23368854183381e-15	Cluster	1
chr1	231490000	231495000	chr1	231740000	231745000	15	0	3.23368854183381e-15	Cluster	1
chr1	231715000	231720000	chr1	231725000	231730000	29	0	6.10565004751128e-05	Cluster	0
chr1	231720000	231725000	chr1	231735000	231740000	30	0	2.35298155222987e-05	Cluster	1
chr1	231720000	231725000	chr1	231740000	231745000	30	0	2.35298155222987e-05	Cluster	1
chr1	231725000	231730000	chr1	231735000	231740000	30	0	2.35298155222987e-05	Cluster	1
chr1	231725000	231730000	chr1	231740000	231745000	30	0	2.35298155222987e-05	Cluster	1
chr1	233440000	233445000	chr1	234200000	234205000	14	0	3.23368854183381e-15	Singleton	0
chr1	233530000	233535000	chr1	234200000	234205000	41	0	3.23368854183381e-15	Cluster	1
chr1	233530000	233535000	chr1	234200000	234205000	13	0	3.23368854183381e-15	Cluster	1
chr1	233530000	233535000	chr1	234205000	234210000	13	0	3.23368854183381e-15	Cluster	1
chr1	233575000	233580000	chr1	233925000	233930000	20	0	3.23368854183381e-15	Singleton	0
chr1	233925000	233930000	chr1	234200000	234205000	12	0	6.26007764876329e-15	Singleton	0
chr1	234260000	234265000	chr1	234345000	234350000	22	0	4.66123885034352e-05	Cluster	1
chr1	234260000	234265000	chr1	234350000	234355000	22	0	4.66123885034352e-05	Cluster	1
chr1	234290000	234295000	chr1	234345000	234350000	23	0	0.000122686746558644	Cluster	1
chr1	234290000	234295000	chr1	234350000	234355000	23	0	0.000122686746558644	Cluster	1
chr1	234290000	234295000	chr1	234445000	234450000	37	0	3.23368854183381e-15	Singleton	0
chr1	234345000	234350000	chr1	234405000	234410000	67	0	3.23368854183381e-15	Cluster	1
chr1	234345000	234350000	chr1	234445000	234450000	73	0	3.23368854183381e-15	Cluster	1
chr1	234350000	234355000	chr1	234405000	234410000	67	0	3.23368854183381e-15	Cluster	1
chr1	234350000	234355000	chr1	234445000	234450000	73	0	3.23368854183381e-15	Cluster	1
chr1	234405000	234410000	chr1	234445000	234450000	26	0	4.21146566249603e-05	Singleton	0
chr1	234620000	234625000	chr1	234630000	234635000	32	0	3.4688736438274e-06	Cluster	1
[truncated: 15,983 more rows]
