# Supplementary material for: MAPS: Model-based analysis of long-range chromatin interactions from PLAC-seq and HiChIP experiments
Source: PLoS Comput Biol. 2019 Apr 15;15(4):e1006982. doi: 10.1371/journal.pcbi.1006982 (PMC6483256; doi:10.1371/journal.pcbi.1006982)
Supplement: S1 Data — (ZIP) [file pcbi.1006982.s027.zip › Supplementary data/GM12878_Smc1a_combine_MAPS_call.bedpe]

chr1	start1	end1	chr2	start2	end2	obs	exp	fdr	type	summit
chr1	900000	905000	chr1	910000	915000	21	8.40312464273923	0.00797538993523433	Cluster	1
chr1	910000	915000	chr1	920000	925000	27	12.3531962160536	0.00994538173998059	Cluster	0
chr1	915000	920000	chr1	995000	1000000	17	5.30744638476715	0.000272856504725726	Cluster	0
chr1	920000	925000	chr1	995000	1000000	23	5.30562749100661	1.59043856587621e-06	Cluster	1
chr1	925000	930000	chr1	995000	1000000	19	6.10960896855045	0.00127753308886219	Cluster	0
chr1	955000	960000	chr1	965000	970000	38	14.0302533391199	1.48848794437266e-05	Singleton	0
chr1	1695000	1700000	chr1	1835000	1840000	16	4.13002947001039	0.000428150669505192	Cluster	0
chr1	1700000	1705000	chr1	1835000	1840000	12	3.52610005775285	0.00943762975514728	Cluster	0
chr1	1710000	1715000	chr1	1835000	1840000	29	7.22048082480739	1.05626336188859e-08	Cluster	1
chr1	1715000	1720000	chr1	1835000	1840000	17	4.90006868164358	0.000865958754179619	Cluster	0
chr1	2105000	2110000	chr1	2310000	2315000	13	2.83222163239498	5.05264484171481e-05	Cluster	0
chr1	2120000	2125000	chr1	2310000	2315000	18	2.42348996814512	2.06771427131539e-08	Cluster	0
chr1	2125000	2130000	chr1	2310000	2315000	27	2.82620997335935	1.28451830979657e-16	Cluster	1
chr1	2125000	2130000	chr1	2315000	2320000	16	1.88403742667379	2.93543309731171e-08	Cluster	0
chr1	2125000	2130000	chr1	2325000	2330000	14	2.4738822170114	2.69961027337961e-05	Cluster	0
chr1	2130000	2135000	chr1	2310000	2315000	15	2.1473131048635	9.97060666007263e-07	Cluster	0
chr1	2345000	2350000	chr1	2475000	2480000	21	5.66009251948157	4.833412530452e-06	Cluster	1
chr1	2345000	2350000	chr1	2480000	2485000	15	2.92751302212443	3.69034380146158e-05	Cluster	0
chr1	3365000	3370000	chr1	3400000	3405000	33	8.61165113217634	2.80624159171873e-09	Singleton	0
chr1	3565000	3570000	chr1	3590000	3595000	27	10.8421904161068	0.000226611185732249	Cluster	0
chr1	3570000	3575000	chr1	3580000	3585000	63	28.2085602666158	2.92301339567421e-06	Cluster	1
chr1	3570000	3575000	chr1	3590000	3595000	36	14.3797141527348	1.35139944897152e-05	Cluster	0
chr1	3690000	3695000	chr1	3715000	3720000	40	11.4191976829961	1.25848076631577e-08	Singleton	0
chr1	5565000	5570000	chr1	5975000	5980000	12	1.86248210113485	3.64559206509106e-06	Singleton	0
chr1	5570000	5575000	chr1	5805000	5810000	14	3.18708207129957	3.97314694781948e-05	Singleton	0
chr1	6295000	6300000	chr1	6460000	6465000	15	3.8935507048022	0.000767003565363716	Cluster	0
chr1	6300000	6305000	chr1	6460000	6465000	23	3.26335166313367	2.84363046360086e-10	Cluster	0
chr1	6305000	6310000	chr1	6400000	6405000	24	6.17621881820584	4.0639347824208e-07	Cluster	1
chr1	6305000	6310000	chr1	6455000	6460000	13	3.33470756039671	0.00196680580765862	Cluster	0
chr1	6305000	6310000	chr1	6460000	6465000	29	5.61442134700771	3.60036212768037e-11	Cluster	1
chr1	6305000	6310000	chr1	6465000	6470000	13	4.504838865164	0.00413253483004871	Cluster	0
chr1	6305000	6310000	chr1	6470000	6475000	20	4.1603313150492	1.62868865280553e-07	Cluster	0
chr1	6305000	6310000	chr1	6485000	6490000	14	2.43831179884157	2.29011805718102e-05	Cluster	0
chr1	6305000	6310000	chr1	6495000	6500000	12	3.5143138035744	0.00150416852058623	Cluster	0
chr1	6310000	6315000	chr1	6400000	6405000	16	4.33181723955165	0.000715291471511572	Cluster	0
chr1	6310000	6315000	chr1	6495000	6500000	14	2.50666758713982	3.11187266066861e-05	Cluster	0
chr1	6400000	6405000	chr1	6460000	6465000	28	11.0969262950019	0.000134435955148743	Cluster	0
chr1	6405000	6410000	chr1	6460000	6465000	62	16.2439684110767	1.45202180322547e-16	Cluster	1
chr1	6405000	6410000	chr1	6470000	6475000	27	11.0554114999941	0.000307542750277442	Cluster	0
chr1	6410000	6415000	chr1	6460000	6465000	39	10.7622618892198	8.47532391059201e-09	Cluster	0
chr1	6410000	6415000	chr1	6470000	6475000	20	6.73862558646366	0.00152585052189563	Cluster	0
chr1	6420000	6425000	chr1	6460000	6465000	34	13.9088633429561	0.000369685314335206	Cluster	0
chr1	6420000	6425000	chr1	6495000	6500000	17	5.99497357966865	0.00696024393098964	Cluster	0
chr1	6425000	6430000	chr1	6495000	6500000	15	4.44485716758957	0.00279760478917925	Cluster	1
chr1	6470000	6475000	chr1	6495000	6500000	29	14.1954608522047	0.00289731353731674	Cluster	0
chr1	6480000	6485000	chr1	6495000	6500000	29	12.7874543514234	0.000582222676424498	Cluster	1
chr1	6485000	6490000	chr1	6495000	6500000	35	15.0949186887529	0.000741824227628299	Cluster	0
chr1	6495000	6500000	chr1	6535000	6540000	34	13.3721582963007	1.81861173432638e-05	Cluster	1
chr1	6495000	6500000	chr1	6550000	6555000	22	9.48326084573596	0.00244925956283053	Cluster	0
chr1	6535000	6540000	chr1	6705000	6710000	12	4.1319558225185	0.00572937890841103	Cluster	0
chr1	6550000	6555000	chr1	6700000	6705000	15	3.50969948677915	0.000264470461924317	Cluster	1
chr1	6610000	6615000	chr1	6695000	6700000	21	5.19109779490087	1.56867083013138e-05	Singleton	0
chr1	6780000	6785000	chr1	7130000	7135000	20	2.50919185890247	3.43309131016862e-11	Cluster	1
chr1	6785000	6790000	chr1	6945000	6950000	18	4.78554244360997	2.15885023368494e-05	Cluster	1
chr1	6785000	6790000	chr1	6950000	6955000	16	5.38394244075164	0.000951993697969399	Cluster	0
chr1	6785000	6790000	chr1	7130000	7135000	15	2.82826648788621	2.09015834577271e-06	Cluster	0
chr1	7100000	7105000	chr1	7705000	7710000	15	2.0359669606405	3.3242378108095e-08	Singleton	0
chr1	7125000	7130000	chr1	7705000	7710000	12	1.83981745830883	3.74146860933881e-05	Singleton	0
chr1	7275000	7280000	chr1	7705000	7710000	12	2.40944128271694	4.7412989097363e-05	Singleton	0
chr1	7715000	7720000	chr1	7810000	7815000	13	3.87627593161156	0.00693291607387734	Cluster	0
chr1	7725000	7730000	chr1	7810000	7815000	16	5.34339897041685	0.000878037915640234	Cluster	1
chr1	7730000	7735000	chr1	7960000	7965000	15	2.63136753414959	1.08915673699015e-05	Singleton	0
chr1	7860000	7865000	chr1	7960000	7965000	13	4.0494418247971	0.00977389984132213	Cluster	0
chr1	7870000	7875000	chr1	7960000	7965000	16	4.70250367316283	0.00167219155011833	Cluster	1
chr1	8030000	8035000	chr1	8370000	8375000	12	2.96978106175628	0.00249995968441032	Cluster	0
chr1	8035000	8040000	chr1	8370000	8375000	20	4.50124407248416	5.56045357979552e-07	Cluster	0
chr1	8035000	8040000	chr1	8375000	8380000	15	2.75074903386159	1.82936205600786e-05	Cluster	0
chr1	8035000	8040000	chr1	8405000	8410000	25	3.32263158884177	3.46268067495299e-13	Cluster	1
chr1	8040000	8045000	chr1	8365000	8370000	12	2.45425372888167	0.000502505791075939	Cluster	0
chr1	8040000	8045000	chr1	8370000	8375000	19	4.22820074339006	9.33248049373959e-07	Cluster	0
chr1	8040000	8045000	chr1	8375000	8380000	12	2.62977205760735	0.000905965972340321	Cluster	0
chr1	8040000	8045000	chr1	8405000	8410000	17	3.13683854401382	2.96608386139185e-07	Cluster	0
chr1	8045000	8050000	chr1	8370000	8375000	21	3.63684619392879	6.08250153136751e-08	Cluster	1
chr1	8045000	8050000	chr1	8405000	8410000	14	2.76927829943693	8.90094387338377e-05	Cluster	0
chr1	8070000	8075000	chr1	8370000	8375000	30	4.22870891846662	1.75756682725669e-13	Cluster	0
chr1	8070000	8075000	chr1	8405000	8410000	25	3.15074581716966	2.85279129046845e-12	Cluster	0
chr1	8070000	8075000	chr1	8410000	8415000	14	2.63752792098199	5.36846656809931e-05	Cluster	0
chr1	8075000	8080000	chr1	8345000	8350000	15	3.1570784059736	8.54913753901281e-05	Singleton	0
chr1	8075000	8080000	chr1	8365000	8370000	21	3.34454038756661	1.52775756987292e-08	Cluster	0
chr1	8075000	8080000	chr1	8370000	8375000	56	6.16358801487993	2.77080732372876e-32	Cluster	1
chr1	8075000	8080000	chr1	8375000	8380000	25	3.62155147634222	5.36904963113478e-11	Cluster	0
chr1	8075000	8080000	chr1	8380000	8385000	15	2.34134347143331	2.74317761934756e-06	Cluster	0
chr1	8075000	8080000	chr1	8400000	8405000	12	1.98300862321441	7.49630649389263e-05	Cluster	0
chr1	8075000	8080000	chr1	8405000	8410000	31	4.41833399661866	2.68215352193573e-15	Cluster	1
chr1	8075000	8080000	chr1	8410000	8415000	20	3.74697014780777	2.99888221300967e-08	Cluster	0
chr1	8080000	8085000	chr1	8370000	8375000	23	3.6556965880433	2.33062532121583e-09	Cluster	0
chr1	8080000	8085000	chr1	8405000	8410000	15	2.76220777369157	1.90629957104115e-05	Cluster	0
chr1	8085000	8090000	chr1	8370000	8375000	14	2.17445270024091	6.55479232634722e-06	Cluster	0
chr1	8090000	8095000	chr1	8370000	8375000	12	2.97175023315687	0.000340215564003406	Cluster	0
chr1	8095000	8100000	chr1	8370000	8375000	32	4.016617447548	9.69300884329158e-16	Cluster	0
chr1	8095000	8100000	chr1	8405000	8410000	19	2.99061879535893	7.87910715325634e-08	Cluster	0
chr1	8095000	8100000	chr1	8410000	8415000	16	2.51491720779703	1.21614314729246e-06	Cluster	0
chr1	8100000	8105000	chr1	8370000	8375000	19	2.79110036087008	2.81975231166537e-08	Cluster	0
chr1	8620000	8625000	chr1	8720000	8725000	28	12.4212837459355	0.00544833884038563	Cluster	0
chr1	8620000	8625000	chr1	8725000	8730000	22	6.56239434063645	0.000143164203546026	Cluster	0
chr1	8620000	8625000	chr1	8730000	8735000	40	11.0283347489273	2.37436778364223e-10	Cluster	1
chr1	8620000	8625000	chr1	8735000	8740000	21	6.35807376751776	0.000268054563659677	Cluster	0
chr1	8620000	8625000	chr1	8740000	8745000	19	6.21540439214168	0.00156261873576197	Cluster	0
chr1	8620000	8625000	chr1	8765000	8770000	16	3.95324400720638	0.0002659677313414	Cluster	0
chr1	8620000	8625000	chr1	8770000	8775000	20	5.435311996291	0.000100930331089502	Cluster	0
chr1	8620000	8625000	chr1	8775000	8780000	18	5.33288798312584	0.000756361184414069	Cluster	0
chr1	8620000	8625000	chr1	8780000	8785000	13	2.74128313311282	0.00033529412391073	Cluster	0
chr1	8620000	8625000	chr1	8785000	8790000	22	7.96321565952499	0.000244614446591894	Cluster	0
chr1	8620000	8625000	chr1	8790000	8795000	20	4.35827649709193	4.46718731313414e-06	Cluster	1
chr1	8965000	8970000	chr1	9065000	9070000	19	5.58963542016388	0.000447523069942707	Cluster	0
chr1	8975000	8980000	chr1	9045000	9050000	35	11.1243209344894	1.13908031864318e-07	Cluster	1
chr1	8975000	8980000	chr1	9065000	9070000	29	10.8595126637188	3.59686814589553e-05	Cluster	1
chr1	8980000	8985000	chr1	9045000	9050000	30	8.06131307615369	4.79760359900851e-07	Cluster	0
chr1	8990000	8995000	chr1	9045000	9050000	22	8.96577547194487	0.00758303698332836	Cluster	0
chr1	9045000	9050000	chr1	9160000	9165000	26	11.491704805303	0.00125692092809871	Cluster	0
chr1	9055000	9060000	chr1	9160000	9165000	20	5.97720429361981	0.000350364441213801	Cluster	0
chr1	9060000	9065000	chr1	9160000	9165000	22	8.08684507689693	0.00225014723377814	Cluster	0
chr1	9065000	9070000	chr1	9155000	9160000	24	8.74853351291021	0.00107186823658622	Cluster	0
chr1	9065000	9070000	chr1	9160000	9165000	60	15.4802182290775	2.36250269433542e-16	Cluster	1
chr1	9070000	9075000	chr1	9150000	9155000	17	3.50136719947211	1.65486647883575e-05	Cluster	0
chr1	9070000	9075000	chr1	9155000	9160000	26	6.39483682807173	7.96870965462425e-07	Cluster	0
chr1	9070000	9075000	chr1	9160000	9165000	29	11.6292617456948	0.000121399282752494	Cluster	0
chr1	9075000	9080000	chr1	9160000	9165000	35	10.8232942594771	8.95703612395386e-07	Cluster	0
chr1	9095000	9100000	chr1	9160000	9165000	35	11.3625685675801	1.86687095612399e-07	Singleton	0
chr1	9165000	9170000	chr1	9255000	9260000	58	13.9065322862956	1.11139771429772e-15	Cluster	0
chr1	9170000	9175000	chr1	9245000	9250000	20	7.6751554678232	0.00665681952107156	Cluster	0
chr1	9170000	9175000	chr1	9250000	9255000	38	8.71760713540502	9.41223871197769e-11	Cluster	0
chr1	9170000	9175000	chr1	9255000	9260000	86	16.5454560151429	1.73137885442982e-31	Cluster	1
chr1	9170000	9175000	chr1	9260000	9265000	20	6.02475180919814	4.2103817618055e-05	Cluster	0
chr1	9170000	9175000	chr1	9305000	9310000	13	3.90208077266292	0.00730656170634012	Cluster	0
chr1	9170000	9175000	chr1	9310000	9315000	16	4.88722793119145	0.000333635721746281	Cluster	1
chr1	9175000	9180000	chr1	9255000	9260000	50	12.6700024670613	1.26024308327868e-12	Cluster	0
chr1	9195000	9200000	chr1	9255000	9260000	54	19.7511357256135	5.75068115038939e-08	Cluster	1
chr1	9200000	9205000	chr1	9255000	9260000	47	18.9835656841235	6.49804546040868e-07	Cluster	0
chr1	9205000	9210000	chr1	9255000	9260000	44	19.6629258104738	0.000195583356240072	Cluster	0
chr1	9320000	9325000	chr1	9550000	9555000	16	3.33714758419697	3.85699124966417e-05	Cluster	0
chr1	9325000	9330000	chr1	9515000	9520000	18	6.20722891891914	0.000572951616009979	Cluster	0
chr1	9325000	9330000	chr1	9530000	9535000	12	2.50938721934094	0.000611102284902305	Cluster	0
chr1	9325000	9330000	chr1	9540000	9545000	13	2.88166441713034	0.000531117475477975	Cluster	0
chr1	9325000	9330000	chr1	9545000	9550000	19	3.26341171230573	2.94472159462421e-07	Cluster	0
chr1	9325000	9330000	chr1	9550000	9555000	45	7.34019936855754	1.77400661162547e-19	Cluster	0
chr1	9330000	9335000	chr1	9515000	9520000	15	3.81546996210325	0.000625581403143775	Cluster	0
chr1	9330000	9335000	chr1	9550000	9555000	39	4.63777732019112	6.09354598830803e-20	Cluster	0
chr1	9335000	9340000	chr1	9550000	9555000	26	3.68759634764589	1.23110313274843e-11	Cluster	0
chr1	9340000	9345000	chr1	9515000	9520000	16	3.57144228234086	8.54632657921289e-05	Cluster	0
chr1	9340000	9345000	chr1	9550000	9555000	24	4.29790458858204	9.12623116944894e-09	Cluster	0
chr1	9345000	9350000	chr1	9485000	9490000	23	8.69655754097323	0.000318758145089505	Cluster	0
chr1	9345000	9350000	chr1	9490000	9495000	24	6.36595386913343	8.82145929756306e-06	Cluster	0
chr1	9345000	9350000	chr1	9500000	9505000	24	6.16590660009544	5.17710010485443e-06	Cluster	0
chr1	9345000	9350000	chr1	9505000	9510000	27	5.08145747435032	2.10449121642512e-09	Cluster	0
chr1	9345000	9350000	chr1	9510000	9515000	48	6.15910593302768	2.76840817411922e-23	Cluster	0
chr1	9345000	9350000	chr1	9515000	9520000	100	10.1675153533919	5.42013104829735e-60	Cluster	0
chr1	9345000	9350000	chr1	9520000	9525000	23	3.7344174561758	3.44069347720428e-09	Cluster	0
chr1	9345000	9350000	chr1	9525000	9530000	15	3.31229207159184	0.000144333962273784	Cluster	0
chr1	9345000	9350000	chr1	9530000	9535000	21	3.85218495619863	1.57819243971908e-07	Cluster	0
chr1	9345000	9350000	chr1	9535000	9540000	19	3.4609281981768	6.94950645302191e-07	Cluster	0
chr1	9345000	9350000	chr1	9540000	9545000	28	4.53816930199705	3.41882031205606e-11	Cluster	0
chr1	9345000	9350000	chr1	9545000	9550000	50	5.23206057325932	5.10858885992108e-28	Cluster	0
chr1	9345000	9350000	chr1	9550000	9555000	147	11.8810760363486	2.20873881946492e-101	Cluster	1
chr1	9345000	9350000	chr1	9555000	9560000	32	5.65999971680722	3.07698389319956e-13	Cluster	0
chr1	9350000	9355000	chr1	9515000	9520000	16	3.45934119888146	5.88878526968528e-05	Cluster	0
chr1	9350000	9355000	chr1	9550000	9555000	25	4.12592429454787	7.7906088114888e-10	Cluster	0
chr1	9355000	9360000	chr1	9515000	9520000	26	5.25459623140875	1.9271263923209e-08	Cluster	0
chr1	9355000	9360000	chr1	9550000	9555000	31	6.33641337281127	6.25713189196419e-10	Cluster	0
chr1	9360000	9365000	chr1	9515000	9520000	15	4.51637019315324	0.00322686825088368	Cluster	0
chr1	9360000	9365000	chr1	9550000	9555000	19	5.40431077836504	0.000295685260408904	Cluster	0
chr1	9370000	9375000	chr1	9515000	9520000	15	4.44469687015025	0.00279760478917925	Cluster	0
chr1	9645000	9650000	chr1	9925000	9930000	22	3.99107756575286	3.20414685202679e-09	Singleton	0
chr1	9685000	9690000	chr1	9715000	9720000	62	25.7857712404632	3.4384896169059e-07	Cluster	0
chr1	9685000	9690000	chr1	9730000	9735000	34	16.0625637925808	0.00410161703402447	Cluster	0
chr1	9685000	9690000	chr1	9735000	9740000	34	13.954448176257	0.000392728561069142	Cluster	0
chr1	9685000	9690000	chr1	9745000	9750000	40	13.0701427520769	2.57651135537505e-08	Cluster	1
chr1	9685000	9690000	chr1	9775000	9780000	19	7.20455735493115	0.00776637004709501	Cluster	0
chr1	9685000	9690000	chr1	9785000	9790000	29	8.0192710276705	9.80557401007701e-08	Cluster	1
chr1	9820000	9825000	chr1	9925000	9930000	18	5.80514232634994	0.00195368171947589	Cluster	0
chr1	9825000	9830000	chr1	9925000	9930000	20	6.47348658469416	0.000939932551042802	Cluster	0
chr1	9835000	9840000	chr1	9925000	9930000	25	6.34129755437902	2.42552985989517e-06	Cluster	0
chr1	9840000	9845000	chr1	9925000	9930000	34	10.63965979384	1.24464041571905e-07	Cluster	0
chr1	9840000	9845000	chr1	9930000	9935000	21	7.87430840198003	0.000552732052822745	Cluster	0
chr1	9845000	9850000	chr1	9925000	9930000	58	13.2476464918416	1.54956827148184e-16	Cluster	1
chr1	10000000	10005000	chr1	10090000	10095000	20	7.09257302140586	0.000379995403340684	Cluster	0
chr1	10010000	10015000	chr1	10090000	10095000	33	9.87154447630366	7.02398356954632e-08	Cluster	1
chr1	10490000	10495000	chr1	10550000	10555000	26	8.7841789322057	1.80302527379915e-05	Singleton	0
chr1	10555000	10560000	chr1	10925000	10930000	26	3.23583907668508	7.17605663193345e-13	Cluster	1
chr1	10555000	10560000	chr1	10990000	10995000	13	2.05340840239899	1.98892171428169e-05	Cluster	0
chr1	10555000	10560000	chr1	11000000	11005000	31	3.73219287867822	3.05829167186642e-17	Cluster	1
chr1	10565000	10570000	chr1	10750000	10755000	21	7.19545879557131	0.000165963084558953	Cluster	1
chr1	10565000	10570000	chr1	10755000	10760000	13	3.40919760868883	0.00238703794108832	Cluster	0
chr1	10565000	10570000	chr1	10910000	10915000	18	2.9125893931451	2.9647791575376e-07	Cluster	0
chr1	10565000	10570000	chr1	10925000	10930000	26	3.72609805601376	1.54124460002014e-11	Cluster	0
chr1	10565000	10570000	chr1	10930000	10935000	17	3.39579220891032	1.11386709690147e-05	Cluster	0
chr1	10565000	10570000	chr1	10940000	10945000	12	2.64723480115573	0.000956665146482558	Cluster	0
chr1	10565000	10570000	chr1	10965000	10970000	14	2.42488797540171	2.16051724538567e-05	Cluster	0
chr1	10565000	10570000	chr1	10980000	10985000	14	2.27798950066452	1.10287207931424e-05	Cluster	0
chr1	10565000	10570000	chr1	10995000	11000000	23	2.74965334994061	9.85135975200954e-12	Cluster	0
chr1	10565000	10570000	chr1	11000000	11005000	30	4.2247184631641	5.71551740363306e-15	Cluster	0
chr1	10565000	10570000	chr1	11010000	11015000	16	2.64502560726768	2.28378257561756e-06	Cluster	0
chr1	10565000	10570000	chr1	11020000	11025000	12	3.69056298319534	0.00228517504199908	Cluster	0
chr1	10570000	10575000	chr1	10925000	10930000	14	2.65092776106583	5.64910654196657e-05	Cluster	0
chr1	10570000	10575000	chr1	11000000	11005000	13	3.08012649361949	0.000118543974380352	Cluster	0
chr1	10575000	10580000	chr1	10750000	10755000	15	5.53233742699259	0.00351704212915765	Cluster	0
chr1	10575000	10580000	chr1	10925000	10930000	18	2.79765837370106	1.67251038922705e-07	Cluster	0
chr1	10575000	10580000	chr1	11000000	11005000	13	3.25667566065437	0.000206981596320477	Cluster	0
chr1	10750000	10755000	chr1	10925000	10930000	21	5.0457598925306	1.01728170785058e-05	Singleton	0
chr1	10750000	10755000	chr1	10995000	11000000	14	3.24142480952432	0.000432501435866544	Cluster	0
chr1	10750000	10755000	chr1	11000000	11005000	21	5.09831741686025	9.41898305571048e-07	Cluster	1
chr1	11095000	11100000	chr1	11300000	11305000	17	4.27100303898613	1.85603585464425e-05	Singleton	0
chr1	11095000	11100000	chr1	11695000	11700000	19	1.81901274640047	2.91592440632141e-11	Singleton	0
chr1	11300000	11305000	chr1	11700000	11705000	19	2.43656280204009	1.61440481674778e-10	Singleton	0
chr1	11380000	11385000	chr1	11695000	11700000	22	2.64323376304308	3.5854916562275e-11	Cluster	1
chr1	11380000	11385000	chr1	11700000	11705000	19	3.43889025577128	4.04658857043607e-08	Cluster	0
chr1	11710000	11715000	chr1	11770000	11775000	22	6.47123035447138	1.10548975391213e-05	Cluster	0
chr1	11710000	11715000	chr1	11775000	11780000	26	7.02514450526591	3.17282875611645e-07	Cluster	1
chr1	11715000	11720000	chr1	11775000	11780000	26	6.63396053584376	1.54243293797735e-06	Cluster	0
chr1	11720000	11725000	chr1	11775000	11780000	21	9.50434980193321	0.00555089269686385	Cluster	0
chr1	11895000	11900000	chr1	11950000	11955000	23	9.11755044990535	0.000614121175327617	Cluster	0
chr1	11895000	11900000	chr1	11955000	11960000	23	8.22072392915041	0.00113627015469009	Cluster	0
chr1	11900000	11905000	chr1	11950000	11955000	32	9.91379688303636	3.33732748603048e-06	Cluster	1
chr1	12060000	12065000	chr1	12135000	12140000	32	14.6762221554415	0.000553487932419982	Cluster	1
chr1	12075000	12080000	chr1	12125000	12130000	33	15.8401063547462	0.00629757115896818	Cluster	0
chr1	12100000	12105000	chr1	12125000	12130000	54	21.4415013037551	7.32840796140554e-07	Cluster	1
chr1	12110000	12115000	chr1	12125000	12130000	62	30.4886829422018	5.54447083084016e-06	Cluster	0
chr1	12175000	12180000	chr1	12265000	12270000	35	10.1189227706432	1.16052367158009e-08	Cluster	0
chr1	12175000	12180000	chr1	12270000	12275000	23	6.75992062463715	7.2856208363027e-05	Cluster	0
chr1	12175000	12180000	chr1	12295000	12300000	15	3.95625976312779	0.000898104893889146	Cluster	0
chr1	12180000	12185000	chr1	12265000	12270000	38	10.8799729428577	1.91356755166241e-09	Cluster	0
chr1	12180000	12185000	chr1	12270000	12275000	34	7.20482500053535	1.743696076354e-10	Cluster	0
chr1	12180000	12185000	chr1	12275000	12280000	15	4.46843454813408	0.00293133074523973	Cluster	0
chr1	12185000	12190000	chr1	12255000	12260000	35	11.7516191935123	5.32532451047523e-06	Cluster	0
chr1	12185000	12190000	chr1	12260000	12265000	38	9.39723839012053	7.6335371659876e-10	Cluster	0
chr1	12185000	12190000	chr1	12265000	12270000	103	17.0647446101794	6.91933839455315e-43	Cluster	0
chr1	12185000	12190000	chr1	12270000	12275000	94	11.8314353861721	1.25662486609038e-46	Cluster	1
chr1	12185000	12190000	chr1	12290000	12295000	18	7.80267266145374	0.00711756994927483	Cluster	0
chr1	12185000	12190000	chr1	12300000	12305000	31	7.41736637941758	2.31796307820467e-08	Cluster	0
chr1	12185000	12190000	chr1	12315000	12320000	20	7.69541802512347	0.00685267574915162	Cluster	0
chr1	12190000	12195000	chr1	12265000	12270000	29	8.46373115259917	3.97298510584713e-06	Cluster	0
chr1	12205000	12210000	chr1	12270000	12275000	28	11.7874671816811	0.00265091995584629	Cluster	0
chr1	12315000	12320000	chr1	12675000	12680000	19	3.91448024823254	3.97300830211389e-06	Cluster	0
chr1	12325000	12330000	chr1	12675000	12680000	22	3.94018370806622	4.71374905026135e-08	Cluster	0
chr1	12325000	12330000	chr1	12680000	12685000	18	2.26429792001384	7.74890803977567e-09	Cluster	0
chr1	12330000	12335000	chr1	12675000	12680000	35	4.75311932124448	1.00665506842745e-17	Cluster	0
chr1	12330000	12335000	chr1	12680000	12685000	16	2.76831889069192	2.96484757176456e-07	Cluster	0
chr1	12330000	12335000	chr1	12685000	12690000	12	2.15354339885203	0.000159940799768324	Cluster	0
chr1	12330000	12335000	chr1	12715000	12720000	20	2.95961317315121	5.95850849176881e-10	Cluster	1
chr1	12335000	12340000	chr1	12675000	12680000	28	3.68030716854464	2.67706018038387e-13	Cluster	0
chr1	12335000	12340000	chr1	12715000	12720000	12	2.26990274892429	0.000254129486635649	Cluster	0
chr1	12340000	12345000	chr1	12675000	12680000	17	2.99844941888344	2.23602749103199e-06	Cluster	0
chr1	12340000	12345000	chr1	12680000	12685000	14	1.87004245677111	1.23487222692376e-06	Cluster	0
chr1	12345000	12350000	chr1	12675000	12680000	28	3.71046327439359	3.23207065146036e-13	Cluster	0
chr1	12345000	12350000	chr1	12680000	12685000	14	2.16659969943788	6.28611636997574e-06	Cluster	0
chr1	12350000	12355000	chr1	12675000	12680000	20	3.12836030298258	2.89953662229736e-08	Cluster	0
chr1	12355000	12360000	chr1	12675000	12680000	12	3.43452470134276	0.0077498754303339	Cluster	0
chr1	12365000	12370000	chr1	12675000	12680000	21	3.36285398992199	1.67245051085006e-08	Cluster	0
chr1	12365000	12370000	chr1	12680000	12685000	17	2.02038914920366	1.042216306523e-08	Cluster	0
chr1	12365000	12370000	chr1	12715000	12720000	15	2.11245911375378	8.22185172500388e-07	Cluster	0
chr1	12370000	12375000	chr1	12675000	12680000	34	4.5596729432808	6.86706823313391e-16	Cluster	0
chr1	12370000	12375000	chr1	12680000	12685000	26	2.52553617479299	2.85000587525703e-15	Cluster	0
chr1	12370000	12375000	chr1	12715000	12720000	26	2.66425385926162	9.44609418830781e-15	Cluster	1
chr1	12375000	12380000	chr1	12675000	12680000	38	3.95907419895332	2.56139812729236e-21	Cluster	1
chr1	12375000	12380000	chr1	12680000	12685000	18	2.26949250700147	8.00780228444584e-09	Cluster	0
chr1	12380000	12385000	chr1	12675000	12680000	28	4.15409645955214	4.38043643636359e-12	Cluster	0
chr1	12380000	12385000	chr1	12680000	12685000	14	2.35163474615028	1.57444907260253e-05	Cluster	0
chr1	12380000	12385000	chr1	12715000	12720000	16	2.46905631865415	9.63854455870053e-07	Cluster	0
chr1	12385000	12390000	chr1	12675000	12680000	14	3.79782786942546	0.00195053423190336	Cluster	0
chr1	12390000	12395000	chr1	12675000	12680000	16	3.61694151673418	9.79613996692978e-05	Cluster	0
chr1	12390000	12395000	chr1	12680000	12685000	16	2.12494087210021	1.42314442356423e-07	Cluster	0
chr1	12390000	12395000	chr1	12715000	12720000	12	2.21739924584393	0.000207130369238842	Cluster	0
chr1	12395000	12400000	chr1	12675000	12680000	13	3.51562368230015	0.00307565443624233	Cluster	0
chr1	12395000	12400000	chr1	12680000	12685000	13	2.08235770011698	2.26821522967698e-05	Cluster	0
chr1	12395000	12400000	chr1	12715000	12720000	13	2.16901242332126	3.47773795271888e-05	Cluster	0
chr1	12420000	12425000	chr1	12675000	12680000	12	3.3420809103912	0.00630986613576477	Cluster	0
chr1	12425000	12430000	chr1	12675000	12680000	16	4.01407958006167	0.000312386146531199	Cluster	1
chr1	12460000	12465000	chr1	12675000	12680000	23	5.35898558571334	1.87918262139297e-06	Cluster	0
chr1	12465000	12470000	chr1	12675000	12680000	16	5.38174884211896	0.000947936895322552	Cluster	0
chr1	12480000	12485000	chr1	12675000	12680000	19	6.71947159931405	0.00370131528546586	Cluster	0
chr1	12480000	12485000	chr1	12680000	12685000	12	3.46650714720963	0.00833171733735706	Cluster	0
chr1	12485000	12490000	chr1	12675000	12680000	14	4.42794684854426	0.00752726797137689	Cluster	0
chr1	12495000	12500000	chr1	12675000	12680000	21	7.40403566621162	0.00186330061344036	Cluster	0
chr1	12495000	12500000	chr1	12680000	12685000	20	3.77641973589968	5.39267926696154e-07	Cluster	1
chr1	12505000	12510000	chr1	12680000	12685000	13	3.1345901169556	0.00113572526838371	Cluster	0
chr1	13990000	13995000	chr1	14130000	14135000	16	3.40465802395955	4.31151062652363e-06	Cluster	0
chr1	13990000	13995000	chr1	14135000	14140000	24	3.19704755192217	1.11691685639348e-12	Cluster	1
chr1	13990000	13995000	chr1	14285000	14290000	16	2.81216865787955	3.64986494663267e-07	Singleton	0
chr1	13995000	14000000	chr1	14135000	14140000	14	2.42271466161404	2.13819450222605e-05	Cluster	0
chr1	14000000	14005000	chr1	14135000	14140000	15	3.546740886942	0.000294811766694484	Cluster	0
chr1	14150000	14155000	chr1	14285000	14290000	16	4.9511121235465	0.00279760478917925	Cluster	0
chr1	14155000	14160000	chr1	14280000	14285000	15	4.71429790511028	0.00482022317181568	Cluster	0
chr1	14155000	14160000	chr1	14285000	14290000	36	7.6387458511928	1.71578045827251e-12	Cluster	1
chr1	14155000	14160000	chr1	14290000	14295000	13	3.47049620368068	0.000379995403340684	Cluster	0
chr1	14440000	14445000	chr1	14895000	14900000	12	2.34032597997492	3.55186215389838e-05	Singleton	0
chr1	15430000	15435000	chr1	15630000	15635000	14	3.25153237012093	0.000447053346526981	Cluster	0
chr1	15435000	15440000	chr1	15630000	15635000	13	3.61949071221925	0.00392000941276885	Cluster	0
chr1	15445000	15450000	chr1	15595000	15600000	18	3.90272027673471	1.61663366665218e-05	Cluster	0
chr1	15445000	15450000	chr1	15630000	15635000	13	3.41575299221339	0.00242491831512051	Cluster	0
chr1	15450000	15455000	chr1	15595000	15600000	47	4.79575906870696	8.15350145529263e-27	Cluster	0
chr1	15450000	15455000	chr1	15630000	15635000	24	4.14641152846624	4.57512002764817e-09	Cluster	0
chr1	15455000	15460000	chr1	15585000	15590000	22	5.82560323545744	2.48929899845254e-05	Cluster	0
chr1	15455000	15460000	chr1	15590000	15595000	14	2.64375451141735	5.50298874122771e-05	Cluster	0
chr1	15455000	15460000	chr1	15595000	15600000	53	6.40486111143987	1.07789832551711e-28	Cluster	1
chr1	15455000	15460000	chr1	15600000	15605000	30	3.63941116103633	3.8517753597133e-15	Cluster	0
chr1	15455000	15460000	chr1	15605000	15610000	19	4.10398281282631	7.67086164100198e-06	Cluster	0
chr1	15455000	15460000	chr1	15610000	15615000	20	4.6997152154799	1.35384216410548e-05	Cluster	0
chr1	15455000	15460000	chr1	15615000	15620000	13	3.38890098048179	0.00226520839508176	Cluster	0
chr1	15455000	15460000	chr1	15620000	15625000	16	3.6098655925025	9.57728876570696e-05	Cluster	0
chr1	15455000	15460000	chr1	15625000	15630000	36	4.27543823153714	1.92076461094223e-18	Cluster	0
chr1	15455000	15460000	chr1	15630000	15635000	43	5.41778941635093	9.82055399648562e-23	Cluster	0
chr1	15455000	15460000	chr1	15635000	15640000	20	3.63508928715415	3.01769846049981e-07	Cluster	0
chr1	15455000	15460000	chr1	15645000	15650000	14	3.33976259196071	0.000579843401894106	Cluster	0
chr1	15460000	15465000	chr1	15595000	15600000	19	3.71299599812712	1.90118114317604e-06	Cluster	0
chr1	15460000	15465000	chr1	15630000	15635000	22	3.21433172191016	1.31323259829714e-09	Cluster	0
chr1	15465000	15470000	chr1	15595000	15600000	14	3.38549869812997	0.000660130432210328	Cluster	0
chr1	15475000	15480000	chr1	15570000	15575000	19	6.09631483152511	0.00124831428047019	Cluster	0
chr1	15475000	15480000	chr1	15575000	15580000	22	6.26523725167293	7.29442396999294e-05	Cluster	0
chr1	15475000	15480000	chr1	15595000	15600000	37	6.93430570288897	2.12550283628705e-14	Cluster	0
chr1	15475000	15480000	chr1	15605000	15610000	15	4.45940155162496	0.00287357775565406	Cluster	0
chr1	15475000	15480000	chr1	15610000	15615000	18	5.10001973091534	0.000450872436948	Cluster	0
chr1	15475000	15480000	chr1	15630000	15635000	15	5.72595752970868	0.00485575404879518	Cluster	0
chr1	15480000	15485000	chr1	15570000	15575000	20	5.19052975810913	5.46448917992196e-05	Cluster	0
chr1	15480000	15485000	chr1	15575000	15580000	22	5.32174503795272	6.18735468752688e-06	Cluster	0
chr1	15480000	15485000	chr1	15580000	15585000	20	5.2588068224414	6.49837880153133e-05	Cluster	0
chr1	15480000	15485000	chr1	15585000	15590000	21	5.47495826038287	3.40163064890888e-05	Cluster	0
chr1	15480000	15485000	chr1	15595000	15600000	21	5.9403068037615	1.00980713998661e-05	Cluster	0
chr1	15485000	15490000	chr1	15595000	15600000	16	4.84741141127038	0.00227208252518881	Cluster	0
chr1	15640000	15645000	chr1	15755000	15760000	13	3.23666345360851	0.00151236121464048	Cluster	0
chr1	15645000	15650000	chr1	15755000	15760000	30	4.73854123192734	2.78675649432136e-12	Cluster	1
chr1	15650000	15655000	chr1	15750000	15755000	14	3.76769449377422	0.00181396642211994	Cluster	0
chr1	15650000	15655000	chr1	15755000	15760000	26	5.18601592532824	7.602756413912e-10	Cluster	0
chr1	15650000	15655000	chr1	15760000	15765000	15	3.46001884611291	0.000228036629490702	Cluster	0
chr1	15665000	15670000	chr1	15755000	15760000	21	6.90912405091918	0.000787119676282945	Cluster	0
chr1	15920000	15925000	chr1	16050000	16055000	13	3.5602231002816	0.00341881067302629	Cluster	0
chr1	15920000	15925000	chr1	16060000	16065000	13	2.92613327360655	0.000613463564419953	Cluster	0
chr1	15920000	15925000	chr1	16065000	16070000	19	4.37193543216775	1.52644091912104e-06	Cluster	1
chr1	15925000	15930000	chr1	16065000	16070000	12	2.79193470226501	0.00150182044527628	Cluster	0
chr1	16115000	16120000	chr1	16320000	16325000	15	3.01887148788282	4.5932192651909e-06	Cluster	0
chr1	16115000	16120000	chr1	16330000	16335000	16	3.52130633209221	6.56956031320412e-06	Cluster	0
chr1	16115000	16120000	chr1	16335000	16340000	15	4.91173779937203	0.00108126199397323	Cluster	0
chr1	16115000	16120000	chr1	16380000	16385000	14	2.37527284228477	1.41731388516088e-06	Cluster	0
chr1	16125000	16130000	chr1	16255000	16260000	18	3.5396001848142	4.29635384183913e-06	Cluster	1
chr1	16130000	16135000	chr1	16245000	16250000	13	4.73389023615418	0.00624132351121421	Cluster	0
chr1	16130000	16135000	chr1	16320000	16325000	14	3.69641222598677	0.000195764760077679	Cluster	0
chr1	16130000	16135000	chr1	16325000	16330000	12	2.51504946542787	0.000621508011320404	Cluster	0
chr1	16130000	16135000	chr1	16335000	16340000	28	6.1523178667945	1.33678771317255e-09	Cluster	1
chr1	16130000	16135000	chr1	16380000	16385000	18	2.80296901859876	1.02019248256633e-08	Cluster	1
chr1	16140000	16145000	chr1	16235000	16240000	17	5.57109908955259	0.00334788126680128	Cluster	0
chr1	16140000	16145000	chr1	16250000	16255000	17	5.51668504222638	0.00303312509278302	Cluster	0
chr1	16140000	16145000	chr1	16325000	16330000	15	2.96933864538896	4.33945077370955e-05	Cluster	0
chr1	16140000	16145000	chr1	16330000	16335000	24	5.31930301271646	2.67346548327435e-08	Cluster	0
chr1	16140000	16145000	chr1	16335000	16340000	21	7.56515769847755	0.000326035644230552	Cluster	0
chr1	16330000	16335000	chr1	16355000	16360000	22	10.206509451526	0.00589939199736676	Cluster	0
chr1	16335000	16340000	chr1	16355000	16360000	38	17.105899760513	9.82828650197336e-05	Cluster	1
chr1	16335000	16340000	chr1	16380000	16385000	48	15.4398925971837	5.08428576585531e-10	Cluster	1
chr1	16335000	16340000	chr1	16390000	16395000	33	12.388009260845	0.00010148944120058	Cluster	0
chr1	16340000	16345000	chr1	16355000	16360000	23	9.52965202407635	0.00717373878955724	Cluster	0
chr1	16400000	16405000	chr1	16510000	16515000	17	3.91898305610143	6.63055046332296e-05	Cluster	0
chr1	16405000	16410000	chr1	16480000	16485000	18	6.173840416378	0.00373809997224271	Cluster	0
chr1	16405000	16410000	chr1	16485000	16490000	17	6.17063580609319	0.00913704489941874	Cluster	0
chr1	16405000	16410000	chr1	16490000	16495000	27	7.15871295555515	1.81080520442272e-06	Cluster	0
chr1	16405000	16410000	chr1	16505000	16510000	31	6.15698964347468	3.21450895737221e-10	Cluster	0
chr1	16405000	16410000	chr1	16510000	16515000	49	8.36782512189229	2.59284423314929e-20	Cluster	0
chr1	16405000	16410000	chr1	16515000	16520000	57	6.75190162082696	2.40639204342553e-29	Cluster	1
chr1	16405000	16410000	chr1	16520000	16525000	41	6.89042260145638	6.96899017099747e-16	Cluster	0
chr1	16405000	16410000	chr1	16555000	16560000	13	3.68551386263494	0.0045701507767227	Cluster	0
chr1	16405000	16410000	chr1	16560000	16565000	23	5.47705443474979	1.91497771423994e-07	Cluster	1
chr1	16405000	16410000	chr1	16565000	16570000	21	4.54595720282747	2.10563032199179e-06	Cluster	0
chr1	16405000	16410000	chr1	16570000	16575000	19	5.35801363916733	2.76530642813183e-05	Cluster	0
chr1	16405000	16410000	chr1	16675000	16680000	13	3.70028669440021	0.0047354940510426	Cluster	0
chr1	16405000	16410000	chr1	16685000	16690000	16	3.98827097426699	3.07998375349121e-05	Cluster	1
chr1	16410000	16415000	chr1	16510000	16515000	18	3.20838058013047	1.14531813945949e-06	Cluster	0
chr1	16420000	16425000	chr1	16510000	16515000	24	5.63625938447462	1.16240593572837e-06	Cluster	0
chr1	16420000	16425000	chr1	16570000	16575000	12	3.36592715539665	0.00667395004000896	Cluster	0
chr1	16425000	16430000	chr1	16510000	16515000	15	3.978819488036	0.0009488662384278	Cluster	0
chr1	17385000	17390000	chr1	17555000	17560000	12	3.38881224730299	0.00701915817111527	Cluster	0
chr1	17385000	17390000	chr1	17560000	17565000	20	4.79428597790854	1.46086088819784e-06	Cluster	1
chr1	17385000	17390000	chr1	17660000	17665000	19	3.34184455428078	2.6069545542487e-08	Cluster	1
chr1	17390000	17395000	chr1	17560000	17565000	20	4.2848526770066	3.48343668500762e-06	Cluster	0
chr1	17390000	17395000	chr1	17660000	17665000	12	2.96133560805938	0.00244073668550237	Cluster	0
chr1	17435000	17440000	chr1	17560000	17565000	17	5.35649678960955	0.00225397166558906	Cluster	0
chr1	17435000	17440000	chr1	17660000	17665000	13	3.32630791625765	0.0019284264588416	Cluster	0
chr1	17445000	17450000	chr1	17555000	17560000	26	4.77470333558436	2.79485148664162e-09	Cluster	0
chr1	17445000	17450000	chr1	17560000	17565000	46	6.67736899722678	7.66531479130097e-22	Cluster	0
chr1	17445000	17450000	chr1	17570000	17575000	12	2.96449857608833	0.00246166579551582	Cluster	0
chr1	17445000	17450000	chr1	17595000	17600000	12	2.69778475826439	0.00112554226261619	Cluster	0
chr1	17445000	17450000	chr1	17600000	17605000	14	3.55481296305887	0.00012923665717636	Cluster	0
chr1	17450000	17455000	chr1	17555000	17560000	59	8.68408259826348	9.64888704847831e-26	Cluster	0
chr1	17450000	17455000	chr1	17560000	17565000	95	11.5088482834335	1.30045477172335e-50	Cluster	1
chr1	17450000	17455000	chr1	17565000	17570000	36	4.43391982242762	5.88015982775919e-18	Cluster	0
chr1	17450000	17455000	chr1	17570000	17575000	24	5.11203704837466	2.135926769313e-07	Cluster	0
chr1	17450000	17455000	chr1	17595000	17600000	14	4.53950076781318	0.00923663724184886	Cluster	0
chr1	17450000	17455000	chr1	17600000	17605000	19	5.90532637903628	0.000103317504910678	Cluster	1
chr1	17450000	17455000	chr1	17655000	17660000	17	4.29174289060853	0.000194938896801117	Cluster	0
chr1	17450000	17455000	chr1	17660000	17665000	26	6.74827738701957	1.48149721514115e-07	Cluster	1
chr1	17455000	17460000	chr1	17560000	17565000	26	5.78934273996632	1.25153353810753e-07	Cluster	0
chr1	17455000	17460000	chr1	17660000	17665000	13	3.38040285863154	0.00221578538710046	Cluster	0
chr1	17460000	17465000	chr1	17560000	17565000	20	5.15478206206532	4.97615698380656e-05	Cluster	0
chr1	17470000	17475000	chr1	17560000	17565000	24	7.9160403594563	0.000263439758946064	Cluster	0
chr1	17815000	17820000	chr1	17930000	17935000	21	4.54568096610666	2.10563032199179e-06	Cluster	0
chr1	17820000	17825000	chr1	17925000	17930000	21	5.20486856811554	1.63096004879326e-05	Cluster	0
chr1	17820000	17825000	chr1	17930000	17935000	45	8.1924600951581	1.00665506842745e-17	Cluster	0
chr1	17820000	17825000	chr1	17935000	17940000	18	4.64421782087197	0.000148192714749656	Cluster	0
chr1	17820000	17825000	chr1	17940000	17945000	16	3.54471064466217	7.79087989487858e-05	Cluster	0
chr1	17825000	17830000	chr1	17915000	17920000	14	4.29598333929437	0.00581790760714284	Cluster	0
chr1	17825000	17830000	chr1	17925000	17930000	42	7.24140249953176	6.82650156845162e-16	Cluster	0
chr1	17825000	17830000	chr1	17930000	17935000	78	10.9070830697012	1.60852434809407e-37	Cluster	1
chr1	17825000	17830000	chr1	17935000	17940000	36	6.4182700503364	3.25455465465217e-13	Cluster	0
chr1	17825000	17830000	chr1	17940000	17945000	21	4.81448773722228	4.98883769006304e-06	Cluster	0
chr1	17825000	17830000	chr1	17945000	17950000	19	5.82259471934746	0.000733333485886979	Cluster	0
chr1	17830000	17835000	chr1	17930000	17935000	28	6.20447686958144	3.04372228543856e-08	Cluster	0
chr1	18245000	18250000	chr1	18425000	18430000	23	4.02125274134169	6.7955366517079e-10	Singleton	0
chr1	18550000	18555000	chr1	18560000	18565000	57	25.3113663007575	8.91322982201644e-06	Singleton	0
chr1	18920000	18925000	chr1	19145000	19150000	16	2.96677007473361	7.26495534961351e-07	Cluster	0
chr1	18925000	18930000	chr1	19145000	19150000	31	3.02087282014651	3.50909294237156e-18	Cluster	1
chr1	19210000	19215000	chr1	19390000	19395000	17	4.15149468274416	0.000132845449654243	Cluster	1
chr1	19210000	19215000	chr1	19400000	19405000	16	3.94874222006223	0.000262971106997057	Cluster	0
chr1	19210000	19215000	chr1	19420000	19425000	23	3.93725228694905	9.23831923760238e-09	Cluster	1
chr1	19210000	19215000	chr1	19430000	19435000	14	3.48636317899415	0.000871468057804646	Cluster	0
chr1	19210000	19215000	chr1	19440000	19445000	21	4.46658695532543	1.11595607940477e-07	Cluster	0
chr1	19210000	19215000	chr1	19445000	19450000	20	3.50778824331429	1.75115218616023e-07	Cluster	0
chr1	19230000	19235000	chr1	19400000	19405000	18	3.77741471417519	1.03831563482648e-05	Cluster	0
chr1	19230000	19235000	chr1	19405000	19410000	17	3.43127301610606	1.27372567003855e-05	Cluster	0
chr1	19230000	19235000	chr1	19420000	19425000	24	3.73793316312977	6.25713189196419e-10	Cluster	1
chr1	19230000	19235000	chr1	19440000	19445000	20	4.34306310775755	3.19311544880928e-07	Cluster	0
chr1	19230000	19235000	chr1	19450000	19455000	15	3.12631168771774	7.63438993663398e-05	Cluster	0
chr1	19235000	19240000	chr1	19285000	19290000	31	12.0741726850485	0.000357231065048661	Cluster	0
chr1	19235000	19240000	chr1	19295000	19300000	30	11.1056901583588	2.06963973602346e-05	Cluster	1
chr1	19235000	19240000	chr1	19305000	19310000	22	8.45035426380004	0.00379189968595668	Cluster	0
chr1	19235000	19240000	chr1	19385000	19390000	15	3.81043086507751	0.000617939998814193	Cluster	0
chr1	19235000	19240000	chr1	19390000	19395000	16	4.92046357623925	0.0026447035431583	Cluster	0
chr1	19235000	19240000	chr1	19405000	19410000	17	4.19081388995792	0.000148693047072047	Cluster	0
chr1	19235000	19240000	chr1	19415000	19420000	15	2.7433753976471	1.77316592406744e-05	Cluster	0
chr1	19235000	19240000	chr1	19420000	19425000	24	4.58135317367426	2.9694496907033e-08	Cluster	0
chr1	19235000	19240000	chr1	19430000	19435000	24	4.01815176847702	2.49618328923598e-09	Cluster	0
chr1	19235000	19240000	chr1	19440000	19445000	18	5.25188891322283	7.35422311350143e-05	Cluster	0
chr1	19235000	19240000	chr1	19445000	19450000	14	4.02088186693148	0.00324004338033278	Cluster	0
chr1	19235000	19240000	chr1	19460000	19465000	12	3.31328037148331	0.0059059858156455	Cluster	0
chr1	19235000	19240000	chr1	19475000	19480000	12	3.43400210784124	0.00774203879348421	Cluster	0
chr1	19655000	19660000	chr1	19980000	19985000	15	2.86523285863473	2.88649439153059e-05	Cluster	0
chr1	19670000	19675000	chr1	19905000	19910000	23	3.32283032686289	1.69633852987984e-11	Singleton	0
chr1	19670000	19675000	chr1	19975000	19980000	19	2.28631561391764	5.55391705149832e-11	Cluster	1
chr1	19670000	19675000	chr1	19980000	19985000	15	2.56127499354614	6.1594021014488e-07	Cluster	0
chr1	19670000	19675000	chr1	19985000	19990000	14	2.99391513015573	1.9965362113155e-05	Cluster	0
chr1	19710000	19715000	chr1	19975000	19980000	12	2.29496778631819	0.000279902023175712	Cluster	0
chr1	19715000	19720000	chr1	19895000	19900000	14	3.88031125790646	0.00237861691164874	Cluster	0
chr1	19715000	19720000	chr1	19905000	19910000	30	6.89528208791562	9.17954206023211e-10	Cluster	1
chr1	19715000	19720000	chr1	19910000	19915000	17	3.96500069726588	7.63438993663398e-05	Cluster	0
chr1	19715000	19720000	chr1	19915000	19920000	13	3.70943134817292	0.00483539277335812	Cluster	0
chr1	19715000	19720000	chr1	19920000	19925000	14	4.00240381945769	0.00311138726679014	Cluster	0
chr1	19715000	19720000	chr1	19955000	19960000	13	3.60018238707602	0.00374909615455166	Cluster	0
chr1	19715000	19720000	chr1	19970000	19975000	12	2.70987871440177	0.00116694124681677	Cluster	0
chr1	19715000	19720000	chr1	19975000	19980000	16	4.15875690024106	5.14667679916808e-05	Cluster	0
chr1	19715000	19720000	chr1	19980000	19985000	20	4.82597142342081	1.60948796608417e-06	Cluster	1
chr1	19725000	19730000	chr1	19905000	19910000	16	4.25432934007983	0.000589322485341684	Cluster	0
chr1	19985000	19990000	chr1	20030000	20035000	55	19.088442987496	3.64223410592642e-10	Cluster	1
chr1	19990000	19995000	chr1	20030000	20035000	36	10.9776862722104	4.16037859246407e-07	Cluster	0
chr1	20235000	20240000	chr1	20475000	20480000	16	2.30488525456599	3.98548124834831e-07	Cluster	0
chr1	20240000	20245000	chr1	20410000	20415000	13	4.03699092333882	0.00954014243017227	Cluster	0
chr1	20240000	20245000	chr1	20425000	20430000	23	5.6073711598987	2.89892326675368e-07	Cluster	1
chr1	20240000	20245000	chr1	20475000	20480000	21	3.33236157565081	7.36847818191794e-10	Cluster	1
chr1	20240000	20245000	chr1	20480000	20485000	16	2.35999842953945	5.45670784214431e-07	Cluster	0
chr1	20240000	20245000	chr1	20485000	20490000	13	2.66449251713865	0.000256616881223661	Cluster	0
chr1	20240000	20245000	chr1	20510000	20515000	12	2.41088185335507	0.000430928932859222	Cluster	0
chr1	20240000	20245000	chr1	20520000	20525000	18	2.98483365840245	2.60919686995248e-08	Cluster	1
chr1	20415000	20420000	chr1	20475000	20480000	19	7.30760249779771	0.0089816132709168	Cluster	0
chr1	20425000	20430000	chr1	20470000	20475000	27	10.4298728932399	0.000980087731572207	Cluster	0
chr1	20425000	20430000	chr1	20475000	20480000	34	11.7195779608749	1.08842968037108e-06	Cluster	1
chr1	20425000	20430000	chr1	20480000	20485000	22	7.29312718183252	0.000599223750487672	Cluster	0
chr1	20430000	20435000	chr1	20475000	20480000	21	8.35273731860432	0.00747908002627931	Cluster	0
chr1	20535000	20540000	chr1	20815000	20820000	25	2.89309925867385	4.76143313558479e-13	Cluster	1
chr1	20535000	20540000	chr1	20820000	20825000	19	3.59080611541251	7.96487088034895e-08	Cluster	0
chr1	20540000	20545000	chr1	20815000	20820000	20	2.77798176319921	4.19257481535534e-09	Cluster	0
chr1	20540000	20545000	chr1	20820000	20825000	16	3.47259449530913	5.53930717173366e-06	Cluster	0
chr1	20540000	20545000	chr1	20825000	20830000	15	2.1443461633004	9.80972713696409e-07	Cluster	0
chr1	20545000	20550000	chr1	20820000	20825000	14	2.4897748611234	2.88649439153059e-05	Cluster	0
chr1	20550000	20555000	chr1	20820000	20825000	16	3.08513494556206	1.51765738946712e-05	Cluster	0
chr1	20845000	20850000	chr1	20955000	20960000	12	4.13920877784553	0.00580553019511987	Cluster	0
chr1	20845000	20850000	chr1	20960000	20965000	27	4.92296091618475	1.08834245132993e-09	Cluster	0
chr1	20845000	20850000	chr1	20965000	20970000	38	6.65212236955676	1.10195231121441e-15	Cluster	1
chr1	20845000	20850000	chr1	20970000	20975000	19	3.86328191666595	3.28578502094036e-06	Cluster	0
chr1	20850000	20855000	chr1	20965000	20970000	20	4.51755524035257	7.50849770223317e-06	Cluster	0
chr1	21540000	21545000	chr1	21695000	21700000	17	5.36420950932066	0.000307542750277442	Cluster	0
chr1	21545000	21550000	chr1	21695000	21700000	30	6.00083734642575	7.90340287417023e-10	Cluster	0
chr1	21550000	21555000	chr1	21695000	21700000	19	4.73814357575103	5.53437670615255e-05	Cluster	0
chr1	21555000	21560000	chr1	21690000	21695000	33	7.22350811791967	7.86275934342359e-10	Cluster	0
chr1	21555000	21560000	chr1	21695000	21700000	40	10.0372326119884	1.49268112061897e-11	Cluster	0
chr1	21555000	21560000	chr1	21860000	21865000	15	6.09348740811577	0.00861535038007386	Cluster	0
chr1	21560000	21565000	chr1	21695000	21700000	31	6.4018979174701	7.90340287417023e-10	Cluster	0
chr1	21565000	21570000	chr1	21695000	21700000	19	6.74638073656632	0.00386502912283863	Cluster	0
chr1	21565000	21570000	chr1	21860000	21865000	14	4.03858562784224	0.00337341185327604	Cluster	1
chr1	21575000	21580000	chr1	21695000	21700000	25	5.63143593908512	2.97960639510363e-07	Cluster	0
chr1	21580000	21585000	chr1	21670000	21675000	31	11.3511741709624	0.000122654528458219	Cluster	0
chr1	21580000	21585000	chr1	21675000	21680000	22	7.05023119224633	0.000379947327430402	Cluster	0
chr1	21580000	21585000	chr1	21680000	21685000	22	8.32233049653903	0.00316107752961044	Cluster	0
chr1	21580000	21585000	chr1	21690000	21695000	53	9.99763454997203	1.84556978894321e-18	Cluster	0
chr1	21580000	21585000	chr1	21695000	21700000	61	13.6108992165065	1.87471576643388e-19	Cluster	1
chr1	21580000	21585000	chr1	21700000	21705000	23	5.46543507556845	2.5542898579965e-06	Cluster	0
chr1	21580000	21585000	chr1	21705000	21710000	18	6.04538352851866	0.00300597852230627	Cluster	0
chr1	21595000	21600000	chr1	21670000	21675000	22	7.50951228692747	0.000873575104482592	Cluster	0
chr1	21835000	21840000	chr1	21860000	21865000	77	26.10575581502	2.00748948050319e-14	Singleton	0
chr1	21985000	21990000	chr1	22290000	22295000	19	2.9614961099938	3.79949315305418e-09	Cluster	1
chr1	21995000	22000000	chr1	22290000	22295000	16	3.1858578564283	2.20606933660965e-05	Cluster	0
chr1	22010000	22015000	chr1	22290000	22295000	13	2.76518414496984	0.000363513484368439	Cluster	0
chr1	22025000	22030000	chr1	22290000	22295000	17	3.38793765120849	8.48514667391693e-07	Cluster	0
chr1	22030000	22035000	chr1	22290000	22295000	13	3.00464291443038	9.25280372550567e-05	Cluster	0
chr1	22040000	22045000	chr1	22290000	22295000	13	3.74151684761701	0.00518426919065616	Cluster	0
chr1	22045000	22050000	chr1	22290000	22295000	15	2.93258010669927	3.75748688295778e-05	Cluster	0
chr1	22430000	22435000	chr1	22740000	22745000	18	3.64663315717373	4.94395554789981e-07	Singleton	0
chr1	22440000	22445000	chr1	22600000	22605000	14	3.59833205607899	0.00117551212840941	Cluster	0
chr1	22450000	22455000	chr1	22600000	22605000	13	2.67800744930005	0.000268403743065643	Cluster	0
chr1	22455000	22460000	chr1	22600000	22605000	25	5.56678560847424	1.45686379422159e-08	Cluster	1
chr1	22455000	22460000	chr1	22605000	22610000	19	3.57846971173577	1.12657661875833e-06	Cluster	0
chr1	22455000	22460000	chr1	22730000	22735000	13	2.75784908712786	0.000354165539656038	Cluster	0
chr1	22455000	22460000	chr1	22740000	22745000	36	4.24596691179142	4.20720776565313e-20	Cluster	0
chr1	22455000	22460000	chr1	22745000	22750000	12	3.47785788530238	0.00137225631108765	Cluster	0
chr1	22460000	22465000	chr1	22600000	22605000	18	3.21475170572242	1.17407540999602e-06	Cluster	0
chr1	22460000	22465000	chr1	22740000	22745000	31	2.55595625323507	3.91178132713606e-20	Cluster	1
chr1	22465000	22470000	chr1	22740000	22745000	16	3.0813357145993	1.49577602216604e-05	Cluster	0
chr1	22480000	22485000	chr1	22740000	22745000	13	3.35097904321268	0.00205612343987494	Cluster	0
chr1	22745000	22750000	chr1	22970000	22975000	14	2.64083360803794	5.44024524471414e-05	Singleton	0
chr1	23000000	23005000	chr1	23215000	23220000	17	3.19891916252245	3.90046407224587e-07	Cluster	1
chr1	23015000	23020000	chr1	23215000	23220000	13	2.84808126001638	0.000477032690786084	Cluster	0
chr1	23025000	23030000	chr1	23215000	23220000	12	2.37676903913694	0.000380081533253346	Cluster	0
chr1	23030000	23035000	chr1	23215000	23220000	13	3.98801365199545	0.00140073676509329	Cluster	0
chr1	23295000	23300000	chr1	23510000	23515000	15	4.89002819238098	0.0067140087357844	Cluster	0
chr1	23300000	23305000	chr1	23400000	23405000	18	6.29710816314709	0.00460520665740095	Cluster	0
chr1	23300000	23305000	chr1	23405000	23410000	25	7.15403554807104	1.88464319485628e-05	Cluster	0
chr1	23300000	23305000	chr1	23420000	23425000	23	7.92238951527458	0.000696867528679788	Cluster	0
chr1	23300000	23305000	chr1	23425000	23430000	36	11.0175357104404	2.87606905687958e-08	Cluster	1
chr1	23300000	23305000	chr1	23510000	23515000	52	8.11348941988438	3.49156661068059e-23	Cluster	1
chr1	23300000	23305000	chr1	23520000	23525000	13	3.36434519103386	0.00213047075229195	Cluster	0
chr1	23305000	23310000	chr1	23510000	23515000	20	3.54197364219253	2.03721381040425e-07	Cluster	0
chr1	23310000	23315000	chr1	23510000	23515000	24	4.42305739898913	1.52992673256314e-08	Cluster	0
chr1	23380000	23385000	chr1	23510000	23515000	23	7.94784275724918	0.000729654555693622	Cluster	0
chr1	23395000	23400000	chr1	23510000	23515000	26	9.11489894824705	0.000314440408037837	Cluster	0
chr1	23405000	23410000	chr1	23510000	23515000	31	11.0246873414551	7.22394545926469e-05	Cluster	0
chr1	23410000	23415000	chr1	23510000	23515000	29	11.1760897069496	0.000533500304144914	Cluster	0
chr1	23415000	23420000	chr1	23510000	23515000	25	8.36001864179284	0.00022178441152881	Cluster	0
chr1	23420000	23425000	chr1	23510000	23515000	81	15.2093603055344	1.71917608913902e-28	Cluster	0
chr1	23425000	23430000	chr1	23490000	23495000	30	10.1551127501992	4.2349873977382e-05	Cluster	0
chr1	23425000	23430000	chr1	23495000	23500000	37	12.8869360525951	5.64347280075926e-06	Cluster	0
chr1	23425000	23430000	chr1	23500000	23505000	38	11.6701659633423	2.07576633043351e-07	Cluster	0
chr1	23425000	23430000	chr1	23505000	23510000	47	9.21476094823393	9.40791641382617e-16	Cluster	0
chr1	23425000	23430000	chr1	23510000	23515000	150	21.4315043483553	2.02916270691437e-70	Cluster	1
chr1	23425000	23430000	chr1	23515000	23520000	49	9.36251426590523	7.95690560958986e-17	Cluster	0
chr1	23425000	23430000	chr1	23520000	23525000	26	8.47406836206039	0.000101127375751658	Cluster	0
chr1	23425000	23430000	chr1	23525000	23530000	26	8.73655653277336	0.000165527727086323	Cluster	0
chr1	23430000	23435000	chr1	23510000	23515000	40	11.8698486729165	3.51114444982031e-08	Cluster	0
chr1	23815000	23820000	chr1	23960000	23965000	33	10.1304141606667	1.82475383956849e-06	Cluster	0
chr1	23820000	23825000	chr1	23850000	23855000	40	17.8456733141434	0.00045139727418516	Cluster	0
chr1	23820000	23825000	chr1	23855000	23860000	43	17.3134771279862	1.96708856741724e-06	Cluster	0
chr1	23820000	23825000	chr1	23860000	23865000	47	15.6697115204382	4.4574860069901e-08	Cluster	0
chr1	23820000	23825000	chr1	23865000	23870000	100	19.9610891069753	3.61364847180973e-35	Cluster	1
chr1	23820000	23825000	chr1	23960000	23965000	45	15.9906271804571	3.4732801623527e-08	Cluster	0
chr1	23820000	23825000	chr1	23965000	23970000	23	5.28013637849846	1.46836847706416e-06	Cluster	0
chr1	23820000	23825000	chr1	23970000	23975000	27	5.62301450428305	1.69783315515554e-08	Cluster	1
chr1	23825000	23830000	chr1	23865000	23870000	39	13.4058168743444	2.04750483709542e-06	Cluster	0
chr1	23825000	23830000	chr1	23960000	23965000	28	10.1665211579881	0.000280126762112803	Cluster	0
chr1	23830000	23835000	chr1	23960000	23965000	26	9.72789178143145	0.000830379458112417	Cluster	0
chr1	23850000	23855000	chr1	23960000	23965000	36	11.8722593555059	2.46578376645897e-06	Cluster	0
chr1	23855000	23860000	chr1	23960000	23965000	32	13.3462308757712	0.000102889266293024	Cluster	0
chr1	23860000	23865000	chr1	23960000	23965000	34	13.7048325566143	0.000283352297650732	Cluster	0
chr1	23865000	23870000	chr1	23960000	23965000	101	19.6576318454598	2.16566123870206e-36	Cluster	0
chr1	23865000	23870000	chr1	23965000	23970000	26	6.4118799182968	8.35398565523287e-07	Cluster	0
chr1	23865000	23870000	chr1	23970000	23975000	20	6.76088176733999	0.00158839995316168	Cluster	0
chr1	23870000	23875000	chr1	23945000	23950000	78	29.1581312662063	4.090560256676e-11	Cluster	0
chr1	23870000	23875000	chr1	23950000	23955000	45	15.5264911707666	2.49102224374773e-07	Cluster	0
chr1	23870000	23875000	chr1	23955000	23960000	61	15.072387962933	6.82650156845162e-16	Cluster	0
chr1	23870000	23875000	chr1	23960000	23965000	518	44.9512113147	0	Cluster	1
chr1	23870000	23875000	chr1	23965000	23970000	105	15.3232862112163	1.25662486609038e-46	Cluster	0
chr1	23870000	23875000	chr1	23970000	23975000	103	16.1359978955723	4.61970334799421e-43	Cluster	0
chr1	23870000	23875000	chr1	23975000	23980000	33	11.8299372057839	4.27149444325016e-05	Cluster	0
chr1	23870000	23875000	chr1	23985000	23990000	27	8.56171570877935	4.34654632422686e-05	Cluster	0
chr1	23870000	23875000	chr1	23990000	23995000	48	17.0097777909428	1.78625150889937e-07	Cluster	0
chr1	23870000	23875000	chr1	24070000	24075000	46	12.8809342239669	1.47911599763568e-11	Cluster	1
chr1	23870000	23875000	chr1	24075000	24080000	29	9.70109363868534	4.37007069387005e-06	Cluster	0
chr1	23870000	23875000	chr1	24080000	24085000	25	9.55722574952254	0.00151717864613327	Cluster	0
chr1	23875000	23880000	chr1	23960000	23965000	70	15.2406866186823	4.02895510048529e-21	Cluster	0
chr1	23880000	23885000	chr1	23960000	23965000	67	21.2494596569552	1.64202921956567e-12	Cluster	0
chr1	23885000	23890000	chr1	23960000	23965000	33	10.8034979079965	6.86285279744069e-06	Cluster	0
chr1	23895000	23900000	chr1	23960000	23965000	38	17.1521747620522	0.000862721676394702	Cluster	0
chr1	23900000	23905000	chr1	23915000	23920000	85	41.5516523035	7.85839970227141e-07	Singleton	0
chr1	23900000	23905000	chr1	23955000	23960000	21	8.18839238389597	0.00599575884550894	Cluster	0
chr1	23900000	23905000	chr1	23960000	23965000	60	26.3868919998916	2.46815927769353e-07	Cluster	0
chr1	23960000	23965000	chr1	24075000	24080000	26	12.3303502463623	0.00336928834863266	Cluster	0
chr1	23960000	23965000	chr1	24080000	24085000	31	12.0293867976517	0.00033559916005167	Cluster	1
chr1	23965000	23970000	chr1	24075000	24080000	16	4.21051332349154	0.000525841302422576	Cluster	0
chr1	23990000	23995000	chr1	24070000	24075000	25	8.90675105402052	0.000564641459534201	Cluster	0
chr1	23990000	23995000	chr1	24075000	24080000	22	6.69612833668667	0.000188167782827174	Cluster	1
chr1	24015000	24020000	chr1	24070000	24075000	31	10.3461887573401	1.83438368786868e-06	Cluster	0
chr1	24015000	24020000	chr1	24075000	24080000	25	7.46751587714869	3.28298968924802e-06	Cluster	0
chr1	24020000	24025000	chr1	24070000	24075000	51	15.9341777724598	1.09672116221044e-09	Cluster	1
chr1	24020000	24025000	chr1	24075000	24080000	35	11.6840266636292	4.70939771737344e-06	Cluster	0
chr1	24025000	24030000	chr1	24070000	24075000	29	12.9433229621755	0.00479101454769221	Cluster	0
chr1	24035000	24040000	chr1	24070000	24075000	30	11.8691251596814	0.000613879566544292	Cluster	0
chr1	24035000	24040000	chr1	24075000	24080000	22	8.49341899858484	0.0040318106560515	Cluster	0
chr1	24040000	24045000	chr1	24070000	24075000	41	17.2559173794808	0.000108066680694076	Cluster	0
chr1	24080000	24085000	chr1	24240000	24245000	19	7.27098009566263	0.0085481176776032	Cluster	0
chr1	24085000	24090000	chr1	24240000	24245000	19	5.29823779073881	0.000232506118969282	Cluster	0
chr1	24090000	24095000	chr1	24240000	24245000	18	5.66808203004023	0.00150155894266581	Cluster	0
chr1	24095000	24100000	chr1	24240000	24245000	36	8.46617710569449	3.00467795951544e-11	Cluster	0
chr1	24100000	24105000	chr1	24240000	24245000	49	8.83517848837345	2.19254944655703e-19	Cluster	0
chr1	24100000	24105000	chr1	24245000	24250000	14	3.25342056217019	0.00044897900106764	Cluster	0
chr1	24105000	24110000	chr1	24240000	24245000	26	6.56100239752453	1.26149872847768e-06	Cluster	0
chr1	24110000	24115000	chr1	24240000	24245000	30	7.69677534645168	1.87257304763968e-07	Cluster	0
chr1	24115000	24120000	chr1	24240000	24245000	21	8.10580598471244	0.00535074204993747	Cluster	0
chr1	24120000	24125000	chr1	24240000	24245000	29	8.14453089873066	1.92234161184197e-06	Cluster	0
chr1	24125000	24130000	chr1	24240000	24245000	25	7.14647307323676	1.85504475817262e-05	Cluster	0
chr1	24130000	24135000	chr1	24195000	24200000	24	9.71504162063053	0.00061188586229264	Cluster	0
chr1	24130000	24135000	chr1	24225000	24230000	16	5.17226007733799	0.00423807560302823	Cluster	0
chr1	24130000	24135000	chr1	24240000	24245000	54	12.2169542174275	4.24048607581489e-17	Cluster	0
chr1	24130000	24135000	chr1	24245000	24250000	17	4.40325736718662	0.000262594676866635	Cluster	0
chr1	24130000	24135000	chr1	24250000	24255000	22	5.86045425739152	2.7309911299226e-05	Cluster	0
chr1	24135000	24140000	chr1	24195000	24200000	44	13.4555815366839	6.52381913675676e-10	Cluster	1
chr1	24135000	24140000	chr1	24225000	24230000	21	7.25731086815673	0.00145680983694442	Cluster	0
chr1	24135000	24140000	chr1	24230000	24235000	29	10.5457471217856	0.000208346274429583	Cluster	0
chr1	24135000	24140000	chr1	24235000	24240000	36	10.6313088169246	1.19070540524926e-08	Cluster	0
chr1	24135000	24140000	chr1	24240000	24245000	134	16.5401011762859	2.51364107406608e-70	Cluster	1
chr1	24135000	24140000	chr1	24250000	24255000	28	8.17508130615199	6.38269195090722e-06	Cluster	0
chr1	24140000	24145000	chr1	24240000	24245000	19	5.92221200848754	0.000890084450871742	Cluster	0
chr1	24150000	24155000	chr1	24240000	24245000	23	8.82834000521973	0.00284612406053042	Cluster	0
chr1	24395000	24400000	chr1	24715000	24720000	12	3.65063206661313	0.00209080447999543	Cluster	0
chr1	24395000	24400000	chr1	24720000	24725000	13	2.17344098778022	3.53959113328291e-05	Cluster	1
chr1	24475000	24480000	chr1	24715000	24720000	28	5.12510049614506	2.27429277756718e-11	Cluster	1
chr1	24475000	24480000	chr1	24720000	24725000	12	2.84062985965566	0.00173826053953376	Cluster	0
chr1	24485000	24490000	chr1	24715000	24720000	22	4.1488234903167	1.12727548503011e-07	Cluster	0
chr1	24505000	24510000	chr1	24715000	24720000	13	4.02519946998605	0.00933109788960501	Cluster	0
chr1	24515000	24520000	chr1	24715000	24720000	35	4.56131722192881	1.03280247487056e-16	Cluster	0
chr1	24520000	24525000	chr1	24715000	24720000	36	4.62368980729598	2.20911643486787e-17	Cluster	0
chr1	24525000	24530000	chr1	24690000	24695000	23	6.25631697668986	2.22235327476259e-05	Cluster	0
chr1	24525000	24530000	chr1	24700000	24705000	26	6.54964261701147	1.22535222905398e-06	Cluster	0
chr1	24525000	24530000	chr1	24705000	24710000	40	7.38980897657616	3.45141151523604e-14	Cluster	0
chr1	24525000	24530000	chr1	24710000	24715000	49	6.23266873459935	6.46865451171168e-24	Cluster	0
chr1	24525000	24530000	chr1	24715000	24720000	134	12.5858557077949	1.91121872916116e-84	Cluster	1
chr1	24525000	24530000	chr1	24720000	24725000	54	7.29528922338512	3.2359194791755e-25	Cluster	0
chr1	24525000	24530000	chr1	24725000	24730000	34	7.71479515396034	9.83984789702784e-10	Cluster	0
chr1	24525000	24530000	chr1	24730000	24735000	14	3.30175937691537	0.000518339522747094	Cluster	0
chr1	24525000	24530000	chr1	24740000	24745000	15	4.46502948050878	0.000402988894666682	Cluster	0
chr1	24525000	24530000	chr1	24745000	24750000	17	5.15323849564581	0.00149775627074972	Cluster	0
chr1	24525000	24530000	chr1	24850000	24855000	16	4.59619646289888	0.000167317760634548	Cluster	1
chr1	24525000	24530000	chr1	24860000	24865000	16	4.70488280837001	0.00168167314597492	Cluster	0
chr1	24525000	24530000	chr1	24915000	24920000	18	3.64102329182692	6.28611636997574e-06	Cluster	1
chr1	24525000	24530000	chr1	24925000	24930000	13	3.30353374059406	0.00181396642211994	Cluster	0
chr1	24525000	24530000	chr1	24935000	24940000	14	2.92599888620787	0.000157188167020067	Cluster	0
chr1	24525000	24530000	chr1	24955000	24960000	14	2.98305107928364	0.000189914724757727	Cluster	0
chr1	24525000	24530000	chr1	24960000	24965000	17	2.97554227673621	1.43395076770135e-07	Cluster	1
chr1	24530000	24535000	chr1	24715000	24720000	27	4.67516485176755	3.69327448615736e-10	Cluster	0
chr1	24535000	24540000	chr1	24715000	24720000	13	3.28026067833838	0.00170693781482128	Cluster	0
chr1	24980000	24985000	chr1	25170000	25175000	15	4.48845820553644	0.00304824351789756	Cluster	0
chr1	24990000	24995000	chr1	25160000	25165000	13	2.28134459673634	5.73892141752213e-05	Cluster	0
chr1	24995000	25000000	chr1	25170000	25175000	13	3.66153884703656	0.00431605448912525	Cluster	0
chr1	25000000	25005000	chr1	25160000	25165000	15	2.68878722439467	1.40082820384377e-05	Cluster	0
chr1	25005000	25010000	chr1	25155000	25160000	38	3.25331580043303	3.43601075589193e-24	Cluster	1
chr1	25005000	25010000	chr1	25160000	25165000	17	3.20798344060747	5.30574504838499e-06	Cluster	0
chr1	25005000	25010000	chr1	25170000	25175000	17	5.06771043352751	0.00124825772582736	Cluster	0
chr1	25010000	25015000	chr1	25155000	25160000	35	3.93774237880959	1.30062895594776e-18	Cluster	0
chr1	25010000	25015000	chr1	25160000	25165000	24	3.87592456288087	1.26477593137807e-09	Cluster	0
chr1	25010000	25015000	chr1	25170000	25175000	28	6.24153485934742	3.45364769388686e-08	Cluster	0
chr1	25015000	25020000	chr1	25120000	25125000	21	6.97805602141898	0.000892042553655254	Cluster	0
chr1	25015000	25020000	chr1	25130000	25135000	13	3.71250857607388	0.0048709979745848	Cluster	0
chr1	25015000	25020000	chr1	25135000	25140000	18	6.50188498853891	0.00640331915047808	Cluster	0
chr1	25015000	25020000	chr1	25140000	25145000	28	6.88443165017599	2.47479305154741e-07	Cluster	0
chr1	25015000	25020000	chr1	25145000	25150000	16	4.26513431184278	0.000605747746890188	Cluster	0
chr1	25015000	25020000	chr1	25150000	25155000	26	5.54980207930636	5.56370336761461e-08	Cluster	0
chr1	25015000	25020000	chr1	25155000	25160000	43	6.07361834180954	6.60338712728403e-21	Cluster	0
chr1	25015000	25020000	chr1	25160000	25165000	38	5.83205688022696	1.87917403390589e-17	Cluster	0
chr1	25015000	25020000	chr1	25165000	25170000	24	3.07128900800471	1.23061301213221e-11	Cluster	0
chr1	25015000	25020000	chr1	25170000	25175000	32	9.19588317172734	4.61630157193325e-08	Cluster	0
chr1	25020000	25025000	chr1	25155000	25160000	14	3.84280473456977	0.00217370598616372	Cluster	0
chr1	25020000	25025000	chr1	25160000	25165000	17	3.77662872310282	4.24497200048536e-05	Cluster	0
chr1	25025000	25030000	chr1	25155000	25160000	13	3.35931264525802	0.00210557233843928	Cluster	0
chr1	25160000	25165000	chr1	25530000	25535000	18	2.62137675057325	3.60221115666545e-09	Cluster	0
chr1	25165000	25170000	chr1	25425000	25430000	17	2.33732166310881	7.84580597607875e-08	Cluster	0
chr1	25170000	25175000	chr1	25360000	25365000	28	9.17716367922086	4.50666991281483e-06	Cluster	1
chr1	25170000	25175000	chr1	25365000	25370000	19	6.41700614185823	0.00225139369272121	Cluster	0
chr1	25170000	25175000	chr1	25380000	25385000	18	4.23976344646953	4.73938499859084e-05	Cluster	0
chr1	25170000	25175000	chr1	25420000	25425000	20	3.96154604516248	1.11329107647894e-06	Cluster	0
chr1	25170000	25175000	chr1	25425000	25430000	34	6.72087856782752	1.11921815669564e-12	Cluster	1
chr1	25170000	25175000	chr1	25430000	25435000	19	4.23531692289503	1.20671647537622e-05	Cluster	0
chr1	25170000	25175000	chr1	25435000	25440000	12	2.72228917428954	0.00121160212331436	Cluster	0
chr1	25170000	25175000	chr1	25440000	25445000	14	3.71302024070946	0.000204875386271954	Cluster	0
chr1	25170000	25175000	chr1	25460000	25465000	18	3.58892567592787	5.17710010485443e-06	Cluster	1
chr1	25170000	25175000	chr1	25465000	25470000	16	3.83872671425432	0.000191991067035814	Cluster	0
chr1	25170000	25175000	chr1	25470000	25475000	14	2.93313753279905	0.000161031338360825	Cluster	0
chr1	25170000	25175000	chr1	25475000	25480000	14	4.0003715593079	0.000435482113142107	Cluster	0
chr1	25170000	25175000	chr1	25525000	25530000	24	3.17578564617965	2.43656338356538e-11	Cluster	0
chr1	25170000	25175000	chr1	25530000	25535000	38	4.10806427301028	1.98732131929345e-22	Cluster	1
chr1	25170000	25175000	chr1	25535000	25540000	13	2.41734949321064	0.000100728120129717	Cluster	0
chr1	25170000	25175000	chr1	25540000	25545000	17	2.39806599086507	1.13212716844713e-07	Cluster	0
chr1	25170000	25175000	chr1	25545000	25550000	19	2.60345502415081	9.65588440426231e-09	Cluster	0
chr1	25175000	25180000	chr1	25425000	25430000	25	5.11378420978414	2.74898863836019e-09	Cluster	0
chr1	25175000	25180000	chr1	25430000	25435000	19	3.22395227068844	2.4639850428635e-07	Cluster	0
chr1	25175000	25180000	chr1	25475000	25480000	12	3.12297355122118	0.000531949194334722	Cluster	0
chr1	25175000	25180000	chr1	25525000	25530000	15	2.48950045865982	5.64317114261717e-06	Cluster	0
chr1	25175000	25180000	chr1	25530000	25535000	25	3.19446253622455	1.47923608583872e-13	Cluster	0
chr1	25180000	25185000	chr1	25425000	25430000	18	4.39443033765149	7.39584896893008e-05	Cluster	0
chr1	25190000	25195000	chr1	25530000	25535000	12	2.58895163857086	0.000794227954067047	Cluster	0
chr1	25245000	25250000	chr1	25425000	25430000	19	6.54209153725341	0.00278506043736788	Cluster	0
chr1	25250000	25255000	chr1	25355000	25360000	24	7.80757548950059	0.000215353092934783	Cluster	0
chr1	25250000	25255000	chr1	25360000	25365000	25	8.9871578700367	0.000641540818948477	Cluster	0
chr1	25250000	25255000	chr1	25425000	25430000	18	5.76937118418678	0.00182715518966788	Cluster	0
chr1	25255000	25260000	chr1	25345000	25350000	27	8.10042027379672	1.67509501703481e-05	Cluster	0
chr1	25255000	25260000	chr1	25355000	25360000	31	10.363244138763	2.26559642263645e-05	Cluster	0
chr1	25255000	25260000	chr1	25360000	25365000	45	11.9123108787827	9.85867134543589e-11	Cluster	0
chr1	25255000	25260000	chr1	25425000	25430000	24	7.52927851451448	0.000125992182308841	Cluster	1
chr1	25260000	25265000	chr1	25345000	25350000	20	8.7869698957409	0.00501944009239794	Cluster	0
chr1	25260000	25265000	chr1	25350000	25355000	24	9.00245013787209	0.000204592731310567	Cluster	0
chr1	25260000	25265000	chr1	25355000	25360000	28	10.8890059238387	9.78434457072069e-05	Cluster	0
chr1	25260000	25265000	chr1	25360000	25365000	46	12.4209083981246	4.4763636160113e-12	Cluster	0
chr1	25265000	25270000	chr1	25360000	25365000	18	6.5839307735832	0.00725518589821154	Cluster	0
chr1	25265000	25270000	chr1	25425000	25430000	16	4.10678659832748	0.00040331216460743	Cluster	0
chr1	25275000	25280000	chr1	25360000	25365000	45	12.654002805666	2.90270499716079e-11	Cluster	0
chr1	25275000	25280000	chr1	25365000	25370000	25	8.79347100972377	0.000468050695630629	Cluster	0
chr1	25280000	25285000	chr1	25345000	25350000	21	6.92227553598416	0.00080587313966703	Cluster	0
chr1	25280000	25285000	chr1	25355000	25360000	31	8.61772129232062	5.83971154571152e-07	Cluster	0
chr1	25280000	25285000	chr1	25360000	25365000	28	9.79384187843441	0.000153530836040945	Cluster	0
chr1	25285000	25290000	chr1	25345000	25350000	42	12.2284741632914	8.20402594177677e-09	Cluster	0
chr1	25285000	25290000	chr1	25350000	25355000	36	12.4657991336285	7.14224784846764e-06	Cluster	0
chr1	25285000	25290000	chr1	25355000	25360000	66	15.1197490022011	8.56510841304513e-19	Cluster	1
chr1	25285000	25290000	chr1	25360000	25365000	70	17.1317197419129	1.77482109583422e-18	Cluster	0
chr1	25285000	25290000	chr1	25425000	25430000	24	9.75185061103893	0.00439636165115447	Cluster	0
chr1	25290000	25295000	chr1	25335000	25340000	22	8.78556310226147	0.00601229717157711	Cluster	0
chr1	25290000	25295000	chr1	25340000	25345000	25	7.47046312806381	3.82473517321753e-05	Cluster	0
chr1	25290000	25295000	chr1	25345000	25350000	32	9.92971936854333	2.56228983135377e-07	Cluster	0
chr1	25290000	25295000	chr1	25350000	25355000	46	9.97226837453147	2.26618424282752e-15	Cluster	0
chr1	25290000	25295000	chr1	25355000	25360000	52	11.8530167013756	2.21065842083167e-16	Cluster	0
chr1	25290000	25295000	chr1	25360000	25365000	50	13.3121952802693	2.86138413032182e-13	Cluster	0
chr1	25290000	25295000	chr1	25425000	25430000	20	7.52189571231577	0.000796190070943431	Cluster	1
chr1	25295000	25300000	chr1	25345000	25350000	33	10.2683185273044	2.41467844624667e-06	Cluster	0
chr1	25295000	25300000	chr1	25355000	25360000	29	12.4550528472672	0.00278187022689253	Cluster	0
chr1	25425000	25430000	chr1	25530000	25535000	25	10.5861848469825	0.000874375428933578	Cluster	1
chr1	25430000	25435000	chr1	25530000	25535000	19	7.03670143393581	0.00608778641812323	Cluster	0
chr1	25725000	25730000	chr1	25845000	25850000	16	2.43197748776379	7.98047382112345e-07	Singleton	0
chr1	25725000	25730000	chr1	26135000	26140000	12	1.40274274193848	2.71254461967158e-06	Singleton	0
chr1	25825000	25830000	chr1	26135000	26140000	12	2.61835996993545	0.000872679039529726	Cluster	0
chr1	25830000	25835000	chr1	26120000	26125000	12	3.66281605462984	0.00214523061019537	Cluster	0
chr1	25830000	25835000	chr1	26135000	26140000	35	3.67345004334218	3.91190207855214e-21	Cluster	1
chr1	25845000	25850000	chr1	26120000	26125000	30	5.65855653677935	8.63615652299808e-12	Cluster	0
chr1	25845000	25850000	chr1	26135000	26140000	20	5.66545820623237	1.76174488460761e-05	Cluster	0
chr1	25850000	25855000	chr1	26120000	26125000	16	3.64588227492815	0.000107291552415747	Cluster	0
chr1	25850000	25855000	chr1	26135000	26140000	13	3.72231793264452	0.00497102877291316	Cluster	0
chr1	25865000	25870000	chr1	26120000	26125000	14	2.95600388456174	0.000173292001077181	Cluster	0
chr1	25870000	25875000	chr1	26120000	26125000	12	3.02390625835533	0.00287205241878334	Cluster	0
chr1	25875000	25880000	chr1	26120000	26125000	15	3.44114883054337	0.000215141723110373	Cluster	0
chr1	25875000	25880000	chr1	26135000	26140000	17	3.49902327095696	1.64166456498438e-05	Cluster	0
chr1	25890000	25895000	chr1	26120000	26125000	12	2.63092690665069	0.000909326800673111	Cluster	0
chr1	25895000	25900000	chr1	26135000	26140000	15	3.79067047524845	6.73529794422558e-05	Cluster	0
chr1	25910000	25915000	chr1	26120000	26125000	14	3.6338458337622	0.00128711562076528	Cluster	0
chr1	25910000	25915000	chr1	26135000	26140000	14	3.67197412055452	0.00142283695985121	Cluster	0
chr1	25920000	25925000	chr1	26120000	26125000	14	3.36734096557559	0.000626857348171899	Cluster	0
chr1	25930000	25935000	chr1	26120000	26125000	18	2.44805975879027	2.41422424531198e-08	Cluster	0
chr1	25930000	25935000	chr1	26135000	26140000	12	2.45927220205422	0.00051174547507741	Cluster	0
chr1	25935000	25940000	chr1	26100000	26105000	15	4.08543635935724	0.00123735186185932	Cluster	0
chr1	25935000	25940000	chr1	26115000	26120000	17	3.40137917384282	1.13897630511181e-05	Cluster	0
chr1	25935000	25940000	chr1	26120000	26125000	40	6.76769719890324	6.34892773657249e-17	Cluster	0
chr1	25935000	25940000	chr1	26125000	26130000	17	3.81124488036698	4.75622460021465e-05	Cluster	0
chr1	25935000	25940000	chr1	26135000	26140000	29	6.65414472640213	1.72870407930565e-09	Cluster	0
chr1	25945000	25950000	chr1	26120000	26125000	25	7.07466126030039	1.26354227208231e-06	Cluster	0
chr1	25945000	25950000	chr1	26125000	26130000	13	3.9923735962738	0.00875350545564397	Cluster	0
chr1	25945000	25950000	chr1	26135000	26140000	19	6.93420918989187	0.000774723671896752	Cluster	0
chr1	25955000	25960000	chr1	26120000	26125000	15	4.86107623539273	0.00635713125610016	Cluster	0
chr1	26165000	26170000	chr1	26320000	26325000	17	3.81922126226612	4.8791575627559e-05	Singleton	0
chr1	26220000	26225000	chr1	26300000	26305000	25	10.94459671977	0.00872788514774744	Cluster	0
chr1	26220000	26225000	chr1	26305000	26310000	30	9.33596337794188	8.66042705228032e-06	Cluster	0
chr1	26220000	26225000	chr1	26310000	26315000	35	9.58623197441445	5.44109700315673e-08	Cluster	0
chr1	26220000	26225000	chr1	26315000	26320000	43	7.14489196385249	8.13895038309495e-17	Cluster	0
chr1	26220000	26225000	chr1	26320000	26325000	82	10.97278826281	9.6618645432368e-41	Cluster	1
chr1	26220000	26225000	chr1	26325000	26330000	66	8.7729550895334	3.16648836392291e-31	Cluster	0
chr1	26220000	26225000	chr1	26330000	26335000	31	6.93362549642902	5.09541576176357e-09	Cluster	0
chr1	26220000	26225000	chr1	26340000	26345000	25	7.70883577225124	6.32167865802999e-05	Cluster	0
chr1	26225000	26230000	chr1	26320000	26325000	17	4.01167484838174	8.8189253168874e-05	Cluster	0
chr1	26425000	26430000	chr1	26470000	26475000	33	12.3275334875844	9.32704286721711e-05	Cluster	0
chr1	26430000	26435000	chr1	26470000	26475000	66	20.1851867834714	1.90352515309111e-14	Cluster	1
chr1	26430000	26435000	chr1	26475000	26480000	41	12.6131715684314	5.71343822272615e-08	Cluster	0
chr1	26430000	26435000	chr1	26480000	26485000	32	10.2634643004878	6.77891369118385e-06	Cluster	0
chr1	26435000	26440000	chr1	26470000	26475000	44	15.9204143268241	1.24085294732262e-06	Cluster	0
chr1	26495000	26500000	chr1	26560000	26565000	41	11.1323384124984	8.75055584022946e-11	Singleton	0
chr1	26585000	26590000	chr1	26740000	26745000	14	3.59485019642653	0.00116510287448508	Cluster	0
chr1	26590000	26595000	chr1	26690000	26695000	17	6.1187833444058	0.0084604110677469	Cluster	0
chr1	26595000	26600000	chr1	26690000	26695000	16	4.2508953061123	0.000583705555791748	Cluster	0
chr1	26600000	26605000	chr1	26645000	26650000	61	23.69805314581	2.46523852263197e-09	Cluster	0
chr1	26600000	26605000	chr1	26650000	26655000	22	8.6303544000403	0.00488922499982629	Cluster	0
chr1	26600000	26605000	chr1	26680000	26685000	25	6.66571654295231	5.64317114261717e-06	Cluster	0
chr1	26600000	26605000	chr1	26685000	26690000	23	7.10038898530344	0.000151057109601078	Cluster	0
chr1	26600000	26605000	chr1	26690000	26695000	36	12.1739504850144	3.19811788508745e-07	Cluster	0
chr1	26600000	26605000	chr1	26705000	26710000	23	6.58854050154463	4.99329869278408e-05	Cluster	0
chr1	26600000	26605000	chr1	26720000	26725000	14	4.94755144120166	0.00337739106943981	Cluster	0
chr1	26600000	26605000	chr1	26730000	26735000	17	4.43615773706915	0.000284960777670934	Cluster	0
chr1	26600000	26605000	chr1	26740000	26745000	24	7.33067618284482	7.7130795401843e-06	Cluster	0
chr1	26605000	26610000	chr1	26645000	26650000	77	19.1795101252012	6.18697091119076e-20	Cluster	0
chr1	26605000	26610000	chr1	26690000	26695000	44	9.19862319672102	8.7086075631465e-14	Cluster	1
chr1	26605000	26610000	chr1	26715000	26720000	17	5.01013713021666	0.00110329683562581	Cluster	0
chr1	26605000	26610000	chr1	26740000	26745000	19	5.20267589238482	0.000184375445227625	Cluster	0
chr1	26610000	26615000	chr1	26645000	26650000	132	31.9144759202004	9.50490557876523e-38	Cluster	1
chr1	26610000	26615000	chr1	26690000	26695000	36	15.0425148475262	3.48888403035262e-05	Cluster	0
chr1	26610000	26615000	chr1	26740000	26745000	20	8.78077038258607	0.0049815960014678	Cluster	0
chr1	26690000	26695000	chr1	26715000	26720000	49	22.1258353272422	7.70680218550631e-06	Singleton	0
chr1	26825000	26830000	chr1	26905000	26910000	33	9.26352965850737	1.60680877077577e-08	Cluster	1
chr1	26825000	26830000	chr1	26915000	26920000	14	4.30162725885325	0.00588577056027606	Cluster	0
chr1	26905000	26910000	chr1	27115000	27120000	16	6.4044234416684	0.00558698901789245	Cluster	0
chr1	26905000	26910000	chr1	27120000	27125000	14	3.8022122368739	0.00196960693986724	Cluster	0
chr1	26915000	26920000	chr1	27115000	27120000	13	3.522872047835	0.00312875330644227	Cluster	0
chr1	26925000	26930000	chr1	27000000	27005000	21	8.03622646546501	0.000714139307722827	Cluster	0
chr1	26925000	26930000	chr1	27105000	27110000	12	3.23535281444928	0.00490938078519592	Cluster	0
chr1	26925000	26930000	chr1	27110000	27115000	12	3.48265531583921	0.00138911971904889	Cluster	0
chr1	26925000	26930000	chr1	27115000	27120000	35	5.23888054951169	1.68741034460272e-16	Cluster	0
chr1	26925000	26930000	chr1	27120000	27125000	18	3.12300130057743	7.87134542542743e-07	Cluster	0
chr1	26925000	26930000	chr1	27125000	27130000	15	2.31669591102227	2.45704624411931e-06	Cluster	0
chr1	26925000	26930000	chr1	27135000	27140000	14	4.06708292694398	0.000512318424329851	Cluster	0
chr1	26925000	26930000	chr1	27145000	27150000	13	3.63822173038481	0.000594645032538467	Cluster	0
chr1	26925000	26930000	chr1	27155000	27160000	15	3.21832167369327	0.000104416279168565	Cluster	0
chr1	26925000	26930000	chr1	27185000	27190000	17	3.63928802236887	2.24401215921207e-06	Cluster	1
chr1	26925000	26930000	chr1	27190000	27195000	13	2.93529606067757	0.000629407504033168	Cluster	0
chr1	26930000	26935000	chr1	27000000	27005000	24	8.67095130415132	0.00094623052213369	Cluster	0
chr1	26930000	26935000	chr1	27110000	27115000	17	3.41364936592514	1.1919473381998e-05	Cluster	0
chr1	26930000	26935000	chr1	27115000	27120000	46	5.54781649125056	2.39821323132116e-23	Cluster	1
chr1	26930000	26935000	chr1	27135000	27140000	18	4.10966975546279	3.14920059289791e-05	Cluster	0
chr1	26930000	26935000	chr1	27160000	27165000	15	3.58659806569256	0.000331176997326441	Cluster	0
chr1	26935000	26940000	chr1	27110000	27115000	18	3.44612626231861	2.18911876378498e-07	Cluster	0
chr1	26935000	26940000	chr1	27115000	27120000	25	5.17263226267005	3.43089668979048e-09	Cluster	0
chr1	26935000	26940000	chr1	27120000	27125000	12	3.07349277858119	0.00326244333302597	Cluster	0
chr1	26940000	26945000	chr1	27110000	27115000	12	2.47185598348863	0.000534966861724285	Cluster	0
chr1	26940000	26945000	chr1	27115000	27120000	15	3.78488037955874	0.00057754938850925	Cluster	0
chr1	26945000	26950000	chr1	27015000	27020000	29	8.9659032111071	1.18729224149904e-05	Cluster	1
chr1	26945000	26950000	chr1	27020000	27025000	23	7.44739315220639	3.11986886135298e-05	Cluster	0
chr1	26945000	26950000	chr1	27030000	27035000	18	6.05147473764107	0.00303734631180217	Cluster	0
chr1	26945000	26950000	chr1	27115000	27120000	15	5.63014013572013	0.00416302243856355	Cluster	0
chr1	27290000	27295000	chr1	27300000	27305000	44	16.4963088012378	3.02822884378837e-06	Singleton	0
chr1	27365000	27370000	chr1	27420000	27425000	18	6.40479312096866	0.00549426859394532	Cluster	0
chr1	27370000	27375000	chr1	27415000	27420000	37	13.6305212958874	1.95645405671307e-05	Cluster	0
chr1	27370000	27375000	chr1	27420000	27425000	53	16.5426868003543	1.90342854289325e-11	Cluster	1
chr1	27370000	27375000	chr1	27425000	27430000	36	14.0968216124028	8.69909613514709e-06	Cluster	0
chr1	27370000	27375000	chr1	27610000	27615000	19	3.94540172864	3.33248159840118e-07	Singleton	0
chr1	27375000	27380000	chr1	27420000	27425000	19	5.89783484667293	0.000849429926468082	Cluster	0
chr1	27420000	27425000	chr1	27610000	27615000	13	3.72109291536815	0.00073134200844538	Cluster	0
chr1	27425000	27430000	chr1	27520000	27525000	25	8.82859656281305	5.58157958514807e-05	Cluster	0
chr1	27425000	27430000	chr1	27605000	27610000	20	3.65985944302551	3.33315319827623e-07	Cluster	0
chr1	27425000	27430000	chr1	27610000	27615000	31	3.48666640209275	4.97884893728496e-18	Cluster	1
chr1	27425000	27430000	chr1	27620000	27625000	19	4.33709898880557	1.36011387692584e-06	Cluster	0
chr1	27425000	27430000	chr1	27625000	27630000	17	5.16283985537225	0.00019672930656479	Cluster	0
chr1	27425000	27430000	chr1	27715000	27720000	16	4.07603919478427	4.02095292595709e-05	Singleton	0
chr1	27430000	27435000	chr1	27520000	27525000	25	7.42406762656185	3.47705475996369e-05	Cluster	1
chr1	27430000	27435000	chr1	27610000	27615000	24	2.81465517283888	2.04166389729078e-12	Cluster	0
chr1	27430000	27435000	chr1	27620000	27625000	18	3.39658252943262	2.46578376645897e-06	Cluster	0
chr1	27435000	27440000	chr1	27520000	27525000	18	5.87628802911757	0.00029955033752651	Cluster	0
chr1	27435000	27440000	chr1	27620000	27625000	12	2.91469958724652	0.000286717725202517	Cluster	0
chr1	27445000	27450000	chr1	27610000	27615000	12	2.89165016361746	0.00200983327963554	Cluster	0
chr1	27510000	27515000	chr1	27610000	27615000	16	2.91297011635312	7.39341125193428e-06	Cluster	0
chr1	27520000	27525000	chr1	27605000	27610000	22	8.44082423045634	0.00374195724196036	Cluster	0
chr1	27520000	27525000	chr1	27610000	27615000	35	7.42880619525747	3.66084014478461e-12	Cluster	0
chr1	27525000	27530000	chr1	27610000	27615000	33	4.66573881891436	8.39345083985403e-15	Cluster	1
chr1	27535000	27540000	chr1	27610000	27615000	14	4.43523695324105	0.00761753633925917	Cluster	0
chr1	27540000	27545000	chr1	27610000	27615000	18	5.34108637216744	0.000767896971696184	Cluster	0
chr1	27620000	27625000	chr1	27710000	27715000	28	9.38941663783712	6.87304035771702e-06	Cluster	0
chr1	27620000	27625000	chr1	27715000	27720000	38	9.82663862373623	1.19740274320702e-10	Cluster	0
chr1	27620000	27625000	chr1	27720000	27725000	28	8.20565692430668	5.29052246470657e-07	Cluster	0
chr1	27620000	27625000	chr1	27725000	27730000	19	6.85096696907404	0.000672997356883796	Cluster	0
chr1	27620000	27625000	chr1	27930000	27935000	13	4.49131422553864	0.00402844779022672	Cluster	0
chr1	27625000	27630000	chr1	27685000	27690000	27	10.9735521207658	0.00206141602439204	Cluster	0
chr1	27625000	27630000	chr1	27700000	27705000	26	8.44240909288741	9.54420311118765e-05	Cluster	0
chr1	27625000	27630000	chr1	27705000	27710000	22	6.83786728057334	0.000251248078883534	Cluster	0
chr1	27625000	27630000	chr1	27710000	27715000	77	11.9702814584329	4.32247481517584e-34	Cluster	1
chr1	27625000	27630000	chr1	27715000	27720000	77	12.5013209177537	7.08714781833969e-33	Cluster	0
chr1	27625000	27630000	chr1	27720000	27725000	40	10.4170345584094	4.44962149867093e-11	Cluster	0
chr1	27625000	27630000	chr1	27725000	27730000	31	8.67643101083832	4.32728493265606e-08	Cluster	0
chr1	27625000	27630000	chr1	27905000	27910000	15	3.51406899388415	0.000267225482406534	Cluster	0
chr1	27625000	27630000	chr1	27910000	27915000	12	2.59954168004084	0.000824201761336989	Cluster	0
chr1	27625000	27630000	chr1	27925000	27930000	14	3.0179924693209	0.000213902555049621	Cluster	0
chr1	27625000	27630000	chr1	27930000	27935000	27	5.51799886398807	5.8920322546984e-10	Cluster	1
chr1	27625000	27630000	chr1	27935000	27940000	16	6.61839971141668	0.00763738897641871	Cluster	0
chr1	27630000	27635000	chr1	27710000	27715000	17	4.47986196878516	0.00031760490637193	Cluster	0
chr1	27630000	27635000	chr1	27715000	27720000	15	4.62814537779143	0.00404951113406033	Cluster	0
chr1	27630000	27635000	chr1	27720000	27725000	18	3.97075837523189	2.00670162696607e-05	Cluster	0
chr1	27635000	27640000	chr1	27710000	27715000	19	5.63742770261742	0.000495343824033474	Cluster	0
chr1	27635000	27640000	chr1	27720000	27725000	15	4.94646392950922	0.00743206912901726	Cluster	0
chr1	27645000	27650000	chr1	27710000	27715000	27	11.6552733769737	0.000689851337230488	Cluster	0
chr1	27645000	27650000	chr1	27715000	27720000	26	12.0333993021545	0.00241465104180298	Cluster	0
chr1	27650000	27655000	chr1	27710000	27715000	23	9.65612696326685	0.00835750567358872	Cluster	0
chr1	27655000	27660000	chr1	27715000	27720000	24	11.0647233815062	0.00354778954222544	Cluster	0
chr1	27680000	27685000	chr1	27710000	27715000	34	13.2041883204484	1.39511408235847e-05	Singleton	0
chr1	27710000	27715000	chr1	27930000	27935000	18	6.67060711464773	0.00131980046423897	Cluster	0
chr1	27710000	27715000	chr1	27985000	27990000	16	6.22657249998793	0.00426999699183912	Cluster	0
chr1	27715000	27720000	chr1	27930000	27935000	36	7.38414490521216	6.56087829107119e-13	Cluster	0
chr1	27715000	27720000	chr1	27935000	27940000	33	8.83289708862907	5.14471754030995e-09	Cluster	0
chr1	27715000	27720000	chr1	27940000	27945000	15	4.66063212920723	0.00431340119865361	Cluster	0
chr1	27715000	27720000	chr1	27985000	27990000	22	6.86699213967202	2.76530642813183e-05	Cluster	1
chr1	27715000	27720000	chr1	27990000	27995000	20	5.40340431470351	9.36608235050819e-05	Cluster	0
chr1	27715000	27720000	chr1	27995000	28000000	16	6.21130040779508	0.00417057838678262	Cluster	0
chr1	27720000	27725000	chr1	27880000	27885000	19	6.43415613843654	0.000312311353688034	Cluster	0
chr1	27720000	27725000	chr1	27930000	27935000	38	6.52026556883273	5.91317670706003e-16	Cluster	0
chr1	27720000	27725000	chr1	27985000	27990000	17	6.0449912603885	0.00118022100908091	Cluster	0
chr1	27720000	27725000	chr1	27990000	27995000	18	4.87641682766806	0.000265655215663692	Cluster	0
chr1	27725000	27730000	chr1	27880000	27885000	28	5.70653649425354	2.59551006053076e-10	Cluster	1
chr1	27725000	27730000	chr1	27925000	27930000	16	3.10997050607598	1.67509501703481e-05	Cluster	0
chr1	27725000	27730000	chr1	27930000	27935000	41	5.75070937549146	4.34332035129678e-20	Cluster	1
chr1	27725000	27730000	chr1	27935000	27940000	20	6.86163308567521	0.000249817389825859	Cluster	0
chr1	27725000	27730000	chr1	27940000	27945000	14	3.6047556166929	0.00119496624392017	Cluster	0
chr1	27735000	27740000	chr1	27880000	27885000	13	3.32242403100684	0.00190815243167992	Cluster	0
chr1	27735000	27740000	chr1	27930000	27935000	15	3.3832824719414	0.0001794471582625	Cluster	0
chr1	27740000	27745000	chr1	27930000	27935000	17	5.40335799761149	0.000333896900742451	Cluster	0
chr1	27745000	27750000	chr1	27930000	27935000	19	5.91186015400755	0.000871104649320119	Cluster	0
chr1	27880000	27885000	chr1	27925000	27930000	31	10.7283928166202	4.40200248176249e-05	Cluster	0
chr1	27880000	27885000	chr1	27930000	27935000	52	18.8340270138745	4.71690217460565e-09	Cluster	1
chr1	27925000	27930000	chr1	27985000	27990000	27	12.3134618967372	0.00954184396341354	Cluster	0
chr1	27930000	27935000	chr1	27985000	27990000	73	24.1515404324835	3.17358025895638e-14	Cluster	0
chr1	27930000	27935000	chr1	27990000	27995000	76	19.1390285327137	2.11010146196179e-19	Cluster	0
chr1	27935000	27940000	chr1	27985000	27990000	137	31.4431821722007	1.804976335168e-41	Cluster	1
chr1	27935000	27940000	chr1	27990000	27995000	101	25.1485060519011	2.45159973381186e-26	Cluster	0
chr1	27935000	27940000	chr1	27995000	28000000	55	25.6829356849802	4.98645166196968e-06	Cluster	0
chr1	27940000	27945000	chr1	27985000	27990000	53	19.0603888178333	4.77156165940868e-08	Cluster	0
chr1	27955000	27960000	chr1	27985000	27990000	78	38.3053306219	3.26728602990068e-06	Cluster	0
chr1	27960000	27965000	chr1	27985000	27990000	72	32.8838893089002	8.03199168924749e-07	Cluster	0
chr1	28170000	28175000	chr1	28305000	28310000	18	4.11054901841857	3.15686988487907e-05	Cluster	0
chr1	28175000	28180000	chr1	28305000	28310000	16	3.38850900908933	4.64214527224544e-05	Cluster	0
chr1	28180000	28185000	chr1	28305000	28310000	32	6.38057856360931	6.8536428580963e-12	Cluster	0
chr1	28185000	28190000	chr1	28290000	28295000	15	4.17322658688554	0.00152585052189563	Cluster	0
chr1	28185000	28190000	chr1	28300000	28305000	17	5.81964449517157	0.0051935079518579	Cluster	0
chr1	28185000	28190000	chr1	28305000	28310000	45	9.07602590145252	3.6707078702655e-16	Cluster	1
chr1	28185000	28190000	chr1	28535000	28540000	15	3.13880073086336	7.30432105433538e-06	Singleton	0
chr1	28415000	28420000	chr1	28475000	28480000	39	17.867093177295	0.000922322923334582	Cluster	0
chr1	28415000	28420000	chr1	28490000	28495000	40	18.9852395460522	0.00146892383135523	Cluster	0
chr1	28415000	28420000	chr1	28495000	28500000	74	24.8571735659982	1.19751616232823e-12	Cluster	0
chr1	28415000	28420000	chr1	28500000	28505000	94	27.7108115160256	3.25443246218831e-21	Cluster	0
chr1	28415000	28420000	chr1	28505000	28510000	33	16.0491142766311	0.00761758046206435	Cluster	0
chr1	28415000	28420000	chr1	28510000	28515000	37	14.7566899827124	0.000101349553985129	Cluster	0
chr1	28415000	28420000	chr1	28520000	28525000	33	10.2483994374285	2.32050846603068e-06	Cluster	0
chr1	28415000	28420000	chr1	28525000	28530000	42	10.8534542850468	1.09867846330682e-11	Cluster	0
chr1	28415000	28420000	chr1	28530000	28535000	90	16.6823746637444	4.33660106006579e-32	Cluster	1
chr1	28415000	28420000	chr1	28535000	28540000	63	12.4779623117484	1.37906755080789e-22	Cluster	0
chr1	28415000	28420000	chr1	28540000	28545000	25	5.87699652380226	6.40400487713651e-07	Cluster	0
chr1	28415000	28420000	chr1	28550000	28555000	20	7.23473178350384	0.00344645441791749	Cluster	0
chr1	28495000	28500000	chr1	28525000	28530000	55	19.6490780635249	1.91422909966625e-08	Cluster	0
chr1	28500000	28505000	chr1	28525000	28530000	67	27.220863623141	2.09719247129076e-09	Cluster	1
chr1	28575000	28580000	chr1	28685000	28690000	18	4.77182393090503	2.07664330206059e-05	Singleton	0
chr1	28685000	28690000	chr1	28925000	28930000	23	5.10092181063326	5.4271366597362e-08	Singleton	0
chr1	28735000	28740000	chr1	28830000	28835000	21	5.37413800503833	2.58049846090359e-05	Singleton	0
chr1	28735000	28740000	chr1	28925000	28930000	22	5.36523916636587	5.42392545629004e-07	Cluster	1
chr1	28735000	28740000	chr1	28930000	28935000	14	2.80371131433243	0.000100602868976883	Cluster	0
chr1	28740000	28745000	chr1	28925000	28930000	12	2.93446762288527	0.00226729943574838	Cluster	0
chr1	28835000	28840000	chr1	28925000	28930000	34	13.2181707564685	0.000147136007163342	Cluster	0
chr1	28840000	28845000	chr1	28905000	28910000	39	16.2286453462206	1.38246063762164e-05	Singleton	0
chr1	28840000	28845000	chr1	28925000	28930000	54	13.785765430286	5.52645822630356e-15	Cluster	1
chr1	28840000	28845000	chr1	28930000	28935000	34	7.2708514532456	2.21824677381867e-10	Cluster	0
chr1	28845000	28850000	chr1	28925000	28930000	41	10.6767120077692	5.71111362495761e-10	Cluster	0
chr1	28965000	28970000	chr1	29200000	29205000	18	5.07668583572446	4.7218899503896e-05	Singleton	0
chr1	29105000	29110000	chr1	29200000	29205000	42	8.38828033270635	8.65129121995138e-14	Cluster	0
chr1	29105000	29110000	chr1	29205000	29210000	33	10.1878843506575	2.04750483709542e-06	Cluster	0
chr1	29110000	29115000	chr1	29190000	29195000	28	8.75846265941723	2.2263368714061e-05	Cluster	0
chr1	29110000	29115000	chr1	29195000	29200000	25	7.17527871328468	1.97784304333645e-05	Cluster	0
chr1	29110000	29115000	chr1	29200000	29205000	67	13.0799657061444	2.65485125363041e-24	Cluster	1
chr1	29110000	29115000	chr1	29205000	29210000	51	15.0963767206394	7.49011016873828e-12	Cluster	0
chr1	29110000	29115000	chr1	29360000	29365000	20	4.12881052299401	1.44868144105244e-07	Singleton	0
chr1	29115000	29120000	chr1	29200000	29205000	26	8.67695929746792	0.000148856184428463	Cluster	0
chr1	29200000	29205000	chr1	29355000	29360000	16	4.73365729579989	0.00178573859246384	Cluster	0
chr1	29200000	29205000	chr1	29360000	29365000	28	5.84099524667449	4.3368315464021e-10	Cluster	0
chr1	29200000	29205000	chr1	29365000	29370000	16	4.56925166024249	0.00124041857207415	Cluster	0
chr1	29200000	29205000	chr1	29530000	29535000	13	2.83366560887284	0.00045518075870116	Cluster	0
chr1	29205000	29210000	chr1	29345000	29350000	21	6.99216232914476	0.000913502701399095	Cluster	0
chr1	29205000	29210000	chr1	29350000	29355000	22	5.84927058481403	2.65227182137215e-05	Cluster	0
chr1	29205000	29210000	chr1	29355000	29360000	42	6.09029647717577	1.84556978894321e-18	Cluster	0
chr1	29205000	29210000	chr1	29360000	29365000	63	7.16502698037594	2.32633444899333e-35	Cluster	1
chr1	29205000	29210000	chr1	29365000	29370000	30	5.86323390097976	4.66788565740685e-10	Cluster	0
chr1	29205000	29210000	chr1	29375000	29380000	14	4.47279655519466	0.00818422076831828	Cluster	0
chr1	29205000	29210000	chr1	29445000	29450000	16	3.64925243345912	1.02750440317311e-05	Singleton	0
chr1	29205000	29210000	chr1	29505000	29510000	15	2.97017909474266	4.34654632422686e-05	Cluster	0
chr1	29205000	29210000	chr1	29515000	29520000	14	3.61102459240075	0.0012141064145024	Cluster	0
chr1	29205000	29210000	chr1	29520000	29525000	32	4.47095064402615	5.38688628574733e-16	Cluster	1
chr1	29205000	29210000	chr1	29525000	29530000	20	3.03853963619941	9.20860611945883e-10	Cluster	0
chr1	29205000	29210000	chr1	29530000	29535000	27	3.48193762186561	5.14721716722315e-13	Cluster	0
chr1	29210000	29215000	chr1	29360000	29365000	35	4.00283275039696	2.00631534224821e-18	Cluster	0
chr1	31190000	31195000	chr1	31235000	31240000	31	13.4051427935458	0.0019486509906474	Cluster	0
chr1	31190000	31195000	chr1	31240000	31245000	26	11.4924784544027	0.00792055304826834	Cluster	0
chr1	31190000	31195000	chr1	31245000	31250000	43	8.28692135255996	1.17767003471541e-14	Cluster	0
chr1	31190000	31195000	chr1	31250000	31255000	85	17.8996755985804	1.76911926781422e-28	Cluster	1
chr1	31190000	31195000	chr1	31255000	31260000	40	10.8257102176988	1.38588749807215e-10	Cluster	0
chr1	31190000	31195000	chr1	31260000	31265000	22	7.49607321512544	0.0008567754490905	Cluster	0
chr1	31190000	31195000	chr1	31370000	31375000	14	4.46914917467705	0.00813112824257926	Cluster	0
chr1	31190000	31195000	chr1	31380000	31385000	18	6.76030516835918	0.0015418766515466	Cluster	1
chr1	31190000	31195000	chr1	31385000	31390000	16	5.38699661609656	0.00628344734410089	Cluster	0
chr1	31195000	31200000	chr1	31250000	31255000	46	12.4835877499693	1.27230004419595e-10	Cluster	0
chr1	31200000	31205000	chr1	31250000	31255000	45	13.5949859883717	5.73783624016892e-09	Cluster	0
chr1	31210000	31215000	chr1	31245000	31250000	25	9.60983474215113	0.00163987908320171	Cluster	0
chr1	31210000	31215000	chr1	31250000	31255000	51	20.5511029348121	1.85419610152931e-07	Cluster	0
chr1	31215000	31220000	chr1	31245000	31250000	30	12.0949324456221	0.000828392020266586	Cluster	0
chr1	31250000	31255000	chr1	31385000	31390000	22	7.9556099034341	0.00183354941686997	Cluster	0
chr1	31250000	31255000	chr1	31400000	31405000	22	8.1652229696876	0.000343208981311116	Cluster	0
chr1	31255000	31260000	chr1	31370000	31375000	15	4.38123889904892	0.00244444512218027	Cluster	0
chr1	31255000	31260000	chr1	31380000	31385000	28	6.60656366275046	6.21162777895622e-09	Cluster	0
chr1	31255000	31260000	chr1	31385000	31390000	21	5.11723394542413	1.26051621681228e-05	Cluster	0
chr1	31255000	31260000	chr1	31395000	31400000	16	3.08030197192696	1.49011862016793e-05	Cluster	0
chr1	31255000	31260000	chr1	31400000	31405000	21	5.38518534452815	2.24357508630047e-06	Cluster	0
chr1	31260000	31265000	chr1	31380000	31385000	24	4.93929174130855	1.15532498645149e-07	Cluster	0
chr1	31260000	31265000	chr1	31400000	31405000	14	3.84962478449607	0.00221057199620422	Cluster	0
chr1	31265000	31270000	chr1	31380000	31385000	14	4.47791117322148	0.00825923926177336	Cluster	0
chr1	31265000	31270000	chr1	31400000	31405000	12	3.49696265031246	0.0088763094543276	Cluster	0
chr1	31270000	31275000	chr1	31365000	31370000	18	5.24140294062041	0.000619905158618078	Cluster	0
chr1	31270000	31275000	chr1	31370000	31375000	24	6.70337575553512	2.05316531758526e-05	Cluster	0
chr1	31270000	31275000	chr1	31375000	31380000	23	4.20471496811689	2.97913566683808e-08	Cluster	0
chr1	31270000	31275000	chr1	31380000	31385000	43	9.84832134332253	1.24980479308908e-13	Cluster	0
chr1	31270000	31275000	chr1	31385000	31390000	44	7.78057421782936	3.02322944402575e-16	Cluster	0
chr1	31270000	31275000	chr1	31390000	31395000	16	4.16691483920191	0.000470879284605816	Cluster	0
chr1	31270000	31275000	chr1	31395000	31400000	18	4.47801342737741	9.37376077073296e-05	Cluster	0
chr1	31270000	31275000	chr1	31400000	31405000	39	7.89792181166455	4.44185110208499e-14	Cluster	0
chr1	31275000	31280000	chr1	31380000	31385000	67	9.00105294324219	2.03548107484923e-31	Cluster	1
chr1	31275000	31280000	chr1	31400000	31405000	45	6.80792716038608	4.39059648926444e-19	Cluster	0
chr1	31280000	31285000	chr1	31380000	31385000	15	3.98261220463252	0.000957613107195974	Cluster	0
chr1	31285000	31290000	chr1	31380000	31385000	17	5.28454935065991	0.0019543373650552	Cluster	0
chr1	31655000	31660000	chr1	31805000	31810000	21	4.18723073065055	3.76150777963154e-08	Cluster	0
chr1	31655000	31660000	chr1	31810000	31815000	26	4.3246149706385	3.7738207082619e-10	Cluster	1
chr1	31655000	31660000	chr1	31820000	31825000	16	5.25213114071658	0.0049343279021954	Cluster	0
chr1	31655000	31660000	chr1	31885000	31890000	15	3.40064094425298	0.000189548919275066	Cluster	0
chr1	31655000	31660000	chr1	31895000	31900000	16	4.45633008218776	0.000116583202903543	Cluster	1
chr1	31655000	31660000	chr1	31995000	32000000	13	3.7444309029701	0.00521429396124184	Cluster	0
chr1	31655000	31660000	chr1	32010000	32015000	12	2.90174285271932	0.000276201672448198	Cluster	1
chr1	31655000	31660000	chr1	32015000	32020000	16	4.15670306310655	0.00045864029875723	Cluster	0
chr1	31655000	31660000	chr1	32025000	32030000	15	5.22297571608886	0.00202705068170042	Cluster	0
chr1	31860000	31865000	chr1	32025000	32030000	14	3.59026786367219	0.00115246950814711	Cluster	0
chr1	31865000	31870000	chr1	32005000	32010000	21	4.92477773470458	7.03177055247834e-06	Cluster	1
chr1	31865000	31870000	chr1	32010000	32015000	14	4.11700936012848	0.00057782092990914	Cluster	0
chr1	31865000	31870000	chr1	32015000	32020000	17	5.96832845956163	0.00666693176570063	Cluster	0
chr1	31885000	31890000	chr1	32010000	32015000	12	2.31850041157454	0.000305173235629321	Cluster	0
chr1	31890000	31895000	chr1	32015000	32020000	20	4.84722773379767	2.08345562386607e-05	Cluster	1
chr1	31895000	31900000	chr1	31995000	32000000	15	4.56999531366694	0.0036002138928679	Cluster	0
chr1	31895000	31900000	chr1	32010000	32015000	14	3.36574333634757	7.23419545289487e-05	Cluster	0
chr1	31895000	31900000	chr1	32015000	32020000	16	4.65617329642869	0.00150822487146025	Cluster	0
chr1	32025000	32030000	chr1	32080000	32085000	38	12.4897491477541	7.00740521104626e-08	Cluster	1
chr1	32030000	32035000	chr1	32080000	32085000	38	11.966588620722	3.73478157771919e-07	Cluster	0
chr1	32115000	32120000	chr1	32210000	32215000	20	4.19064831673587	2.5265906663389e-06	Cluster	0
chr1	32125000	32130000	chr1	32170000	32175000	46	17.4397242595187	1.54833524126313e-07	Cluster	1
chr1	32125000	32130000	chr1	32210000	32215000	24	6.80816348756235	2.22364857659998e-06	Cluster	0
chr1	32125000	32130000	chr1	32215000	32220000	24	5.8252523787851	2.02825164824215e-06	Cluster	1
chr1	32125000	32130000	chr1	32235000	32240000	15	4.09823354096921	0.00127260615125757	Cluster	0
chr1	32125000	32130000	chr1	32255000	32260000	22	4.75207384497794	6.99041845188885e-08	Cluster	1
chr1	32125000	32130000	chr1	32260000	32265000	17	4.59247932100236	0.000423309501514147	Cluster	0
chr1	32130000	32135000	chr1	32170000	32175000	51	19.1403620144958	3.3931144205677e-07	Cluster	0
chr1	32130000	32135000	chr1	32210000	32215000	21	6.80350148234538	0.000650381181195341	Cluster	0
chr1	32130000	32135000	chr1	32250000	32255000	13	3.72141005814434	0.00496120112581286	Cluster	0
chr1	32130000	32135000	chr1	32255000	32260000	14	4.56835451823674	0.00972919231058472	Cluster	0
chr1	32280000	32285000	chr1	32425000	32430000	30	6.89641901967186	9.19910382394779e-10	Singleton	0
chr1	32300000	32305000	chr1	32425000	32430000	28	9.61534171921912	1.06807525161991e-05	Singleton	0
chr1	32400000	32405000	chr1	32420000	32425000	79	36.3563395423	1.44024023693641e-08	Singleton	0
chr1	32670000	32675000	chr1	32780000	32785000	15	4.88310899960281	0.0066256703107015	Cluster	0
chr1	32680000	32685000	chr1	32780000	32785000	23	6.51168429642466	3.61145088173845e-06	Cluster	1
chr1	32680000	32685000	chr1	32785000	32790000	18	6.54817311841169	0.00688504570478122	Cluster	0
chr1	32680000	32685000	chr1	32790000	32795000	19	5.30043112703386	0.000233565798170269	Cluster	0
chr1	32680000	32685000	chr1	32795000	32800000	15	4.42347345529142	0.00268266841309353	Cluster	0
chr1	32680000	32685000	chr1	32800000	32805000	21	7.81003939991202	0.000495110357006717	Cluster	0
chr1	32680000	32685000	chr1	32860000	32865000	20	4.96337137202888	2.91384710740677e-05	Cluster	0
chr1	32680000	32685000	chr1	32870000	32875000	15	3.78823363115465	0.00058233543228155	Cluster	0
chr1	32680000	32685000	chr1	32875000	32880000	23	6.0354362283154	1.0162768675377e-06	Cluster	1
chr1	32685000	32690000	chr1	32800000	32805000	19	6.83380032720674	0.00444449655449928	Cluster	0
chr1	32685000	32690000	chr1	32875000	32880000	18	5.09833605737042	0.00044897900106764	Cluster	0
chr1	32800000	32805000	chr1	32825000	32830000	27	12.1926730240665	0.0084604110677469	Cluster	0
chr1	32800000	32805000	chr1	32835000	32840000	41	17.6916820478494	1.84962590411239e-05	Cluster	1
chr1	32985000	32990000	chr1	33120000	33125000	17	3.8900450697372	6.05323956898656e-05	Singleton	0
chr1	32985000	32990000	chr1	33175000	33180000	13	4.2001762387493	0.0022451506166453	Cluster	0
chr1	32985000	32990000	chr1	33185000	33190000	15	3.36645022664493	0.000170271533882949	Cluster	1
chr1	33175000	33180000	chr1	33240000	33245000	26	6.25805388470657	5.36606693547047e-07	Singleton	0
chr1	33340000	33345000	chr1	33545000	33550000	12	2.51063424649451	0.000613463564419953	Cluster	0
chr1	33340000	33345000	chr1	33550000	33555000	16	2.69495600362808	2.07553075323849e-07	Cluster	1
chr1	33390000	33395000	chr1	33520000	33525000	20	4.03027493452876	1.43207671713199e-06	Cluster	0
chr1	33395000	33400000	chr1	33460000	33465000	28	11.0564421529528	0.00102728269247038	Cluster	0
chr1	33395000	33400000	chr1	33470000	33475000	39	17.0387605378762	4.05693447872399e-05	Cluster	1
chr1	33395000	33400000	chr1	33475000	33480000	31	10.785462958514	4.8753821405602e-05	Cluster	0
chr1	33395000	33400000	chr1	33510000	33515000	23	4.22909568785063	3.30690419575557e-08	Cluster	0
chr1	33395000	33400000	chr1	33515000	33520000	18	3.39648139460858	2.46578376645897e-06	Cluster	0
chr1	33395000	33400000	chr1	33520000	33525000	44	7.96983947414341	1.92436855261249e-17	Cluster	1
chr1	33395000	33400000	chr1	33535000	33540000	14	4.53951999109947	0.00923663724184886	Cluster	0
chr1	33395000	33400000	chr1	33540000	33545000	22	4.66942527488998	7.8905084323224e-07	Cluster	0
chr1	33395000	33400000	chr1	33545000	33550000	21	4.76760600641333	4.29635384183913e-06	Cluster	0
chr1	33395000	33400000	chr1	33550000	33555000	31	4.98079743012137	6.2519649991897e-14	Cluster	0
chr1	33395000	33400000	chr1	33555000	33560000	21	4.66592946955209	3.07779523784046e-06	Cluster	0
chr1	33400000	33405000	chr1	33470000	33475000	29	11.9444708239069	0.00149788090509089	Cluster	0
chr1	33400000	33405000	chr1	33520000	33525000	29	5.44518835711309	4.14230544371662e-10	Cluster	0
chr1	33400000	33405000	chr1	33550000	33555000	19	3.3033938730532	3.47707986485669e-07	Cluster	0
chr1	33760000	33765000	chr1	33820000	33825000	34	12.2904273562677	3.58269456738816e-05	Cluster	0
chr1	33760000	33765000	chr1	33825000	33830000	22	7.18455955027692	0.000490109256175935	Cluster	0
chr1	33760000	33765000	chr1	33830000	33835000	50	19.058662044098	4.72205913437879e-08	Cluster	1
chr1	33760000	33765000	chr1	33920000	33925000	28	9.32367449707574	6.06544508451588e-06	Cluster	0
chr1	33760000	33765000	chr1	33925000	33930000	28	7.47211362687303	8.13462752504284e-08	Cluster	0
chr1	33760000	33765000	chr1	33930000	33935000	24	6.43996577583587	1.0738799432132e-05	Cluster	0
chr1	33760000	33765000	chr1	33935000	33940000	73	11.7807356499942	2.14574267784529e-31	Cluster	1
chr1	33760000	33765000	chr1	33940000	33945000	20	7.17801957119392	0.00315620998108168	Cluster	0
chr1	33765000	33770000	chr1	33935000	33940000	16	4.26505002695998	0.000605747746890188	Cluster	0
chr1	33810000	33815000	chr1	33925000	33930000	14	4.06220229639056	0.00355568394647445	Cluster	0
chr1	33825000	33830000	chr1	33935000	33940000	13	3.95291018884177	0.00809893647285314	Cluster	0
chr1	33835000	33840000	chr1	33920000	33925000	17	5.55375238497588	0.00323895539409355	Cluster	0
chr1	33840000	33845000	chr1	33935000	33940000	22	7.60438744690026	0.00102728269247038	Cluster	1
chr1	34915000	34920000	chr1	35055000	35060000	13	3.63145275919833	0.00403304899913508	Cluster	0
chr1	34915000	34920000	chr1	35060000	35065000	17	4.84587794528936	0.000767896971696184	Cluster	0
chr1	34920000	34925000	chr1	35055000	35060000	15	4.43617742898756	0.00275086293331456	Cluster	0
chr1	34920000	34925000	chr1	35060000	35065000	24	5.98348285491223	3.12093536981047e-06	Cluster	0
chr1	34920000	34925000	chr1	35145000	35150000	16	3.50784583790767	6.87467926389667e-05	Cluster	1
chr1	34925000	34930000	chr1	35040000	35045000	15	4.86186975383961	0.00636745431799206	Cluster	0
chr1	34925000	34930000	chr1	35050000	35055000	18	6.14255069622858	0.00355416253482024	Cluster	0
chr1	34925000	34930000	chr1	35055000	35060000	33	7.72339334372852	1.94827821700551e-10	Cluster	0
chr1	34925000	34930000	chr1	35060000	35065000	56	10.146970020515	6.53383187383321e-22	Cluster	1
chr1	34925000	34930000	chr1	35065000	35070000	21	6.44290395540632	0.000318285192196118	Cluster	0
chr1	34925000	34930000	chr1	35145000	35150000	15	5.9526870686054	0.00690972414912889	Cluster	0
chr1	34930000	34935000	chr1	35055000	35060000	21	4.8095619820057	4.91097752452287e-06	Cluster	0
chr1	34930000	34935000	chr1	35060000	35065000	27	6.49306843792153	2.91684268785343e-07	Cluster	0
chr1	34935000	34940000	chr1	35055000	35060000	14	3.60915798092534	0.0012090856755366	Cluster	0
chr1	34935000	34940000	chr1	35060000	35065000	16	4.79428618300589	0.00203509156985403	Cluster	0
chr1	35250000	35255000	chr1	35310000	35315000	17	5.6043829276754	0.00355638719967516	Cluster	0
chr1	35250000	35255000	chr1	35315000	35320000	28	8.87217288882135	2.39122348608035e-06	Cluster	1
chr1	35250000	35255000	chr1	35330000	35335000	17	7.10267726025931	0.00637598299963908	Cluster	0
chr1	35260000	35265000	chr1	35315000	35320000	18	5.98158313670729	0.00270436513077001	Cluster	0
chr1	35905000	35910000	chr1	36030000	36035000	35	9.51173935524568	4.57943692985946e-08	Cluster	0
chr1	35910000	35915000	chr1	36010000	36015000	15	4.22580347879132	0.00173024880677443	Cluster	0
chr1	35910000	35915000	chr1	36030000	36035000	54	12.3221557530223	1.95803320310155e-15	Cluster	0
chr1	35915000	35920000	chr1	36005000	36010000	21	4.41925503717286	1.3688538829584e-06	Cluster	0
chr1	35915000	35920000	chr1	36010000	36015000	21	6.46022550117634	3.53961190340893e-05	Cluster	0
chr1	35915000	35920000	chr1	36015000	36020000	15	4.43778390638867	0.00276007036540161	Cluster	0
chr1	35915000	35920000	chr1	36025000	36030000	38	7.06806609444123	2.16663955558907e-13	Cluster	0
chr1	35915000	35920000	chr1	36030000	36035000	76	16.6093683847406	1.50857585315691e-24	Cluster	1
chr1	35915000	35920000	chr1	36040000	36045000	16	5.61064710670376	0.00911015855370615	Cluster	0
chr1	35920000	35925000	chr1	36030000	36035000	28	11.0549746589415	0.0010259854021922	Cluster	0
chr1	36025000	36030000	chr1	36190000	36195000	17	5.59325211062226	0.00348078068215146	Cluster	0
chr1	36030000	36035000	chr1	36175000	36180000	24	7.98697552595635	0.00029902131069921	Cluster	0
chr1	36030000	36035000	chr1	36180000	36185000	60	10.6393137445761	7.30495652664014e-24	Cluster	0
chr1	36030000	36035000	chr1	36185000	36190000	45	7.69249269669411	3.66567558723002e-17	Cluster	0
chr1	36030000	36035000	chr1	36190000	36195000	90	13.8259246767742	4.51189638271264e-40	Cluster	1
chr1	36030000	36035000	chr1	36195000	36200000	38	6.89890153162532	1.05347820133833e-13	Cluster	0
chr1	36030000	36035000	chr1	36210000	36215000	18	6.10513162968821	0.00332985970869523	Cluster	0
chr1	36030000	36035000	chr1	36230000	36235000	24	5.73187572841905	1.54214547472848e-06	Cluster	0
chr1	36030000	36035000	chr1	36235000	36240000	31	5.01019082783503	1.93438973427791e-12	Cluster	0
chr1	36030000	36035000	chr1	36240000	36245000	49	6.47447120674084	6.68383916676768e-25	Cluster	1
chr1	36030000	36035000	chr1	36245000	36250000	38	6.47613309873697	1.54888002784211e-14	Cluster	0
chr1	36030000	36035000	chr1	36250000	36255000	23	5.03755689809033	6.77287996102847e-07	Cluster	0
chr1	36035000	36040000	chr1	36180000	36185000	38	6.40924657508664	1.12009037724467e-14	Cluster	0
chr1	36035000	36040000	chr1	36190000	36195000	58	8.32160442616731	8.0177212627935e-26	Cluster	0
chr1	36035000	36040000	chr1	36240000	36245000	22	3.74768695156706	1.97523282752915e-08	Cluster	0
chr1	36040000	36045000	chr1	36180000	36185000	21	4.10745082367031	4.30563246456155e-07	Cluster	0
chr1	36040000	36045000	chr1	36190000	36195000	18	5.26509356602321	0.000652881088591366	Cluster	0
chr1	36565000	36570000	chr1	36650000	36655000	37	14.0217180741003	3.08333794520059e-06	Singleton	0
chr1	36565000	36570000	chr1	36750000	36755000	23	5.53274261634782	2.29253942936467e-07	Cluster	1
chr1	36565000	36570000	chr1	36760000	36765000	17	3.41682870467456	1.20611743175586e-05	Cluster	0
chr1	36605000	36610000	chr1	36740000	36745000	12	2.70864211610896	0.00116280066361617	Cluster	0
chr1	36605000	36610000	chr1	36750000	36755000	17	4.99291813109434	0.000130957189597071	Cluster	0
chr1	36605000	36610000	chr1	36885000	36890000	12	4.17460261405753	0.00620489003850901	Cluster	0
chr1	36610000	36615000	chr1	36750000	36755000	19	3.81334060060287	2.73671240988559e-06	Cluster	1
chr1	36610000	36615000	chr1	36885000	36890000	16	3.24804925231544	2.80461468377564e-05	Cluster	1
chr1	36615000	36620000	chr1	36750000	36755000	21	5.73997375253484	6.01266831914798e-06	Cluster	0
chr1	36625000	36630000	chr1	36750000	36755000	21	5.42058817154966	2.91939777565455e-05	Cluster	0
chr1	36650000	36655000	chr1	36750000	36755000	29	14.2612642546623	0.00309721459763513	Cluster	1
chr1	36650000	36655000	chr1	36765000	36770000	21	9.83324648141217	0.00815467492801525	Cluster	0
chr1	36750000	36755000	chr1	36875000	36880000	17	5.50817540362068	0.0029863202016616	Cluster	0
chr1	36750000	36755000	chr1	36885000	36890000	31	10.8280712428585	4.6002186915342e-06	Cluster	0
chr1	36765000	36770000	chr1	36870000	36875000	14	3.74790948878593	0.00173024880677443	Cluster	0
chr1	36770000	36775000	chr1	36885000	36890000	15	4.63767953326878	0.00411658967843024	Cluster	0
chr1	36785000	36790000	chr1	36885000	36890000	24	7.31258497913427	8.0764600670081e-05	Cluster	0
chr1	36795000	36800000	chr1	36885000	36890000	21	7.03019202868923	0.00097673902291607	Cluster	0
chr1	36800000	36805000	chr1	36885000	36890000	27	8.18828008733042	2.00670162696607e-05	Cluster	0
chr1	36805000	36810000	chr1	36875000	36880000	17	5.2273841556835	0.00174743698219022	Cluster	0
chr1	36805000	36810000	chr1	36885000	36890000	48	9.96856897991582	1.09310092559953e-16	Cluster	1
chr1	36810000	36815000	chr1	36885000	36890000	35	10.0291785070792	1.59194131764279e-07	Cluster	0
chr1	36815000	36820000	chr1	36885000	36890000	29	11.3843646618843	0.000717328435598176	Cluster	0
chr1	36830000	36835000	chr1	36880000	36885000	29	8.61684260335902	5.56308916782187e-06	Cluster	0
chr1	36830000	36835000	chr1	36895000	36900000	24	8.89466804577736	0.00133667173773791	Cluster	0
chr1	37605000	37610000	chr1	37785000	37790000	14	2.58590148201617	4.34654632422686e-05	Singleton	0
chr1	37915000	37920000	chr1	37950000	37955000	35	9.92565043504959	1.24354524781723e-07	Cluster	0
chr1	37920000	37925000	chr1	37950000	37955000	133	31.8920848796004	2.20447672060108e-38	Cluster	1
chr1	37920000	37925000	chr1	37955000	37960000	49	15.948445680219	9.6852846263518e-09	Cluster	0
chr1	37920000	37925000	chr1	38145000	38150000	34	6.30903058280311	1.99792422598342e-13	Cluster	1
chr1	37920000	37925000	chr1	38150000	38155000	17	4.07544141051945	0.000105790293282326	Cluster	0
chr1	38020000	38025000	chr1	38145000	38150000	27	4.9505188988171	1.2275923467685e-09	Cluster	0
chr1	38025000	38030000	chr1	38145000	38150000	38	6.59987271263808	8.58798477618572e-16	Cluster	0
chr1	38030000	38035000	chr1	38145000	38150000	17	3.6166694085003	2.45853579144136e-05	Cluster	0
chr1	38035000	38040000	chr1	38145000	38150000	14	3.89934971644906	0.00248411526576474	Cluster	0
chr1	38040000	38045000	chr1	38145000	38150000	15	4.84516117220286	0.00617173879412581	Cluster	0
chr1	38055000	38060000	chr1	38145000	38150000	23	6.94487818035619	0.000108504986700296	Cluster	0
chr1	38060000	38065000	chr1	38145000	38150000	22	6.16628767007562	5.81823028486858e-05	Cluster	0
chr1	38065000	38070000	chr1	38140000	38145000	18	6.78198215022722	0.00159928554971096	Cluster	0
chr1	38065000	38070000	chr1	38145000	38150000	47	9.85652826628154	3.27881896752434e-16	Cluster	1
chr1	38065000	38070000	chr1	38150000	38155000	26	6.09092401704184	3.25337839518557e-07	Cluster	0
chr1	38070000	38075000	chr1	38140000	38145000	18	5.93177950576013	0.00247132864244997	Cluster	0
chr1	38070000	38075000	chr1	38145000	38150000	37	8.90041006836048	6.59517810779444e-10	Cluster	0
chr1	38325000	38330000	chr1	38435000	38440000	13	2.62853707571773	0.000226393145465527	Cluster	0
chr1	38340000	38345000	chr1	38440000	38445000	18	4.44425777218097	8.56777201366685e-05	Cluster	0
chr1	38355000	38360000	chr1	38430000	38435000	18	5.91617187755026	0.00240398110620685	Cluster	0
chr1	38355000	38360000	chr1	38440000	38445000	19	6.8049287444199	0.000619962504850505	Cluster	0
chr1	38355000	38360000	chr1	38445000	38450000	27	6.83453742234364	7.67793935350004e-07	Cluster	1
chr1	38355000	38360000	chr1	38450000	38455000	17	4.08086332297309	0.000107519472899156	Cluster	0
chr1	38355000	38360000	chr1	38455000	38460000	16	6.38097024334608	0.00538490932727398	Cluster	0
chr1	38490000	38495000	chr1	39050000	39055000	31	3.58160781363024	1.03763637854922e-17	Cluster	1
chr1	38505000	38510000	chr1	39050000	39055000	30	3.4662055511625	3.41928918260159e-17	Cluster	0
chr1	38515000	38520000	chr1	39050000	39055000	12	2.32804810493013	0.000316000490487323	Cluster	0
chr1	38700000	38705000	chr1	39050000	39055000	15	3.4261128385748	0.000205580568743544	Cluster	0
chr1	38705000	38710000	chr1	39050000	39055000	18	3.29777687683447	1.66230369804423e-06	Cluster	1
chr1	38800000	38805000	chr1	39050000	39055000	15	4.35217358529674	0.00229556365967457	Cluster	0
chr1	38810000	38815000	chr1	39050000	39055000	14	3.84264823190654	0.00217342801672869	Cluster	0
chr1	38825000	38830000	chr1	39050000	39055000	25	5.4759280540852	1.06337415960702e-08	Cluster	1
chr1	39050000	39055000	chr1	39285000	39290000	17	4.86312948954121	0.000796963888618329	Cluster	0
chr1	39050000	39055000	chr1	39295000	39300000	19	5.28623830380428	0.00022547812346528	Cluster	1
chr1	39060000	39065000	chr1	39280000	39285000	12	3.16448960471103	0.00410161703402447	Cluster	0
chr1	39075000	39080000	chr1	39280000	39285000	16	3.97901913317132	0.000284960777670934	Cluster	0
chr1	39560000	39565000	chr1	39720000	39725000	17	5.83303814309508	0.000793080948844065	Cluster	0
chr1	39560000	39565000	chr1	39725000	39730000	16	3.96714172795513	0.000276097154446923	Cluster	0
chr1	39560000	39565000	chr1	39750000	39755000	14	3.77596204998442	0.00185023612791816	Cluster	0
chr1	39565000	39570000	chr1	39650000	39655000	21	6.08676187547687	0.000150168166033014	Cluster	0
chr1	39565000	39570000	chr1	39655000	39660000	24	7.25558411398274	6.51261555342451e-06	Cluster	1
chr1	39565000	39570000	chr1	39680000	39685000	17	5.4963992157654	0.00292590025946204	Cluster	1
chr1	39565000	39570000	chr1	39690000	39695000	15	4.50290501043863	0.0031397967835837	Cluster	0
chr1	39565000	39570000	chr1	39720000	39725000	29	5.77870038992135	7.13757379283533e-11	Cluster	1
chr1	39565000	39570000	chr1	39725000	39730000	23	4.01021657535109	1.28234467557362e-08	Cluster	0
chr1	39565000	39570000	chr1	39745000	39750000	14	3.71387459481148	0.00158598953488811	Cluster	1
chr1	39570000	39575000	chr1	39655000	39660000	18	5.33186942733029	0.000754990181543216	Cluster	0
chr1	39570000	39575000	chr1	39720000	39725000	17	4.38455330784413	0.000249991460872166	Cluster	0
chr1	39575000	39580000	chr1	39720000	39725000	17	4.04475383572386	9.66174165013784e-05	Cluster	0
chr1	39650000	39655000	chr1	39720000	39725000	24	7.80269990832582	0.000213715992446992	Cluster	0
chr1	39655000	39660000	chr1	39720000	39725000	46	10.268747238192	6.42541039757038e-15	Cluster	1
chr1	39655000	39660000	chr1	39725000	39730000	24	6.51878320399542	1.31576327299951e-05	Cluster	0
chr1	39660000	39665000	chr1	39720000	39725000	23	8.97583548367542	0.00347631893565598	Cluster	0
chr1	40070000	40075000	chr1	40115000	40120000	28	12.1174403622333	0.000557493108784023	Cluster	0
chr1	40070000	40075000	chr1	40120000	40125000	24	11.3984957851236	0.00513940886340009	Cluster	0
chr1	40070000	40075000	chr1	40130000	40135000	29	9.81160692688438	6.05094188098033e-05	Cluster	1
chr1	40070000	40075000	chr1	40180000	40185000	17	5.57361528258794	0.00336428393620068	Cluster	0
chr1	40070000	40075000	chr1	40185000	40190000	27	6.74334223288341	3.78851521101733e-08	Cluster	1
chr1	40070000	40075000	chr1	40190000	40195000	22	4.98631719394281	2.24486150107698e-06	Cluster	0
chr1	40075000	40080000	chr1	40115000	40120000	12	4.09408064384579	0.0053100706145942	Cluster	0
chr1	40080000	40085000	chr1	40185000	40190000	17	4.51717229045489	0.000351284278060762	Cluster	0
chr1	40165000	40170000	chr1	40180000	40185000	54	21.0422940620947	4.08724196131025e-07	Singleton	0
chr1	40165000	40170000	chr1	40265000	40270000	35	5.63501019950955	1.40828677148363e-15	Singleton	0
chr1	40275000	40280000	chr1	40365000	40370000	15	3.68375341426809	0.000436558296356864	Cluster	0
chr1	40275000	40280000	chr1	40380000	40385000	21	4.97553022384243	8.16798666051377e-06	Cluster	0
chr1	40275000	40280000	chr1	40435000	40440000	37	6.73830088384737	2.64288864950669e-13	Cluster	0
chr1	40280000	40285000	chr1	40370000	40375000	16	3.50432055730446	6.80088698727437e-05	Cluster	0
chr1	40280000	40285000	chr1	40380000	40385000	20	4.74956283482056	1.26789332094355e-06	Cluster	1
chr1	40280000	40285000	chr1	40435000	40440000	46	5.91173602230035	6.59439241048177e-24	Cluster	1
chr1	40280000	40285000	chr1	40495000	40500000	15	2.89594413930169	2.7914860246861e-06	Cluster	1
chr1	40285000	40290000	chr1	40435000	40440000	30	7.37541389860688	7.56364638064726e-08	Cluster	0
chr1	40285000	40290000	chr1	40495000	40500000	12	3.19625452804436	0.00444437604830462	Cluster	0
chr1	40290000	40295000	chr1	40435000	40440000	38	11.3069293483237	9.42149877148329e-08	Cluster	0
chr1	40380000	40385000	chr1	40435000	40440000	100	24.2285630414278	1.0342527419917e-28	Cluster	1
chr1	40380000	40385000	chr1	40495000	40500000	37	8.32498009315625	4.46785142072408e-12	Cluster	0
chr1	40385000	40390000	chr1	40435000	40440000	86	25.5807023466988	2.8920991532833e-19	Cluster	0
chr1	40385000	40390000	chr1	40495000	40500000	38	8.49382566708493	1.82109366607853e-12	Cluster	1
chr1	40385000	40390000	chr1	40500000	40505000	25	5.66154400080808	3.27797517728681e-07	Cluster	0
chr1	40390000	40395000	chr1	40435000	40440000	53	21.0553877856051	9.80972713696409e-07	Cluster	0
chr1	40390000	40395000	chr1	40495000	40500000	18	6.02899559849817	0.00292494025751175	Cluster	0
chr1	40395000	40400000	chr1	40435000	40440000	35	15.0454980910616	0.000699715809583599	Cluster	0
chr1	40435000	40440000	chr1	40485000	40490000	33	11.0630489495249	1.12410641573639e-05	Cluster	0
chr1	40435000	40440000	chr1	40490000	40495000	40	13.4438161124651	8.22185172500388e-07	Cluster	0
chr1	40435000	40440000	chr1	40495000	40500000	58	23.0981878009486	1.53016511337044e-08	Cluster	1
chr1	40435000	40440000	chr1	40500000	40505000	40	16.5354812664039	9.52807808080847e-05	Cluster	0
chr1	40440000	40445000	chr1	40495000	40500000	32	10.6204836097752	1.355075005701e-05	Cluster	0
chr1	40530000	40535000	chr1	40800000	40805000	18	4.29664310837872	5.59906020992261e-05	Cluster	0
chr1	40535000	40540000	chr1	40800000	40805000	14	3.27255621628853	0.000475232132302074	Cluster	0
chr1	40540000	40545000	chr1	40800000	40805000	26	5.88667754167865	1.02110880172678e-08	Cluster	0
chr1	40540000	40545000	chr1	40805000	40810000	16	2.91569996094823	7.47713998193311e-06	Cluster	0
chr1	40545000	40550000	chr1	40800000	40805000	29	4.79219330597823	2.1212074175247e-11	Cluster	0
chr1	40550000	40555000	chr1	40800000	40805000	23	4.68449182818297	1.98345715469683e-07	Cluster	0
chr1	40555000	40560000	chr1	40800000	40805000	21	3.547208849743	4.10776835510554e-08	Cluster	0
chr1	40560000	40565000	chr1	40795000	40800000	14	2.66355122595095	5.91748311063486e-05	Cluster	0
chr1	40560000	40565000	chr1	40800000	40805000	38	6.55320745103366	6.91763773774475e-16	Cluster	0
chr1	40560000	40565000	chr1	40805000	40810000	14	3.19156782430187	0.000370982099573227	Cluster	0
chr1	40570000	40575000	chr1	40800000	40805000	17	4.1843969353475	0.000146471462856538	Cluster	0
chr1	40580000	40585000	chr1	40800000	40805000	16	5.31210989371244	0.00550163706254451	Cluster	0
chr1	40585000	40590000	chr1	40800000	40805000	22	4.45323393240462	3.60751167616942e-07	Cluster	0
chr1	40595000	40600000	chr1	40800000	40805000	17	5.68826935278265	0.00411658967843024	Cluster	0
chr1	40600000	40605000	chr1	40800000	40805000	30	4.62643147756047	1.55741160943898e-12	Cluster	0
chr1	40605000	40610000	chr1	40755000	40760000	18	4.48072131224629	9.44630238861966e-05	Cluster	0
chr1	40605000	40610000	chr1	40780000	40785000	14	3.69006339113869	0.000192590882958268	Cluster	0
chr1	40605000	40610000	chr1	40785000	40790000	16	3.14491805111229	1.90629957104115e-05	Cluster	0
chr1	40605000	40610000	chr1	40790000	40795000	20	3.41754136618176	1.15903076050856e-07	Cluster	0
chr1	40605000	40610000	chr1	40795000	40800000	22	3.17551709358953	1.05793012607402e-09	Cluster	0
chr1	40605000	40610000	chr1	40800000	40805000	66	8.01070059910563	2.31811203711418e-35	Cluster	0
chr1	40605000	40610000	chr1	40805000	40810000	27	3.8417681836311	4.65666974052595e-12	Cluster	0
chr1	40605000	40610000	chr1	40810000	40815000	12	2.74409593871523	0.00129195508631803	Cluster	0
chr1	40605000	40610000	chr1	40870000	40875000	19	3.91348684326635	2.95907594829256e-07	Cluster	1
chr1	40610000	40615000	chr1	40775000	40780000	17	4.10566032716114	0.000115926512084417	Cluster	0
chr1	40610000	40615000	chr1	40780000	40785000	16	3.87995487626126	0.000216403780259323	Cluster	0
chr1	40610000	40615000	chr1	40800000	40805000	67	9.3032498878414	1.12220063888456e-30	Cluster	0
chr1	40615000	40620000	chr1	40755000	40760000	17	4.80720040959769	0.000706224768403838	Cluster	0
chr1	40615000	40620000	chr1	40760000	40765000	18	4.0454249987969	2.56363044056104e-05	Cluster	0
chr1	40615000	40620000	chr1	40775000	40780000	18	4.11772885534076	2.7681021839037e-06	Cluster	0
chr1	40615000	40620000	chr1	40780000	40785000	14	3.90256531620152	0.000338931844168356	Cluster	0
chr1	40615000	40620000	chr1	40785000	40790000	16	3.32376585029232	3.69034380146158e-05	Cluster	0
chr1	40615000	40620000	chr1	40795000	40800000	14	3.35013431605459	0.000597894290489598	Cluster	0
chr1	40615000	40620000	chr1	40800000	40805000	69	8.48185507444339	1.32037351816549e-36	Cluster	1
chr1	40615000	40620000	chr1	40805000	40810000	29	4.0608849204779	4.12397527758653e-13	Cluster	0
chr1	40615000	40620000	chr1	40820000	40825000	14	3.33313934617301	0.000569272461945196	Cluster	0
chr1	40615000	40620000	chr1	40870000	40875000	18	4.08596877445935	2.48189279433847e-06	Cluster	0
chr1	40620000	40625000	chr1	40800000	40805000	15	4.19732347118797	0.00161760701723273	Cluster	0
chr1	40625000	40630000	chr1	40775000	40780000	12	3.14329397796422	0.00389219162407059	Cluster	0
chr1	40780000	40785000	chr1	40870000	40875000	24	6.262270002025	5.18667423463152e-07	Singleton	0
chr1	40800000	40805000	chr1	40870000	40875000	57	18.1433854210122	6.44376036091141e-12	Cluster	1
chr1	40800000	40805000	chr1	40875000	40880000	28	8.87824928434864	2.8614838149854e-05	Cluster	0
chr1	40805000	40810000	chr1	40870000	40875000	29	9.35030178218075	2.55997401621214e-05	Cluster	0
chr1	40815000	40820000	chr1	40870000	40875000	23	9.02689097825693	0.00372414569151075	Cluster	0
chr1	41075000	41080000	chr1	41235000	41240000	13	4.775567609157	0.00671120660625977	Cluster	0
chr1	41075000	41080000	chr1	41240000	41245000	14	3.87504291406526	0.000316066379594734	Cluster	1
chr1	41075000	41080000	chr1	41310000	41315000	13	3.52802967911528	0.000446292988501787	Cluster	0
chr1	41075000	41080000	chr1	41315000	41320000	26	3.64130698633049	3.61296128596311e-13	Cluster	1
chr1	41080000	41085000	chr1	41315000	41320000	13	2.54338262032733	0.000165916753449679	Cluster	0
chr1	41085000	41090000	chr1	41315000	41320000	24	2.67415865018118	7.26389932776179e-13	Cluster	0
chr1	41090000	41095000	chr1	41315000	41320000	17	4.29571105315515	1.9965362113155e-05	Cluster	0
chr1	41105000	41110000	chr1	41315000	41320000	12	3.10754809739135	0.00356247203285317	Cluster	0
chr1	41230000	41235000	chr1	41315000	41320000	25	8.36654134817601	2.29395994667309e-05	Cluster	0
chr1	41235000	41240000	chr1	41310000	41315000	37	9.91721041007061	5.68080843375187e-10	Cluster	1
chr1	41235000	41240000	chr1	41315000	41320000	30	9.96479242157944	2.52589449774318e-06	Cluster	0
chr1	41240000	41245000	chr1	41310000	41315000	20	8.53331910870476	0.00362054828089614	Cluster	0
chr1	41240000	41245000	chr1	41315000	41320000	24	8.54848312250974	9.29543413156277e-05	Cluster	0
chr1	41245000	41250000	chr1	41310000	41315000	19	6.34779165020832	0.00199077550370983	Cluster	0
chr1	41310000	41315000	chr1	41410000	41415000	15	5.76053574865308	0.0051281004865192	Cluster	0
chr1	41310000	41315000	chr1	41415000	41420000	21	7.82670538325928	0.000509519664625988	Cluster	0
chr1	41315000	41320000	chr1	41415000	41420000	24	8.53806949380488	9.15016244237662e-05	Cluster	0
chr1	41320000	41325000	chr1	41410000	41415000	13	3.31640306806303	0.00187689407597047	Cluster	0
chr1	41320000	41325000	chr1	41415000	41420000	20	4.82092847201972	1.94069104707169e-05	Cluster	1
chr1	41715000	41720000	chr1	41895000	41900000	12	3.4514737396497	0.00805704411364096	Cluster	0
chr1	41720000	41725000	chr1	41895000	41900000	19	3.84532695667971	3.07175607617233e-06	Cluster	0
chr1	41725000	41730000	chr1	41880000	41885000	17	3.80077435705787	4.59267381139656e-05	Cluster	0
chr1	41725000	41730000	chr1	41895000	41900000	18	4.15679904814492	3.66625280911398e-05	Cluster	0
chr1	41730000	41735000	chr1	41870000	41875000	25	6.76438596338959	7.23013702704941e-06	Cluster	0
chr1	41730000	41735000	chr1	41875000	41880000	44	9.52192249565968	2.67030679033834e-13	Cluster	0
chr1	41730000	41735000	chr1	41880000	41885000	47	10.5943162695863	4.56401952085722e-15	Cluster	0
chr1	41730000	41735000	chr1	41885000	41890000	54	6.58550955388846	5.02216018205788e-29	Cluster	0
chr1	41730000	41735000	chr1	41890000	41895000	17	3.17725542104652	4.68042105491784e-06	Cluster	0
chr1	41730000	41735000	chr1	41895000	41900000	106	11.5131530781798	7.76006831342328e-61	Cluster	1
chr1	41730000	41735000	chr1	41900000	41905000	37	6.26495342385894	3.14209436047106e-14	Cluster	0
chr1	41730000	41735000	chr1	41905000	41910000	31	6.75199958068955	2.7037629097593e-09	Cluster	0
chr1	41730000	41735000	chr1	41910000	41915000	14	4.54173700451986	0.00927498821665709	Cluster	0
chr1	41730000	41735000	chr1	41915000	41920000	18	5.34395201264435	0.000772640164191791	Cluster	0
chr1	41735000	41740000	chr1	41895000	41900000	13	2.88641359303225	0.00053994583395233	Cluster	0
chr1	41740000	41745000	chr1	41880000	41885000	17	4.45899935540036	0.000302560635870942	Cluster	0
chr1	41740000	41745000	chr1	41885000	41890000	13	2.80212250519048	0.000411859399485589	Cluster	0
chr1	41740000	41745000	chr1	41895000	41900000	30	4.86036657242	5.13005717384382e-12	Cluster	0
chr1	41745000	41750000	chr1	41865000	41870000	13	2.84426290336869	0.00047125365515437	Cluster	0
chr1	41745000	41750000	chr1	41875000	41880000	29	4.45624934192571	3.72820850573435e-12	Cluster	0
chr1	41745000	41750000	chr1	41880000	41885000	34	5.27506408559901	1.27770124104091e-15	Cluster	0
chr1	41745000	41750000	chr1	41885000	41890000	22	3.38014356251787	1.54977155736421e-10	Cluster	0
chr1	41745000	41750000	chr1	41895000	41900000	40	5.6811265956924	1.8951072997365e-19	Cluster	0
chr1	41745000	41750000	chr1	41900000	41905000	23	3.02894732899211	6.60401261496982e-11	Cluster	0
chr1	41750000	41755000	chr1	41880000	41885000	22	4.59271316944228	6.01286330957326e-07	Cluster	0
chr1	41750000	41755000	chr1	41885000	41890000	13	2.86796030549758	0.000508208602358436	Cluster	0
chr1	41755000	41760000	chr1	41880000	41885000	15	4.44485451074298	0.00279760478917925	Cluster	0
chr1	41755000	41760000	chr1	41885000	41890000	12	2.78794177526622	0.00148534679474696	Cluster	0
chr1	41765000	41770000	chr1	41880000	41885000	23	4.02160990879665	1.33507027787983e-08	Cluster	0
chr1	41765000	41770000	chr1	41895000	41900000	16	4.31203987902545	0.000679248072408889	Cluster	0
chr1	41770000	41775000	chr1	41880000	41885000	22	5.71033851135897	1.85504475817262e-05	Cluster	0
chr1	41770000	41775000	chr1	41895000	41900000	22	6.12392868401299	5.28232847783757e-05	Cluster	0
chr1	41775000	41780000	chr1	41870000	41875000	16	4.93322265522605	0.00270540916773493	Cluster	0
chr1	41775000	41780000	chr1	41875000	41880000	27	6.82573909324995	7.50948681911523e-07	Cluster	0
chr1	41775000	41780000	chr1	41880000	41885000	29	8.04591356483593	1.05137778659756e-07	Cluster	0
chr1	41775000	41780000	chr1	41885000	41890000	20	4.97988345490812	2.60063455809387e-06	Cluster	0
chr1	41775000	41780000	chr1	41895000	41900000	20	8.50759542948847	0.00350244788803636	Cluster	0
chr1	41775000	41780000	chr1	41905000	41910000	16	4.61820707926471	0.0013825646236836	Cluster	0
chr1	41775000	41780000	chr1	41910000	41915000	15	3.17641175904956	9.0858240707068e-05	Cluster	0
chr1	41780000	41785000	chr1	41880000	41885000	53	6.98033930578619	3.18693292779629e-25	Cluster	0
chr1	41780000	41785000	chr1	41885000	41890000	27	4.13454239159842	2.43972993595605e-11	Cluster	0
chr1	41780000	41785000	chr1	41895000	41900000	34	7.4268995330252	3.80251815909553e-10	Cluster	0
chr1	41785000	41790000	chr1	41870000	41875000	17	5.55643764078348	0.00325713037550467	Cluster	0
chr1	41785000	41790000	chr1	41875000	41880000	25	7.6780363796108	5.92862999202778e-05	Cluster	0
chr1	41785000	41790000	chr1	41880000	41885000	38	8.63672919841237	2.98388544800816e-12	Cluster	0
chr1	41785000	41790000	chr1	41885000	41890000	30	5.31735447416211	1.87215444488763e-12	Cluster	0
chr1	41785000	41790000	chr1	41895000	41900000	23	9.04944216136472	0.000554917754386719	Cluster	0
chr1	41785000	41790000	chr1	41905000	41910000	15	5.08268397262009	0.00939207671911442	Cluster	0
chr1	41790000	41795000	chr1	41880000	41885000	65	8.49684934837138	3.55615030453197e-31	Cluster	0
chr1	41790000	41795000	chr1	41885000	41890000	33	4.96690955596732	4.74642290854257e-14	Cluster	0
chr1	41790000	41795000	chr1	41895000	41900000	34	8.94882647103154	3.64091297219572e-08	Cluster	0
chr1	41800000	41805000	chr1	41880000	41885000	18	5.71402424253314	0.00164311188608313	Cluster	0
chr1	42030000	42035000	chr1	42275000	42280000	12	3.35325591185518	0.00647793645381527	Cluster	0
chr1	42030000	42035000	chr1	42330000	42335000	12	2.48879388632096	0.00056922183379466	Cluster	0
chr1	42035000	42040000	chr1	42120000	42125000	22	10.2064113211159	0.00589939199736676	Cluster	0
chr1	42035000	42040000	chr1	42215000	42220000	17	6.47941360295702	0.00250772525543079	Cluster	0
chr1	42035000	42040000	chr1	42220000	42225000	13	4.66030203247928	0.00548589276904172	Cluster	0
chr1	42035000	42040000	chr1	42240000	42245000	22	3.93411656059487	4.59544185320785e-08	Cluster	0
chr1	42035000	42040000	chr1	42245000	42250000	12	3.46126384582254	0.00822997561716591	Cluster	0
chr1	42035000	42040000	chr1	42275000	42280000	19	4.92910019848788	8.55351271979685e-06	Cluster	0
chr1	42035000	42040000	chr1	42330000	42335000	22	3.5437508511305	3.72966647345395e-10	Cluster	1
chr1	42035000	42040000	chr1	42355000	42360000	15	2.92203372899821	3.11320328812741e-06	Cluster	1
chr1	42040000	42045000	chr1	42120000	42125000	31	15.451075357832	0.00260293709009784	Cluster	0
chr1	42040000	42045000	chr1	42125000	42130000	34	13.9836922307602	0.000408501187836633	Cluster	1
chr1	42040000	42045000	chr1	42185000	42190000	32	9.88322774139446	3.12093536981047e-06	Cluster	0
chr1	42040000	42045000	chr1	42190000	42195000	44	11.182204846765	1.94084610490621e-12	Cluster	1
chr1	42040000	42045000	chr1	42215000	42220000	32	9.57311362336174	1.14527165041675e-07	Cluster	1
chr1	42040000	42045000	chr1	42260000	42265000	14	4.79066987755128	0.00250283614046562	Cluster	0
chr1	42040000	42045000	chr1	42270000	42275000	21	5.94703622057999	0.000108452394081277	Cluster	0
chr1	42040000	42045000	chr1	42275000	42280000	34	7.206363453572	7.33685976392649e-12	Cluster	1
chr1	42040000	42045000	chr1	42320000	42325000	12	3.17442328904173	0.00419978885621176	Cluster	0
chr1	42040000	42045000	chr1	42325000	42330000	17	4.07682339520733	0.000106229959318401	Cluster	0
chr1	42040000	42045000	chr1	42330000	42335000	26	5.06539764782066	4.69467151640427e-10	Cluster	0
chr1	42040000	42045000	chr1	42335000	42340000	16	4.12953149913162	0.00042789046059117	Cluster	0
chr1	42040000	42045000	chr1	42355000	42360000	12	4.07964642971795	0.00516255625044765	Cluster	0
chr1	42040000	42045000	chr1	42480000	42485000	15	2.93582879643317	3.80653070230156e-05	Singleton	0
chr1	42040000	42045000	chr1	42605000	42610000	17	2.50647123067308	2.07576633043351e-07	Cluster	1
chr1	42040000	42045000	chr1	42610000	42615000	17	3.54306206183452	1.56307961200066e-06	Cluster	0
chr1	42040000	42045000	chr1	42620000	42625000	13	2.59377938369182	0.000199087538144406	Cluster	0
chr1	42050000	42055000	chr1	42275000	42280000	12	3.52364534649713	0.00938884365251363	Cluster	0
chr1	42120000	42125000	chr1	42190000	42195000	28	13.0133675249571	0.00165858370994911	Cluster	1
chr1	42125000	42130000	chr1	42190000	42195000	30	12.8674762683224	0.00216687332176451	Cluster	0
chr1	42220000	42225000	chr1	42270000	42275000	27	9.79713678400069	0.000383081256054741	Cluster	0
chr1	42220000	42225000	chr1	42275000	42280000	31	11.1858474449742	8.72324793065063e-06	Cluster	1
chr1	43040000	43045000	chr1	43200000	43205000	14	3.16012375036308	3.60601893950588e-05	Cluster	0
chr1	43040000	43045000	chr1	43210000	43215000	15	3.26022415054797	1.15361615869056e-05	Cluster	1
chr1	43060000	43065000	chr1	43200000	43205000	15	3.13356766656085	7.83498920039135e-05	Singleton	0
chr1	43240000	43245000	chr1	43375000	43380000	20	6.80705574648505	0.0002249912494812	Cluster	0
chr1	43240000	43245000	chr1	43385000	43390000	31	8.95959227495376	8.82499009760925e-08	Cluster	1
chr1	43240000	43245000	chr1	43535000	43540000	16	3.88603990641068	2.25084474554831e-05	Cluster	1
chr1	43240000	43245000	chr1	43540000	43545000	12	2.36387932339838	0.000363513484368439	Cluster	0
chr1	43245000	43250000	chr1	43375000	43380000	22	4.9330981473723	1.89937429468393e-06	Cluster	0
chr1	43245000	43250000	chr1	43385000	43390000	23	6.72370868462608	6.72807162699618e-05	Cluster	0
chr1	43245000	43250000	chr1	43535000	43540000	12	2.85818970778706	0.00182715518966788	Cluster	0
chr1	43370000	43375000	chr1	43535000	43540000	18	4.3626781035675	6.74746912235112e-05	Cluster	0
chr1	43375000	43380000	chr1	43520000	43525000	16	3.71790059030346	0.00013498948264491	Cluster	0
chr1	43375000	43380000	chr1	43525000	43530000	19	3.70637346211784	1.85767243108112e-06	Cluster	0
chr1	43375000	43380000	chr1	43530000	43535000	18	4.29839283587212	5.62501531837936e-05	Cluster	0
chr1	43375000	43380000	chr1	43535000	43540000	36	7.72870285010764	2.39342857451232e-12	Cluster	0
chr1	43375000	43380000	chr1	43540000	43545000	38	4.36698129486624	6.33261745679995e-20	Cluster	0
chr1	43375000	43380000	chr1	43545000	43550000	15	3.84282360126809	0.000672932858287937	Cluster	0
chr1	43380000	43385000	chr1	43535000	43540000	15	3.68117956790435	0.000432972913371718	Cluster	0
chr1	43385000	43390000	chr1	43420000	43425000	53	20.1616124575548	2.71455468584682e-07	Cluster	1
chr1	43385000	43390000	chr1	43515000	43520000	17	4.92083046832763	0.000905965972340321	Cluster	0
chr1	43385000	43390000	chr1	43520000	43525000	16	5.5737579292207	0.00859879219166411	Cluster	0
chr1	43385000	43390000	chr1	43525000	43530000	29	5.54498872256529	6.20750442580707e-10	Cluster	0
chr1	43385000	43390000	chr1	43530000	43535000	47	6.4874847030521	1.65460220554956e-21	Cluster	0
chr1	43385000	43390000	chr1	43535000	43540000	76	11.2617828780345	5.86627711172598e-35	Cluster	1
chr1	43385000	43390000	chr1	43540000	43545000	35	6.57624708440561	3.1727106851624e-12	Cluster	0
chr1	43385000	43390000	chr1	43545000	43550000	25	5.73101667012744	4.03252263418487e-07	Cluster	0
chr1	43395000	43400000	chr1	43420000	43425000	29	12.4246463186143	0.00269054014704655	Cluster	0
chr1	43395000	43400000	chr1	43530000	43535000	15	3.47327055399271	0.000237901764087849	Cluster	0
chr1	43395000	43400000	chr1	43535000	43540000	21	6.13891811732342	1.6751306118476e-05	Cluster	0
chr1	43395000	43400000	chr1	43540000	43545000	21	3.5044614347973	3.35087159831903e-08	Cluster	0
chr1	43680000	43685000	chr1	43880000	43885000	27	4.71774411506126	4.42790539530176e-10	Cluster	0
chr1	43685000	43690000	chr1	43880000	43885000	13	3.22880092447567	0.00148199491693517	Cluster	0
chr1	43690000	43695000	chr1	43810000	43815000	21	6.46807745793473	0.000336822947165363	Cluster	0
chr1	43690000	43695000	chr1	43815000	43820000	19	6.53896660838375	0.00277188619474479	Cluster	0
chr1	43690000	43695000	chr1	43820000	43825000	43	8.85511475206722	3.55777621046326e-15	Cluster	0
chr1	43690000	43695000	chr1	43825000	43830000	19	7.1416518963709	0.00710572345617572	Cluster	0
chr1	43690000	43695000	chr1	43830000	43835000	30	9.08018275020489	3.84933681078067e-07	Cluster	0
chr1	43690000	43695000	chr1	43850000	43855000	22	8.65286996630759	0.0050403831718774	Cluster	0
chr1	43690000	43695000	chr1	43855000	43860000	28	6.58713186828421	1.02699987659367e-07	Cluster	0
chr1	43690000	43695000	chr1	43860000	43865000	18	5.71808523072269	0.00165638917820161	Cluster	0
chr1	43690000	43695000	chr1	43870000	43875000	18	5.64563181600517	0.00143264946579315	Cluster	0
chr1	43690000	43695000	chr1	43875000	43880000	46	7.43629390759071	1.84556978894321e-18	Cluster	0
chr1	43690000	43695000	chr1	43880000	43885000	71	10.6715825261931	2.26826567198671e-32	Cluster	1
chr1	43690000	43695000	chr1	43890000	43895000	22	5.60315484785774	1.38570066469044e-05	Cluster	0
chr1	43690000	43695000	chr1	43895000	43900000	16	5.08621513815677	0.00361225961322772	Cluster	0
chr1	43690000	43695000	chr1	43905000	43910000	18	5.97128522086351	0.00265864070325359	Cluster	0
chr1	43690000	43695000	chr1	43945000	43950000	15	4.54633796142276	0.00343063922714435	Cluster	0
chr1	43690000	43695000	chr1	43950000	43955000	19	4.61352926360528	3.86016967538723e-05	Cluster	1
chr1	43690000	43695000	chr1	43990000	43995000	21	6.066592204263	1.39511408235847e-05	Singleton	0
chr1	43695000	43700000	chr1	43830000	43835000	18	4.28034872534689	5.34856298908583e-05	Cluster	0
chr1	43695000	43700000	chr1	43880000	43885000	37	4.95624927594079	2.67264467470749e-17	Cluster	0
chr1	43700000	43705000	chr1	43815000	43820000	15	3.5030912010445	0.000259220494850742	Cluster	0
chr1	43700000	43705000	chr1	43820000	43825000	25	4.86202267786335	9.93795397191107e-10	Cluster	0
chr1	43700000	43705000	chr1	43830000	43835000	13	4.9607939619857	0.00928890281776814	Cluster	0
chr1	43700000	43705000	chr1	43845000	43850000	12	4.19211968502871	0.00639211339123467	Cluster	0
chr1	43700000	43705000	chr1	43870000	43875000	15	3.03305497123812	5.50298874122771e-05	Cluster	0
chr1	43700000	43705000	chr1	43875000	43880000	21	3.86171174247572	1.63983103845582e-07	Cluster	0
chr1	43700000	43705000	chr1	43880000	43885000	25	5.7242885830332	2.50765512370899e-08	Cluster	0
chr1	43705000	43710000	chr1	43820000	43825000	23	5.06730484613842	7.48502832211683e-07	Cluster	0
chr1	43705000	43710000	chr1	43830000	43835000	24	5.23498629449014	3.24186702139556e-07	Cluster	0
chr1	43705000	43710000	chr1	43845000	43850000	15	4.21022022866145	0.00166770021756582	Cluster	0
chr1	43705000	43710000	chr1	43880000	43885000	18	5.99260226912688	0.00275439249950294	Cluster	0
chr1	43990000	43995000	chr1	44400000	44405000	20	3.09227287831047	1.2402268304134e-09	Cluster	1
chr1	43990000	43995000	chr1	44505000	44510000	12	1.93571680945697	6.00285919603462e-05	Singleton	0
chr1	43995000	44000000	chr1	44395000	44400000	15	2.74789077115873	1.46172179970248e-06	Cluster	0
chr1	43995000	44000000	chr1	44400000	44405000	20	3.14535795489898	1.65440008352283e-09	Cluster	0
chr1	44200000	44205000	chr1	44400000	44405000	13	3.0101110552166	0.000789443788201326	Cluster	0
chr1	44210000	44215000	chr1	44400000	44405000	12	3.04338303457536	0.00302181024081182	Cluster	0
chr1	44215000	44220000	chr1	44400000	44405000	19	3.59167321775848	1.18460289527078e-06	Cluster	0
chr1	44220000	44225000	chr1	44400000	44405000	22	2.76278204630464	8.20872717252515e-11	Cluster	0
chr1	44225000	44230000	chr1	44315000	44320000	17	5.84677945252101	0.00544980853272776	Cluster	1
chr1	44225000	44230000	chr1	44325000	44330000	15	4.96914411186756	0.00771276515504167	Cluster	0
chr1	44225000	44230000	chr1	44370000	44375000	16	3.44215610179009	5.57463829136036e-05	Cluster	0
chr1	44225000	44230000	chr1	44385000	44390000	12	3.40955544502796	0.00735245293716952	Cluster	0
chr1	44225000	44230000	chr1	44390000	44395000	16	3.56309367280928	8.29592108982282e-05	Cluster	0
chr1	44225000	44230000	chr1	44395000	44400000	31	4.72308481683557	1.57611167903308e-14	Cluster	0
chr1	44225000	44230000	chr1	44400000	44405000	40	5.48277247876287	5.75741152363946e-20	Cluster	1
chr1	44225000	44230000	chr1	44405000	44410000	24	2.73415770033962	1.15001192718659e-12	Cluster	0
chr1	44225000	44230000	chr1	44410000	44415000	16	3.53299761151352	6.83616602245986e-06	Cluster	0
chr1	44225000	44230000	chr1	44415000	44420000	15	3.51143469625021	0.000265841647532828	Cluster	0
chr1	44230000	44235000	chr1	44395000	44400000	22	3.56960828243561	8.6081101900639e-09	Cluster	0
chr1	44230000	44235000	chr1	44400000	44405000	27	4.11924075291721	2.25158617344996e-11	Cluster	0
chr1	44235000	44240000	chr1	44400000	44405000	30	4.11582610038975	8.95385172735618e-14	Cluster	0
chr1	44235000	44240000	chr1	44410000	44415000	13	2.69936105770566	0.000289236104864693	Cluster	0
chr1	44240000	44245000	chr1	44400000	44405000	16	4.15742956536369	0.000459469357458748	Cluster	0
chr1	44465000	44470000	chr1	44500000	44505000	23	7.76759619083574	0.000531117475477975	Cluster	0
chr1	44470000	44475000	chr1	44505000	44510000	45	14.5485685899275	4.10759808104759e-08	Cluster	1
chr1	44470000	44475000	chr1	44515000	44520000	23	9.65944454345833	0.00839525164649908	Cluster	0
chr1	44475000	44480000	chr1	44500000	44505000	32	12.3358869407233	0.000224418927371957	Cluster	0
chr1	44475000	44480000	chr1	44510000	44515000	31	11.8600549308742	0.000263546113793957	Cluster	0
chr1	44835000	44840000	chr1	45035000	45040000	13	3.50601367950417	0.00300817076983794	Cluster	0
chr1	44835000	44840000	chr1	45060000	45065000	23	2.40449829649877	7.12804063568274e-13	Cluster	0
chr1	44840000	44845000	chr1	45035000	45040000	14	5.25024674315631	0.00572937890841103	Cluster	0
chr1	44840000	44845000	chr1	45040000	45045000	17	3.75004947685488	3.86416048345816e-05	Cluster	1
chr1	44840000	44845000	chr1	45060000	45065000	25	3.4181388398421	6.39460647756661e-13	Cluster	1
chr1	45035000	45040000	chr1	45115000	45120000	27	10.190224435062	8.20678952109693e-05	Singleton	0
chr1	45070000	45075000	chr1	45115000	45120000	20	6.98971556793277	0.00235127862251717	Cluster	0
chr1	45075000	45080000	chr1	45115000	45120000	31	9.49329815350487	3.05984935154564e-07	Cluster	1
chr1	45140000	45145000	chr1	45175000	45180000	21	6.47782071336152	0.000344035599135014	Cluster	1
chr1	45140000	45145000	chr1	45180000	45185000	27	13.1780905029232	0.00407102044932329	Cluster	0
chr1	45195000	45200000	chr1	45285000	45290000	25	7.30744948679747	2.24401215921207e-06	Singleton	0
chr1	45250000	45255000	chr1	45475000	45480000	15	5.06639934418743	0.00149099376994144	Cluster	0
chr1	45255000	45260000	chr1	45475000	45480000	25	5.73788577586826	2.60919686995248e-08	Cluster	1
chr1	45275000	45280000	chr1	45475000	45480000	18	5.59090353548549	0.00128209629850142	Cluster	0
chr1	45285000	45290000	chr1	45475000	45480000	21	6.88116930296179	8.90443811703863e-05	Cluster	1
chr1	45295000	45300000	chr1	45475000	45480000	17	5.37053111335625	0.00231646757972819	Cluster	0
chr1	45300000	45305000	chr1	45470000	45475000	16	4.16489351970654	0.000468572712119959	Cluster	0
chr1	45300000	45305000	chr1	45475000	45480000	22	8.32948747267274	0.000450738276211467	Cluster	0
chr1	45475000	45480000	chr1	45695000	45700000	20	4.28270117114527	3.4654200160287e-06	Cluster	1
chr1	45475000	45480000	chr1	45740000	45745000	12	3.55234057950565	0.00996657577302799	Cluster	0
chr1	45475000	45480000	chr1	45760000	45765000	23	3.57004647906455	1.50382913095543e-09	Cluster	0
chr1	45475000	45480000	chr1	45765000	45770000	43	5.72329674683241	7.38736360823758e-22	Cluster	0
chr1	45475000	45480000	chr1	45770000	45775000	19	4.07690711134741	7.03323692237009e-06	Cluster	0
chr1	45475000	45480000	chr1	45815000	45820000	12	3.4465986684467	0.00796322862925548	Cluster	0
chr1	45475000	45480000	chr1	45955000	45960000	34	7.07422788567397	4.4763636160113e-12	Cluster	1
chr1	45480000	45485000	chr1	45680000	45685000	15	4.91806151700101	0.00705291968534703	Cluster	0
chr1	45480000	45485000	chr1	45740000	45745000	16	4.27260410588628	0.000616891592763707	Cluster	0
chr1	45480000	45485000	chr1	45745000	45750000	20	3.73484683499514	4.51001408163456e-07	Cluster	0
chr1	45480000	45485000	chr1	45755000	45760000	43	3.86820290911035	1.35932344161468e-26	Cluster	0
chr1	45480000	45485000	chr1	45760000	45765000	46	4.2909297802412	8.83243786503343e-28	Cluster	0
chr1	45480000	45485000	chr1	45765000	45770000	71	6.89464466607826	5.00661592059289e-44	Cluster	1
chr1	45480000	45485000	chr1	45770000	45775000	22	4.92940099028878	1.87851959194255e-06	Cluster	0
chr1	45480000	45485000	chr1	45815000	45820000	14	4.12547280789134	0.00406560394049389	Cluster	1
chr1	45480000	45485000	chr1	45955000	45960000	35	8.49222127645913	1.33934631746238e-10	Cluster	0
chr1	45480000	45485000	chr1	45960000	45965000	19	3.17667613894448	1.98381409224279e-07	Cluster	0
chr1	45485000	45490000	chr1	45765000	45770000	17	3.10483102832345	3.47567627006173e-06	Cluster	0
chr1	45770000	45775000	chr1	45955000	45960000	21	8.17442056995464	0.00588931267463456	Cluster	0
chr1	45785000	45790000	chr1	45955000	45960000	18	4.82612514356417	0.000235335632681614	Cluster	1
chr1	45805000	45810000	chr1	45955000	45960000	18	6.18941379958463	0.000554895457459772	Cluster	0
chr1	45810000	45815000	chr1	45955000	45960000	44	11.4094539905736	9.07823656167074e-11	Cluster	0
chr1	45815000	45820000	chr1	45955000	45960000	34	9.41502331829311	1.17926631277948e-07	Cluster	0
chr1	45820000	45825000	chr1	45955000	45960000	30	6.79952248838742	1.31489727632474e-08	Cluster	0
chr1	45825000	45830000	chr1	45935000	45940000	16	5.07494158968618	0.00354421333866259	Cluster	0
chr1	45825000	45830000	chr1	45945000	45950000	17	4.21287660267509	0.000157934349926745	Cluster	0
chr1	45825000	45830000	chr1	45950000	45955000	13	3.45412173049903	0.00267319894432338	Cluster	0
chr1	45825000	45830000	chr1	45955000	45960000	104	13.3722739027724	5.11873751452378e-53	Cluster	1
chr1	45825000	45830000	chr1	45960000	45965000	38	4.66436560665535	5.53383664775883e-19	Cluster	0
chr1	45825000	45830000	chr1	45965000	45970000	19	4.86242585947779	7.7352632115364e-05	Cluster	0
chr1	45830000	45835000	chr1	45955000	45960000	33	8.08436773727337	1.20289830258678e-08	Cluster	0
chr1	45835000	45840000	chr1	45955000	45960000	31	9.70026901470489	6.27739979533081e-06	Cluster	0
chr1	45840000	45845000	chr1	45955000	45960000	24	10.2597880274888	0.00818916391427147	Cluster	0
chr1	45960000	45965000	chr1	46035000	46040000	21	7.67838187753183	0.00286233137657621	Cluster	0
chr1	45965000	45970000	chr1	46035000	46040000	22	8.6813548433755	0.00523244784707413	Cluster	0
chr1	45970000	45975000	chr1	46035000	46040000	27	9.96871990454625	0.000500206424208253	Cluster	0
chr1	45975000	45980000	chr1	46015000	46020000	50	22.3651439642302	5.35771619350118e-05	Cluster	0
chr1	45975000	45980000	chr1	46025000	46030000	32	10.7956449142289	1.86863318391998e-05	Cluster	0
chr1	45975000	45980000	chr1	46030000	46035000	42	11.2675529745342	7.75826350304966e-10	Cluster	0
chr1	45975000	45980000	chr1	46035000	46040000	72	16.6147473573162	5.35385911003681e-22	Cluster	1
chr1	45975000	45980000	chr1	46040000	46045000	16	4.66157317759391	0.00152585052189563	Cluster	0
chr1	45975000	45980000	chr1	46045000	46050000	28	12.5209689391456	0.00605677124362682	Cluster	0
chr1	46485000	46490000	chr1	46645000	46650000	24	6.20674500090962	5.77738227030008e-06	Cluster	0
chr1	46490000	46495000	chr1	46645000	46650000	20	5.80502756555721	0.000241309375685439	Cluster	0
chr1	46495000	46500000	chr1	46645000	46650000	50	6.15647958700118	4.85005132954332e-25	Cluster	0
chr1	46495000	46500000	chr1	46685000	46690000	14	3.38592938989176	0.00066082673267645	Cluster	0
chr1	46500000	46505000	chr1	46590000	46595000	25	9.39817359783018	0.00119945046559221	Cluster	0
chr1	46500000	46505000	chr1	46595000	46600000	22	7.44123416666935	0.000777898321745813	Cluster	0
chr1	46500000	46505000	chr1	46605000	46610000	27	9.35932481930268	0.00018770925064702	Cluster	0
chr1	46500000	46505000	chr1	46615000	46620000	26	8.85621118825102	0.000203720912131952	Cluster	0
chr1	46500000	46505000	chr1	46620000	46625000	22	8.32827016959753	0.00318779452766502	Cluster	0
chr1	46500000	46505000	chr1	46625000	46630000	20	7.65212208409973	0.00643526927643561	Cluster	0
chr1	46500000	46505000	chr1	46630000	46635000	31	7.90770507820147	9.39681248078992e-08	Cluster	0
chr1	46500000	46505000	chr1	46635000	46640000	20	5.37498540966668	8.76783512719432e-05	Cluster	0
chr1	46500000	46505000	chr1	46640000	46645000	131	11.7405147317296	6.20142184712372e-83	Cluster	0
chr1	46500000	46505000	chr1	46645000	46650000	159	15.4217317278934	3.10250899236151e-98	Cluster	1
chr1	46500000	46505000	chr1	46650000	46655000	37	6.19764878421494	2.2591827090252e-14	Cluster	0
chr1	46500000	46505000	chr1	46655000	46660000	23	4.70550463653152	2.13492876046319e-07	Cluster	0
chr1	46500000	46505000	chr1	46660000	46665000	26	6.9018808551925	3.07175607617233e-06	Cluster	0
chr1	46500000	46505000	chr1	46665000	46670000	17	5.02115318119312	0.0011297719021225	Cluster	0
chr1	46500000	46505000	chr1	46675000	46680000	22	5.2050933813593	4.36556120045212e-06	Cluster	0
chr1	46500000	46505000	chr1	46680000	46685000	29	5.27479326609463	1.99919992414408e-10	Cluster	0
chr1	46500000	46505000	chr1	46685000	46690000	34	8.61492786423939	7.52717461106409e-10	Cluster	0
chr1	46500000	46505000	chr1	46690000	46695000	30	5.84508965690353	4.37429187448437e-10	Cluster	0
chr1	46500000	46505000	chr1	46695000	46700000	20	6.12745376368841	0.000477833094872558	Cluster	0
chr1	46500000	46505000	chr1	46700000	46705000	18	5.27698850144385	0.000670047493797976	Cluster	0
chr1	46505000	46510000	chr1	46640000	46645000	17	5.3850445292158	0.00238482500473373	Cluster	0
chr1	46505000	46510000	chr1	46645000	46650000	54	7.68068355450156	6.8443337890074e-26	Cluster	0
chr1	46505000	46510000	chr1	46685000	46690000	15	4.32487916708505	0.000288782428692386	Cluster	0
chr1	46510000	46515000	chr1	46645000	46650000	28	6.52265301048588	8.33774336512316e-08	Cluster	0
chr1	46515000	46520000	chr1	46645000	46650000	26	5.51301308986991	4.88447248556005e-08	Cluster	0
chr1	46520000	46525000	chr1	46645000	46650000	16	4.43760482612056	0.000914007799671969	Cluster	0
chr1	46530000	46535000	chr1	46645000	46650000	19	6.65939973684645	0.00336448251230788	Cluster	0
chr1	46765000	46770000	chr1	46805000	46810000	26	8.89211201056356	2.21114639799695e-05	Cluster	1
chr1	46765000	46770000	chr1	46810000	46815000	26	10.7040106195369	0.00044306888790277	Cluster	0
chr1	46770000	46775000	chr1	46810000	46815000	34	12.966979116349	0.000100930331089502	Cluster	0
chr1	46870000	46875000	chr1	46990000	46995000	29	7.28606365615725	1.27572877904426e-08	Cluster	1
chr1	46870000	46875000	chr1	47000000	47005000	15	3.47603776506381	0.000239389783625481	Cluster	0
chr1	46875000	46880000	chr1	46990000	46995000	26	9.2964742427373	0.000426258376843705	Cluster	0
chr1	46900000	46905000	chr1	46990000	46995000	21	8.35837409225683	0.00753439979045684	Cluster	0
chr1	46905000	46910000	chr1	46990000	46995000	36	12.0638294113889	2.58360057479954e-07	Cluster	0
chr1	46910000	46915000	chr1	46980000	46985000	33	10.1049428729266	1.72724596846562e-06	Cluster	0
chr1	46910000	46915000	chr1	46990000	46995000	104	21.8853954404462	1.07947196759574e-34	Cluster	1
chr1	46910000	46915000	chr1	46995000	47000000	19	6.68818999979976	0.000501958735722992	Cluster	0
chr1	46910000	46915000	chr1	47000000	47005000	36	10.6958274408806	2.31633941232119e-07	Cluster	0
chr1	46910000	46915000	chr1	47190000	47195000	18	4.98622209215113	3.70824725508072e-05	Singleton	0
chr1	46915000	46920000	chr1	46990000	46995000	25	9.64134840911186	0.00171583865794482	Cluster	0
chr1	46935000	46940000	chr1	46990000	46995000	31	11.634869024175	0.000189235163712415	Cluster	0
chr1	46940000	46945000	chr1	46980000	46985000	22	7.16225861113025	0.00047032635082736	Cluster	0
chr1	46940000	46945000	chr1	46985000	46990000	15	4.73205738781889	0.00497888268530131	Cluster	0
chr1	46940000	46945000	chr1	46990000	46995000	78	15.3636713365218	5.66021649968863e-28	Cluster	1
chr1	46945000	46950000	chr1	46990000	46995000	36	12.8338183635346	1.35733680267549e-05	Cluster	0
chr1	46950000	46955000	chr1	46990000	46995000	28	11.0272754261409	0.00098609157747622	Cluster	0
chr1	46990000	46995000	chr1	47190000	47195000	22	6.6856999149475	1.85330464100706e-05	Cluster	1
chr1	47000000	47005000	chr1	47190000	47195000	13	3.49881035141114	0.00295731678526173	Cluster	0
chr1	47850000	47855000	chr1	48170000	48175000	12	2.40296761649732	0.000419691288342636	Cluster	0
chr1	47850000	47855000	chr1	48175000	48180000	21	2.67098980795949	1.37834897136152e-11	Cluster	1
chr1	47850000	47855000	chr1	48185000	48190000	15	2.25541401177524	1.79902715228731e-06	Cluster	0
chr1	47850000	47855000	chr1	48190000	48195000	18	2.85955057953463	1.37041261004788e-08	Cluster	0
chr1	47900000	47905000	chr1	48170000	48175000	13	1.67633228562336	2.42796957272914e-06	Singleton	0
chr1	48550000	48555000	chr1	48665000	48670000	14	3.95257412777549	0.00280013518054207	Cluster	0
chr1	48555000	48560000	chr1	48665000	48670000	25	6.86390914906887	7.26962827766006e-07	Cluster	0
chr1	48570000	48575000	chr1	48665000	48670000	26	5.1474384845505	1.29556977758254e-08	Cluster	1
chr1	49140000	49145000	chr1	49280000	49285000	17	4.73754262722442	6.89066139143548e-05	Singleton	0
chr1	51235000	51240000	chr1	51655000	51660000	12	2.38991422460506	0.000400389500258148	Cluster	0
chr1	51240000	51245000	chr1	51655000	51660000	18	3.44109446185193	2.14531430550311e-07	Cluster	1
chr1	51345000	51350000	chr1	51655000	51660000	13	2.27438766743543	5.57463829136036e-05	Singleton	0
chr1	51655000	51660000	chr1	51760000	51765000	35	9.04025853797152	6.76853766070728e-10	Singleton	0
chr1	51805000	51810000	chr1	52000000	52005000	24	5.95232205129293	2.8692431667004e-06	Singleton	0
chr1	52085000	52090000	chr1	52235000	52240000	12	2.77147118112378	0.00140899312217587	Cluster	0
chr1	52090000	52095000	chr1	52235000	52240000	20	4.34498460938076	3.20873890404604e-07	Cluster	1
chr1	52090000	52095000	chr1	52245000	52250000	17	3.02848795105502	2.5265906663389e-06	Cluster	0
chr1	52105000	52110000	chr1	52235000	52240000	12	3.1142516518916	0.00361932062876879	Cluster	0
chr1	52110000	52115000	chr1	52235000	52240000	15	3.49536943120115	0.000253454319876243	Cluster	0
chr1	52345000	52350000	chr1	52465000	52470000	19	4.18236617882855	1.01037076954953e-05	Cluster	0
chr1	52360000	52365000	chr1	52455000	52460000	12	3.36087899159948	0.0065991796259925	Cluster	0
chr1	52360000	52365000	chr1	52460000	52465000	16	3.97872383888951	0.000284960777670934	Cluster	0
chr1	52360000	52365000	chr1	52465000	52470000	37	6.89050660612721	1.76652144273632e-14	Cluster	1
chr1	52360000	52365000	chr1	52470000	52475000	17	3.14607757589763	4.12782143167736e-06	Cluster	0
chr1	52360000	52365000	chr1	52475000	52480000	15	3.26684654756178	0.000123481472738097	Cluster	0
chr1	52360000	52365000	chr1	52480000	52485000	16	4.13202212549848	0.000430236347625953	Cluster	0
chr1	52360000	52365000	chr1	52485000	52490000	14	3.99140789815599	0.00304216594283676	Cluster	0
chr1	52365000	52370000	chr1	52465000	52470000	29	4.98404834955905	5.30261271125819e-11	Cluster	0
chr1	52370000	52375000	chr1	52465000	52470000	19	5.20986334760085	0.00018770925064702	Cluster	0
chr1	52375000	52380000	chr1	52465000	52470000	22	6.58398916130872	0.000149263763542734	Cluster	0
chr1	52590000	52595000	chr1	52760000	52765000	25	5.94665755522593	5.14128962072365e-08	Cluster	0
chr1	52600000	52605000	chr1	52760000	52765000	15	3.38076130706685	0.000178371831024084	Cluster	0
chr1	52605000	52610000	chr1	52760000	52765000	35	6.22855297525475	2.58821093402361e-14	Cluster	1
chr1	52870000	52875000	chr1	53130000	53135000	16	3.1768944467461	2.13205472159604e-05	Singleton	0
chr1	53720000	53725000	chr1	53855000	53860000	21	5.71513629355331	6.23420118597602e-05	Cluster	0
chr1	53725000	53730000	chr1	53855000	53860000	17	4.41077335391884	0.000267222396523212	Cluster	0
chr1	53730000	53735000	chr1	53855000	53860000	30	6.42243031103177	1.79298491842098e-10	Cluster	0
chr1	53735000	53740000	chr1	53855000	53860000	14	3.12925243051131	0.000305173235629321	Cluster	0
chr1	53740000	53745000	chr1	53830000	53835000	14	3.71434443371008	0.000205561663229045	Cluster	0
chr1	53740000	53745000	chr1	53840000	53845000	15	4.73958832831513	0.00505781958926916	Cluster	0
chr1	53740000	53745000	chr1	53845000	53850000	20	4.23217382217468	2.89895206632261e-06	Cluster	0
chr1	53740000	53745000	chr1	53850000	53855000	28	4.87349816191042	1.72601704298267e-10	Cluster	0
chr1	53740000	53745000	chr1	53855000	53860000	76	8.59117212099525	1.29775178795164e-42	Cluster	1
chr1	53740000	53745000	chr1	53860000	53865000	24	3.26829017841291	4.31670401393029e-11	Cluster	0
chr1	53740000	53745000	chr1	53870000	53875000	15	2.87364051684712	2.98172636747915e-05	Cluster	0
chr1	53740000	53745000	chr1	53875000	53880000	14	4.06754338302725	0.00359044942861798	Cluster	0
chr1	53745000	53750000	chr1	53825000	53830000	15	4.06529879382066	0.00117599416557993	Cluster	0
chr1	53745000	53750000	chr1	53855000	53860000	62	6.30170285074259	1.99737633193621e-35	Cluster	0
chr1	53750000	53755000	chr1	53855000	53860000	19	4.95552435189303	9.8653549869942e-05	Cluster	0
chr1	53755000	53760000	chr1	53855000	53860000	38	9.51469905308422	4.76681921510857e-11	Cluster	0
chr1	53780000	53785000	chr1	53855000	53860000	23	7.63947153256385	0.000423309501514147	Cluster	1
chr1	53790000	53795000	chr1	53855000	53860000	23	8.24477405474729	0.00117951936805515	Cluster	0
chr1	54315000	54320000	chr1	54410000	54415000	13	3.66566434274621	0.00436399389325008	Cluster	0
chr1	54315000	54320000	chr1	54425000	54430000	16	4.04228899802286	0.000339095855263292	Cluster	0
chr1	54320000	54325000	chr1	54410000	54415000	15	4.81155670559219	0.00580550290857127	Cluster	0
chr1	54325000	54330000	chr1	54410000	54415000	26	6.48665463726399	6.8992608420958e-08	Cluster	0
chr1	54325000	54330000	chr1	54415000	54420000	19	5.53909023183921	4.37334382644634e-05	Cluster	0
chr1	54325000	54330000	chr1	54420000	54425000	23	5.52968773548262	3.07175607617233e-06	Cluster	0
chr1	54325000	54330000	chr1	54425000	54430000	30	6.93998815551321	1.06033466521994e-09	Cluster	1
chr1	54325000	54330000	chr1	54430000	54435000	16	3.79481129423631	0.000169384410971504	Cluster	0
chr1	54325000	54330000	chr1	54440000	54445000	14	3.33926076875692	0.000579343753458238	Cluster	0
chr1	54325000	54330000	chr1	54545000	54550000	15	3.76290601857175	6.21559791755878e-05	Singleton	0
chr1	54330000	54335000	chr1	54415000	54420000	15	4.27483187583847	0.00193402756994793	Cluster	0
chr1	54335000	54340000	chr1	54415000	54420000	14	3.94073955370343	0.00272835442315927	Cluster	0
chr1	54340000	54345000	chr1	54410000	54415000	18	6.83808579619319	0.00174858858441685	Cluster	0
chr1	54340000	54345000	chr1	54415000	54420000	23	5.78975144277609	5.00552072679127e-07	Cluster	0
chr1	54340000	54345000	chr1	54420000	54425000	24	5.6091097467395	1.07005247115171e-06	Cluster	0
chr1	54340000	54345000	chr1	54425000	54430000	23	7.1610654040339	1.69700532684745e-05	Cluster	0
chr1	54345000	54350000	chr1	54425000	54430000	15	4.01615485813126	0.00104170904453157	Cluster	0
chr1	54535000	54540000	chr1	54950000	54955000	14	2.3987544441209	1.58716951473449e-06	Cluster	1
chr1	54535000	54540000	chr1	54955000	54960000	13	2.3927028691373	8.46396659803311e-06	Cluster	0
chr1	54535000	54540000	chr1	55275000	55280000	13	1.82548286727058	4.47762340952251e-07	Singleton	0
chr1	54585000	54590000	chr1	54950000	54955000	16	2.33602668276393	2.99888221300967e-08	Cluster	1
chr1	54585000	54590000	chr1	54955000	54960000	12	2.32829520265696	3.37764823184864e-05	Cluster	0
chr1	54665000	54670000	chr1	54950000	54955000	16	2.57136861508591	1.60292475585816e-06	Singleton	0
chr1	54710000	54715000	chr1	54955000	54960000	14	2.19615384289748	7.26783829811114e-06	Singleton	0
chr1	54735000	54740000	chr1	54950000	54955000	12	2.87037508926832	0.000249779922443543	Cluster	1
chr1	54750000	54755000	chr1	54950000	54955000	12	3.06075061176701	0.00315620998108168	Cluster	0
chr1	54775000	54780000	chr1	54950000	54955000	15	2.50628318838875	4.7000512371947e-07	Singleton	0
chr1	54815000	54820000	chr1	54950000	54955000	15	3.71279382250243	0.000473272555199792	Cluster	0
chr1	54820000	54825000	chr1	54950000	54955000	17	4.20738313562733	0.000155447480853802	Cluster	1
chr1	54870000	54875000	chr1	54950000	54955000	52	6.55075694496732	2.43137578426631e-27	Cluster	1
chr1	54875000	54880000	chr1	54950000	54955000	25	5.82795935432764	5.51701438274266e-07	Cluster	0
chr1	54875000	54880000	chr1	54955000	54960000	17	5.57955596084857	0.00339857600612851	Cluster	0
chr1	54880000	54885000	chr1	54950000	54955000	16	5.1128475022875	0.00379505326873055	Cluster	0
chr1	55125000	55130000	chr1	55275000	55280000	13	3.15009720101941	0.00118553063860225	Cluster	0
chr1	55135000	55140000	chr1	55255000	55260000	16	4.52319421086853	0.0011174670766468	Cluster	0
chr1	55135000	55140000	chr1	55260000	55265000	12	3.1370311143781	0.00383067371032331	Cluster	0
chr1	55135000	55140000	chr1	55275000	55280000	22	4.60052934446788	3.96136170923398e-08	Cluster	1
chr1	55400000	55405000	chr1	55460000	55465000	23	8.16895348681128	0.00104315359732774	Cluster	0
chr1	55405000	55410000	chr1	55460000	55465000	31	9.60187800984381	5.12794184770354e-06	Cluster	0
chr1	55405000	55410000	chr1	55475000	55480000	15	3.4049644241709	0.000191976563923321	Cluster	0
chr1	55405000	55410000	chr1	55485000	55490000	15	4.28201976246228	0.00196183291656043	Cluster	0
chr1	55410000	55415000	chr1	55455000	55460000	25	9.51644759663264	0.00142760594688887	Cluster	0
chr1	55410000	55415000	chr1	55460000	55465000	49	17.0851391684867	4.31263622703081e-09	Cluster	0
chr1	55410000	55415000	chr1	55485000	55490000	19	7.75379235391395	0.00288405818820493	Cluster	0
chr1	55415000	55420000	chr1	55455000	55460000	30	10.0309622136568	3.38011510267041e-05	Cluster	0
chr1	55415000	55420000	chr1	55460000	55465000	90	17.9901358347055	1.00692846604978e-31	Cluster	1
chr1	55415000	55420000	chr1	55465000	55470000	24	8.6394637464084	0.000901463027207853	Cluster	0
chr1	55415000	55420000	chr1	55470000	55475000	16	5.50788183764417	0.00770157277920647	Cluster	0
chr1	55415000	55420000	chr1	55485000	55490000	26	7.97286722922037	3.25169651088296e-06	Cluster	0
chr1	55420000	55425000	chr1	55460000	55465000	40	8.72886618386495	5.46007618739712e-12	Cluster	0
chr1	55595000	55600000	chr1	55740000	55745000	16	2.97708455870583	9.75064375776204e-06	Cluster	0
chr1	55600000	55605000	chr1	55740000	55745000	26	4.53414688114368	9.90872969861639e-10	Cluster	0
chr1	55605000	55610000	chr1	55735000	55740000	12	2.2598423833633	0.000245025387061753	Cluster	0
chr1	55605000	55610000	chr1	55740000	55745000	27	4.65091836059099	1.39472277328847e-11	Cluster	1
chr1	55605000	55610000	chr1	55745000	55750000	18	3.39569333558901	2.46578376645897e-06	Cluster	0
chr1	55610000	55615000	chr1	55740000	55745000	17	3.77231014094293	4.19244135115683e-05	Cluster	0
chr1	55615000	55620000	chr1	55740000	55745000	18	3.27888752749563	1.53555251525738e-06	Cluster	0
chr1	55620000	55625000	chr1	55740000	55745000	23	4.44284639465507	7.79693410312039e-08	Cluster	0
chr1	55630000	55635000	chr1	55740000	55745000	17	4.38660137258252	0.000251248078883534	Cluster	0
chr1	55640000	55645000	chr1	55740000	55745000	15	4.21134086275164	0.00167185658671496	Cluster	0
chr1	56325000	56330000	chr1	57050000	57055000	14	2.05266961957962	2.56228983135377e-07	Cluster	1
chr1	56330000	56335000	chr1	57040000	57045000	12	1.51884456718561	5.89682731117754e-06	Cluster	0
chr1	56520000	56525000	chr1	57045000	57050000	13	2.2360256634151	4.7225355882898e-05	Singleton	0
chr1	56795000	56800000	chr1	57040000	57045000	13	2.64413376590705	0.000239349017011312	Cluster	0
chr1	56795000	56800000	chr1	57045000	57050000	18	2.81323541891782	1.81386440079748e-07	Cluster	1
chr1	56805000	56810000	chr1	57040000	57045000	12	2.51274763000335	0.000617784918704531	Cluster	0
chr1	56870000	56875000	chr1	57030000	57035000	14	2.95887453525754	0.000174930417248419	Cluster	0
chr1	56870000	56875000	chr1	57040000	57045000	13	4.35796283501151	0.00310131228385832	Cluster	0
chr1	56870000	56875000	chr1	57045000	57050000	13	4.69796837387274	0.00586829199637858	Cluster	0
chr1	56875000	56880000	chr1	57040000	57045000	21	5.07941363687659	8.86867611557422e-07	Cluster	1
chr1	56885000	56890000	chr1	57040000	57045000	14	2.73240191664926	7.7313838862553e-05	Cluster	0
chr1	58965000	58970000	chr1	59115000	59120000	13	3.75507368688179	0.00534901213203157	Cluster	0
chr1	58975000	58980000	chr1	59010000	59015000	34	14.3187183186027	0.000619388410675526	Cluster	0
chr1	58975000	58980000	chr1	59115000	59120000	31	4.99667559960799	1.80696986374543e-12	Cluster	0
chr1	58980000	58985000	chr1	59010000	59015000	39	15.4805685813176	4.65795425567766e-06	Cluster	1
chr1	58980000	58985000	chr1	59110000	59115000	20	3.62680525937639	2.92328540719294e-07	Cluster	0
chr1	58980000	58985000	chr1	59115000	59120000	38	5.35280588460696	1.2034362819244e-18	Cluster	1
chr1	58980000	58985000	chr1	59120000	59125000	15	2.37921971783683	3.31540137045038e-06	Cluster	0
chr1	58985000	58990000	chr1	59115000	59120000	15	3.87309407945654	0.000731280931719453	Cluster	0
chr1	59000000	59005000	chr1	59115000	59120000	16	4.5453080779498	0.00117411833786915	Cluster	0
chr1	59010000	59015000	chr1	59110000	59115000	27	7.31023611311424	2.60351391672725e-06	Cluster	0
chr1	59010000	59015000	chr1	59115000	59120000	47	10.0339714498153	6.24663206306696e-16	Cluster	0
chr1	59010000	59015000	chr1	59120000	59125000	23	4.31767261392583	4.75379245263954e-08	Cluster	0
chr1	59030000	59035000	chr1	59115000	59120000	26	7.44763401336881	1.18624698376749e-05	Singleton	0
chr1	59200000	59205000	chr1	60165000	60170000	12	1.35093212932828	1.90321719295096e-06	Cluster	0
chr1	59205000	59210000	chr1	60160000	60165000	17	1.83183474427163	1.19949875111813e-10	Cluster	0
chr1	59205000	59210000	chr1	60165000	60170000	24	1.56195697113087	2.32936500986637e-19	Cluster	1
chr1	59205000	59210000	chr1	60180000	60185000	14	1.67782510216491	3.5899760301544e-07	Cluster	0
chr1	59250000	59255000	chr1	59760000	59765000	17	2.61558328519913	2.28247130766052e-08	Singleton	0
chr1	60345000	60350000	chr1	60405000	60410000	23	5.30270135707909	1.57589394482238e-06	Cluster	0
chr1	60345000	60350000	chr1	60410000	60415000	27	5.80391788713702	1.70763060181012e-09	Cluster	1
chr1	60345000	60350000	chr1	60420000	60425000	16	4.49590138908186	0.00104642306339219	Cluster	0
chr1	62635000	62640000	chr1	62870000	62875000	14	2.07464346590931	3.89547271346223e-06	Cluster	0
chr1	62640000	62645000	chr1	62860000	62865000	15	2.87531088867107	2.99980988381955e-05	Cluster	0
chr1	62640000	62645000	chr1	62865000	62870000	16	2.23084079969972	2.65916172502172e-07	Cluster	0
chr1	62640000	62645000	chr1	62870000	62875000	30	3.90377986471872	7.30092666761644e-16	Cluster	1
chr1	62640000	62645000	chr1	62875000	62880000	18	2.9354593142403	3.29302130739828e-07	Cluster	0
chr1	62960000	62965000	chr1	63210000	63215000	14	2.48090008871013	2.78990729257226e-05	Cluster	0
chr1	62970000	62975000	chr1	63185000	63190000	12	2.88084845887853	0.0019486509906474	Cluster	0
chr1	62970000	62975000	chr1	63200000	63205000	17	2.68297127902706	5.16283493079276e-07	Cluster	0
chr1	62970000	62975000	chr1	63210000	63215000	32	4.35136065457292	2.57458598825787e-16	Cluster	1
chr1	63425000	63430000	chr1	63605000	63610000	13	2.25784852512986	5.19176336709199e-05	Singleton	0
chr1	64400000	64405000	chr1	64705000	64710000	14	2.42545986354191	2.16509349548492e-05	Singleton	0
chr1	64580000	64585000	chr1	64705000	64710000	15	4.338613207856	0.00222792954399032	Cluster	0
chr1	64585000	64590000	chr1	64705000	64710000	14	4.16137614773077	0.00439382168685344	Cluster	0
chr1	64595000	64600000	chr1	64705000	64710000	14	4.33854148282335	0.00632444841659003	Cluster	0
chr1	64605000	64610000	chr1	64705000	64710000	24	5.62426360195652	1.12373703489558e-06	Cluster	1
chr1	64610000	64615000	chr1	64705000	64710000	14	3.95387283377364	0.00280788856381385	Cluster	0
chr1	65330000	65335000	chr1	65410000	65415000	16	4.33851218424088	0.000727163118907112	Cluster	1
chr1	65330000	65335000	chr1	65425000	65430000	16	4.61438506351626	0.00137089013123636	Cluster	0
chr1	66405000	66410000	chr1	66705000	66710000	13	2.94547239760034	0.000651223948034972	Cluster	0
chr1	66415000	66420000	chr1	66705000	66710000	37	3.48997229600619	3.70149622017572e-22	Cluster	1
chr1	66420000	66425000	chr1	66705000	66710000	20	2.3550606446445	1.13268177501207e-11	Cluster	0
chr1	66705000	66710000	chr1	66905000	66910000	16	3.78414084766882	0.000164670919709537	Cluster	0
chr1	66705000	66710000	chr1	66910000	66915000	15	4.90357892236853	0.00106218592231782	Cluster	0
chr1	66705000	66710000	chr1	66915000	66920000	18	3.33863815728095	1.96892141813037e-06	Cluster	1
chr1	66705000	66710000	chr1	66925000	66930000	17	3.71108291193896	3.42085392174581e-05	Cluster	0
chr1	66705000	66710000	chr1	66935000	66940000	12	2.84288521825741	0.00174855571535729	Cluster	0
chr1	66715000	66720000	chr1	66800000	66805000	19	7.35325721350665	0.00157030701880512	Cluster	1
chr1	66715000	66720000	chr1	66815000	66820000	18	6.23520636945516	0.00413460146406828	Cluster	0
chr1	66740000	66745000	chr1	66795000	66800000	26	9.25224250807376	0.000397192455533925	Cluster	0
chr1	66740000	66745000	chr1	66840000	66845000	21	8.35234029255473	0.00747583428956242	Cluster	0
chr1	66745000	66750000	chr1	66795000	66800000	38	12.0313963464163	2.70028709508614e-08	Cluster	1
chr1	66745000	66750000	chr1	66800000	66805000	33	10.7581226887082	4.8310929148691e-07	Cluster	0
chr1	66745000	66750000	chr1	66805000	66810000	27	10.7346209742441	0.00150155894266581	Cluster	0
chr1	66745000	66750000	chr1	66810000	66815000	28	8.65023226354455	1.81462944719765e-05	Cluster	0
chr1	66745000	66750000	chr1	66815000	66820000	24	8.72904362749148	0.0010366782062318	Cluster	0
chr1	66745000	66750000	chr1	66835000	66840000	22	8.4124413922494	0.00359600869326799	Cluster	0
chr1	66745000	66750000	chr1	66840000	66845000	27	10.430561066405	0.000120431733148198	Cluster	1
chr1	66745000	66750000	chr1	66845000	66850000	18	7.17532590628598	0.0029824780193752	Cluster	0
chr1	66800000	66805000	chr1	66835000	66840000	39	15.1940212062018	3.53582710703821e-05	Cluster	1
chr1	66800000	66805000	chr1	66840000	66845000	34	16.5710280413226	0.001020175128397	Cluster	0
chr1	66825000	66830000	chr1	66910000	66915000	14	4.50454324636289	0.00139996822923645	Cluster	0
chr1	66840000	66845000	chr1	66905000	66910000	20	7.28319042129363	0.00371473375417436	Cluster	0
chr1	66845000	66850000	chr1	66905000	66910000	18	5.35195557195964	0.000784962645651015	Cluster	1
chr1	67225000	67230000	chr1	67965000	67970000	14	1.80928576812513	8.53204239155297e-07	Singleton	0
chr1	67455000	67460000	chr1	67610000	67615000	16	4.51607494023912	0.00109969923791326	Cluster	0
chr1	67460000	67465000	chr1	67610000	67615000	22	5.42991746774969	6.60457604541148e-07	Cluster	1
chr1	67460000	67465000	chr1	67615000	67620000	14	2.97770188477924	1.87906173355049e-05	Cluster	0
chr1	67470000	67475000	chr1	67610000	67615000	14	4.56986555926915	0.0097574075533365	Cluster	0
chr1	67605000	67610000	chr1	67965000	67970000	14	2.82487331713199	0.000108660127486173	Cluster	0
chr1	67610000	67615000	chr1	67665000	67670000	24	9.69328103587671	0.00407236107027614	Cluster	0
chr1	67610000	67615000	chr1	67670000	67675000	26	8.2582852211346	6.70122057206564e-05	Cluster	0
chr1	67610000	67615000	chr1	67675000	67680000	35	14.8416702649951	6.27090725880664e-05	Cluster	1
chr1	67610000	67615000	chr1	67955000	67960000	13	3.55731356256292	0.000481116170469241	Cluster	0
chr1	67610000	67615000	chr1	67965000	67970000	25	4.54106792790561	2.54735220972542e-10	Cluster	1
chr1	67675000	67680000	chr1	67965000	67970000	13	4.62454381128025	0.00513493833675832	Cluster	0
chr1	67690000	67695000	chr1	67965000	67970000	13	2.55502487102902	0.000172459459045193	Cluster	0
chr1	67695000	67700000	chr1	67955000	67960000	13	2.63412415528819	2.36840297871559e-05	Cluster	0
chr1	67695000	67700000	chr1	67965000	67970000	17	3.24605115347625	4.74977074117088e-07	Cluster	1
chr1	67810000	67815000	chr1	67950000	67955000	19	3.64030249737367	1.43334786520941e-06	Cluster	0
chr1	67810000	67815000	chr1	67955000	67960000	15	5.69840058007203	0.00465880641896247	Cluster	0
chr1	67810000	67815000	chr1	67965000	67970000	41	7.20575556741524	9.07355449558943e-17	Cluster	1
chr1	67815000	67820000	chr1	67965000	67970000	18	4.10645385266947	3.11967245964257e-05	Cluster	0
chr1	67820000	67825000	chr1	67955000	67960000	15	3.7787583823214	0.000568657370399082	Cluster	0
chr1	67995000	68000000	chr1	68225000	68230000	23	4.93934762872844	3.02722814919408e-08	Cluster	0
chr1	67995000	68000000	chr1	68230000	68235000	12	3.72361325694926	0.00245645295023885	Cluster	0
chr1	68000000	68005000	chr1	68225000	68230000	12	3.85577532333708	0.00328752359250183	Cluster	0
chr1	68005000	68010000	chr1	68225000	68230000	13	3.32098103833464	0.00190117587821902	Cluster	0
chr1	68010000	68015000	chr1	68225000	68230000	13	2.61509304897156	0.000215353092934783	Cluster	0
chr1	68015000	68020000	chr1	68225000	68230000	17	3.30969233756527	7.90262576872325e-06	Cluster	0
chr1	68020000	68025000	chr1	68225000	68230000	24	3.3661477557726	7.89104592323959e-11	Cluster	1
chr1	68025000	68030000	chr1	68225000	68230000	25	4.34548163208571	1.02471558586958e-10	Cluster	0
chr1	68035000	68040000	chr1	68225000	68230000	12	2.80437443745304	0.00155854755362846	Cluster	0
chr1	68045000	68050000	chr1	68225000	68230000	15	3.6598564104229	0.000409593214205222	Cluster	0
chr1	68145000	68150000	chr1	68225000	68230000	23	6.88401897567009	9.54277506740259e-05	Cluster	1
chr1	68150000	68155000	chr1	68225000	68230000	25	9.2752608017092	0.000122275827913889	Cluster	0
chr1	68580000	68585000	chr1	68785000	68790000	12	2.52978874581613	0.000653702553985361	Cluster	0
chr1	68580000	68585000	chr1	68805000	68810000	36	3.3056485529278	1.40697312405972e-23	Cluster	1
chr1	68580000	68585000	chr1	68810000	68815000	13	2.05607925714947	2.00670162696607e-05	Cluster	0
chr1	68580000	68585000	chr1	68815000	68820000	12	2.08297031831606	0.000117780821279948	Cluster	0
chr1	68585000	68590000	chr1	68760000	68765000	13	3.33500639237525	0.00196803738872431	Cluster	0
chr1	68585000	68590000	chr1	68775000	68780000	12	2.90728172498852	0.00210668425184671	Cluster	0
chr1	68585000	68590000	chr1	68785000	68790000	14	3.22482485295418	0.000412289225418525	Cluster	0
chr1	68585000	68590000	chr1	68790000	68795000	17	2.61858532546862	3.67430880769145e-07	Cluster	0
chr1	68585000	68590000	chr1	68805000	68810000	34	4.24989911917	2.61788863824881e-18	Cluster	0
chr1	68585000	68590000	chr1	68810000	68815000	16	2.52188177709134	1.25739326990135e-06	Cluster	0
chr1	68590000	68595000	chr1	68805000	68810000	12	2.66969948008379	0.00102728269247038	Cluster	0
chr1	70595000	70600000	chr1	70950000	70955000	27	3.42427187642571	1.24264746708828e-14	Cluster	1
chr1	70595000	70600000	chr1	70970000	70975000	18	2.22783829075041	5.97921537122352e-09	Cluster	0
chr1	70595000	70600000	chr1	70975000	70980000	25	2.74815145436487	5.43506089325811e-15	Cluster	1
chr1	70600000	70605000	chr1	70950000	70955000	17	2.52147074128835	2.25230201813642e-07	Cluster	0
chr1	70600000	70605000	chr1	70975000	70980000	13	2.05453632444688	1.99672638886557e-05	Cluster	0
chr1	71150000	71155000	chr1	71510000	71515000	19	1.58183626397499	2.78675649432136e-12	Cluster	1
chr1	71150000	71155000	chr1	71515000	71520000	15	1.83311856703368	8.64851548547368e-09	Cluster	0
chr1	75695000	75700000	chr1	76095000	76100000	13	1.87876864343177	6.1594021014488e-07	Singleton	0
chr1	76370000	76375000	chr1	76615000	76620000	14	3.04578897228225	2.40698544737265e-05	Singleton	0
chr1	76615000	76620000	chr1	77605000	77610000	12	1.51414203108194	4.38465687929286e-07	Singleton	0
chr1	78595000	78600000	chr1	79070000	79075000	22	1.87034856317389	1.57380306856389e-15	Cluster	1
chr1	78610000	78615000	chr1	79070000	79075000	12	1.86342675081015	3.66201777673898e-06	Cluster	0
chr1	84900000	84905000	chr1	85085000	85090000	16	3.58701872439514	8.95149180569172e-05	Cluster	0
chr1	84900000	84905000	chr1	85215000	85220000	15	2.59289215379743	9.10831802903804e-06	Singleton	0
chr1	84905000	84910000	chr1	85085000	85090000	17	2.77093167573203	5.16434888841659e-08	Cluster	1
chr1	85085000	85090000	chr1	85215000	85220000	15	5.25694009810951	0.00215321897884621	Cluster	0
chr1	85090000	85095000	chr1	85215000	85220000	21	3.2393798888725	9.09347784868265e-09	Cluster	1
chr1	85235000	85240000	chr1	85390000	85395000	15	5.00326763903123	0.00820477503305144	Cluster	0
chr1	85235000	85240000	chr1	85400000	85405000	26	7.41715371680807	8.66489654612562e-07	Cluster	0
chr1	85240000	85245000	chr1	85400000	85405000	12	3.01490997863062	0.00281298816238796	Cluster	0
chr1	85245000	85250000	chr1	85400000	85405000	19	3.78430445477565	1.77497270007024e-07	Cluster	1
chr1	85410000	85415000	chr1	85460000	85465000	42	16.7067159794783	2.33942986931643e-05	Singleton	0
chr1	85410000	85415000	chr1	85490000	85495000	45	12.0233185907279	5.55102025232339e-12	Cluster	1
chr1	85410000	85415000	chr1	85495000	85500000	22	5.88146330695618	2.88099153280718e-05	Cluster	0
chr1	85410000	85415000	chr1	85705000	85710000	13	2.65327424033755	0.00024673842428167	Cluster	0
chr1	85410000	85415000	chr1	85720000	85725000	14	2.83920037023705	1.09029168536189e-05	Cluster	1
chr1	85410000	85415000	chr1	85725000	85730000	14	3.83223119854428	0.000283820678821641	Cluster	0
chr1	86355000	86360000	chr1	86480000	86485000	12	3.14360050780218	0.00389376451907493	Cluster	0
chr1	86360000	86365000	chr1	86480000	86485000	12	3.89507227730548	0.00355877803971786	Cluster	1
chr1	87290000	87295000	chr1	87550000	87555000	12	2.07539051911756	0.000113665709791085	Cluster	0
chr1	87295000	87300000	chr1	87550000	87555000	13	2.18809559104221	3.26409468027852e-06	Cluster	1
chr1	87590000	87595000	chr1	87755000	87760000	14	3.3570952705191	0.000610761724926752	Cluster	0
chr1	87595000	87600000	chr1	87745000	87750000	12	3.20013618761542	0.000659887137094153	Cluster	0
chr1	87600000	87605000	chr1	87755000	87760000	29	4.26204742077803	1.2977233649466e-12	Cluster	1
chr1	87615000	87620000	chr1	87755000	87760000	17	5.92645372865822	0.000947936895322552	Cluster	0
chr1	89460000	89465000	chr1	89820000	89825000	15	2.70661917555714	1.21649271319107e-06	Singleton	0
chr1	89465000	89470000	chr1	89920000	89925000	12	1.63725417693144	1.23501624318266e-05	Singleton	0
chr1	89985000	89990000	chr1	90060000	90065000	15	5.99078547901117	0.00734081817974057	Cluster	0
chr1	89985000	89990000	chr1	90065000	90070000	17	6.30892092784076	0.00189889885697952	Cluster	1
chr1	89985000	89990000	chr1	90075000	90080000	13	3.68340726299859	0.00454645636390544	Cluster	0
chr1	89985000	89990000	chr1	90225000	90230000	17	3.10422840711632	2.56752208606376e-07	Singleton	0
chr1	90060000	90065000	chr1	90230000	90235000	13	2.56515664256579	0.000179179116132053	Cluster	0
chr1	90065000	90070000	chr1	90225000	90230000	25	6.32260932369361	1.64025691800799e-07	Cluster	1
chr1	90065000	90070000	chr1	90245000	90250000	18	7.12241302398894	0.00274831587482533	Cluster	0
chr1	90075000	90080000	chr1	90245000	90250000	15	4.72181767377636	0.00488684746774374	Cluster	0
chr1	90085000	90090000	chr1	90225000	90230000	12	3.21316755512929	0.00464286309676685	Cluster	0
chr1	90090000	90095000	chr1	90225000	90230000	16	5.35161136858168	0.00590424994466261	Cluster	0
chr1	90095000	90100000	chr1	90155000	90160000	30	12.0153300946161	0.000748299508710635	Cluster	0
chr1	90095000	90100000	chr1	90170000	90175000	28	6.50860100089135	7.95357677268232e-08	Cluster	1
chr1	90095000	90100000	chr1	90185000	90190000	15	5.08740130596214	0.00946343060691056	Cluster	0
chr1	90095000	90100000	chr1	90205000	90210000	15	4.41317289502182	0.00262877371693565	Cluster	0
chr1	90095000	90100000	chr1	90220000	90225000	23	5.6229002394292	4.05329425063803e-06	Cluster	0
chr1	90095000	90100000	chr1	90225000	90230000	43	7.70379803141399	3.05829167186642e-17	Cluster	1
chr1	90095000	90100000	chr1	90230000	90235000	12	3.47783163420483	0.00853985865267064	Cluster	0
chr1	90095000	90100000	chr1	90235000	90240000	23	5.12693060533764	9.00377840978808e-07	Cluster	0
chr1	90095000	90100000	chr1	90245000	90250000	25	8.52770348932392	3.13055449796664e-05	Cluster	0
chr1	90100000	90105000	chr1	90225000	90230000	28	5.67467888438212	4.70026263473494e-09	Cluster	0
chr1	90225000	90230000	chr1	90450000	90455000	13	4.46163450303172	0.00379870141304413	Cluster	0
chr1	90235000	90240000	chr1	90450000	90455000	14	3.20814931714069	0.000391663435673657	Cluster	0
chr1	90245000	90250000	chr1	90420000	90425000	18	4.31941620624325	5.95878165260943e-05	Cluster	0
chr1	90245000	90250000	chr1	90430000	90435000	12	3.39322898617069	0.00708676418166658	Cluster	0
chr1	90245000	90250000	chr1	90435000	90440000	14	3.48301383222828	0.000864242960363179	Cluster	0
chr1	90245000	90250000	chr1	90440000	90445000	13	3.44512264790563	0.00261739015535562	Cluster	0
chr1	90245000	90250000	chr1	90450000	90455000	34	5.83754196948246	2.28716335548394e-14	Cluster	0
chr1	90245000	90250000	chr1	90455000	90460000	19	3.69309265271342	1.76440662424874e-06	Cluster	0
chr1	90250000	90255000	chr1	90450000	90455000	16	3.43875586966387	5.51018164373549e-05	Cluster	0
chr1	90265000	90270000	chr1	90450000	90455000	23	3.51537754859548	1.12957130023889e-09	Cluster	0
chr1	90270000	90275000	chr1	90445000	90450000	20	2.61362037169972	1.51713667359805e-09	Cluster	0
chr1	90270000	90275000	chr1	90450000	90455000	38	5.2576112690678	6.74466939740287e-19	Cluster	1
chr1	90270000	90275000	chr1	90455000	90460000	17	3.31416116074467	8.05389080456447e-06	Cluster	0
chr1	90270000	90275000	chr1	90460000	90465000	18	2.75874002834408	1.37122833822855e-07	Cluster	0
chr1	90270000	90275000	chr1	90470000	90475000	12	3.27871694780197	0.00544980853272776	Cluster	0
chr1	90275000	90280000	chr1	90450000	90455000	16	2.88483812308409	6.6015542952957e-06	Cluster	0
chr1	90305000	90310000	chr1	90415000	90420000	14	4.49316356767934	0.00136622584441568	Cluster	0
chr1	90305000	90310000	chr1	90425000	90430000	12	3.23142538507528	0.00486765805805921	Cluster	0
chr1	90305000	90310000	chr1	90435000	90440000	14	3.07095745382403	0.000254006514444129	Cluster	1
chr1	91745000	91750000	chr1	92390000	92395000	22	2.07537508023521	1.26719372938106e-14	Singleton	0
chr1	91965000	91970000	chr1	92390000	92395000	18	2.64333989661442	7.37384509357732e-08	Cluster	0
chr1	91975000	91980000	chr1	92345000	92350000	16	2.66262087297787	1.7677120972964e-07	Singleton	0
chr1	91975000	91980000	chr1	92385000	92390000	19	1.84185022297398	3.5854916562275e-11	Cluster	0
chr1	91975000	91980000	chr1	92390000	92395000	24	2.71202313785942	3.48086039440971e-14	Cluster	1
chr1	91980000	91985000	chr1	92390000	92395000	18	2.10501362589576	2.49937146623441e-09	Cluster	0
chr1	92215000	92220000	chr1	92345000	92350000	16	3.42070873159075	5.19029476875393e-05	Cluster	1
chr1	92220000	92225000	chr1	92345000	92350000	14	4.58354442528203	0.00999884110431384	Cluster	0
chr1	92760000	92765000	chr1	93085000	93090000	12	2.16719980979356	0.000168653122999547	Cluster	0
chr1	92775000	92780000	chr1	93060000	93065000	20	3.35187762563485	4.7966296261389e-09	Cluster	0
chr1	92775000	92780000	chr1	93065000	93070000	25	3.74919310839702	4.62902486374266e-12	Cluster	0
chr1	92775000	92780000	chr1	93075000	93080000	12	2.59550568893595	0.000811654891147738	Cluster	0
chr1	92775000	92780000	chr1	93085000	93090000	32	4.19025002545964	9.3183482713743e-17	Cluster	1
chr1	92860000	92865000	chr1	93065000	93070000	12	3.00841716251997	0.00277029867503021	Cluster	0
chr1	92875000	92880000	chr1	93060000	93065000	12	2.50040382615797	0.000592018947939655	Cluster	1
chr1	92920000	92925000	chr1	93065000	93070000	13	2.43655312846866	0.000108733063036986	Cluster	0
chr1	92925000	92930000	chr1	93060000	93065000	16	4.42651373794391	0.000107736452718346	Cluster	1
chr1	92945000	92950000	chr1	93060000	93065000	18	3.56077225236949	4.64984845358442e-06	Cluster	0
chr1	92945000	92950000	chr1	93065000	93070000	20	3.95954061073265	1.10512538361473e-06	Cluster	1
chr1	92950000	92955000	chr1	93035000	93040000	13	3.26841567602058	0.00165173723086005	Cluster	0
chr1	92950000	92955000	chr1	93045000	93050000	15	3.41116344543953	0.000195685706053802	Cluster	0
chr1	92950000	92955000	chr1	93050000	93055000	18	3.82858526181686	1.24695584992904e-05	Cluster	0
chr1	92950000	92955000	chr1	93060000	93065000	16	4.32328574494126	8.20678952109693e-05	Cluster	0
chr1	92950000	92955000	chr1	93065000	93070000	13	4.7855170307304	0.0068307134624853	Cluster	0
chr1	93305000	93310000	chr1	93455000	93460000	24	7.02315580470722	4.33945077370955e-05	Cluster	0
chr1	93310000	93315000	chr1	93430000	93435000	13	3.99708581448457	0.00883802024460629	Cluster	0
chr1	93310000	93315000	chr1	93455000	93460000	21	5.85862723988875	8.85398321039403e-05	Cluster	0
chr1	93315000	93320000	chr1	93485000	93490000	12	3.252120423394	0.00510683872543322	Cluster	0
chr1	93320000	93325000	chr1	93420000	93425000	14	3.70775558425633	0.00155961632705213	Cluster	0
chr1	93320000	93325000	chr1	93430000	93435000	16	5.42147929965849	0.00102260827885079	Cluster	0
chr1	93320000	93325000	chr1	93435000	93440000	12	2.86822799144932	0.00188073289385693	Cluster	0
chr1	93320000	93325000	chr1	93445000	93450000	15	3.59373970916212	0.00033817611448342	Cluster	0
chr1	93320000	93325000	chr1	93455000	93460000	34	7.68859811935236	4.0133976589798e-11	Cluster	0
chr1	93320000	93325000	chr1	93460000	93465000	26	4.64311959170949	1.6076866008971e-09	Cluster	0
chr1	93320000	93325000	chr1	93485000	93490000	14	4.31196071106286	0.000910107281030823	Cluster	1
chr1	93325000	93330000	chr1	93425000	93430000	19	4.72461284891368	5.34361640460739e-05	Cluster	0
chr1	93325000	93330000	chr1	93455000	93460000	39	7.61380215701886	4.10237065724013e-13	Cluster	1
chr1	93330000	93335000	chr1	93425000	93430000	13	3.883277198865	0.00702935935889789	Cluster	0
chr1	93330000	93335000	chr1	93455000	93460000	26	6.13086252805084	3.63184487452892e-07	Cluster	0
chr1	93330000	93335000	chr1	93485000	93490000	12	3.32797711591738	0.00610495046690169	Cluster	0
chr1	93335000	93340000	chr1	93455000	93460000	30	7.01639653287643	2.62530224526336e-08	Cluster	0
chr1	93480000	93485000	chr1	93525000	93530000	31	13.1610295503526	0.00146001766763017	Cluster	0
chr1	93485000	93490000	chr1	93520000	93525000	18	6.79751441654092	0.00992023959074143	Cluster	0
chr1	93485000	93490000	chr1	93525000	93530000	92	21.9888510821025	7.23373844926617e-27	Cluster	1
chr1	93490000	93495000	chr1	93525000	93530000	39	15.9644991748964	0.000100602868976883	Cluster	0
chr1	93770000	93775000	chr1	94275000	94280000	14	2.49067586766453	2.46452445851301e-06	Singleton	0
chr1	94030000	94035000	chr1	94275000	94280000	15	3.5137126009098	0.000267222396523212	Cluster	0
chr1	94045000	94050000	chr1	94275000	94280000	16	3.32505624745443	3.70463772220841e-05	Cluster	1
chr1	94075000	94080000	chr1	94275000	94280000	20	4.19458116046267	2.5542898579965e-06	Cluster	0
chr1	94080000	94085000	chr1	94275000	94280000	24	4.71325849756554	4.90952071018936e-08	Cluster	0
chr1	94085000	94090000	chr1	94275000	94280000	34	5.16512096333485	6.98414807935591e-16	Cluster	0
chr1	94085000	94090000	chr1	94280000	94285000	13	3.02424914148013	0.000825195850372323	Cluster	0
chr1	94090000	94095000	chr1	94275000	94280000	45	4.27954209986235	7.43691978617727e-27	Cluster	0
chr1	94095000	94100000	chr1	94175000	94180000	26	7.94048361631922	3.53568852883872e-05	Singleton	0
chr1	94095000	94100000	chr1	94245000	94250000	15	3.83228411836311	0.000654123844770959	Cluster	0
chr1	94095000	94100000	chr1	94250000	94255000	15	4.72067007902247	0.00487908949708831	Cluster	0
chr1	94095000	94100000	chr1	94265000	94270000	21	4.05278819090743	3.49048341869567e-07	Cluster	0
chr1	94095000	94100000	chr1	94270000	94275000	27	3.74449591990898	2.63861386052794e-12	Cluster	0
chr1	94095000	94100000	chr1	94275000	94280000	103	7.65739105961089	1.70574832353149e-74	Cluster	1
chr1	94095000	94100000	chr1	94280000	94285000	24	4.44396442611666	1.67245051085006e-08	Cluster	0
chr1	94095000	94100000	chr1	94295000	94300000	12	2.24760985637347	0.000233924678222874	Cluster	0
chr1	94095000	94100000	chr1	94300000	94305000	15	3.02776638941528	5.39607910309544e-05	Cluster	0
chr1	94095000	94100000	chr1	94305000	94310000	24	4.14966862831252	2.28330661771437e-10	Cluster	0
chr1	94100000	94105000	chr1	94275000	94280000	45	4.19856112132316	3.6988821099149e-27	Cluster	0
chr1	94105000	94110000	chr1	94275000	94280000	13	2.8613891924101	0.000497883863962905	Cluster	0
chr1	94115000	94120000	chr1	94275000	94280000	14	3.21426248837864	0.000399843845493416	Cluster	0
chr1	94120000	94125000	chr1	94275000	94280000	17	3.3788606201691	1.04174181648874e-05	Cluster	0
chr1	94125000	94130000	chr1	94275000	94280000	19	4.34883468356363	1.74870855696471e-05	Cluster	0
chr1	94145000	94150000	chr1	94275000	94280000	24	8.09984614908402	0.000366141746369468	Cluster	0
chr1	94150000	94155000	chr1	94275000	94280000	18	5.01884810604095	0.000372207500476534	Cluster	0
chr1	94155000	94160000	chr1	94275000	94280000	19	4.84080356978342	7.2856208363027e-05	Cluster	1
chr1	94170000	94175000	chr1	94275000	94280000	24	10.2081048595824	0.00770338458493717	Cluster	0
chr1	94180000	94185000	chr1	94275000	94280000	25	9.08782892146421	0.000752648637514019	Cluster	0
chr1	94195000	94200000	chr1	94275000	94280000	22	10.1764670177	0.00571640528523746	Cluster	0
chr1	94200000	94205000	chr1	94275000	94280000	24	9.99915695706271	0.00600968922559823	Cluster	0
chr1	94510000	94515000	chr1	94800000	94805000	12	2.52600901939879	7.50063632962096e-05	Cluster	0
chr1	94520000	94525000	chr1	94800000	94805000	13	1.86281678805456	7.19493242354876e-06	Cluster	0
chr1	94525000	94530000	chr1	94780000	94785000	14	3.71372707358495	0.00158583939425744	Cluster	0
chr1	94525000	94530000	chr1	94790000	94795000	14	2.09951634686002	4.44403310031678e-06	Cluster	0
chr1	94525000	94530000	chr1	94795000	94800000	16	1.94826289845488	4.57943692985946e-08	Cluster	0
chr1	94525000	94530000	chr1	94800000	94805000	34	3.7709152493341	7.520137143145e-20	Cluster	1
chr1	94525000	94530000	chr1	94810000	94815000	24	2.71241676835058	9.7936795316348e-13	Cluster	0
chr1	94525000	94530000	chr1	94815000	94820000	15	2.77094619204519	1.97784304333645e-05	Cluster	0
chr1	94525000	94530000	chr1	94820000	94825000	14	3.43450297597155	0.000757660054461337	Cluster	0
chr1	94525000	94530000	chr1	95270000	95275000	16	2.6371212889224	1.56117287100697e-07	Singleton	0
chr1	94940000	94945000	chr1	95270000	95275000	12	2.04725983105273	0.000100364154677751	Cluster	0
chr1	94945000	94950000	chr1	95265000	95270000	14	1.65929665109269	1.96667550840709e-08	Cluster	0
chr1	94945000	94950000	chr1	95270000	95275000	15	1.91640709600951	1.53290788641843e-08	Cluster	1
chr1	94975000	94980000	chr1	95265000	95270000	14	1.81476790845095	5.79660613614036e-08	Singleton	0
chr1	95315000	95320000	chr1	95505000	95510000	24	3.4394239675756	5.0406685438494e-12	Cluster	0
chr1	95315000	95320000	chr1	95520000	95525000	14	2.19040378071117	7.09276211512969e-06	Cluster	0
chr1	95320000	95325000	chr1	95475000	95480000	18	3.54858896889501	4.44589100519413e-06	Cluster	0
chr1	95320000	95325000	chr1	95485000	95490000	13	3.81763052627568	0.00611858447063571	Cluster	0
chr1	95320000	95325000	chr1	95490000	95495000	22	3.65721623920986	1.2963947848437e-08	Cluster	0
chr1	95320000	95325000	chr1	95500000	95505000	37	3.51261586753315	4.39507704841726e-22	Cluster	1
chr1	95320000	95325000	chr1	95505000	95510000	38	5.27007707906995	7.22611306886511e-19	Cluster	0
chr1	95320000	95325000	chr1	95510000	95515000	25	2.64407196005184	7.29385194233761e-14	Cluster	0
chr1	95320000	95325000	chr1	95515000	95520000	19	3.63185310169802	1.39017816971749e-06	Cluster	0
chr1	95320000	95325000	chr1	95525000	95530000	15	2.79579797567978	2.16778446940365e-05	Cluster	0
chr1	99260000	99265000	chr1	99405000	99410000	17	3.57535847117846	2.12065705652555e-05	Singleton	0
chr1	100270000	100275000	chr1	100920000	100925000	12	2.14924635362758	1.5458010765558e-05	Singleton	0
chr1	100655000	100660000	chr1	100920000	100925000	14	2.78415938207733	9.37376077073296e-05	Singleton	0
chr1	100920000	100925000	chr1	101325000	101330000	16	2.09267716431418	1.15903076050856e-07	Cluster	1
chr1	100920000	100925000	chr1	101330000	101335000	12	3.08864055637405	0.000480979115198687	Cluster	0
chr1	100925000	100930000	chr1	101330000	101335000	12	2.01806885895561	8.13479865211387e-06	Cluster	0
[truncated: 35,952 more rows]
