# Supplementary material for: MAPS: Model-based analysis of long-range chromatin interactions from PLAC-seq and HiChIP experiments
Source: PLoS Comput Biol. 2019 Apr 15;15(4):e1006982. doi: 10.1371/journal.pcbi.1006982 (PMC6483256; doi:10.1371/journal.pcbi.1006982)
Supplement: S1 Data — (ZIP) [file pcbi.1006982.s027.zip › Supplementary data/mESC_CTCF_combine.mango]

chr1	4140784	4144197	chr1	4415759	4418864	1	0.170675634173155
chr1	4140784	4144197	chr1	4767242	4769633	6	1.36107424664531e-12
chr1	4140784	4144197	chr1	5069118	5071664	1	0.0278075049767564
chr1	4140784	4144197	chr1	5914036	5916558	2	0.000155003130162632
chr1	4295920	4299628	chr1	4415759	4418864	1	0.999999995598786
chr1	4295920	4299628	chr1	4778613	4781511	2	0.00153076374309808
chr1	4330988	4334641	chr1	5069118	5071664	3	3.75468259653606e-06
chr1	4415759	4418864	chr1	4490033	4493130	5	0.999999995598786
chr1	4415759	4418864	chr1	4767242	4769633	3	0.000162253847543996
chr1	4490033	4493130	chr1	4515042	4518128	6	0.999999995598786
chr1	4490033	4493130	chr1	4767242	4769633	3	0.000669882199696602
chr1	4490033	4493130	chr1	4778613	4781511	4	1.91069423201463e-05
chr1	4490033	4493130	chr1	5016884	5019078	4	1.21085817239489e-07
chr1	4515042	4518128	chr1	4767242	4769633	7	2.58440852727734e-09
chr1	4515042	4518128	chr1	5016884	5019078	1	0.0546123713187189
chr1	4515042	4518128	chr1	5069118	5071664	1	0.045635628436165
chr1	4767242	4769633	chr1	4778613	4781511	13	0.999999995598786
chr1	4767242	4769633	chr1	4928501	4931699	1	0.973082068026182
chr1	4767242	4769633	chr1	5016884	5019078	6	1.0236158349436e-07
chr1	4767242	4769633	chr1	6151405	6153936	1	0.0224540471759199
chr1	4778613	4781511	chr1	4913355	4915613	1	0.999999995598786
chr1	4778613	4781511	chr1	5016884	5019078	2	0.0267152673197618
chr1	4778613	4781511	chr1	5069118	5071664	7	2.44714411840308e-10
chr1	4778613	4781511	chr1	5205309	5208362	2	0.00231694713253504
chr1	4778613	4781511	chr1	6134164	6136547	3	1.22512962439509e-06
chr1	4778613	4781511	chr1	6151405	6153936	1	0.0225708683633968
chr1	4778613	4781511	chr1	6482027	6487640	2	0.00016113299227892
chr1	4913355	4915613	chr1	5069118	5071664	5	0.187443033841044
chr1	4913355	4915613	chr1	5914036	5916558	1	0.0253829673046611
chr1	4913355	4915613	chr1	6151405	6153936	4	4.85107914088244e-09
chr1	4928501	4931699	chr1	5016884	5019078	8	0.734216010659661
chr1	4928501	4931699	chr1	5069118	5071664	3	0.999999995598786
chr1	4928501	4931699	chr1	5914036	5916558	1	0.0255888826229765
chr1	5016884	5019078	chr1	5069118	5071664	7	0.999999995598786
chr1	5069118	5071664	chr1	5914036	5916558	1	0.0294229839472638
chr1	5182549	5184792	chr1	5205309	5208362	4	0.999999995598786
chr1	5182549	5184792	chr1	5914036	5916558	9	0
chr1	5182549	5184792	chr1	6151405	6153936	1	0.0263473838754681
chr1	5205309	5208362	chr1	6134164	6136547	1	0.0246623770392123
chr1	5914036	5916558	chr1	6134164	6136547	14	0
chr1	5914036	5916558	chr1	6151405	6153936	11	2.73473584742175e-15
chr1	5914036	5916558	chr1	6381551	6383801	3	3.24102858588422e-05
chr1	5914036	5916558	chr1	6408266	6411961	3	1.83181295537106e-05
chr1	6134164	6136547	chr1	6151405	6153936	3	0.999999995598786
chr1	6134164	6136547	chr1	6271306	6273825	6	0.998330292824134
chr1	6151405	6153936	chr1	7202230	7206149	1	0.025312439463856
chr1	6271306	6273825	chr1	6408266	6411961	5	0.999999995598786
chr1	6381551	6383801	chr1	6408266	6411961	5	0.999999995598786
chr1	6381551	6383801	chr1	6856441	6860592	2	0.00160834481489133
chr1	6408266	6411961	chr1	6482027	6487640	2	0.999999995598786
chr1	6856441	6860592	chr1	7008607	7011362	2	0.999999995598786
chr1	7008607	7011362	chr1	7202230	7206149	4	0.000834821112316357
chr1	7008607	7011362	chr1	7394366	7399771	1	0.070562475468907
chr1	7202230	7206149	chr1	7394366	7399771	1	0.384493289586859
chr1	7394366	7399771	chr1	7542484	7545095	5	0.911370566650778
chr1	8937194	8940106	chr1	9543599	9550549	2	0.000472728475886415
chr1	9468283	9470870	chr1	9540100	9542471	5	0.999999995598786
chr1	9468283	9470870	chr1	9543599	9550549	7	0.999999995598786
chr1	9468283	9470870	chr1	9702180	9705282	1	0.215297527087933
chr1	9540100	9542471	chr1	9543599	9550549	12	0.999999995598786
chr1	9540100	9542471	chr1	9702180	9705282	6	0.0050701520420307
chr1	9540100	9542471	chr1	10005674	10009912	2	0.00173555158554845
chr1	9543599	9550549	chr1	9620163	9622610	6	0.999999995598786
chr1	9543599	9550549	chr1	9702180	9705282	9	0.00206485497877546
chr1	9543599	9550549	chr1	9771195	9774052	1	0.263343272315009
chr1	9543599	9550549	chr1	9844763	9847668	1	0.13049430106461
chr1	9543599	9550549	chr1	11138718	11141988	3	8.13581766862598e-07
chr1	9620163	9622610	chr1	9702180	9705282	3	0.999999995598786
chr1	9620163	9622610	chr1	9844763	9847668	1	0.246397195185036
chr1	9702180	9705282	chr1	9844763	9847668	4	0.999999995598786
chr1	9702180	9705282	chr1	9988790	9993527	4	9.70010961788007e-06
chr1	9702180	9705282	chr1	10005674	10009912	1	0.132464784370627
chr1	9771195	9774052	chr1	9844763	9847668	3	0.999999995598786
chr1	9771195	9774052	chr1	9988790	9993527	2	0.030230271167603
chr1	9771195	9774052	chr1	10005674	10009912	3	0.00198089241902442
chr1	9771195	9774052	chr1	10088605	10090678	2	0.00540772944412491
chr1	9771195	9774052	chr1	10396846	10399086	3	2.9211424902931e-06
chr1	9844763	9847668	chr1	10005674	10009912	1	0.957474268430516
chr1	9988790	9993527	chr1	10005674	10009912	17	0.511409062910921
chr1	9988790	9993527	chr1	10088605	10090678	1	0.999999995598786
chr1	10005674	10009912	chr1	10038381	10040845	8	0.999999995598786
chr1	10005674	10009912	chr1	10088605	10090678	10	0.547769657368175
chr1	10005674	10009912	chr1	10179319	10183380	2	0.20331616815434
chr1	10038381	10040845	chr1	10088605	10090678	2	0.999999995598786
chr1	10088605	10090678	chr1	10179319	10183380	2	0.999999995598786
chr1	10396846	10399086	chr1	10834530	10838754	3	3.16833993882758e-05
chr1	10834530	10838754	chr1	10877963	10881024	3	0.999999995598786
chr1	10834530	10838754	chr1	11138718	11141988	3	0.000365210646193597
chr1	10834530	10838754	chr1	11384756	11387513	2	0.00093164681217091
chr1	10834530	10838754	chr1	11563687	11566560	5	1.48988973994577e-10
chr1	10834530	10838754	chr1	12026590	12029542	1	0.0227620348571557
chr1	10877963	10881024	chr1	11063422	11066981	1	0.439923213218885
chr1	11063422	11066981	chr1	11412834	11415546	2	0.00308361178842236
chr1	11063422	11066981	chr1	12026590	12029542	1	0.0220499427780666
chr1	11063422	11066981	chr1	12989116	12993867	2	8.5566498955393e-05
chr1	11123363	11126850	chr1	11138718	11141988	3	0.999999995598786
chr1	11138718	11141988	chr1	11150252	11153276	8	0.999999995598786
chr1	11138718	11141988	chr1	11563687	11566560	1	0.0655514918963578
chr1	11150252	11153276	chr1	11412834	11415546	2	0.0108709773991566
chr1	11150252	11153276	chr1	11563687	11566560	1	0.0659715382199883
chr1	11384756	11387513	chr1	11412834	11415546	2	0.999999995598786
chr1	11384756	11387513	chr1	11563687	11566560	5	0.000608251361886561
chr1	11384756	11387513	chr1	12840368	12843737	1	0.0219066210144037
chr1	11412834	11415546	chr1	11563687	11566560	2	0.999999995598786
chr1	11412834	11415546	chr1	12934327	12937786	2	0.000108326572269279
chr1	11412834	11415546	chr1	13078442	13080629	3	3.96202282134083e-07
chr1	12026590	12029542	chr1	12697569	12703617	5	5.71840089229084e-11
chr1	12026590	12029542	chr1	13133217	13136219	2	0.00015965968337135
chr1	12697569	12703617	chr1	12840368	12843737	17	0.00249404773491342
chr1	12697569	12703617	chr1	12862599	12866603	2	0.345181431036445
chr1	12697569	12703617	chr1	12989116	12993867	7	3.44962539332776e-11
chr1	12697569	12703617	chr1	13116181	13118830	2	0.00162553266803616
chr1	12697569	12703617	chr1	13141880	13144161	2	0.00127702488936966
chr1	12697569	12703617	chr1	13225936	13228773	2	0.000634516585296681
chr1	12697569	12703617	chr1	13530129	13532944	2	0.000353470675484295
chr1	12840368	12843737	chr1	12862599	12866603	2	0.999999995598786
chr1	12840368	12843737	chr1	12934327	12937786	1	0.999999995598786
chr1	12840368	12843737	chr1	13133217	13136219	7	1.29077556005552e-10
chr1	12840368	12843737	chr1	13499559	13501668	1	0.0350266189529215
chr1	12862599	12866603	chr1	12911990	12914508	9	0.765507757557177
chr1	12862599	12866603	chr1	12934327	12937786	22	5.69885515340732e-05
chr1	12862599	12866603	chr1	12989116	12993867	5	0.950830925110774
chr1	12862599	12866603	chr1	13005246	13007732	7	0.662216662504381
chr1	12862599	12866603	chr1	13048983	13053501	13	2.73473584742175e-15
chr1	12862599	12866603	chr1	13133217	13136219	7	1.44850744162892e-10
chr1	12862599	12866603	chr1	13141880	13144161	4	1.07289472351185e-05
chr1	12862599	12866603	chr1	13149945	13152430	2	0.00775712510948544
chr1	12862599	12866603	chr1	13198177	13200316	2	0.00539746564594906
chr1	12862599	12866603	chr1	13225936	13228773	1	0.0773666858666049
chr1	12862599	12866603	chr1	13499559	13501668	1	0.030452873195223
chr1	12911990	12914508	chr1	12934327	12937786	16	0.161018129765036
chr1	12911990	12914508	chr1	12989116	12993867	7	0.803149520238069
chr1	12911990	12914508	chr1	13133217	13136219	2	0.0243933244201621
chr1	12911990	12914508	chr1	13141880	13144161	3	0.00129169585195727
chr1	12911990	12914508	chr1	13225936	13228773	1	0.0997482842959298
chr1	12911990	12914508	chr1	13530129	13532944	2	0.000562349886917198
chr1	12934327	12937786	chr1	12989116	12993867	4	0.999999995598786
chr1	12934327	12937786	chr1	13048983	13053501	5	0.961990938635429
chr1	12989116	12993867	chr1	13005246	13007732	9	0.999999995598786
chr1	12989116	12993867	chr1	13048983	13053501	7	0.921160202207124
chr1	12989116	12993867	chr1	13116181	13118830	8	0.374786933118742
chr1	12989116	12993867	chr1	13133217	13136219	18	8.07233142372358e-05
chr1	12989116	12993867	chr1	13141880	13144161	14	0.00383674505502656
chr1	12989116	12993867	chr1	13198177	13200316	2	0.0442674004990025
chr1	13005246	13007732	chr1	13048983	13053501	2	0.999999995598786
chr1	13005246	13007732	chr1	13198177	13200316	1	0.44887506599434
chr1	13048983	13053501	chr1	13116181	13118830	6	0.999999995598786
chr1	13048983	13053501	chr1	13133217	13136219	37	4.45094272408759e-14
chr1	13048983	13053501	chr1	13137130	13139674	1	0.999999995598786
chr1	13048983	13053501	chr1	13141880	13144161	25	4.24531677660726e-07
chr1	13048983	13053501	chr1	13149945	13152430	1	0.999999995598786
chr1	13048983	13053501	chr1	13198177	13200316	1	0.999999995598786
chr1	13048983	13053501	chr1	13225936	13228773	1	0.526704683524638
chr1	13048983	13053501	chr1	13499559	13501668	1	0.0532424402337627
chr1	13048983	13053501	chr1	13530129	13532944	1	0.0561446008222617
chr1	13048983	13053501	chr1	13696417	13699814	5	5.99397613462817e-11
chr1	13078442	13080629	chr1	13116181	13118830	2	0.999999995598786
chr1	13078442	13080629	chr1	13133217	13136219	7	0.963320707090107
chr1	13078442	13080629	chr1	13141880	13144161	2	0.999999995598786
chr1	13078442	13080629	chr1	13149945	13152430	4	0.999999995598786
chr1	13116181	13118830	chr1	13133217	13136219	6	0.999999995598786
chr1	13116181	13118830	chr1	13137130	13139674	3	0.999999995598786
chr1	13116181	13118830	chr1	13149945	13152430	1	0.999999995598786
chr1	13116181	13118830	chr1	13225936	13228773	3	0.999999995598786
chr1	13116181	13118830	chr1	13530129	13532944	1	0.0770012685038526
chr1	13133217	13136219	chr1	13141880	13144161	37	4.00933520399364e-06
chr1	13133217	13136219	chr1	13149945	13152430	1	0.999999995598786
chr1	13133217	13136219	chr1	13198177	13200316	4	0.999999995598786
chr1	13133217	13136219	chr1	13499559	13501668	1	0.0785615118748642
chr1	13133217	13136219	chr1	13587984	13591214	1	0.0545702058859524
chr1	13133217	13136219	chr1	13696417	13699814	4	3.63030381883603e-08
chr1	13137130	13139674	chr1	13149945	13152430	4	0.999999995598786
chr1	13137130	13139674	chr1	13198177	13200316	1	0.999999995598786
chr1	13137130	13139674	chr1	13225936	13228773	1	0.999999995598786
chr1	13141880	13144161	chr1	13149945	13152430	7	0.999999995598786
chr1	13141880	13144161	chr1	13198177	13200316	2	0.999999995598786
chr1	13141880	13144161	chr1	13225936	13228773	4	0.999999995598786
chr1	13141880	13144161	chr1	13499559	13501668	5	2.11268245314185e-08
chr1	13141880	13144161	chr1	13530129	13532944	6	3.20929989906974e-10
chr1	13141880	13144161	chr1	13783083	13785755	3	3.21203618664505e-06
chr1	13149945	13152430	chr1	13225936	13228773	2	0.999999995598786
chr1	13149945	13152430	chr1	13499559	13501668	5	2.7392212297134e-08
chr1	13198177	13200316	chr1	13225936	13228773	4	0.999999995598786
chr1	13198177	13200316	chr1	13499559	13501668	2	0.00878147096554984
chr1	13198177	13200316	chr1	13530129	13532944	12	0
chr1	13225936	13228773	chr1	13499559	13501668	1	0.13861629086925
chr1	13225936	13228773	chr1	13587984	13591214	1	0.0810754868030755
chr1	13225936	13228773	chr1	13696417	13699814	1	0.0471536019305967
chr1	13499559	13501668	chr1	13530129	13532944	15	0.56338369653397
chr1	13499559	13501668	chr1	13587984	13591214	1	0.999999995598786
chr1	13499559	13501668	chr1	13696417	13699814	4	0.000524991695548449
chr1	13499559	13501668	chr1	13705201	13707494	1	0.301058035490361
chr1	13499559	13501668	chr1	13783083	13785755	7	1.31301188113919e-10
chr1	13499559	13501668	chr1	13787583	13790520	1	0.131830241880089
chr1	13530129	13532944	chr1	13587984	13591214	3	0.999999995598786
chr1	13530129	13532944	chr1	13696417	13699814	3	0.125051039222106
chr1	13530129	13532944	chr1	13705201	13707494	1	0.665378792665953
chr1	13587984	13591214	chr1	13783083	13785755	1	0.398867929052028
chr1	13587984	13591214	chr1	14737846	14741285	2	0.000224189918941096
chr1	13696417	13699814	chr1	13705201	13707494	7	0.999999995598786
chr1	13696417	13699814	chr1	13787583	13790520	3	0.999999995598786
chr1	13705201	13707494	chr1	13858835	13861149	1	0.999999995598786
chr1	13783083	13785755	chr1	14728163	14730223	7	0
chr1	13783083	13785755	chr1	14737846	14741285	10	0
chr1	13783083	13785755	chr1	14917112	14920038	1	0.0214004628993409
chr1	13787583	13790520	chr1	14653942	14657912	1	0.0246152131171009
chr1	14653942	14657912	chr1	14728163	14730223	1	0.999999995598786
chr1	14728163	14730223	chr1	14737846	14741285	6	0.999999995598786
chr1	14728163	14730223	chr1	14978911	14981450	1	0.182217277901344
chr1	14737846	14741285	chr1	14917112	14920038	4	0.00401422490118417
chr1	14737846	14741285	chr1	14978911	14981450	5	4.18831031597292e-06
chr1	14737846	14741285	chr1	15620862	15623103	7	0
chr1	14737846	14741285	chr1	16104154	16106720	3	8.10878834356299e-07
chr1	14917112	14920038	chr1	15325896	15328639	2	0.00178474282676688
chr1	14917112	14920038	chr1	15901407	15904049	1	0.0233890987703884
chr1	14917112	14920038	chr1	16104154	16106720	6	1.95738054948724e-14
chr1	14978911	14981450	chr1	15620862	15623103	2	0.000405890681708414
chr1	15620862	15623103	chr1	15682358	15685026	1	0.999999995598786
chr1	15620862	15623103	chr1	15897765	15900675	8	1.19208537022096e-12
chr1	15620862	15623103	chr1	15901407	15904049	3	0.000371080171342548
chr1	15620862	15623103	chr1	16060535	16063844	1	0.055033793051707
chr1	15682358	15685026	chr1	15897765	15900675	3	0.00214367759906139
chr1	15682358	15685026	chr1	16060535	16063844	2	0.00227300751663874
chr1	15682358	15685026	chr1	16153750	16156134	1	0.0489615039191172
chr1	15682358	15685026	chr1	16576692	16578876	1	0.0233831226573366
chr1	15897765	15900675	chr1	16060535	16063844	2	0.373942697930537
chr1	15897765	15900675	chr1	16104154	16106720	1	0.286900509231685
chr1	15897765	15900675	chr1	16158691	16161152	1	0.148624202110875
chr1	15897765	15900675	chr1	16303907	16306024	4	5.00130768031336e-07
chr1	15901407	15904049	chr1	16060535	16063844	6	0.00990892596354958
chr1	15901407	15904049	chr1	16153750	16156134	5	1.43258214280125e-06
chr1	15901407	15904049	chr1	16303907	16306024	5	9.04074024722979e-09
chr1	15992562	15994929	chr1	16060535	16063844	2	0.999999995598786
chr1	15992562	15994929	chr1	16158691	16161152	4	0.0174436038708442
chr1	16060535	16063844	chr1	16104154	16106720	9	0.825091712203299
chr1	16060535	16063844	chr1	16153750	16156134	1	0.999999995598786
chr1	16060535	16063844	chr1	16158691	16161152	8	0.487649570570341
chr1	16060535	16063844	chr1	16490207	16493056	2	0.00164387328335904
chr1	16104154	16106720	chr1	16153750	16156134	13	0.237787271067179
chr1	16104154	16106720	chr1	16158691	16161152	6	0.999999995598786
chr1	16104154	16106720	chr1	16303907	16306024	1	0.328556929269659
chr1	16104154	16106720	chr1	16490207	16493056	3	5.54963130536408e-05
chr1	16104154	16106720	chr1	16518325	16521456	6	6.98590764180559e-11
chr1	16104154	16106720	chr1	16576692	16578876	1	0.0506172070969177
chr1	16158691	16161152	chr1	16303907	16306024	3	0.999999995598786
chr1	16158691	16161152	chr1	16630617	16633102	6	7.03626451396343e-12
chr1	16303907	16306024	chr1	16552809	16555134	1	0.175230070316847
chr1	16490207	16493056	chr1	16518325	16521456	10	0.999999995598786
chr1	16490207	16493056	chr1	16576692	16578876	3	0.999999995598786
chr1	16490207	16493056	chr1	17122433	17125420	1	0.02926028517669
chr1	16518325	16521456	chr1	17122433	17125420	3	4.08044207616543e-06
chr1	16552809	16555134	chr1	17122433	17125420	1	0.033563030546474
chr1	16576692	16578876	chr1	16630617	16633102	1	0.999999995598786
chr1	16630617	16633102	chr1	17122433	17125420	1	0.0440181020501888
chr1	16630617	16633102	chr1	17161519	17165528	3	8.72429005798433e-06
chr1	16630617	16633102	chr1	17627412	17630946	1	0.0220395279167604
chr1	16797092	16799471	chr1	17122433	17125420	2	0.00482700669899649
chr1	17122433	17125420	chr1	17161519	17165528	4	0.999999995598786
chr1	17122433	17125420	chr1	17627412	17630946	1	0.0416043998070938
chr1	17161519	17165528	chr1	17627412	17630946	14	0
chr1	18358022	18361120	chr1	18792439	18794763	6	6.51271725053059e-11
chr1	18792439	18794763	chr1	19204473	19207321	1	0.0704867171225034
chr1	19055098	19058346	chr1	20543371	20545927	1	0.0193063879304017
chr1	19204473	19207321	chr1	20448100	20451905	1	0.022556819898497
chr1	19204473	19207321	chr1	20512623	20514897	1	0.0203134657669547
chr1	19288973	19292288	chr1	20938070	20944369	2	0.000114736927027207
chr1	20448100	20451905	chr1	20512623	20514897	11	0.424194289501783
chr1	20448100	20451905	chr1	20550921	20555575	2	0.999999995598786
chr1	20448100	20451905	chr1	20611434	20614369	1	0.878496119051141
chr1	20448100	20451905	chr1	20932557	20935253	2	0.0013730993344215
chr1	20512623	20514897	chr1	20543371	20545927	2	0.999999995598786
chr1	20512623	20514897	chr1	20938070	20944369	1	0.0611834060168512
chr1	20543371	20545927	chr1	20550921	20555575	39	2.34488797850359e-05
chr1	20543371	20545927	chr1	20611434	20614369	1	0.999999995598786
chr1	20543371	20545927	chr1	20938070	20944369	3	6.28603890189514e-05
chr1	20550921	20555575	chr1	20611434	20614369	2	0.999999995598786
chr1	20889838	20893044	chr1	20932557	20935253	3	0.999999995598786
chr1	20932557	20935253	chr1	20938070	20944369	18	0.711131388174895
chr1	20932557	20935253	chr1	21160572	21163458	1	0.239435679736588
chr1	20932557	20935253	chr1	21164807	21167777	13	0
chr1	20932557	20935253	chr1	21268833	21272606	5	4.37395652887459e-08
chr1	20932557	20935253	chr1	21343252	21346210	4	1.03361774301687e-06
chr1	20932557	20935253	chr1	21409721	21412470	3	1.61772242066194e-05
chr1	20932557	20935253	chr1	21460065	21462344	1	0.0498487679419969
chr1	20938070	20944369	chr1	21077388	21079724	4	0.999999995598786
chr1	20938070	20944369	chr1	21100178	21102910	12	3.02285900753527e-07
chr1	20938070	20944369	chr1	21160572	21163458	3	0.00237116149596391
chr1	20938070	20944369	chr1	21164807	21167777	21	0
chr1	21077388	21079724	chr1	21164807	21167777	7	0.786090856211235
chr1	21100178	21102910	chr1	21164807	21167777	6	0.999999995598786
chr1	21100178	21102910	chr1	21217138	21219946	2	0.999999995598786
chr1	21160572	21163458	chr1	21217138	21219946	5	0.999999995598786
chr1	21160572	21163458	chr1	21268833	21272606	4	0.999999995598786
chr1	21160572	21163458	chr1	21409721	21412470	3	0.000688525355881357
chr1	21164807	21167777	chr1	21217138	21219946	33	3.80624612928901e-09
chr1	21164807	21167777	chr1	21268833	21272606	3	0.999999995598786
chr1	21164807	21167777	chr1	21343252	21346210	1	0.550770003110403
chr1	21217138	21219946	chr1	21268833	21272606	22	0.000297022410221832
chr1	21217138	21219946	chr1	21343252	21346210	7	0.708405407448764
chr1	21217138	21219946	chr1	21460065	21462344	4	6.76340341896081e-05
chr1	21343252	21346210	chr1	21409721	21412470	1	0.999999995598786
chr1	21409721	21412470	chr1	21460065	21462344	4	0.999999995598786
chr1	21409721	21412470	chr1	21520859	21524117	1	0.999999995598786
chr1	21409721	21412470	chr1	22376269	22379735	4	4.50973722620371e-09
chr1	21409721	21412470	chr1	23285813	23288086	2	9.57135591004028e-05
chr1	21460065	21462344	chr1	21520859	21524117	1	0.999999995598786
chr1	21460065	21462344	chr1	22267809	22270842	1	0.0286721039418803
chr1	22267809	22270842	chr1	23285813	23288086	1	0.0230602205426005
chr1	23285813	23288086	chr1	23791556	23794420	4	1.36000251723251e-07
chr1	23704355	23708817	chr1	23761795	23767101	8	0.841747070810764
chr1	23704355	23708817	chr1	23791556	23794420	15	0.0263506529061843
chr1	23704355	23708817	chr1	23826062	23829140	4	0.999999995598786
chr1	23704355	23708817	chr1	24133886	24138580	3	2.71067632221018e-05
chr1	23704355	23708817	chr1	24168277	24172912	7	1.14420417854227e-13
chr1	23704355	23708817	chr1	24173788	24177154	1	0.0507462385794642
chr1	23704355	23708817	chr1	24366384	24368848	4	1.49604215284941e-08
chr1	23761795	23767101	chr1	23791556	23794420	24	0.00164353655566898
chr1	23761795	23767101	chr1	23826062	23829140	16	0.0225214933920115
chr1	23761795	23767101	chr1	23958100	23960990	9	1.73531072891809e-10
chr1	23761795	23767101	chr1	23966797	23969333	3	0.00381414989583938
chr1	23761795	23767101	chr1	24133886	24138580	5	1.21451050601982e-08
chr1	23761795	23767101	chr1	24168277	24172912	8	5.24022112740134e-15
chr1	23761795	23767101	chr1	24173788	24177154	8	0
chr1	23761795	23767101	chr1	24248171	24250821	7	2.87340351155656e-14
chr1	23761795	23767101	chr1	24301364	24304383	2	0.000706482650400353
chr1	23791556	23794420	chr1	23826062	23829140	7	0.999999995598786
chr1	23791556	23794420	chr1	23966797	23969333	1	0.560735019472934
chr1	23791556	23794420	chr1	23994396	23996697	6	1.42367208684975e-06
chr1	23791556	23794420	chr1	24000354	24002714	2	0.0477204262161254
chr1	23791556	23794420	chr1	24133886	24138580	1	0.0905399184206765
chr1	23791556	23794420	chr1	24168277	24172912	2	0.00304615653945691
chr1	23791556	23794420	chr1	24248171	24250821	3	1.98626518914756e-05
chr1	23826062	23829140	chr1	23958100	23960990	2	0.999999995598786
chr1	23826062	23829140	chr1	23966797	23969333	8	0.314738612947591
chr1	23826062	23829140	chr1	23994396	23996697	6	0.000355214971879731
chr1	23826062	23829140	chr1	24000354	24002714	1	0.633311086422189
chr1	23826062	23829140	chr1	24133886	24138580	9	2.73473584742175e-15
chr1	23826062	23829140	chr1	24168277	24172912	5	4.13816726476234e-08
chr1	23826062	23829140	chr1	24248171	24250821	6	3.15408303497363e-11
chr1	23826062	23829140	chr1	24301364	24304383	1	0.0517784990929774
chr1	23826062	23829140	chr1	24366384	24368848	4	5.45505355998158e-08
chr1	23958100	23960990	chr1	23966797	23969333	7	0.999999995598786
chr1	23958100	23960990	chr1	24133886	24138580	3	0.0243769096742539
chr1	23958100	23960990	chr1	24173788	24177154	2	0.0285489363647711
chr1	23958100	23960990	chr1	24248171	24250821	1	0.118735668480512
chr1	23958100	23960990	chr1	24899945	24902496	1	0.0218653894782032
chr1	23966797	23969333	chr1	24000354	24002714	6	0.999999995598786
chr1	23966797	23969333	chr1	24168277	24172912	7	6.01712233697092e-08
chr1	23966797	23969333	chr1	24173788	24177154	2	0.0358241963958824
chr1	23994396	23996697	chr1	24000354	24002714	13	0.999999995598786
chr1	23994396	23996697	chr1	24173788	24177154	2	0.115057156240932
chr1	23994396	23996697	chr1	24336566	24340879	3	0.000106578539157258
chr1	24000354	24002714	chr1	24133886	24138580	3	0.999999995598786
chr1	24000354	24002714	chr1	24168277	24172912	2	0.305246265227204
chr1	24000354	24002714	chr1	24173788	24177154	2	0.195101852985036
chr1	24133886	24138580	chr1	24168277	24172912	18	0.0617977404681663
chr1	24133886	24138580	chr1	24173788	24177154	8	0.999999995598786
chr1	24133886	24138580	chr1	24248171	24250821	2	0.999999995598786
chr1	24133886	24138580	chr1	24301364	24304383	1	0.767850810314593
chr1	24133886	24138580	chr1	24336566	24340879	2	0.045411519335159
chr1	24168277	24172912	chr1	24899945	24902496	1	0.027543558597966
chr1	24173788	24177154	chr1	24248171	24250821	5	0.999999995598786
chr1	24248171	24250821	chr1	24376771	24379653	1	0.999999995598786
chr1	24301364	24304383	chr1	24376771	24379653	3	0.999999995598786
chr1	24301364	24304383	chr1	24677452	24679978	2	0.00281534090738078
chr1	24336566	24340879	chr1	24366384	24368848	7	0.999999995598786
chr1	24336566	24340879	chr1	24376771	24379653	3	0.999999995598786
chr1	24336566	24340879	chr1	24677452	24679978	5	3.43072434725877e-08
chr1	24336566	24340879	chr1	25508548	25512380	1	0.0202338976409582
chr1	24366384	24368848	chr1	24376771	24379653	2	0.999999995598786
chr1	24366384	24368848	chr1	24899945	24902496	1	0.0379321198618803
chr1	24366384	24368848	chr1	25508548	25512380	1	0.0198437664348519
chr1	24376771	24379653	chr1	25508548	25512380	1	0.0207021757537397
chr1	24677452	24679978	chr1	24715227	24718004	8	0.980600917972401
chr1	24677452	24679978	chr1	24899945	24902496	2	0.0243162504032914
chr1	24677452	24679978	chr1	25501998	25505887	2	0.00023283824452994
chr1	24677452	24679978	chr1	25508548	25512380	2	0.000232834958817599
chr1	24715227	24718004	chr1	24899945	24902496	4	0.00131169814987514
chr1	24899945	24902496	chr1	25501998	25505887	6	3.91965690815103e-13
chr1	24899945	24902496	chr1	25508548	25512380	3	3.11621062464719e-06
chr1	25501998	25505887	chr1	25508548	25512380	14	0.820618041339782
chr1	25501998	25505887	chr1	25825652	25828247	1	0.0982306761395704
chr1	25508548	25512380	chr1	25825652	25828247	1	0.102853550486142
chr1	25825652	25828247	chr1	25883743	25886166	4	0.999999995598786
chr1	30583853	30585999	chr1	30698804	30701557	1	0.999999995598786
chr1	30695047	30698098	chr1	31151819	31155528	1	0.0500980455879681
chr1	30698804	30701557	chr1	31151819	31155528	3	1.66860329632824e-05
chr1	30770744	30772982	chr1	30929127	30932099	9	0.000199337834239278
chr1	30770744	30772982	chr1	31151819	31155528	7	6.48981634945342e-13
chr1	30770744	30772982	chr1	31208607	31211491	3	2.09827662146818e-05
chr1	30929127	30932099	chr1	31151819	31155528	6	1.5322555754453e-07
chr1	31890441	31892995	chr1	31994578	31997536	2	0.999999995598786
chr1	33564073	33572592	chr1	33639453	33641749	2	0.999999995598786
chr1	33564073	33572592	chr1	33669353	33673636	1	0.999999995598786
chr1	33564073	33572592	chr1	33738344	33744355	4	0.0127891564067907
chr1	33564073	33572592	chr1	33891818	33893931	3	0.000202543539855945
chr1	33564073	33572592	chr1	33943000	33945855	1	0.0862200406201747
chr1	33564073	33572592	chr1	34510062	34517245	2	0.000233651813589339
chr1	33639453	33641749	chr1	33669353	33673636	2	0.999999995598786
chr1	33639453	33641749	chr1	33738344	33744355	3	0.999999995598786
chr1	33639453	33641749	chr1	33882343	33885399	2	0.0162701583416526
chr1	33669353	33673636	chr1	33738344	33744355	32	5.05469809733232e-09
chr1	33669353	33673636	chr1	33748260	33750571	1	0.999999995598786
chr1	33669353	33673636	chr1	33882343	33885399	4	0.000157254055423245
chr1	33669353	33673636	chr1	33905113	33908650	4	5.0092684362128e-05
chr1	33669353	33673636	chr1	33962444	33966513	1	0.121498592881596
chr1	33669353	33673636	chr1	34189072	34191190	4	6.98648478093644e-08
chr1	33738344	33744355	chr1	33748260	33750571	59	6.39230750247083e-14
chr1	33738344	33744355	chr1	33882343	33885399	11	0.0929729283148147
chr1	33738344	33744355	chr1	33891818	33893931	1	0.999999995598786
chr1	33738344	33744355	chr1	33943000	33945855	3	0.00745147015582795
chr1	33738344	33744355	chr1	33962444	33966513	1	0.266210995597797
chr1	33738344	33744355	chr1	34058641	34062540	3	0.000257998582055651
chr1	33738344	33744355	chr1	34067232	34069918	4	5.77007864941569e-06
chr1	33738344	33744355	chr1	34189072	34191190	1	0.0588163148348174
chr1	33738344	33744355	chr1	34205834	34208038	3	1.76852837522872e-05
chr1	33738344	33744355	chr1	34217172	34220107	2	0.00128996401557369
chr1	33738344	33744355	chr1	34510062	34517245	3	2.39979926397989e-06
chr1	33738344	33744355	chr1	34790778	34793554	3	1.41361044037378e-06
chr1	33738344	33744355	chr1	34866084	34868309	3	1.04624380745145e-06
chr1	33748260	33750571	chr1	33943000	33945855	2	0.0657894748019978
chr1	33748260	33750571	chr1	33962444	33966513	3	0.0030089213034025
chr1	33882343	33885399	chr1	33891818	33893931	12	0.999999995598786
chr1	33882343	33885399	chr1	33905113	33908650	5	0.999999995598786
chr1	33882343	33885399	chr1	33962444	33966513	11	0.24590366454052
chr1	33882343	33885399	chr1	34058641	34062540	1	0.563240476908728
chr1	33882343	33885399	chr1	34067232	34069918	1	0.460892524502667
chr1	33882343	33885399	chr1	34092573	34095168	1	0.283616648511863
chr1	33882343	33885399	chr1	34163442	34165775	3	0.000321524753206573
chr1	33882343	33885399	chr1	34189072	34191190	1	0.107857535176433
chr1	33882343	33885399	chr1	34510062	34517245	4	1.64690281697771e-08
chr1	33891818	33893931	chr1	33905113	33908650	4	0.999999995598786
chr1	33891818	33893931	chr1	33943000	33945855	1	0.999999995598786
chr1	33891818	33893931	chr1	33962444	33966513	16	0.0400452169797564
chr1	33891818	33893931	chr1	34510062	34517245	3	3.57245889655466e-06
chr1	33905113	33908650	chr1	33943000	33945855	8	0.999999995598786
chr1	33905113	33908650	chr1	33962444	33966513	24	0.000111264896563575
chr1	33905113	33908650	chr1	34003845	34007935	2	0.999999995598786
chr1	33905113	33908650	chr1	34010054	34013266	4	0.999999995598786
chr1	33905113	33908650	chr1	34163442	34165775	2	0.0130886008661504
chr1	33905113	33908650	chr1	34189072	34191190	4	9.03571803896028e-06
chr1	33905113	33908650	chr1	34217172	34220107	1	0.107948176715613
chr1	33905113	33908650	chr1	34461899	34465300	2	0.000724613403673061
chr1	33905113	33908650	chr1	34890126	34898274	1	0.0220154241492351
chr1	33943000	33945855	chr1	33962444	33966513	18	0.258714851573364
chr1	33943000	33945855	chr1	34010054	34013266	2	0.999999995598786
chr1	33943000	33945855	chr1	34163442	34165775	1	0.26127545958768
chr1	33943000	33945855	chr1	34484552	34487594	1	0.0440273524617226
chr1	33943000	33945855	chr1	34699437	34702394	1	0.027609704558762
chr1	33962444	33966513	chr1	34003845	34007935	7	0.999999995598786
chr1	33962444	33966513	chr1	34010054	34013266	12	0.433299721323268
chr1	33962444	33966513	chr1	34058641	34062540	2	0.999999995598786
chr1	33962444	33966513	chr1	34067232	34069918	5	0.999999995598786
chr1	33962444	33966513	chr1	34096501	34099118	1	0.999999995598786
chr1	33962444	33966513	chr1	34163442	34165775	4	0.000533309364901263
chr1	33962444	33966513	chr1	34189072	34191190	3	0.0018714906192125
chr1	33962444	33966513	chr1	34205834	34208038	3	0.000862341335191908
chr1	33962444	33966513	chr1	34699437	34702394	2	0.000315265641228798
chr1	33962444	33966513	chr1	34775210	34778633	1	0.0264357187010439
chr1	34003845	34007935	chr1	34010054	34013266	21	0.142337596706535
chr1	34003845	34007935	chr1	34058641	34062540	4	0.999999995598786
chr1	34003845	34007935	chr1	34067232	34069918	17	0.0210514840687454
chr1	34003845	34007935	chr1	34092573	34095168	1	0.999999995598786
chr1	34003845	34007935	chr1	34096501	34099118	5	0.999999995598786
chr1	34003845	34007935	chr1	34163442	34165775	2	0.613014679383016
chr1	34003845	34007935	chr1	34189072	34191190	2	0.0866805993911908
chr1	34003845	34007935	chr1	34484552	34487594	4	1.71153940467904e-07
chr1	34003845	34007935	chr1	34510062	34517245	11	0
chr1	34010054	34013266	chr1	34058641	34062540	7	0.999999995598786
chr1	34010054	34013266	chr1	34067232	34069918	3	0.999999995598786
chr1	34010054	34013266	chr1	34092573	34095168	2	0.999999995598786
chr1	34010054	34013266	chr1	34163442	34165775	11	0.0165082007812741
chr1	34010054	34013266	chr1	34189072	34191190	11	3.97374812290626e-11
chr1	34010054	34013266	chr1	34217172	34220107	5	1.77132540323741e-05
chr1	34010054	34013266	chr1	34598509	34603905	1	0.0340868306048359
chr1	34010054	34013266	chr1	34910395	34913278	3	2.20686403216842e-06
chr1	34058641	34062540	chr1	34067232	34069918	18	0.808871093740929
chr1	34058641	34062540	chr1	34092573	34095168	2	0.999999995598786
chr1	34058641	34062540	chr1	34189072	34191190	2	0.999999995598786
chr1	34067232	34069918	chr1	34092573	34095168	20	0.0901946466908518
chr1	34067232	34069918	chr1	34096501	34099118	8	0.999999995598786
chr1	34067232	34069918	chr1	34163442	34165775	6	0.999999995598786
chr1	34067232	34069918	chr1	34189072	34191190	1	0.999999995598786
chr1	34067232	34069918	chr1	34217172	34220107	1	0.999999995598786
chr1	34067232	34069918	chr1	34484552	34487594	1	0.0715704531424387
chr1	34067232	34069918	chr1	34510062	34517245	2	0.00153307524190963
chr1	34092573	34095168	chr1	34484552	34487594	1	0.0775272984977154
chr1	34092573	34095168	chr1	34510062	34517245	2	0.00180020771142077
chr1	34096501	34099118	chr1	34163442	34165775	5	0.999999995598786
chr1	34096501	34099118	chr1	34189072	34191190	2	0.999999995598786
chr1	34163442	34165775	chr1	34189072	34191190	10	0.952376303813939
chr1	34163442	34165775	chr1	34205834	34208038	2	0.999999995598786
chr1	34163442	34165775	chr1	34217172	34220107	2	0.999999995598786
chr1	34163442	34165775	chr1	34408723	34411151	2	0.0180100159374022
chr1	34163442	34165775	chr1	34484552	34487594	3	0.000185044454571149
chr1	34163442	34165775	chr1	34579151	34581423	1	0.0639289928401997
chr1	34189072	34191190	chr1	34205834	34208038	30	4.71412115016724e-05
chr1	34189072	34191190	chr1	34408723	34411151	2	0.0287754344309913
chr1	34205834	34208038	chr1	34217172	34220107	5	0.999999995598786
chr1	34205834	34208038	chr1	34699437	34702394	1	0.043262430918399
chr1	34205834	34208038	chr1	35877921	35880867	2	9.82396115062345e-05
chr1	34217172	34220107	chr1	34408723	34411151	3	0.0108135912009231
chr1	34217172	34220107	chr1	34484552	34487594	3	0.000574703265677072
chr1	34461899	34465300	chr1	34484552	34487594	9	0.999999995598786
chr1	34461899	34465300	chr1	34510062	34517245	11	0.642864829846599
chr1	34461899	34465300	chr1	34598509	34603905	2	0.999999995598786
chr1	34461899	34465300	chr1	34699437	34702394	2	0.0231582926664493
chr1	34461899	34465300	chr1	34910395	34913278	2	0.00201704076181983
chr1	34484552	34487594	chr1	34510062	34517245	30	3.10143109613871e-05
chr1	34484552	34487594	chr1	34579151	34581423	4	0.999999995598786
chr1	34484552	34487594	chr1	34582794	34586886	3	0.999999995598786
chr1	34484552	34487594	chr1	34598509	34603905	10	0.285839689102774
chr1	34484552	34487594	chr1	34699437	34702394	2	0.0343677147578255
chr1	34484552	34487594	chr1	34737365	34739660	1	0.196294934418384
chr1	34484552	34487594	chr1	34775210	34778633	1	0.133403854324728
chr1	34484552	34487594	chr1	34890126	34898274	2	0.0020595806124433
chr1	34484552	34487594	chr1	35725418	35728069	1	0.0200166929275626
chr1	34510062	34517245	chr1	34579151	34581423	6	0.999999995598786
chr1	34510062	34517245	chr1	34582794	34586886	6	0.999999995598786
chr1	34510062	34517245	chr1	34598509	34603905	54	0
chr1	34510062	34517245	chr1	34699437	34702394	4	0.00117885844935785
chr1	34510062	34517245	chr1	34737365	34739660	6	2.41408772504003e-07
chr1	34510062	34517245	chr1	34866084	34868309	3	7.54389928306852e-05
chr1	34510062	34517245	chr1	35383975	35386748	2	0.000250683492211254
chr1	34510062	34517245	chr1	36276278	36280882	4	1.96783656898909e-09
chr1	34510062	34517245	chr1	36320404	36325622	2	0.000103268921790032
chr1	34579151	34581423	chr1	34598509	34603905	5	0.999999995598786
chr1	34579151	34581423	chr1	34737365	34739660	6	0.0208701450096896
chr1	34579151	34581423	chr1	34790778	34793554	3	0.00320786224126003
chr1	34579151	34581423	chr1	36008147	36014059	2	0.000138237964084334
chr1	34582794	34586886	chr1	34598509	34603905	10	0.999999995598786
chr1	34582794	34586886	chr1	34775210	34778633	3	0.010934149221263
chr1	34582794	34586886	chr1	34790778	34793554	3	0.00462276433550021
chr1	34582794	34586886	chr1	34866084	34868309	2	0.00869642991583733
chr1	34598509	34603905	chr1	34641358	34644011	4	0.999999995598786
chr1	34598509	34603905	chr1	34699437	34702394	6	0.943276646364744
chr1	34598509	34603905	chr1	34737365	34739660	3	0.999999995598786
chr1	34598509	34603905	chr1	34790778	34793554	3	0.010590259407681
chr1	34598509	34603905	chr1	34866084	34868309	5	4.68554075375387e-07
chr1	34598509	34603905	chr1	34890126	34898274	3	0.000260943741604302
chr1	34641358	34644011	chr1	34699437	34702394	13	0.176224911743772
chr1	34641358	34644011	chr1	34737365	34739660	6	0.999999995598786
chr1	34641358	34644011	chr1	34775210	34778633	3	0.999999995598786
chr1	34641358	34644011	chr1	34790778	34793554	2	0.999999995598786
chr1	34641358	34644011	chr1	34811599	34814748	3	0.0479516743369161
chr1	34641358	34644011	chr1	34866084	34868309	3	0.0016759016372275
chr1	34641358	34644011	chr1	34910395	34913278	2	0.0145444977089464
chr1	34699437	34702394	chr1	34737365	34739660	2	0.999999995598786
chr1	34699437	34702394	chr1	34790778	34793554	2	0.999999995598786
chr1	34699437	34702394	chr1	34811599	34814748	3	0.999999995598786
chr1	34699437	34702394	chr1	34866084	34868309	6	0.000484972763681178
chr1	34699437	34702394	chr1	35764582	35767391	1	0.0215684117097012
chr1	34699437	34702394	chr1	36470607	36472766	2	0.000107506762870889
chr1	34699437	34702394	chr1	36614768	36617987	1	0.0159101710438281
chr1	34737365	34739660	chr1	34775210	34778633	4	0.999999995598786
chr1	34737365	34739660	chr1	34811599	34814748	2	0.999999995598786
chr1	34737365	34739660	chr1	34866084	34868309	22	6.82284328938472e-06
chr1	34737365	34739660	chr1	34890126	34898274	2	0.936647741011505
chr1	34737365	34739660	chr1	35725418	35728069	2	0.000209998739228164
chr1	34737365	34739660	chr1	35877921	35880867	2	0.000171756376906253
chr1	34775210	34778633	chr1	34790778	34793554	1	0.999999995598786
chr1	34775210	34778633	chr1	34890126	34898274	2	0.999999995598786
chr1	34775210	34778633	chr1	34910395	34913278	2	0.999999995598786
chr1	34775210	34778633	chr1	35715076	35718043	3	1.41826692718626e-06
chr1	34790778	34793554	chr1	34866084	34868309	5	0.999999995598786
chr1	34790778	34793554	chr1	34890126	34898274	3	0.999999995598786
chr1	34790778	34793554	chr1	34910395	34913278	1	0.999999995598786
chr1	34790778	34793554	chr1	34987173	34989460	1	0.361764558516239
chr1	34790778	34793554	chr1	36736138	36739431	2	9.80314047205708e-05
chr1	34811599	34814748	chr1	34866084	34868309	6	0.999999995598786
chr1	34866084	34868309	chr1	34890126	34898274	17	0.0836621310450135
chr1	34866084	34868309	chr1	34910395	34913278	9	0.970665125192977
chr1	34866084	34868309	chr1	34987173	34989460	7	0.613674460340558
chr1	34866084	34868309	chr1	35383975	35386748	1	0.0427272042582567
chr1	34866084	34868309	chr1	35387274	35389615	2	0.000667809213601438
chr1	34866084	34868309	chr1	35477249	35479940	1	0.0293489431311067
chr1	34866084	34868309	chr1	35845326	35847761	7	0
chr1	34866084	34868309	chr1	36063891	36066216	2	0.000162279634114424
chr1	34866084	34868309	chr1	36147876	36150626	3	6.71337608066264e-07
chr1	34866084	34868309	chr1	36251937	36255890	1	0.0182957078189117
chr1	34866084	34868309	chr1	36267495	36270501	5	4.15041433938155e-12
chr1	34866084	34868309	chr1	36453358	36455969	2	0.000102955282274831
chr1	34866084	34868309	chr1	36544822	36549636	4	1.95584489204013e-09
chr1	34890126	34898274	chr1	34910395	34913278	7	0.999999995598786
chr1	34890126	34898274	chr1	34987173	34989460	9	0.431166899029718
chr1	34890126	34898274	chr1	35383975	35386748	2	0.00101133110839722
chr1	34890126	34898274	chr1	35838411	35840894	4	6.12497652682843e-09
chr1	34890126	34898274	chr1	35845326	35847761	1	0.0229331448590962
chr1	34890126	34898274	chr1	36470607	36472766	3	5.24293580983684e-07
chr1	34910395	34913278	chr1	35764582	35767391	1	0.0278401804278962
chr1	34910395	34913278	chr1	36634034	36636088	2	0.000158683343800987
chr1	34987173	34989460	chr1	35265646	35268450	1	0.146135963693343
chr1	34987173	34989460	chr1	35383975	35386748	1	0.0729636217749328
chr1	34987173	34989460	chr1	35387274	35389615	4	5.87549360471378e-07
chr1	34987173	34989460	chr1	35390119	35393533	2	0.00183878556843577
chr1	34987173	34989460	chr1	35477249	35479940	1	0.0447704813760784
chr1	34987173	34989460	chr1	35725418	35728069	2	0.000279321368984018
chr1	35265646	35268450	chr1	35383975	35386748	2	0.999999995598786
chr1	35265646	35268450	chr1	35390119	35393533	2	0.999999995598786
chr1	35265646	35268450	chr1	35477249	35479940	4	0.000201593706983352
chr1	35265646	35268450	chr1	35877921	35880867	1	0.0308065977313681
chr1	35265646	35268450	chr1	36063891	36066216	3	2.56599752133954e-06
chr1	35265646	35268450	chr1	36276278	36280882	4	1.03898001738471e-08
chr1	35383975	35386748	chr1	35390119	35393533	2	0.999999995598786
chr1	35383975	35386748	chr1	35477249	35479940	5	0.999999995598786
chr1	35383975	35386748	chr1	35715076	35718043	2	0.00492867175552304
chr1	35383975	35386748	chr1	35725418	35728069	2	0.00381691353857203
chr1	35387274	35389615	chr1	35477249	35479940	1	0.999999995598786
chr1	35387274	35389615	chr1	35725418	35728069	4	1.70506117190306e-06
chr1	35390119	35393533	chr1	35477249	35479940	4	0.999999995598786
chr1	35390119	35393533	chr1	35715076	35718043	3	0.000127930325447043
chr1	35390119	35393533	chr1	35838411	35840894	2	0.00127452565535998
chr1	35464137	35466978	chr1	35877921	35880867	4	4.14377456410541e-07
chr1	35477249	35479940	chr1	35715076	35718043	3	0.000970868870001962
chr1	35477249	35479940	chr1	36320404	36325622	2	0.000227196004128832
chr1	35477249	35479940	chr1	36470607	36472766	1	0.0216595165486936
chr1	35715076	35718043	chr1	35725418	35728069	18	0.298216713000243
chr1	35715076	35718043	chr1	35764582	35767391	1	0.999999995598786
chr1	35715076	35718043	chr1	35838411	35840894	4	0.999999995598786
chr1	35715076	35718043	chr1	36008147	36014059	1	0.12609620850648
chr1	35715076	35718043	chr1	36251937	36255890	1	0.0403835911914792
chr1	35715076	35718043	chr1	36267495	36270501	1	0.0369570444289364
chr1	35715076	35718043	chr1	36743622	36747854	3	9.66154210313449e-07
chr1	35725418	35728069	chr1	35764582	35767391	6	0.999999995598786
chr1	35725418	35728069	chr1	35781823	35784853	1	0.999999995598786
chr1	35725418	35728069	chr1	35838411	35840894	1	0.999999995598786
chr1	35725418	35728069	chr1	35845326	35847761	3	0.999999995598786
chr1	35725418	35728069	chr1	35877921	35880867	2	0.999999995598786
chr1	35725418	35728069	chr1	36008147	36014059	2	0.00788623206705729
chr1	35725418	35728069	chr1	36063891	36066216	2	0.00395708809989251
chr1	35725418	35728069	chr1	36133381	36137120	8	0
chr1	35725418	35728069	chr1	36276278	36280882	1	0.0400092666488649
chr1	35764582	35767391	chr1	35838411	35840894	7	0.953743056307376
chr1	35764582	35767391	chr1	35845326	35847761	5	0.999999995598786
chr1	35764582	35767391	chr1	35877921	35880867	2	0.999999995598786
chr1	35764582	35767391	chr1	36008147	36014059	1	0.188955169475512
chr1	35764582	35767391	chr1	36133381	36137120	1	0.0781612781967053
chr1	35764582	35767391	chr1	36251937	36255890	1	0.0476778008128486
chr1	35781823	35784853	chr1	35838411	35840894	3	0.999999995598786
chr1	35781823	35784853	chr1	35845326	35847761	2	0.999999995598786
chr1	35781823	35784853	chr1	36133381	36137120	5	4.21372106675192e-08
chr1	35781823	35784853	chr1	36267495	36270501	2	0.00113707389294159
chr1	35781823	35784853	chr1	36708241	36710369	3	1.48257027616566e-06
chr1	35781823	35784853	chr1	36783757	36787961	1	0.0230552943282096
chr1	35838411	35840894	chr1	35845326	35847761	46	1.47360966798942e-08
chr1	35838411	35840894	chr1	35877921	35880867	2	0.999999995598786
chr1	35838411	35840894	chr1	36008147	36014059	4	0.0107763299144966
chr1	35838411	35840894	chr1	36063891	36066216	30	0
chr1	35838411	35840894	chr1	36133381	36137120	15	0
chr1	35838411	35840894	chr1	36147876	36150626	5	1.11999472253023e-07
chr1	35838411	35840894	chr1	36251937	36255890	6	5.70338379714043e-11
chr1	35838411	35840894	chr1	36276278	36280882	4	5.87866497561991e-07
chr1	35838411	35840894	chr1	36453358	36455969	5	1.05806018993644e-10
chr1	35838411	35840894	chr1	36614768	36617987	2	0.000288519996362775
chr1	35845326	35847761	chr1	35877921	35880867	8	0.999999995598786
chr1	35845326	35847761	chr1	36008147	36014059	8	3.12010213465018e-05
chr1	35845326	35847761	chr1	36063891	36066216	15	0
chr1	35845326	35847761	chr1	36133381	36137120	7	6.48929459202976e-11
chr1	35845326	35847761	chr1	36147876	36150626	4	5.93392287268784e-06
chr1	35845326	35847761	chr1	36251937	36255890	1	0.0665590425618283
chr1	35845326	35847761	chr1	36276278	36280882	4	6.1063373867355e-07
chr1	35845326	35847761	chr1	36320404	36325622	6	1.13855759359511e-11
chr1	35877921	35880867	chr1	36008147	36014059	1	0.999999995598786
chr1	35877921	35880867	chr1	36063891	36066216	1	0.432616417512031
chr1	35877921	35880867	chr1	36276278	36280882	4	7.59034079529192e-07
chr1	36008147	36014059	chr1	36063891	36066216	17	0.0450295177874164
chr1	36008147	36014059	chr1	36267495	36270501	2	0.0127959174901876
chr1	36008147	36014059	chr1	36276278	36280882	4	3.0847626726934e-05
chr1	36008147	36014059	chr1	36544822	36549636	1	0.0459805503514142
chr1	36008147	36014059	chr1	36822453	36826799	1	0.0248807083719108
chr1	36008147	36014059	chr1	37249622	37252088	4	2.52372443709803e-09
chr1	36063891	36066216	chr1	36133381	36137120	7	0.982167481571731
chr1	36063891	36066216	chr1	36147876	36150626	4	0.999999995598786
chr1	36063891	36066216	chr1	36276278	36280882	3	0.00486677786043531
chr1	36063891	36066216	chr1	36320404	36325622	3	0.000747021193495623
chr1	36063891	36066216	chr1	36470607	36472766	8	5.24022112740134e-15
chr1	36063891	36066216	chr1	36510346	36515015	1	0.053528780401989
chr1	36063891	36066216	chr1	36556197	36559731	2	0.000979477591818248
chr1	36063891	36066216	chr1	36736138	36739431	1	0.0299747872968742
chr1	36063891	36066216	chr1	37984490	37987024	3	4.15473124430628e-07
chr1	36133381	36137120	chr1	36147876	36150626	2	0.999999995598786
chr1	36133381	36137120	chr1	36251937	36255890	12	0.060784310018991
chr1	36133381	36137120	chr1	36267495	36270501	4	0.999999995598786
chr1	36133381	36137120	chr1	36276278	36280882	5	0.999999995598786
chr1	36133381	36137120	chr1	36320404	36325622	2	0.0813270446152937
chr1	36133381	36137120	chr1	36470607	36472766	1	0.0943588745727251
chr1	36147876	36150626	chr1	36251937	36255890	14	0.0255250020011202
chr1	36147876	36150626	chr1	36267495	36270501	2	0.999999995598786
chr1	36147876	36150626	chr1	36276278	36280882	7	0.781278461120703
chr1	36147876	36150626	chr1	36499448	36502886	1	0.0812063701391034
chr1	36147876	36150626	chr1	36510346	36515015	2	0.00260531988054099
chr1	36147876	36150626	chr1	36634034	36636088	5	1.68344229643704e-09
chr1	36251937	36255890	chr1	36267495	36270501	20	0.0773202582747478
chr1	36251937	36255890	chr1	36276278	36280882	52	2.87340351155656e-14
chr1	36251937	36255890	chr1	36320404	36325622	1	0.999999995598786
chr1	36251937	36255890	chr1	36470607	36472766	6	3.56637978879695e-07
chr1	36251937	36255890	chr1	36499448	36502886	1	0.170919725049033
chr1	36251937	36255890	chr1	36544822	36549636	2	0.00924483133817738
chr1	36251937	36255890	chr1	36634034	36636088	3	7.0233062841002e-05
chr1	36251937	36255890	chr1	38201038	38204322	2	8.95448823202679e-05
chr1	36267495	36270501	chr1	36276278	36280882	12	0.999999995598786
chr1	36267495	36270501	chr1	36320404	36325622	5	0.999999995598786
chr1	36267495	36270501	chr1	36453358	36455969	2	0.0779694270829571
chr1	36267495	36270501	chr1	36556197	36559731	3	0.000244287582131218
chr1	36267495	36270501	chr1	36614768	36617987	6	2.96859479176482e-10
chr1	36276278	36280882	chr1	36320404	36325622	7	0.999999995598786
chr1	36276278	36280882	chr1	36453358	36455969	11	2.22306285769982e-10
chr1	36276278	36280882	chr1	36470607	36472766	7	5.82487642540541e-07
chr1	36276278	36280882	chr1	36490748	36498093	4	0.00028211922842416
chr1	36276278	36280882	chr1	36499448	36502886	1	0.246202486912677
chr1	36276278	36280882	chr1	36510346	36515015	3	0.00136285010830402
chr1	36276278	36280882	chr1	36550604	36553060	4	3.11442458327286e-05
chr1	36276278	36280882	chr1	36556197	36559731	2	0.0106186354479487
chr1	36276278	36280882	chr1	36594591	36597661	2	0.00590511317766769
chr1	36276278	36280882	chr1	36614768	36617987	5	6.67620178290338e-08
chr1	36276278	36280882	chr1	36682825	36685636	1	0.0746443054351563
chr1	36276278	36280882	chr1	36736138	36739431	3	2.776047143326e-05
chr1	36276278	36280882	chr1	36743622	36747854	1	0.05322811229721
chr1	36276278	36280882	chr1	37674257	37679975	4	3.0420345117429e-09
chr1	36320404	36325622	chr1	36453358	36455969	8	0.385700512446346
chr1	36320404	36325622	chr1	36470607	36472766	9	0.24604704464275
chr1	36320404	36325622	chr1	36490748	36498093	11	1.21317120265239e-09
chr1	36320404	36325622	chr1	36499448	36502886	7	2.409881194123e-06
chr1	36320404	36325622	chr1	36510346	36515015	6	4.33745131879962e-06
chr1	36320404	36325622	chr1	36544822	36549636	1	0.265131753289552
chr1	36320404	36325622	chr1	36550604	36553060	2	0.027335118352474
chr1	36320404	36325622	chr1	36556197	36559731	10	1.95738054948724e-14
chr1	36320404	36325622	chr1	36594591	36597661	3	0.000383638353845864
chr1	36320404	36325622	chr1	36614768	36617987	5	1.81351298690321e-07
chr1	36320404	36325622	chr1	36682825	36685636	3	8.45428511832516e-05
chr1	36320404	36325622	chr1	36736138	36739431	3	3.66871967401237e-05
chr1	36320404	36325622	chr1	36822453	36826799	1	0.0439734300503427
chr1	36320404	36325622	chr1	36831805	36834698	2	0.000997055119965098
chr1	36320404	36325622	chr1	37652972	37656288	5	5.9553702949708e-12
chr1	36320404	36325622	chr1	37984490	37987024	2	0.000111198325809428
chr1	36453358	36455969	chr1	36470607	36472766	15	0.435285300586392
chr1	36453358	36455969	chr1	36490748	36498093	10	0.723790915502125
chr1	36453358	36455969	chr1	36510346	36515015	5	0.999999995598786
chr1	36453358	36455969	chr1	36544822	36549636	2	0.999999995598786
chr1	36453358	36455969	chr1	36550604	36553060	1	0.999999995598786
chr1	36453358	36455969	chr1	36594591	36597661	3	0.999999995598786
chr1	36453358	36455969	chr1	36614768	36617987	8	7.42259841177604e-05
chr1	36453358	36455969	chr1	36634034	36636088	1	0.50463904977946
chr1	36453358	36455969	chr1	36743622	36747854	1	0.116663375157769
chr1	36453358	36455969	chr1	37400636	37402819	2	0.000226506005713172
chr1	36453358	36455969	chr1	37652972	37656288	1	0.0190871857463374
chr1	36453358	36455969	chr1	37899495	37904596	1	0.0175649970151519
chr1	36470607	36472766	chr1	36490748	36498093	28	0.000394132597330955
chr1	36470607	36472766	chr1	36499448	36502886	8	0.999999995598786
chr1	36470607	36472766	chr1	36510346	36515015	22	0.000905017167339442
chr1	36470607	36472766	chr1	36544822	36549636	8	0.93626422629761
chr1	36470607	36472766	chr1	36556197	36559731	8	0.650353618071035
chr1	36470607	36472766	chr1	36594591	36597661	13	0.0244889529811421
chr1	36470607	36472766	chr1	36614768	36617987	3	0.999999995598786
chr1	36470607	36472766	chr1	36634034	36636088	1	0.88603088004021
chr1	36470607	36472766	chr1	36682825	36685636	1	0.278628491150856
chr1	36470607	36472766	chr1	36736138	36739431	1	0.15439695473373
chr1	36470607	36472766	chr1	36783757	36787961	1	0.102539714899593
chr1	36470607	36472766	chr1	36844937	36850176	1	0.0758525627210951
chr1	36470607	36472766	chr1	37131495	37133651	2	0.0003854402571853
chr1	36470607	36472766	chr1	37707353	37709778	4	3.86834026264069e-09
chr1	36490748	36498093	chr1	36499448	36502886	24	0.0360927211060131
chr1	36490748	36498093	chr1	36510346	36515015	9	0.999999995598786
chr1	36490748	36498093	chr1	36544822	36549636	3	0.999999995598786
chr1	36490748	36498093	chr1	36550604	36553060	2	0.999999995598786
chr1	36490748	36498093	chr1	36556197	36559731	4	0.999999995598786
chr1	36490748	36498093	chr1	36594591	36597661	1	0.999999995598786
chr1	36490748	36498093	chr1	36614768	36617987	3	0.999999995598786
chr1	36490748	36498093	chr1	36634034	36636088	5	0.999999995598786
chr1	36490748	36498093	chr1	36708241	36710369	5	7.12260721555059e-06
chr1	36490748	36498093	chr1	36736138	36739431	8	2.90241028531792e-11
chr1	36490748	36498093	chr1	36743622	36747854	3	0.000652330544238702
chr1	36490748	36498093	chr1	37271004	37273889	2	0.000259198919916633
chr1	36499448	36502886	chr1	36510346	36515015	11	0.999999995598786
chr1	36499448	36502886	chr1	36556197	36559731	3	0.999999995598786
chr1	36499448	36502886	chr1	36594591	36597661	3	0.999999995598786
chr1	36499448	36502886	chr1	36614768	36617987	4	0.999999995598786
chr1	36499448	36502886	chr1	36682825	36685636	1	0.445786850797354
chr1	36499448	36502886	chr1	36844937	36850176	3	8.0604141058228e-05
chr1	36510346	36515015	chr1	36544822	36549636	17	0.0859959312441976
chr1	36510346	36515015	chr1	36550604	36553060	9	0.902266910691563
chr1	36510346	36515015	chr1	36556197	36559731	9	0.736603746500211
chr1	36510346	36515015	chr1	36594591	36597661	1	0.999999995598786
chr1	36510346	36515015	chr1	36614768	36617987	3	0.999999995598786
chr1	36510346	36515015	chr1	36682825	36685636	4	0.00687170064557041
chr1	36510346	36515015	chr1	36736138	36739431	2	0.0221421080750858
chr1	36510346	36515015	chr1	36743622	36747854	6	6.12520859914945e-08
chr1	36510346	36515015	chr1	36783757	36787961	10	0
chr1	36510346	36515015	chr1	37633717	37640685	1	0.0197929199757716
chr1	36544822	36549636	chr1	36556197	36559731	37	2.66987463494692e-05
chr1	36544822	36549636	chr1	36594591	36597661	5	0.999999995598786
chr1	36544822	36549636	chr1	36614768	36617987	20	0.00400571484870965
chr1	36544822	36549636	chr1	36634034	36636088	16	0.0523765495099884
chr1	36544822	36549636	chr1	36682825	36685636	38	7.78155561964833e-15
chr1	36544822	36549636	chr1	36708241	36710369	4	0.0531302204906902
chr1	36544822	36549636	chr1	36736138	36739431	8	4.21507068744717e-08
chr1	36544822	36549636	chr1	36743622	36747854	18	0
chr1	36544822	36549636	chr1	36783757	36787961	21	0
chr1	36544822	36549636	chr1	36844937	36850176	1	0.128140347597841
chr1	36544822	36549636	chr1	37131495	37133651	1	0.0393940318122626
chr1	36544822	36549636	chr1	37233550	37237715	4	3.03407180113403e-08
chr1	36544822	36549636	chr1	37865496	37869264	8	0
chr1	36550604	36553060	chr1	36556197	36559731	25	0.0583054572412559
chr1	36550604	36553060	chr1	36594591	36597661	7	0.999999995598786
chr1	36550604	36553060	chr1	36614768	36617987	25	5.4501958535716e-05
chr1	36550604	36553060	chr1	36634034	36636088	6	0.999999995598786
chr1	36550604	36553060	chr1	36682825	36685636	6	0.907983173125683
chr1	36550604	36553060	chr1	36708241	36710369	4	0.171129443639435
chr1	36550604	36553060	chr1	36736138	36739431	6	1.73287311834608e-05
chr1	36550604	36553060	chr1	36743622	36747854	16	0
chr1	36550604	36553060	chr1	36783757	36787961	3	0.00133690587846986
chr1	36550604	36553060	chr1	36822453	36826799	2	0.0107264739581059
chr1	36550604	36553060	chr1	37131495	37133651	1	0.0386616239471793
chr1	36550604	36553060	chr1	37233550	37237715	2	0.00043615193068923
chr1	36556197	36559731	chr1	36594591	36597661	11	0.520652024551837
chr1	36556197	36559731	chr1	36614768	36617987	33	1.60750898936002e-09
chr1	36556197	36559731	chr1	36634034	36636088	19	0.00232432480851698
chr1	36556197	36559731	chr1	36682825	36685636	25	8.7520040878604e-08
chr1	36556197	36559731	chr1	36708241	36710369	13	0.00876638479333227
chr1	36556197	36559731	chr1	36736138	36739431	2	0.112291591229912
chr1	36556197	36559731	chr1	36757128	36759740	3	0.00472198880453493
chr1	36556197	36559731	chr1	36783757	36787961	3	0.00130185304937828
chr1	36556197	36559731	chr1	36844937	36850176	1	0.121239482770632
chr1	36556197	36559731	chr1	37233550	37237715	2	0.000347687666862952
chr1	36556197	36559731	chr1	37249622	37252088	2	0.000285835218040445
chr1	36556197	36559731	chr1	37446319	37449671	1	0.0240952593532877
chr1	36556197	36559731	chr1	37899495	37904596	2	0.000129780514949479
chr1	36594591	36597661	chr1	36614768	36617987	23	0.00680199331654208
chr1	36594591	36597661	chr1	36634034	36636088	9	0.939021529255189
chr1	36594591	36597661	chr1	36682825	36685636	2	0.999999995598786
chr1	36594591	36597661	chr1	36757128	36759740	3	0.131746790793418
chr1	36594591	36597661	chr1	36783757	36787961	8	1.11490110657077e-08
chr1	36594591	36597661	chr1	36831805	36834698	1	0.205324155204565
chr1	36594591	36597661	chr1	37233550	37237715	2	0.000370768517034362
chr1	36594591	36597661	chr1	37996621	38000223	1	0.0195378055120419
chr1	36614768	36617987	chr1	36634034	36636088	17	0.31318342781949
chr1	36614768	36617987	chr1	36682825	36685636	7	0.952502928071751
chr1	36614768	36617987	chr1	36736138	36739431	2	0.999999995598786
chr1	36614768	36617987	chr1	36743622	36747854	4	0.999999995598786
chr1	36614768	36617987	chr1	36757128	36759740	4	0.999999995598786
chr1	36614768	36617987	chr1	36783757	36787961	9	1.85451480731071e-07
chr1	36614768	36617987	chr1	36822453	36826799	1	0.277729061204774
chr1	36614768	36617987	chr1	36831805	36834698	3	0.00300403290935997
chr1	36614768	36617987	chr1	36844937	36850176	5	2.66865033850787e-06
chr1	36614768	36617987	chr1	37674257	37679975	3	9.41152765606395e-07
chr1	36614768	36617987	chr1	37984490	37987024	2	0.000130868910984019
chr1	36634034	36636088	chr1	36682825	36685636	6	0.999999995598786
chr1	36634034	36636088	chr1	36708241	36710369	10	0.402447563433735
chr1	36634034	36636088	chr1	36783757	36787961	9	0.203473391452516
chr1	36682825	36685636	chr1	36708241	36710369	18	0.0592639475659127
chr1	36682825	36685636	chr1	36736138	36739431	1	0.999999995598786
chr1	36682825	36685636	chr1	36743622	36747854	13	0.117864464432208
chr1	36682825	36685636	chr1	36757128	36759740	1	0.999999995598786
chr1	36682825	36685636	chr1	36783757	36787961	1	0.999999995598786
chr1	36682825	36685636	chr1	36831805	36834698	1	0.999999995598786
chr1	36682825	36685636	chr1	36844937	36850176	1	0.843284456293682
chr1	36682825	36685636	chr1	37097426	37100559	1	0.0636625242171158
chr1	36682825	36685636	chr1	37417566	37420614	1	0.0277220568900333
chr1	36682825	36685636	chr1	37477839	37480174	1	0.0255090664449293
chr1	36682825	36685636	chr1	37984490	37987024	4	2.48763670547331e-09
chr1	36708241	36710369	chr1	36736138	36739431	1	0.999999995598786
chr1	36708241	36710369	chr1	36743622	36747854	17	0.0386259760758752
chr1	36708241	36710369	chr1	36757128	36759740	6	0.999999995598786
chr1	36708241	36710369	chr1	36783757	36787961	6	0.969450047557795
chr1	36708241	36710369	chr1	36822453	36826799	3	0.999999995598786
chr1	36708241	36710369	chr1	36831805	36834698	1	0.999999995598786
chr1	36708241	36710369	chr1	36844937	36850176	6	0.676519015656113
chr1	36708241	36710369	chr1	36928273	36932788	1	0.248188734129794
chr1	36708241	36710369	chr1	37271004	37273889	4	3.46731231067754e-08
chr1	36708241	36710369	chr1	37417566	37420614	1	0.0266311290513357
chr1	36708241	36710369	chr1	37633717	37640685	1	0.0222669266774876
chr1	36708241	36710369	chr1	37674257	37679975	1	0.0215159900209006
chr1	36736138	36739431	chr1	36743622	36747854	41	1.07573168548595e-07
chr1	36736138	36739431	chr1	36757128	36759740	16	0.238336712056457
chr1	36736138	36739431	chr1	36783757	36787961	20	0.00247899956676634
chr1	36736138	36739431	chr1	36822453	36826799	1	0.999999995598786
chr1	36736138	36739431	chr1	36831805	36834698	5	0.999999995598786
chr1	36736138	36739431	chr1	36844937	36850176	1	0.999999995598786
chr1	36736138	36739431	chr1	36928273	36932788	2	0.0787646152757299
chr1	36736138	36739431	chr1	37150962	37153220	1	0.0617529072987402
chr1	36736138	36739431	chr1	37249622	37252088	7	1.26143929276756e-14
chr1	36736138	36739431	chr1	37257064	37259597	3	7.7785323681032e-06
chr1	36736138	36739431	chr1	37271004	37273889	1	0.0382080170520951
chr1	36736138	36739431	chr1	37400636	37402819	4	2.32533450141292e-08
chr1	36736138	36739431	chr1	37417566	37420614	6	2.85512865716358e-13
chr1	36736138	36739431	chr1	37984490	37987024	2	0.000147019543370552
chr1	36736138	36739431	chr1	38127980	38132549	1	0.0188894940261254
chr1	36743622	36747854	chr1	36757128	36759740	17	0.256706105832592
chr1	36743622	36747854	chr1	36783757	36787961	17	0.0303585520609509
chr1	36743622	36747854	chr1	36822453	36826799	3	0.999999995598786
chr1	36743622	36747854	chr1	36831805	36834698	4	0.999999995598786
chr1	36743622	36747854	chr1	36844937	36850176	3	0.999999995598786
chr1	36743622	36747854	chr1	37131495	37133651	2	0.00220116892632578
chr1	36743622	36747854	chr1	37233550	37237715	3	1.2483065554518e-05
chr1	36743622	36747854	chr1	37257064	37259597	2	0.000708561410740649
chr1	36743622	36747854	chr1	37271004	37273889	2	0.000637684344243936
chr1	36743622	36747854	chr1	37400636	37402819	3	2.9627085477179e-06
chr1	36743622	36747854	chr1	37446319	37449671	2	0.000302919583144735
chr1	36743622	36747854	chr1	37477839	37480174	4	9.22903151005633e-09
chr1	36743622	36747854	chr1	37633717	37640685	4	5.57100127534958e-09
chr1	36743622	36747854	chr1	37865496	37869264	4	2.86766336015357e-09
chr1	36757128	36759740	chr1	36783757	36787961	4	0.999999995598786
chr1	36757128	36759740	chr1	36831805	36834698	1	0.999999995598786
chr1	36757128	36759740	chr1	37131495	37133651	1	0.0762617316226743
chr1	36757128	36759740	chr1	37400636	37402819	1	0.0307509244282474
chr1	36757128	36759740	chr1	37674257	37679975	3	1.1688771880027e-06
chr1	36783757	36787961	chr1	36822453	36826799	19	0.00972616259725882
chr1	36783757	36787961	chr1	36831805	36834698	14	0.165013030805804
chr1	36783757	36787961	chr1	36844937	36850176	10	0.408152224624679
chr1	36783757	36787961	chr1	36928273	36932788	1	0.999999995598786
chr1	36783757	36787961	chr1	37097426	37100559	6	9.62130326833838e-10
chr1	36783757	36787961	chr1	37131495	37133651	19	0
chr1	36783757	36787961	chr1	37150962	37153220	9	0
chr1	36783757	36787961	chr1	37173418	37176513	8	5.24022112740134e-15
chr1	36783757	36787961	chr1	37233550	37237715	9	0
chr1	36783757	36787961	chr1	37249622	37252088	16	0
chr1	36783757	36787961	chr1	37257064	37259597	2	0.000963617856313582
chr1	36783757	36787961	chr1	37271004	37273889	8	0
chr1	36783757	36787961	chr1	37400636	37402819	9	0
chr1	36783757	36787961	chr1	37417566	37420614	2	0.00034783488025716
chr1	36783757	36787961	chr1	37633717	37640685	8	0
chr1	36783757	36787961	chr1	37652972	37656288	2	0.000208986879428317
chr1	36783757	36787961	chr1	37674257	37679975	2	0.000201690052116815
chr1	36783757	36787961	chr1	37984490	37987024	1	0.0190888646618005
chr1	36783757	36787961	chr1	37996621	38000223	3	8.76387322467649e-07
chr1	36783757	36787961	chr1	38251610	38254055	4	2.24840274736074e-09
chr1	36822453	36826799	chr1	36831805	36834698	33	0.000370694287881212
chr1	36822453	36826799	chr1	36844937	36850176	5	0.999999995598786
chr1	36822453	36826799	chr1	36928273	36932788	4	0.999999995598786
chr1	36822453	36826799	chr1	37131495	37133651	3	0.000187703281224096
chr1	36822453	36826799	chr1	37150962	37153220	1	0.0922334202721277
chr1	36822453	36826799	chr1	37249622	37252088	5	2.85558758978342e-09
chr1	36822453	36826799	chr1	37271004	37273889	3	1.79339235731348e-05
chr1	36822453	36826799	chr1	37400636	37402819	2	0.000547104539505783
chr1	36822453	36826799	chr1	37446319	37449671	3	3.16606019785341e-06
chr1	36822453	36826799	chr1	37674257	37679975	1	0.0232305632450835
chr1	36822453	36826799	chr1	37984490	37987024	2	0.000148475200510557
chr1	36831805	36834698	chr1	36844937	36850176	23	0.0445065886118417
chr1	36831805	36834698	chr1	36928273	36932788	5	0.999999995598786
chr1	36831805	36834698	chr1	37097426	37100559	1	0.162145926019266
chr1	36831805	36834698	chr1	37131495	37133651	7	7.65149903288382e-11
chr1	36831805	36834698	chr1	37173418	37176513	1	0.103820685604232
chr1	36831805	36834698	chr1	37249622	37252088	2	0.00175513132652606
chr1	36831805	36834698	chr1	37271004	37273889	2	0.00148326791371307
chr1	36831805	36834698	chr1	37633717	37640685	3	2.28147445979666e-06
chr1	36831805	36834698	chr1	37996621	38000223	3	1.50562189114906e-06
chr1	36831805	36834698	chr1	38766451	38771268	4	1.16027537729861e-09
chr1	36844937	36850176	chr1	36928273	36932788	5	0.999999995598786
chr1	36844937	36850176	chr1	37097426	37100559	1	0.169679658643995
chr1	36844937	36850176	chr1	37150962	37153220	2	0.00560458201605111
chr1	36844937	36850176	chr1	37173418	37176513	1	0.102222919111171
chr1	36844937	36850176	chr1	37257064	37259597	1	0.0602663612100372
chr1	36844937	36850176	chr1	37400636	37402819	4	6.69163985976224e-08
chr1	36844937	36850176	chr1	37865496	37869264	2	0.000174416657523702
chr1	36844937	36850176	chr1	37984490	37987024	3	8.21241902970269e-07
chr1	36928273	36932788	chr1	37097426	37100559	6	0.000577595373544142
chr1	36928273	36932788	chr1	37131495	37133651	9	3.38333275937239e-10
chr1	36928273	36932788	chr1	37150962	37153220	5	7.77854334658354e-06
chr1	36928273	36932788	chr1	37400636	37402819	1	0.0610626288040819
chr1	36928273	36932788	chr1	37446319	37449671	1	0.0492828879445424
chr1	37097426	37100559	chr1	37131495	37133651	1	0.999999995598786
chr1	37097426	37100559	chr1	37150962	37153220	3	0.999999995598786
chr1	37097426	37100559	chr1	37233550	37237715	4	0.999999995598786
chr1	37097426	37100559	chr1	37271004	37273889	2	0.156310418184859
chr1	37097426	37100559	chr1	37446319	37449671	5	3.18319699349187e-08
chr1	37097426	37100559	chr1	37633717	37640685	1	0.039574511792184
chr1	37131495	37133651	chr1	37150962	37153220	6	0.999999995598786
chr1	37131495	37133651	chr1	37173418	37176513	3	0.999999995598786
chr1	37131495	37133651	chr1	37233550	37237715	7	0.852849257498372
chr1	37131495	37133651	chr1	37249622	37252088	4	0.999999995598786
chr1	37131495	37133651	chr1	37271004	37273889	3	0.999999995598786
chr1	37131495	37133651	chr1	37400636	37402819	1	0.165123878492891
chr1	37131495	37133651	chr1	37633717	37640685	2	0.000920946844061985
chr1	37131495	37133651	chr1	38861249	38863480	1	0.017635780613038
chr1	37150962	37153220	chr1	37173418	37176513	1	0.999999995598786
chr1	37150962	37153220	chr1	37249622	37252088	3	0.999999995598786
chr1	37150962	37153220	chr1	37257064	37259597	1	0.999999995598786
chr1	37150962	37153220	chr1	37271004	37273889	1	0.999999995598786
chr1	37150962	37153220	chr1	37633717	37640685	1	0.0465688908982396
chr1	37173418	37176513	chr1	37233550	37237715	2	0.999999995598786
chr1	37173418	37176513	chr1	37249622	37252088	3	0.999999995598786
chr1	37173418	37176513	chr1	37271004	37273889	5	0.999999995598786
chr1	37173418	37176513	chr1	37400636	37402819	3	0.0025996479427074
chr1	37173418	37176513	chr1	37633717	37640685	1	0.0554198639309229
chr1	37173418	37176513	chr1	37652972	37656288	1	0.0493116538041468
chr1	37173418	37176513	chr1	37674257	37679975	3	1.23837153808352e-05
chr1	37233550	37237715	chr1	37249622	37252088	2	0.999999995598786
chr1	37233550	37237715	chr1	37257064	37259597	1	0.999999995598786
chr1	37233550	37237715	chr1	37271004	37273889	7	0.999999995598786
chr1	37233550	37237715	chr1	37633717	37640685	1	0.0704301709185832
chr1	37233550	37237715	chr1	37674257	37679975	6	2.39678720528118e-11
chr1	37233550	37237715	chr1	38127980	38132549	1	0.0249304756599127
chr1	37233550	37237715	chr1	38766451	38771268	2	0.000119842202170139
chr1	37249622	37252088	chr1	37257064	37259597	1	0.999999995598786
chr1	37249622	37252088	chr1	37271004	37273889	2	0.999999995598786
chr1	37249622	37252088	chr1	37417566	37420614	9	3.73216834389201e-07
chr1	37249622	37252088	chr1	37633717	37640685	4	6.59981795523906e-07
chr1	37249622	37252088	chr1	37865496	37869264	2	0.000348236372039232
chr1	37249622	37252088	chr1	37899495	37904596	2	0.000313510010041514
chr1	37257064	37259597	chr1	37271004	37273889	3	0.999999995598786
chr1	37257064	37259597	chr1	37400636	37402819	12	0.0372572414321072
chr1	37257064	37259597	chr1	37417566	37420614	3	0.181118257456407
chr1	37257064	37259597	chr1	37633717	37640685	14	0
chr1	37257064	37259597	chr1	37652972	37656288	3	3.64822081955394e-05
chr1	37271004	37273889	chr1	37400636	37402819	25	1.42647720502503e-07
chr1	37271004	37273889	chr1	37417566	37420614	1	0.999999995598786
chr1	37271004	37273889	chr1	37446319	37449671	24	0
chr1	37271004	37273889	chr1	37477839	37480174	5	1.25179725156636e-05
chr1	37271004	37273889	chr1	37633717	37640685	16	0
chr1	37271004	37273889	chr1	37652972	37656288	7	6.34178689581624e-13
chr1	37271004	37273889	chr1	37674257	37679975	8	0
chr1	37271004	37273889	chr1	37996621	38000223	3	2.49557327849237e-06
chr1	37271004	37273889	chr1	38306191	38309101	1	0.0213385937783853
chr1	37400636	37402819	chr1	37417566	37420614	19	0.237285010275151
chr1	37400636	37402819	chr1	37446319	37449671	14	0.320949316130118
chr1	37400636	37402819	chr1	37633717	37640685	10	4.66409501388448e-14
chr1	37400636	37402819	chr1	37652972	37656288	14	0
chr1	37400636	37402819	chr1	37674257	37679975	2	0.010447545687399
chr1	37400636	37402819	chr1	37865496	37869264	1	0.0528226626528803
chr1	37400636	37402819	chr1	38251610	38254055	1	0.0292395544501138
chr1	37417566	37420614	chr1	37446319	37449671	7	0.999999995598786
chr1	37417566	37420614	chr1	37633717	37640685	3	0.00253629570771576
chr1	37417566	37420614	chr1	37652972	37656288	7	1.84302626145346e-09
chr1	37417566	37420614	chr1	37707353	37709778	1	0.134818503807127
chr1	37417566	37420614	chr1	37984490	37987024	1	0.0358913912839766
chr1	37446319	37449671	chr1	37477839	37480174	3	0.999999995598786
chr1	37446319	37449671	chr1	37633717	37640685	31	0
chr1	37446319	37449671	chr1	37652972	37656288	12	0
chr1	37446319	37449671	chr1	37674257	37679975	1	0.219342297385964
chr1	37446319	37449671	chr1	37707353	37709778	2	0.0147498953845343
chr1	37446319	37449671	chr1	37865496	37869264	1	0.0613606132650553
chr1	37446319	37449671	chr1	37899495	37904596	2	0.00131480918272555
chr1	37446319	37449671	chr1	37964594	37967067	1	0.0451653903989529
chr1	37446319	37449671	chr1	37996621	38000223	2	0.000816367710295829
chr1	37446319	37449671	chr1	38306191	38309101	3	1.8634140251104e-06
chr1	37477839	37480174	chr1	37633717	37640685	10	3.18033928526793e-05
chr1	37477839	37480174	chr1	37899495	37904596	1	0.0591279888876341
chr1	37477839	37480174	chr1	37964594	37967067	1	0.0478899529033736
chr1	37477839	37480174	chr1	37996621	38000223	3	1.19080849705125e-05
chr1	37633717	37640685	chr1	37652972	37656288	37	1.07548507237692e-07
chr1	37633717	37640685	chr1	37674257	37679975	29	2.71946413912531e-06
chr1	37633717	37640685	chr1	37865496	37869264	8	6.07189121508787e-11
chr1	37633717	37640685	chr1	37996621	38000223	4	2.00008847084842e-06
chr1	37633717	37640685	chr1	38127980	38132549	2	0.000953517062074661
chr1	37633717	37640685	chr1	38389702	38394248	1	0.0269025538654002
chr1	37633717	37640685	chr1	39526293	39531872	2	8.85145761217269e-05
chr1	37633717	37640685	chr1	39613826	39616300	1	0.0161997205108673
chr1	37652972	37656288	chr1	37674257	37679975	36	2.73553670832181e-08
chr1	37652972	37656288	chr1	37707353	37709778	1	0.999999995598786
chr1	37652972	37656288	chr1	37865496	37869264	2	0.0295532124430387
chr1	37652972	37656288	chr1	37899495	37904596	3	0.000697207384669984
chr1	37652972	37656288	chr1	37930352	37933369	2	0.00822406312944113
chr1	37652972	37656288	chr1	37964594	37967067	8	1.97365392388585e-13
chr1	37652972	37656288	chr1	37984490	37987024	4	2.09501537261943e-06
chr1	37652972	37656288	chr1	37996621	38000223	1	0.0933145475074929
chr1	37652972	37656288	chr1	38184223	38186798	2	0.000619942021200974
chr1	37652972	37656288	chr1	38604462	38607403	2	0.000191562329671404
chr1	37652972	37656288	chr1	38999793	39002741	3	7.21306895743165e-07
chr1	37652972	37656288	chr1	39338906	39346471	2	0.00011421899752015
chr1	37674257	37679975	chr1	37707353	37709778	11	0.747001886643059
chr1	37674257	37679975	chr1	37865496	37869264	29	0
chr1	37674257	37679975	chr1	37899495	37904596	5	3.46382178528472e-06
chr1	37674257	37679975	chr1	37964594	37967067	2	0.00763578233388724
chr1	37674257	37679975	chr1	37984490	37987024	10	0
chr1	37674257	37679975	chr1	37996621	38000223	7	1.85368027626881e-11
chr1	37674257	37679975	chr1	38306191	38309101	3	3.05450807172294e-06
chr1	37674257	37679975	chr1	39252066	39255078	2	0.000154420605531797
chr1	37674257	37679975	chr1	39338906	39346471	3	5.25298836468275e-07
chr1	37707353	37709778	chr1	37865496	37869264	2	0.620375541371573
chr1	37707353	37709778	chr1	37899495	37904596	1	0.380313655397574
chr1	37707353	37709778	chr1	38201038	38204322	1	0.0463577884994841
chr1	37865496	37869264	chr1	37899495	37904596	20	0.00764717499528303
chr1	37865496	37869264	chr1	37930352	37933369	1	0.999999995598786
chr1	37865496	37869264	chr1	37984490	37987024	2	0.999999995598786
chr1	37865496	37869264	chr1	37996621	38000223	10	0.191827446552389
chr1	37865496	37869264	chr1	38201038	38204322	1	0.0878206965812373
chr1	37899495	37904596	chr1	37930352	37933369	4	0.999999995598786
chr1	37899495	37904596	chr1	37964594	37967067	13	0.150115297682123
chr1	37899495	37904596	chr1	37984490	37987024	30	2.62901372087961e-09
chr1	37899495	37904596	chr1	37996621	38000223	7	0.876454893132362
chr1	37899495	37904596	chr1	38127980	38132549	3	0.00150898321026195
chr1	37899495	37904596	chr1	38855167	38858042	3	1.5526360566634e-06
chr1	37899495	37904596	chr1	39209481	39212487	4	2.29001308741735e-09
chr1	37930352	37933369	chr1	37964594	37967067	10	0.838016266758835
chr1	37930352	37933369	chr1	37984490	37987024	16	0.0311109195003279
chr1	37930352	37933369	chr1	37996621	38000223	3	0.999999995598786
chr1	37930352	37933369	chr1	38051107	38053638	1	0.999999995598786
chr1	37930352	37933369	chr1	38306191	38309101	1	0.0754744564354883
chr1	37930352	37933369	chr1	38786386	38788775	1	0.0252977889572888
chr1	37964594	37967067	chr1	37984490	37987024	21	0.0345378964365844
chr1	37964594	37967067	chr1	37996621	38000223	14	0.519581781670007
chr1	37964594	37967067	chr1	38389702	38394248	2	0.00175937751301515
chr1	37964594	37967067	chr1	38604462	38607403	3	3.16182030756479e-06
chr1	37984490	37987024	chr1	37996621	38000223	79	0
chr1	37984490	37987024	chr1	38051107	38053638	3	0.999999995598786
chr1	37984490	37987024	chr1	38127980	38132549	2	0.999999995598786
chr1	37984490	37987024	chr1	38201038	38204322	1	0.242451665491789
chr1	37984490	37987024	chr1	38567544	38571207	4	2.99178005855866e-08
chr1	37984490	37987024	chr1	38638501	38640859	3	2.75003824730063e-06
chr1	37984490	37987024	chr1	38786386	38788775	1	0.0263365997721983
chr1	37984490	37987024	chr1	38855167	38858042	4	9.47122680651561e-09
chr1	37984490	37987024	chr1	38933720	38939396	4	5.37025749522329e-09
chr1	37984490	37987024	chr1	39613826	39616300	2	0.000113550492221773
chr1	37996621	38000223	chr1	38051107	38053638	2	0.999999995598786
chr1	37996621	38000223	chr1	38127980	38132549	7	0.739867650063509
chr1	37996621	38000223	chr1	38184223	38186798	1	0.445676534501851
chr1	37996621	38000223	chr1	38201038	38204322	1	0.321843846690458
chr1	37996621	38000223	chr1	38306191	38309101	2	0.00731138404700423
chr1	37996621	38000223	chr1	38604462	38607403	2	0.000492110155460327
chr1	37996621	38000223	chr1	38653962	38656499	2	0.000495662491787799
chr1	37996621	38000223	chr1	38766451	38771268	5	5.05830114309091e-11
chr1	37996621	38000223	chr1	38833955	38836922	1	0.0272504802211834
chr1	37996621	38000223	chr1	38861249	38863480	3	2.19259723112525e-06
chr1	37996621	38000223	chr1	39252066	39255078	3	1.394172533883e-06
chr1	38051107	38053638	chr1	38201038	38204322	1	0.999999995598786
chr1	38127980	38132549	chr1	38184223	38186798	2	0.999999995598786
chr1	38127980	38132549	chr1	38201038	38204322	3	0.999999995598786
chr1	38127980	38132549	chr1	38251610	38254055	2	0.999999995598786
chr1	38127980	38132549	chr1	38653962	38656499	1	0.0442241029309773
chr1	38127980	38132549	chr1	38797083	38800713	1	0.0285184262523585
chr1	38127980	38132549	chr1	39503244	39506149	1	0.0180833842552155
chr1	38184223	38186798	chr1	38201038	38204322	21	0.0267763741746397
chr1	38184223	38186798	chr1	38251610	38254055	2	0.999999995598786
chr1	38184223	38186798	chr1	38306191	38309101	5	0.987630707429813
chr1	38184223	38186798	chr1	38389702	38394248	3	0.0037990332150583
chr1	38184223	38186798	chr1	38567544	38571207	4	7.31429896382089e-07
chr1	38184223	38186798	chr1	38638501	38640859	5	1.95202661111878e-09
chr1	38184223	38186798	chr1	38653962	38656499	2	0.00118885041885657
chr1	38184223	38186798	chr1	38718786	38721977	4	5.17099671801055e-08
chr1	38184223	38186798	chr1	38766451	38771268	28	0
chr1	38184223	38186798	chr1	38797083	38800713	2	0.000373070478396799
chr1	38184223	38186798	chr1	38855167	38858042	4	1.9854522121867e-08
chr1	38201038	38204322	chr1	38251610	38254055	7	0.999999995598786
chr1	38201038	38204322	chr1	38306191	38309101	3	0.999999995598786
chr1	38201038	38204322	chr1	38567544	38571207	2	0.00261895860149937
chr1	38201038	38204322	chr1	38638501	38640859	1	0.0558281616776642
chr1	38201038	38204322	chr1	38766451	38771268	14	0
chr1	38201038	38204322	chr1	38786386	38788775	3	4.97888314818501e-06
chr1	38201038	38204322	chr1	38855167	38858042	4	2.08310698881387e-08
chr1	38201038	38204322	chr1	39216378	39218914	4	3.80930482800625e-09
chr1	38201038	38204322	chr1	39909715	39912766	1	0.0160160003168573
chr1	38201038	38204322	chr1	39999932	40003809	1	0.0166966115138498
chr1	38251610	38254055	chr1	38306191	38309101	3	0.999999995598786
chr1	38251610	38254055	chr1	38389702	38394248	3	0.999999995598786
chr1	38251610	38254055	chr1	38766451	38771268	4	1.06946024222947e-07
chr1	38251610	38254055	chr1	38786386	38788775	3	1.38268804917404e-05
chr1	38251610	38254055	chr1	39338906	39346471	1	0.0249662493290324
chr1	38306191	38309101	chr1	38389702	38394248	7	0.893023382573456
chr1	38306191	38309101	chr1	38638501	38640859	1	0.0978771851508982
chr1	38306191	38309101	chr1	38718786	38721977	2	0.00168756369807411
chr1	38306191	38309101	chr1	38786386	38788775	3	1.93636236987883e-05
chr1	38306191	38309101	chr1	38797083	38800713	3	1.32440209873935e-05
chr1	38306191	38309101	chr1	39526293	39531872	1	0.0193905926068588
chr1	38389702	38394248	chr1	38567544	38571207	2	0.133772402522068
chr1	38389702	38394248	chr1	38604462	38607403	6	4.31129991932439e-07
chr1	38389702	38394248	chr1	38766451	38771268	19	0
chr1	38389702	38394248	chr1	38786386	38788775	2	0.00251655653704219
chr1	38389702	38394248	chr1	38797083	38800713	2	0.00192761010271697
chr1	38389702	38394248	chr1	38833955	38836922	2	0.0014609846107119
chr1	38389702	38394248	chr1	38861249	38863480	1	0.0518942488039732
chr1	38389702	38394248	chr1	38933720	38939396	2	0.000664162027458018
chr1	38567544	38571207	chr1	38604462	38607403	2	0.999999995598786
chr1	38567544	38571207	chr1	38638501	38640859	7	0.925061496878622
chr1	38567544	38571207	chr1	38653962	38656499	1	0.999999995598786
chr1	38604462	38607403	chr1	38638501	38640859	3	0.999999995598786
chr1	38604462	38607403	chr1	38718786	38721977	4	0.999999995598786
chr1	38604462	38607403	chr1	38766451	38771268	1	0.831411938943136
chr1	38604462	38607403	chr1	38797083	38800713	4	0.000697166508199048
chr1	38604462	38607403	chr1	38833955	38836922	1	0.217011550913284
chr1	38604462	38607403	chr1	38855167	38858042	1	0.186675407844667
chr1	38604462	38607403	chr1	39338906	39346471	2	0.00032713120682624
chr1	38638501	38640859	chr1	38718786	38721977	5	0.999999995598786
chr1	38638501	38640859	chr1	38766451	38771268	7	0.547246282512301
chr1	38638501	38640859	chr1	38786386	38788775	11	0.0952829982995641
chr1	38638501	38640859	chr1	38797083	38800713	2	0.587630079716193
chr1	38638501	38640859	chr1	38999793	39002741	1	0.0874165038663456
chr1	38638501	38640859	chr1	39338906	39346471	3	3.01764094125047e-06
chr1	38653962	38656499	chr1	38766451	38771268	3	0.999999995598786
chr1	38653962	38656499	chr1	38861249	38863480	2	0.0455205871326038
chr1	38653962	38656499	chr1	38933720	38939396	4	1.38556450332604e-05
chr1	38653962	38656499	chr1	39338906	39346471	1	0.0319562719600277
chr1	38718786	38721977	chr1	38766451	38771268	2	0.999999995598786
chr1	38718786	38721977	chr1	38786386	38788775	6	0.999999995598786
chr1	38718786	38721977	chr1	38855167	38858042	2	0.999999995598786
chr1	38766451	38771268	chr1	38786386	38788775	8	0.999999995598786
chr1	38766451	38771268	chr1	38797083	38800713	11	0.642893869672568
chr1	38766451	38771268	chr1	38855167	38858042	4	0.999999995598786
chr1	38766451	38771268	chr1	38861249	38863480	1	0.999999995598786
chr1	38766451	38771268	chr1	38933720	38939396	4	0.0142278733561428
chr1	38766451	38771268	chr1	38999793	39002741	4	7.52980839297297e-05
chr1	38766451	38771268	chr1	39209481	39212487	3	1.98699110974019e-05
chr1	38766451	38771268	chr1	39338906	39346471	7	5.24022112740134e-15
chr1	38766451	38771268	chr1	39427317	39433405	1	0.0275895565643649
chr1	38766451	38771268	chr1	39495984	39500085	1	0.026479537949088
chr1	38766451	38771268	chr1	39526293	39531872	1	0.0249108953705367
chr1	38786386	38788775	chr1	38797083	38800713	9	0.999999995598786
chr1	38786386	38788775	chr1	38855167	38858042	3	0.999999995598786
chr1	38786386	38788775	chr1	38861249	38863480	5	0.999999995598786
chr1	38786386	38788775	chr1	38933720	38939396	9	0.275466291687821
chr1	38786386	38788775	chr1	39228911	39231379	3	2.52338150101953e-05
chr1	38786386	38788775	chr1	39759916	39763162	1	0.0236895077363498
chr1	38786386	38788775	chr1	40094439	40098103	2	0.000140170791321527
chr1	38797083	38800713	chr1	38833955	38836922	5	0.999999995598786
chr1	38797083	38800713	chr1	38855167	38858042	8	0.968403113432223
chr1	38797083	38800713	chr1	38861249	38863480	1	0.999999995598786
chr1	38797083	38800713	chr1	38933720	38939396	9	0.233571691359793
chr1	38797083	38800713	chr1	38999793	39002741	6	1.773966738821e-06
chr1	38797083	38800713	chr1	39209481	39212487	3	3.30829733755861e-05
chr1	38797083	38800713	chr1	39338906	39346471	2	0.000714724818297114
chr1	38797083	38800713	chr1	39427317	39433405	1	0.0293687733853242
chr1	38797083	38800713	chr1	39435862	39438605	2	0.000343090261799008
chr1	38833955	38836922	chr1	38855167	38858042	10	0.999999995598786
chr1	38833955	38836922	chr1	38861249	38863480	4	0.999999995598786
chr1	38833955	38836922	chr1	38933720	38939396	4	0.999999995598786
chr1	38833955	38836922	chr1	39351725	39354212	3	9.62152871978669e-06
chr1	38833955	38836922	chr1	39503244	39506149	1	0.0275895565643649
chr1	38833955	38836922	chr1	39649643	39652402	5	3.33815992484581e-11
chr1	38855167	38858042	chr1	38861249	38863480	31	0.00634943797154094
chr1	38855167	38858042	chr1	38933720	38939396	21	0.000757039419994254
chr1	38855167	38858042	chr1	38999793	39002741	2	0.999999995598786
chr1	38855167	38858042	chr1	39209481	39212487	1	0.0907300715827264
chr1	38855167	38858042	chr1	39521271	39523673	7	0
chr1	38861249	38863480	chr1	38933720	38939396	26	2.82150099028056e-06
chr1	38861249	38863480	chr1	38999793	39002741	5	0.999999995598786
chr1	38861249	38863480	chr1	39009560	39012167	2	0.999999995598786
chr1	38861249	38863480	chr1	39205977	39208308	3	0.00010902623502079
chr1	38861249	38863480	chr1	39252066	39255078	13	0
chr1	38861249	38863480	chr1	39391236	39393867	2	0.000796311288731809
chr1	38861249	38863480	chr1	39435862	39438605	2	0.000509423257181165
chr1	38933720	38939396	chr1	38999793	39002741	5	0.999999995598786
chr1	38933720	38939396	chr1	39009560	39012167	4	0.999999995598786
chr1	38933720	38939396	chr1	39205977	39208308	2	0.0106186354479487
chr1	38933720	38939396	chr1	39209481	39212487	6	7.19872188302823e-09
chr1	38933720	38939396	chr1	39228911	39231379	1	0.118623857248264
chr1	38933720	38939396	chr1	39351725	39354212	1	0.0625181045974644
chr1	38933720	38939396	chr1	39427317	39433405	1	0.0459943851779762
chr1	38933720	38939396	chr1	39435862	39438605	5	7.85157348837232e-10
chr1	38933720	38939396	chr1	39495984	39500085	2	0.000604723962611766
chr1	38933720	38939396	chr1	39640518	39642953	4	1.1976416940786e-08
chr1	38933720	38939396	chr1	39759916	39763162	1	0.0248907685508477
chr1	38933720	38939396	chr1	40656612	40659265	3	4.83486615992829e-07
chr1	38999793	39002741	chr1	39009560	39012167	29	0.00189957103912819
chr1	38999793	39002741	chr1	39205977	39208308	1	0.322203247799625
chr1	38999793	39002741	chr1	39209481	39212487	16	0
chr1	38999793	39002741	chr1	39216378	39218914	8	5.14162588421106e-10
chr1	38999793	39002741	chr1	39228911	39231379	14	0
chr1	38999793	39002741	chr1	39252066	39255078	14	0
chr1	38999793	39002741	chr1	39338906	39346471	12	0
chr1	38999793	39002741	chr1	39351725	39354212	8	4.66409501388448e-14
chr1	38999793	39002741	chr1	39360876	39364159	21	0
chr1	38999793	39002741	chr1	39391236	39393867	8	1.49078223450105e-14
chr1	38999793	39002741	chr1	39427317	39433405	14	0
chr1	38999793	39002741	chr1	39495984	39500085	4	1.83195658438158e-07
chr1	38999793	39002741	chr1	39503244	39506149	2	0.00087123219916379
chr1	38999793	39002741	chr1	39521271	39523673	4	7.66637248489761e-08
chr1	38999793	39002741	chr1	39526293	39531872	16	0
chr1	39009560	39012167	chr1	39209481	39212487	7	4.97600824604671e-08
chr1	39009560	39012167	chr1	39216378	39218914	3	0.00324088785461773
chr1	39009560	39012167	chr1	39228911	39231379	10	8.09651911031326e-14
chr1	39009560	39012167	chr1	39252066	39255078	6	7.29265300522402e-08
chr1	39009560	39012167	chr1	39338906	39346471	16	0
chr1	39009560	39012167	chr1	39351725	39354212	5	2.33370764401448e-08
chr1	39009560	39012167	chr1	39360876	39364159	4	1.29495470890251e-06
chr1	39009560	39012167	chr1	39391236	39393867	10	0
chr1	39009560	39012167	chr1	39495984	39500085	1	0.0450224770503185
chr1	39009560	39012167	chr1	39503244	39506149	2	0.000817344129945009
chr1	39009560	39012167	chr1	39526293	39531872	1	0.0398144756771189
chr1	39205977	39208308	chr1	39228911	39231379	1	0.999999995598786
chr1	39205977	39208308	chr1	39252066	39255078	2	0.999999995598786
chr1	39205977	39208308	chr1	39338906	39346471	4	0.999999995598786
chr1	39205977	39208308	chr1	39351725	39354212	2	0.999999995598786
chr1	39205977	39208308	chr1	39391236	39393867	6	1.48765022435835e-05
chr1	39205977	39208308	chr1	39427317	39433405	1	0.234783619003206
chr1	39205977	39208308	chr1	39495984	39500085	2	0.00797015520887738
chr1	39205977	39208308	chr1	39526293	39531872	1	0.0967357771684802
chr1	39209481	39212487	chr1	39216378	39218914	12	0.999999995598786
chr1	39209481	39212487	chr1	39228911	39231379	3	0.999999995598786
chr1	39209481	39212487	chr1	39252066	39255078	3	0.999999995598786
chr1	39209481	39212487	chr1	39338906	39346471	16	0.00332043980139851
chr1	39209481	39212487	chr1	39391236	39393867	3	0.0201787098123445
chr1	39209481	39212487	chr1	39427317	39433405	1	0.242267534030824
chr1	39209481	39212487	chr1	39503244	39506149	1	0.114814364722536
chr1	39209481	39212487	chr1	39526293	39531872	6	7.42593261438571e-10
chr1	39216378	39218914	chr1	39228911	39231379	7	0.999999995598786
chr1	39216378	39218914	chr1	39252066	39255078	7	0.999999995598786
chr1	39216378	39218914	chr1	39338906	39346471	11	0.118209104021932
chr1	39216378	39218914	chr1	39391236	39393867	1	0.578409284012803
chr1	39216378	39218914	chr1	39427317	39433405	2	0.0313225862788307
chr1	39216378	39218914	chr1	39495984	39500085	7	9.41751022275138e-11
chr1	39216378	39218914	chr1	39526293	39531872	2	0.00484703283588977
chr1	39216378	39218914	chr1	40464204	40467090	1	0.0187173819374181
chr1	39228911	39231379	chr1	39252066	39255078	13	0.835274803587926
chr1	39228911	39231379	chr1	39338906	39346471	15	0.0113738994900834
chr1	39228911	39231379	chr1	39427317	39433405	1	0.316735402329461
chr1	39228911	39231379	chr1	39503244	39506149	1	0.132237578058352
chr1	39228911	39231379	chr1	39526293	39531872	6	1.63818538498073e-09
chr1	39252066	39255078	chr1	39338906	39346471	13	0.222397979927244
chr1	39252066	39255078	chr1	39351725	39354212	6	0.999999995598786
chr1	39252066	39255078	chr1	39427317	39433405	7	1.34153166431681e-05
chr1	39252066	39255078	chr1	39503244	39506149	5	1.65971076203677e-06
chr1	39252066	39255078	chr1	39526293	39531872	4	1.89604608997591e-05
chr1	39252066	39255078	chr1	39679246	39681669	2	0.00206400440768708
chr1	39252066	39255078	chr1	39759916	39763162	2	0.00116790418925622
chr1	39338906	39346471	chr1	39351725	39354212	56	7.24995839553608e-14
chr1	39338906	39346471	chr1	39360876	39364159	1	0.999999995598786
chr1	39338906	39346471	chr1	39391236	39393867	19	0.0247543736280788
chr1	39338906	39346471	chr1	39427317	39433405	4	0.999999995598786
chr1	39338906	39346471	chr1	39495984	39500085	6	0.102635749649613
chr1	39338906	39346471	chr1	39503244	39506149	5	0.013188614376181
chr1	39338906	39346471	chr1	39521271	39523673	3	0.0204371903511817
chr1	39338906	39346471	chr1	39526293	39531872	9	1.87754466801106e-09
chr1	39351725	39354212	chr1	39360876	39364159	6	0.999999995598786
chr1	39351725	39354212	chr1	39391236	39393867	3	0.999999995598786
chr1	39351725	39354212	chr1	39427317	39433405	2	0.999999995598786
chr1	39351725	39354212	chr1	39495984	39500085	3	0.999999995598786
chr1	39351725	39354212	chr1	39503244	39506149	8	0.267188899518299
chr1	39351725	39354212	chr1	39521271	39523673	4	0.00945244652748761
chr1	39351725	39354212	chr1	40542970	40546661	2	0.000141428941436804
chr1	39351725	39354212	chr1	40656612	40659265	1	0.0195064804898975
chr1	39351725	39354212	chr1	40801093	40804201	2	0.000119219336112463
chr1	39360876	39364159	chr1	39391236	39393867	6	0.999999995598786
chr1	39360876	39364159	chr1	39526293	39531872	8	5.92729271410476e-06
chr1	39391236	39393867	chr1	39427317	39433405	17	0.0733033350047021
chr1	39391236	39393867	chr1	39435862	39438605	15	0.11949744404904
chr1	39391236	39393867	chr1	39495984	39500085	4	0.999999995598786
chr1	39391236	39393867	chr1	39503244	39506149	6	0.851460598785084
chr1	39391236	39393867	chr1	39521271	39523673	5	0.931626986483586
chr1	39391236	39393867	chr1	39526293	39531872	35	1.01470432663858e-14
chr1	39391236	39393867	chr1	40094439	40098103	1	0.0269086484360676
chr1	39391236	39393867	chr1	40464204	40467090	1	0.0209455666760338
chr1	39391236	39393867	chr1	40656612	40659265	1	0.0206938627229271
chr1	39427317	39433405	chr1	39435862	39438605	27	0.00853234994691419
chr1	39427317	39433405	chr1	39495984	39500085	18	0.0068531670972528
chr1	39427317	39433405	chr1	39503244	39506149	13	0.0718628450743264
chr1	39427317	39433405	chr1	39521271	39523673	12	0.0756093260860782
chr1	39427317	39433405	chr1	39526293	39531872	22	8.69883132366867e-06
chr1	39427317	39433405	chr1	39613826	39616300	6	1.32986977621858e-05
chr1	39427317	39433405	chr1	39679246	39681669	2	0.0138306689337462
chr1	39427317	39433405	chr1	40094439	40098103	1	0.0271600545971888
chr1	39435862	39438605	chr1	39495984	39500085	18	0.00844439176432099
chr1	39435862	39438605	chr1	39503244	39506149	6	0.999999995598786
chr1	39435862	39438605	chr1	39521271	39523673	3	0.999999995598786
chr1	39435862	39438605	chr1	39526293	39531872	9	0.356637947584534
chr1	39435862	39438605	chr1	39649643	39652402	2	0.0302472731857039
chr1	39435862	39438605	chr1	39909715	39912766	1	0.0467318373648846
chr1	39435862	39438605	chr1	40675794	40678474	2	0.000134918314896868
chr1	39495984	39500085	chr1	39503244	39506149	31	0.00064036323009093
chr1	39495984	39500085	chr1	39521271	39523673	3	0.999999995598786
chr1	39495984	39500085	chr1	39526293	39531872	10	0.816173532411938
chr1	39503244	39506149	chr1	39521271	39523673	8	0.999999995598786
chr1	39503244	39506149	chr1	39526293	39531872	39	4.9698947471917e-10
chr1	39503244	39506149	chr1	39613826	39616300	1	0.999999995598786
chr1	39503244	39506149	chr1	39640518	39642953	3	0.999999995598786
chr1	39503244	39506149	chr1	39679246	39681669	2	0.131430012137555
chr1	39503244	39506149	chr1	39759916	39763162	4	1.92996080432541e-05
chr1	39521271	39523673	chr1	39526293	39531872	21	0.1092054613726
chr1	39521271	39523673	chr1	39679246	39681669	2	0.638463192722058
chr1	39521271	39523673	chr1	40289545	40291988	3	1.64070935894348e-06
chr1	39526293	39531872	chr1	39613826	39616300	4	0.999999995598786
chr1	39526293	39531872	chr1	39640518	39642953	2	0.999999995598786
chr1	39526293	39531872	chr1	39649643	39652402	3	0.999999995598786
chr1	39526293	39531872	chr1	39679246	39681669	14	0.00350146277324444
chr1	39526293	39531872	chr1	39759916	39763162	4	5.51054469969326e-05
chr1	39526293	39531872	chr1	39922204	39925451	6	5.3127311388822e-11
chr1	39526293	39531872	chr1	39935337	39938291	2	0.00198766101469657
chr1	39526293	39531872	chr1	39948637	39951728	2	0.00148973169713105
chr1	39526293	39531872	chr1	39999932	40003809	4	1.68025808044036e-07
chr1	39526293	39531872	chr1	40094439	40098103	1	0.0337019322915769
chr1	39526293	39531872	chr1	40377733	40381262	1	0.0237460992447028
chr1	39526293	39531872	chr1	40617199	40623458	1	0.0203973365753406
chr1	39613826	39616300	chr1	39640518	39642953	8	0.999999995598786
chr1	39613826	39616300	chr1	39649643	39652402	15	0.173747491720371
chr1	39613826	39616300	chr1	39679246	39681669	8	0.779667469702285
chr1	39613826	39616300	chr1	39759916	39763162	2	0.999999995598786
chr1	39613826	39616300	chr1	39909715	39912766	1	0.112418087057174
chr1	39613826	39616300	chr1	39922204	39925451	3	0.000183333251299196
chr1	39613826	39616300	chr1	39948637	39951728	1	0.088807243922937
chr1	39613826	39616300	chr1	39999932	40003809	5	1.42324311658157e-08
chr1	39613826	39616300	chr1	40094439	40098103	8	0
chr1	39613826	39616300	chr1	41385503	41389219	1	0.0196323854666776
chr1	39640518	39642953	chr1	39649643	39652402	4	0.999999995598786
chr1	39640518	39642953	chr1	39679246	39681669	3	0.999999995598786
chr1	39640518	39642953	chr1	39935337	39938291	2	0.00763948665592796
chr1	39640518	39642953	chr1	39948637	39951728	1	0.103723421940224
chr1	39640518	39642953	chr1	40656612	40659265	2	0.000185878327507789
chr1	39649643	39652402	chr1	39909715	39912766	1	0.149511725570847
chr1	39649643	39652402	chr1	39935337	39938291	2	0.00934070566136655
chr1	39649643	39652402	chr1	40094439	40098103	3	1.85103315434445e-05
chr1	39649643	39652402	chr1	40656612	40659265	1	0.0223076413000891
chr1	39649643	39652402	chr1	40796021	40798718	2	0.000186779513705458
chr1	39679246	39681669	chr1	39759916	39763162	1	0.999999995598786
chr1	39679246	39681669	chr1	39935337	39938291	8	1.13855759359511e-11
chr1	39679246	39681669	chr1	39948637	39951728	2	0.009214650854062
chr1	39679246	39681669	chr1	39999932	40003809	2	0.00491557900236214
chr1	39679246	39681669	chr1	40113823	40117980	3	2.22341064300877e-05
chr1	39679246	39681669	chr1	40292514	40296242	2	0.000397991340497806
chr1	39679246	39681669	chr1	40377733	40381262	1	0.0273172093018785
chr1	39679246	39681669	chr1	40464204	40467090	1	0.0244039692631289
chr1	39759916	39763162	chr1	39909715	39912766	1	0.999999995598786
chr1	39759916	39763162	chr1	39922204	39925451	6	0.00190692691606975
chr1	39759916	39763162	chr1	39935337	39938291	8	9.33950416594381e-07
chr1	39759916	39763162	chr1	39948637	39951728	5	7.42416012992238e-05
chr1	39759916	39763162	chr1	39999932	40003809	2	0.0194489311447519
chr1	39759916	39763162	chr1	40094439	40098103	2	0.00359931534792508
chr1	39759916	39763162	chr1	40656612	40659265	4	6.87865418859307e-09
chr1	39909715	39912766	chr1	39922204	39925451	2	0.999999995598786
chr1	39909715	39912766	chr1	39935337	39938291	4	0.999999995598786
chr1	39909715	39912766	chr1	39948637	39951728	1	0.999999995598786
chr1	39909715	39912766	chr1	39999932	40003809	2	0.999999995598786
chr1	39909715	39912766	chr1	40801093	40804201	3	1.21061812198901e-06
chr1	39922204	39925451	chr1	39935337	39938291	9	0.999999995598786
chr1	39922204	39925451	chr1	39948637	39951728	4	0.999999995598786
chr1	39922204	39925451	chr1	40377733	40381262	1	0.0526370053154525
chr1	39922204	39925451	chr1	40578714	40581685	3	2.59483744722357e-06
chr1	39922204	39925451	chr1	40675794	40678474	2	0.000253254498577747
chr1	39935337	39938291	chr1	39948637	39951728	22	0.0485516837567407
chr1	39935337	39938291	chr1	39999932	40003809	2	0.999999995598786
chr1	39935337	39938291	chr1	40377733	40381262	2	0.00176506335390133
chr1	39948637	39951728	chr1	40094439	40098103	3	0.999999995598786
chr1	39948637	39951728	chr1	40656612	40659265	2	0.000281075999253941
chr1	39999932	40003809	chr1	40113823	40117980	1	0.999999995598786
chr1	39999932	40003809	chr1	40377733	40381262	4	1.27837204385661e-06
chr1	39999932	40003809	chr1	40542970	40546661	2	0.00062372580534227
chr1	39999932	40003809	chr1	40767271	40769706	1	0.031330819109828
chr1	40094439	40098103	chr1	40113823	40117980	5	0.999999995598786
chr1	40094439	40098103	chr1	40292514	40296242	5	3.09709062029345e-05
chr1	40094439	40098103	chr1	40377733	40381262	5	1.93498184822375e-07
chr1	40094439	40098103	chr1	40464204	40467090	1	0.0734870708878456
chr1	40094439	40098103	chr1	40542970	40546661	2	0.00117420345872298
chr1	40094439	40098103	chr1	40675794	40678474	3	4.00474150701215e-06
chr1	40094439	40098103	chr1	40767271	40769706	6	3.86271781229816e-13
chr1	40094439	40098103	chr1	40796021	40798718	6	2.03264172626623e-13
chr1	40113823	40117980	chr1	40289545	40291988	6	6.7121456016104e-05
chr1	40113823	40117980	chr1	40292514	40296242	1	0.531562616078908
chr1	40113823	40117980	chr1	40355599	40358145	6	4.03466680986879e-08
chr1	40113823	40117980	chr1	40377733	40381262	17	0
chr1	40113823	40117980	chr1	40536545	40538682	2	0.00183049157192772
chr1	40113823	40117980	chr1	40542970	40546661	9	0
chr1	40113823	40117980	chr1	40656612	40659265	5	4.092911637479e-10
chr1	40113823	40117980	chr1	40843683	40845927	1	0.0272087987409555
chr1	40289545	40291988	chr1	40377733	40381262	5	0.999999995598786
chr1	40289545	40291988	chr1	40767271	40769706	1	0.0561010467658464
chr1	40289545	40291988	chr1	40801093	40804201	2	0.000739387385729229
chr1	40292514	40296242	chr1	40355599	40358145	6	0.999999995598786
chr1	40292514	40296242	chr1	40377733	40381262	2	0.999999995598786
chr1	40292514	40296242	chr1	40464204	40467090	2	0.188005423072954
chr1	40355599	40358145	chr1	40377733	40381262	4	0.999999995598786
chr1	40355599	40358145	chr1	40536545	40538682	4	0.00272584920220715
chr1	40355599	40358145	chr1	40542970	40546661	1	0.392855938086274
chr1	40355599	40358145	chr1	40617199	40623458	4	1.7585050810154e-05
chr1	40377733	40381262	chr1	40464204	40467090	5	0.999999995598786
chr1	40377733	40381262	chr1	40536545	40538682	8	0.00149496538490506
chr1	40377733	40381262	chr1	40542970	40546661	9	1.32501073258722e-06
chr1	40377733	40381262	chr1	40656612	40659265	13	0
chr1	40377733	40381262	chr1	40675794	40678474	1	0.115082569407784
chr1	40377733	40381262	chr1	40767271	40769706	6	2.99058418691603e-10
chr1	40377733	40381262	chr1	40796021	40798718	2	0.00211520595543017
chr1	40464204	40467090	chr1	40578714	40581685	3	0.999999995598786
chr1	40464204	40467090	chr1	40656612	40659265	4	0.000672418388338327
chr1	40464204	40467090	chr1	40843683	40845927	1	0.0710778878890766
chr1	40536545	40538682	chr1	40542970	40546661	11	0.999999995598786
chr1	40536545	40538682	chr1	40656612	40659265	1	0.999999995598786
chr1	40536545	40538682	chr1	40796021	40798718	3	0.000863560970158171
chr1	40542970	40546661	chr1	40675794	40678474	4	0.999999995598786
chr1	40542970	40546661	chr1	40801093	40804201	5	5.37027794843391e-07
chr1	40578714	40581685	chr1	40656612	40659265	3	0.999999995598786
chr1	40578714	40581685	chr1	40767271	40769706	5	0.000213932507339002
chr1	40617199	40623458	chr1	40656612	40659265	2	0.999999995598786
chr1	40617199	40623458	chr1	40675794	40678474	2	0.999999995598786
chr1	40617199	40623458	chr1	40767271	40769706	2	0.999999995598786
chr1	40617199	40623458	chr1	40801093	40804201	6	1.56823379136679e-05
chr1	40617199	40623458	chr1	40883278	40889381	3	0.000397448108054257
chr1	40656612	40659265	chr1	40675794	40678474	7	0.999999995598786
chr1	40656612	40659265	chr1	40767271	40769706	16	0.0221269656334945
chr1	40656612	40659265	chr1	40801093	40804201	5	0.907730113494824
chr1	40656612	40659265	chr1	40843683	40845927	1	0.438429562388376
chr1	40656612	40659265	chr1	41056765	41060181	4	7.72495394201443e-07
chr1	40656612	40659265	chr1	41385503	41389219	10	0
chr1	40675794	40678474	chr1	40767271	40769706	1	0.999999995598786
chr1	40675794	40678474	chr1	40801093	40804201	6	0.73293649400592
chr1	40675794	40678474	chr1	40843683	40845927	3	0.0642506411623765
chr1	40675794	40678474	chr1	42513277	42516690	3	3.43380213757315e-07
chr1	40767271	40769706	chr1	40796021	40798718	1	0.999999995598786
chr1	40767271	40769706	chr1	40801093	40804201	1	0.999999995598786
chr1	40767271	40769706	chr1	40843683	40845927	2	0.999999995598786
chr1	40767271	40769706	chr1	40883278	40889381	5	0.999999995598786
chr1	40767271	40769706	chr1	40999861	41002920	2	0.0294072333571361
chr1	40796021	40798718	chr1	40801093	40804201	12	0.999999995598786
chr1	40796021	40798718	chr1	40843683	40845927	10	0.816386321801075
chr1	40796021	40798718	chr1	40883278	40889381	2	0.999999995598786
chr1	40796021	40798718	chr1	40999861	41002920	2	0.0610529636927802
chr1	40796021	40798718	chr1	41262951	41265398	6	1.5908348680558e-11
chr1	40801093	40804201	chr1	40843683	40845927	13	0.268349529687045
chr1	40801093	40804201	chr1	40883278	40889381	5	0.999999995598786
chr1	40801093	40804201	chr1	41056765	41060181	3	0.000637278360671339
chr1	40801093	40804201	chr1	42713454	42719895	1	0.0158204349062194
chr1	40843683	40845927	chr1	40883278	40889381	8	0.933969025119957
chr1	40883278	40889381	chr1	40999861	41002920	11	0.121877271910388
chr1	40883278	40889381	chr1	41056765	41060181	3	0.0372658979050419
chr1	40883278	40889381	chr1	41151589	41153805	4	1.34257472319826e-05
chr1	40883278	40889381	chr1	41262951	41265398	5	8.91145814882457e-09
chr1	40883278	40889381	chr1	41273649	41276672	3	4.04867810468673e-05
chr1	40883278	40889381	chr1	42159723	42163435	2	0.000131138796322209
chr1	40883278	40889381	chr1	42713454	42719895	3	3.45567847947013e-07
chr1	40883278	40889381	chr1	42855076	42857663	2	8.24957928399216e-05
chr1	40999861	41002920	chr1	41151589	41153805	6	0.784412345662871
chr1	40999861	41002920	chr1	41273649	41276672	1	0.158124084520758
chr1	40999861	41002920	chr1	42683385	42685926	1	0.0181652212301417
chr1	40999861	41002920	chr1	42778624	42781015	1	0.0180638051272017
chr1	41056765	41060181	chr1	42713454	42719895	4	1.9174995948692e-09
chr1	41151589	41153805	chr1	41262951	41265398	11	0.0962731597144136
chr1	41151589	41153805	chr1	41809269	41811832	2	0.000318840020798719
chr1	41151589	41153805	chr1	42778624	42781015	2	0.000105140605822037
chr1	41151589	41153805	chr1	43050326	43053174	4	1.01795532777068e-09
chr1	41151589	41153805	chr1	43141854	43144690	3	3.40318660096977e-07
chr1	41262951	41265398	chr1	41273649	41276672	12	0.999999995598786
chr1	41262951	41265398	chr1	41385503	41389219	4	0.999999995598786
chr1	41262951	41265398	chr1	42713454	42719895	5	5.16321376012048e-12
chr1	41273649	41276672	chr1	41385503	41389219	1	0.999999995598786
chr1	41273649	41276672	chr1	42713454	42719895	1	0.018898562870383
chr1	41273649	41276672	chr1	42787469	42789663	3	5.02653686109533e-07
chr1	41273649	41276672	chr1	42855076	42857663	4	1.60008698733976e-09
chr1	41385503	41389219	chr1	42855076	42857663	1	0.0204652563179997
chr1	41385503	41389219	chr1	43268787	43271036	3	5.89983308527426e-07
chr1	42159723	42163435	chr1	42787469	42789663	4	1.74362040293817e-08
chr1	42159723	42163435	chr1	42855076	42857663	1	0.027734218498451
chr1	42513277	42516690	chr1	42713454	42719895	3	0.00519356556770178
chr1	42683385	42685926	chr1	42689571	42692444	20	0.220999178694762
chr1	42683385	42685926	chr1	42713454	42719895	9	0.970314918211351
chr1	42683385	42685926	chr1	42778624	42781015	3	0.999999995598786
chr1	42683385	42685926	chr1	42787469	42789663	9	0.29890477009076
chr1	42683385	42685926	chr1	42855076	42857663	2	0.177858686589808
chr1	42683385	42685926	chr1	44227473	44230171	7	0
chr1	42689571	42692444	chr1	42713454	42719895	20	0.0400616193313711
chr1	42689571	42692444	chr1	42778624	42781015	3	0.999999995598786
chr1	42689571	42692444	chr1	42855076	42857663	2	0.311890346177589
chr1	42689571	42692444	chr1	43109292	43114938	4	4.45471372762174e-07
chr1	42689571	42692444	chr1	43262906	43265595	2	0.000743874807370657
chr1	42713454	42719895	chr1	42855076	42857663	4	0.999999995598786
chr1	42713454	42719895	chr1	42860477	42865341	1	0.999999995598786
chr1	42713454	42719895	chr1	42913601	42916272	2	0.0537485368527035
chr1	42713454	42719895	chr1	43109292	43114938	3	4.75804728261262e-05
chr1	42778624	42781015	chr1	42787469	42789663	1	0.999999995598786
chr1	42787469	42789663	chr1	43109292	43114938	3	0.000128487326189035
chr1	42855076	42857663	chr1	42860477	42865341	13	0.98974747010111
chr1	42855076	42857663	chr1	42913601	42916272	3	0.999999995598786
chr1	42855076	42857663	chr1	43064749	43067129	3	0.00344386946320724
chr1	42855076	42857663	chr1	43109292	43114938	5	7.31452707368851e-07
chr1	42855076	42857663	chr1	43761120	43763681	3	1.27809288978075e-06
chr1	42860477	42865341	chr1	43064749	43067129	3	0.0051396194283043
chr1	42860477	42865341	chr1	43109292	43114938	1	0.176490658672244
chr1	42860477	42865341	chr1	43262906	43265595	1	0.078474937210867
chr1	42913601	42916272	chr1	43050326	43053174	2	0.999999995598786
chr1	42913601	42916272	chr1	43064749	43067129	6	0.733683963912004
chr1	42913601	42916272	chr1	43109292	43114938	27	0
chr1	42913601	42916272	chr1	43262906	43265595	1	0.100069061055689
chr1	42913601	42916272	chr1	43510150	43512397	1	0.0353466757003449
chr1	43050326	43053174	chr1	43064749	43067129	2	0.999999995598786
chr1	43050326	43053174	chr1	43109292	43114938	11	0.38460740936787
chr1	43064749	43067129	chr1	43141854	43144690	1	0.999999995598786
chr1	43109292	43114938	chr1	43137223	43141001	30	1.29947170326143e-05
chr1	43109292	43114938	chr1	43141854	43144690	18	0.0604698108762424
chr1	43109292	43114938	chr1	43262906	43265595	11	0.139760819107824
chr1	43109292	43114938	chr1	43268787	43271036	13	1.95545145842349e-07
chr1	43109292	43114938	chr1	43510150	43512397	3	5.60887457671824e-05
chr1	43109292	43114938	chr1	44040578	44043194	2	0.000200015948572342
chr1	43137223	43141001	chr1	43262906	43265595	22	5.08746291562096e-05
chr1	43137223	43141001	chr1	43268787	43271036	4	0.999999995598786
chr1	43141854	43144690	chr1	43262906	43265595	10	0.388668492117831
chr1	43141854	43144690	chr1	43510150	43512397	4	1.79131740636481e-06
chr1	43262906	43265595	chr1	43268787	43271036	9	0.999999995598786
chr1	43510150	43512397	chr1	43761120	43763681	4	4.17743628458403e-05
chr1	43761120	43763681	chr1	43898034	43900158	7	0.582451959089137
chr1	43761120	43763681	chr1	44040578	44043194	8	9.92154680341606e-13
chr1	43761120	43763681	chr1	44118521	44121126	1	0.0803085876785147
chr1	43898034	43900158	chr1	44040578	44043194	3	0.999999995598786
chr1	43898034	43900158	chr1	44118521	44121126	7	7.82938970329968e-09
chr1	44040578	44043194	chr1	44118521	44121126	3	0.999999995598786
chr1	44118521	44121126	chr1	44172855	44175626	1	0.999999995598786
chr1	44172855	44175626	chr1	44227473	44230171	2	0.999999995598786
chr1	44172855	44175626	chr1	44549386	44553859	1	0.0733247522533984
chr1	44227473	44230171	chr1	45312593	45315641	1	0.0254531272320555
chr1	44549386	44553859	chr1	45312593	45315641	1	0.0312921059587501
chr1	45312593	45315641	chr1	45430617	45433157	1	0.999999995598786
chr1	45430617	45433157	chr1	45626743	45629140	3	0.00649928977467617
chr1	45430617	45433157	chr1	45671089	45676666	1	0.178069582859226
chr1	45626743	45629140	chr1	45671089	45676666	1	0.999999995598786
chr1	45671089	45676666	chr1	45815282	45818411	2	0.999999995598786
chr1	45815282	45818411	chr1	46017048	46019561	15	0
chr1	45815282	45818411	chr1	46913241	46916151	1	0.0219780138067477
chr1	46017048	46019561	chr1	46424647	46431052	2	0.00164310371250037
chr1	46066046	46069088	chr1	46424647	46431052	2	0.00274704663172898
chr1	46424647	46431052	chr1	46913241	46916151	2	0.000857814165240753
chr1	50925864	50929012	chr1	51332820	51335255	5	5.71869780015549e-09
chr1	50925864	50929012	chr1	51457883	51460299	2	0.000825850585296359
chr1	50925864	50929012	chr1	51613795	51616705	1	0.0300468114190423
chr1	51332820	51335255	chr1	51346621	51348992	2	0.999999995598786
chr1	51332820	51335255	chr1	51613795	51616705	3	0.000335579010902435
chr1	51332820	51335255	chr1	51997619	52000500	10	0
chr1	51332820	51335255	chr1	52112127	52115193	3	2.08647003464247e-06
chr1	51346621	51348992	chr1	51457883	51460299	1	0.999999995598786
chr1	51346621	51348992	chr1	51464366	51466471	8	0.649669981624613
chr1	51346621	51348992	chr1	51595269	51599637	11	0
chr1	51457883	51460299	chr1	51464366	51466471	5	0.999999995598786
chr1	51457883	51460299	chr1	51595269	51599637	11	0.148037822845703
chr1	51457883	51460299	chr1	51613795	51616705	4	0.331521098215412
chr1	51457883	51460299	chr1	52084969	52087405	2	0.00036550489079273
chr1	51457883	51460299	chr1	52112127	52115193	1	0.0329376105984071
chr1	51464366	51466471	chr1	51595269	51599637	28	1.52485236978559e-08
chr1	51464366	51466471	chr1	51613795	51616705	4	0.999999995598786
chr1	51464366	51466471	chr1	51997619	52000500	3	7.25140006019726e-06
chr1	51464366	51466471	chr1	52099361	52101957	3	3.12139449647137e-06
chr1	51464366	51466471	chr1	52112127	52115193	4	2.93683114778954e-08
chr1	51464366	51466471	chr1	52963639	52966084	3	7.63636403637007e-07
chr1	51547682	51550523	chr1	51595269	51599637	1	0.999999995598786
chr1	51547682	51550523	chr1	51613795	51616705	1	0.999999995598786
chr1	51547682	51550523	chr1	51670106	51673066	2	0.999999995598786
chr1	51547682	51550523	chr1	52099361	52101957	7	5.24022112740134e-15
chr1	51595269	51599637	chr1	51613795	51616705	21	0.113268968431375
chr1	51595269	51599637	chr1	51643388	51645989	3	0.999999995598786
chr1	51595269	51599637	chr1	51670106	51673066	1	0.999999995598786
chr1	51595269	51599637	chr1	51687617	51690771	3	0.999999995598786
chr1	51595269	51599637	chr1	51914894	51917583	2	0.00673228325427244
chr1	51595269	51599637	chr1	51943838	51945928	1	0.0992439653778266
chr1	51595269	51599637	chr1	51997619	52000500	3	3.94448261676298e-05
chr1	51595269	51599637	chr1	52084969	52087405	2	0.000951765272142167
chr1	51595269	51599637	chr1	52112127	52115193	1	0.0491554291496204
chr1	51595269	51599637	chr1	52145088	52147763	4	7.05974719455402e-08
chr1	51613795	51616705	chr1	51643388	51645989	4	0.999999995598786
chr1	51613795	51616705	chr1	51687617	51690771	7	0.939183079491843
chr1	51613795	51616705	chr1	51943838	51945928	4	4.19047837096573e-06
chr1	51613795	51616705	chr1	51997619	52000500	1	0.0706848815586979
chr1	51613795	51616705	chr1	52099361	52101957	1	0.0479368369303353
chr1	51613795	51616705	chr1	52300214	52303952	4	2.61388562050923e-08
chr1	51643388	51645989	chr1	51687617	51690771	6	0.999999995598786
chr1	51643388	51645989	chr1	51914894	51917583	2	0.0123944883257524
chr1	51643388	51645989	chr1	51997619	52000500	1	0.0806409965255658
chr1	51643388	51645989	chr1	52002784	52005449	1	0.0824016451449745
chr1	51643388	51645989	chr1	52130902	52133343	1	0.0475344408431515
chr1	51670106	51673066	chr1	51943838	51945928	2	0.00914959710184873
chr1	51670106	51673066	chr1	51997619	52000500	5	3.76140356170834e-08
chr1	51670106	51673066	chr1	52084969	52087405	2	0.00158299153026053
chr1	51687617	51690771	chr1	51914894	51917583	6	1.91035323924889e-07
chr1	51687617	51690771	chr1	51943838	51945928	5	9.74337211709572e-07
chr1	51687617	51690771	chr1	51997619	52000500	1	0.102561515994151
chr1	51687617	51690771	chr1	52002784	52005449	3	0.000154118621350506
chr1	51687617	51690771	chr1	52118026	52121355	1	0.0584583979775331
chr1	51687617	51690771	chr1	52130902	52133343	1	0.0543810189311123
chr1	51914894	51917583	chr1	51943838	51945928	4	0.999999995598786
chr1	51914894	51917583	chr1	51997619	52000500	3	0.999999995598786
chr1	51914894	51917583	chr1	52084969	52087405	6	0.000224970256489625
chr1	51914894	51917583	chr1	52112127	52115193	7	3.44295574604949e-07
chr1	51914894	51917583	chr1	52118026	52121355	7	8.92869660868781e-08
chr1	51914894	51917583	chr1	52130902	52133343	3	0.00297662554737305
chr1	51914894	51917583	chr1	52300214	52303952	2	0.00332139468841575
chr1	51943838	51945928	chr1	51997619	52000500	3	0.999999995598786
chr1	51943838	51945928	chr1	52002784	52005449	2	0.999999995598786
chr1	51943838	51945928	chr1	52084969	52087405	3	0.999999995598786
chr1	51943838	51945928	chr1	52099361	52101957	2	0.903222239726863
chr1	51943838	51945928	chr1	52130902	52133343	1	0.436393840431828
chr1	51943838	51945928	chr1	52145088	52147763	1	0.337101338515447
chr1	51943838	51945928	chr1	52629245	52631919	2	0.000325730927652017
chr1	51997619	52000500	chr1	52002784	52005449	24	0.0276193351382198
chr1	51997619	52000500	chr1	52084969	52087405	9	0.388377329306985
chr1	51997619	52000500	chr1	52099361	52101957	3	0.999999995598786
chr1	51997619	52000500	chr1	52112127	52115193	5	0.999999995598786
chr1	51997619	52000500	chr1	52118026	52121355	6	0.764089375235503
chr1	51997619	52000500	chr1	52145088	52147763	1	0.999999995598786
chr1	51997619	52000500	chr1	52167412	52172603	1	0.618533598842356
chr1	52002784	52005449	chr1	52084969	52087405	1	0.999999995598786
chr1	52002784	52005449	chr1	52099361	52101957	3	0.999999995598786
chr1	52002784	52005449	chr1	52112127	52115193	1	0.999999995598786
chr1	52002784	52005449	chr1	52118026	52121355	4	0.999999995598786
chr1	52002784	52005449	chr1	52130902	52133343	2	0.999999995598786
chr1	52084969	52087405	chr1	52099361	52101957	12	0.823415127312548
chr1	52084969	52087405	chr1	52112127	52115193	7	0.999999995598786
chr1	52084969	52087405	chr1	52118026	52121355	1	0.999999995598786
chr1	52084969	52087405	chr1	52130902	52133343	6	0.999999995598786
chr1	52084969	52087405	chr1	52145088	52147763	3	0.999999995598786
chr1	52099361	52101957	chr1	52112127	52115193	12	0.999999995598786
chr1	52099361	52101957	chr1	52118026	52121355	12	0.775127294966169
chr1	52099361	52101957	chr1	52130902	52133343	5	0.999999995598786
chr1	52099361	52101957	chr1	52145088	52147763	5	0.999999995598786
chr1	52099361	52101957	chr1	52167412	52172603	1	0.999999995598786
chr1	52099361	52101957	chr1	52300214	52303952	5	3.33900051157689e-05
chr1	52112127	52115193	chr1	52118026	52121355	63	0
chr1	52112127	52115193	chr1	52130902	52133343	15	0.538433174020273
chr1	52112127	52115193	chr1	52145088	52147763	5	0.999999995598786
chr1	52112127	52115193	chr1	52167412	52172603	9	0.691099620419649
chr1	52112127	52115193	chr1	52215851	52218479	4	0.999999995598786
chr1	52112127	52115193	chr1	52305515	52308130	3	0.00773155380906779
chr1	52112127	52115193	chr1	52629245	52631919	4	9.16825361709469e-08
chr1	52118026	52121355	chr1	52130902	52133343	20	0.12399718753874
chr1	52118026	52121355	chr1	52145088	52147763	16	0.187488312665578
chr1	52118026	52121355	chr1	52167412	52172603	6	0.999999995598786
chr1	52118026	52121355	chr1	52215851	52218479	1	0.999999995598786
chr1	52118026	52121355	chr1	52300214	52303952	2	0.119959004891319
chr1	52118026	52121355	chr1	52305515	52308130	1	0.399702866968045
chr1	52130902	52133343	chr1	52145088	52147763	19	0.135712199023319
chr1	52130902	52133343	chr1	52167412	52172603	1	0.999999995598786
chr1	52130902	52133343	chr1	52815253	52818718	2	0.000322598092792983
chr1	52145088	52147763	chr1	52167412	52172603	12	0.597939397835177
chr1	52145088	52147763	chr1	52215851	52218479	5	0.999999995598786
chr1	52145088	52147763	chr1	52300214	52303952	2	0.953253788371346
chr1	52145088	52147763	chr1	52305515	52308130	1	0.919461789403839
chr1	52145088	52147763	chr1	52815253	52818718	2	0.000340579972688959
chr1	52167412	52172603	chr1	52215851	52218479	1	0.999999995598786
chr1	52167412	52172603	chr1	52305515	52308130	7	0.48980926320357
chr1	52167412	52172603	chr1	52629245	52631919	1	0.0492743096843149
chr1	52167412	52172603	chr1	53889332	53894775	3	3.71689589996328e-07
chr1	52215851	52218479	chr1	52305515	52308130	2	0.999999995598786
chr1	52300214	52303952	chr1	52629245	52631919	2	0.00460873864741304
chr1	52300214	52303952	chr1	52963639	52966084	2	0.000467905875214961
chr1	52629245	52631919	chr1	52815253	52818718	4	0.00114963683400003
chr1	52629245	52631919	chr1	52954077	52956309	4	2.74092863105559e-06
chr1	52717835	52720261	chr1	52815253	52818718	3	0.999999995598786
chr1	52717835	52720261	chr1	52954077	52956309	3	0.00148836991596059
chr1	52815253	52818718	chr1	52954077	52956309	4	0.999999995598786
chr1	52954077	52956309	chr1	52963639	52966084	26	0.0376497460188166
chr1	53701797	53707621	chr1	53747305	53750056	1	0.999999995598786
chr1	53701797	53707621	chr1	53889332	53894775	5	0.000134510459097551
chr1	53701797	53707621	chr1	53907806	53910490	4	0.000376685779416256
chr1	53701797	53707621	chr1	53926487	53928965	2	0.0251536840688374
chr1	53701797	53707621	chr1	54735475	54738233	3	1.08596194987181e-06
chr1	53889332	53894775	chr1	53907806	53910490	7	0.999999995598786
chr1	53889332	53894775	chr1	53926487	53928965	3	0.999999995598786
chr1	53907806	53910490	chr1	53926487	53928965	6	0.999999995598786
chr1	53907806	53910490	chr1	54380241	54382797	9	0
chr1	53926487	53928965	chr1	54380241	54382797	1	0.0503978863846326
chr1	54380241	54382797	chr1	54478790	54481596	4	0.999999995598786
chr1	54380241	54382797	chr1	54674162	54678613	1	0.11350433158531
chr1	54380241	54382797	chr1	54735475	54738233	1	0.0787090716368764
chr1	54380241	54382797	chr1	55446612	55449059	2	0.000218787373430843
chr1	54380241	54382797	chr1	55754786	55756919	1	0.0183712841490192
chr1	54478790	54481596	chr1	54674162	54678613	1	0.358680517972325
chr1	54478790	54481596	chr1	55176896	55181396	1	0.0296795387401339
chr1	54478790	54481596	chr1	55872839	55875504	4	4.81118220691695e-09
chr1	54674162	54678613	chr1	54705569	54708067	9	0.920151377243802
chr1	54674162	54678613	chr1	54735475	54738233	1	0.999999995598786
chr1	54674162	54678613	chr1	54982246	54984577	1	0.104605632050988
chr1	54674162	54678613	chr1	55184137	55187325	3	8.66950991374512e-06
chr1	54735475	54738233	chr1	54982246	54984577	2	0.0142918615112728
chr1	54735475	54738233	chr1	55191755	55194622	3	1.97483737782156e-05
chr1	54735475	54738233	chr1	55402854	55405995	1	0.0276973605190833
chr1	54831075	54834128	chr1	54925277	54927731	3	0.999999995598786
chr1	54831075	54834128	chr1	54982246	54984577	2	0.999999995598786
chr1	54831075	54834128	chr1	55041182	55044027	3	0.0035458259167457
chr1	54925277	54927731	chr1	54982246	54984577	2	0.999999995598786
chr1	54925277	54927731	chr1	55041182	55044027	4	0.999999995598786
chr1	54925277	54927731	chr1	55191755	55194622	4	1.70781087472288e-05
chr1	54982246	54984577	chr1	55041182	55044027	5	0.999999995598786
chr1	54982246	54984577	chr1	55191755	55194622	2	0.0338866829232507
chr1	54982246	54984577	chr1	55472737	55475332	2	0.000833595110563656
chr1	55041182	55044027	chr1	55160776	55163296	3	0.999999995598786
chr1	55041182	55044027	chr1	55176896	55181396	2	0.999999995598786
chr1	55041182	55044027	chr1	55184137	55187325	5	0.932979743427908
chr1	55041182	55044027	chr1	55191755	55194622	1	0.999999995598786
chr1	55041182	55044027	chr1	55202592	55205329	4	0.0675566979597228
chr1	55160776	55163296	chr1	55176896	55181396	7	0.999999995598786
chr1	55160776	55163296	chr1	55191755	55194622	4	0.999999995598786
chr1	55160776	55163296	chr1	55202592	55205329	5	0.999999995598786
chr1	55160776	55163296	chr1	55238305	55240481	5	0.999999995598786
chr1	55160776	55163296	chr1	55381775	55384527	1	0.249759046046412
chr1	55160776	55163296	chr1	55402854	55405995	2	0.017137654656583
chr1	55160776	55163296	chr1	55472737	55475332	1	0.104496552910687
chr1	55160776	55163296	chr1	57047022	57050636	1	0.0179676869771287
chr1	55176896	55181396	chr1	55184137	55187325	43	3.84925781796835e-08
chr1	55176896	55181396	chr1	55191755	55194622	16	0.507613815723859
chr1	55176896	55181396	chr1	55202592	55205329	12	0.768632077588995
chr1	55176896	55181396	chr1	55210921	55213981	1	0.999999995598786
chr1	55176896	55181396	chr1	55238305	55240481	1	0.999999995598786
chr1	55176896	55181396	chr1	55360814	55364504	3	0.0155990144139941
chr1	55176896	55181396	chr1	55381775	55384527	7	6.3158883589285e-08
chr1	55176896	55181396	chr1	55835910	55839751	1	0.0300252509055019
chr1	55184137	55187325	chr1	55191755	55194622	28	0.00749621920028874
chr1	55184137	55187325	chr1	55202592	55205329	1	0.999999995598786
chr1	55184137	55187325	chr1	55210921	55213981	4	0.999999995598786
chr1	55184137	55187325	chr1	55238305	55240481	1	0.999999995598786
chr1	55184137	55187325	chr1	55381775	55384527	9	2.03418639722595e-10
chr1	55184137	55187325	chr1	55402854	55405995	1	0.239641854244547
chr1	55184137	55187325	chr1	55446612	55449059	1	0.175936672381665
chr1	55184137	55187325	chr1	55472737	55475332	3	0.000243831898872345
chr1	55191755	55194622	chr1	55202592	55205329	27	0.0143479739716341
chr1	55191755	55194622	chr1	55210921	55213981	11	0.999999995598786
chr1	55191755	55194622	chr1	55238305	55240481	2	0.999999995598786
chr1	55191755	55194622	chr1	55381775	55384527	20	0
chr1	55191755	55194622	chr1	55402854	55405995	2	0.0352865415119365
chr1	55191755	55194622	chr1	55472737	55475332	1	0.132723134628962
chr1	55191755	55194622	chr1	55735442	55737926	4	6.20119084207717e-08
chr1	55191755	55194622	chr1	55872839	55875504	16	0
chr1	55202592	55205329	chr1	55210921	55213981	21	0.262844663588635
chr1	55202592	55205329	chr1	55238305	55240481	5	0.999999995598786
chr1	55202592	55205329	chr1	55381775	55384527	5	0.000450963320897617
chr1	55202592	55205329	chr1	55446612	55449059	1	0.225034795262106
chr1	55202592	55205329	chr1	55872839	55875504	5	1.60240930780669e-10
chr1	55202592	55205329	chr1	55884955	55887963	1	0.0300710895458852
chr1	55210921	55213981	chr1	55238305	55240481	13	0.559117160113791
chr1	55210921	55213981	chr1	55360814	55364504	1	0.999999995598786
chr1	55210921	55213981	chr1	55381775	55384527	4	0.0125980350914357
chr1	55238305	55240481	chr1	55381775	55384527	9	0.24857772783126
chr1	55238305	55240481	chr1	55402854	55405995	4	0.0240231141154742
chr1	55238305	55240481	chr1	55472737	55475332	4	5.45414757903694e-05
chr1	55360814	55364504	chr1	55381775	55384527	10	0.999999995598786
chr1	55360814	55364504	chr1	55754786	55756919	1	0.0686036939487421
chr1	55360814	55364504	chr1	56982817	56985500	2	0.000125322061387702
chr1	55381775	55384527	chr1	55402854	55405995	3	0.999999995598786
chr1	55381775	55384527	chr1	55472737	55475332	1	0.999999995598786
chr1	55381775	55384527	chr1	55754786	55756919	1	0.0804463101652976
chr1	55381775	55384527	chr1	55835910	55839751	9	0
chr1	55381775	55384527	chr1	55872839	55875504	4	2.48900496719812e-07
chr1	55381775	55384527	chr1	56975835	56979987	4	1.84434240474662e-09
chr1	55381775	55384527	chr1	56982817	56985500	3	7.25985054011888e-07
chr1	55381775	55384527	chr1	57204781	57207288	1	0.0186125509537048
chr1	55381775	55384527	chr1	57331592	57333827	2	9.79446042987234e-05
chr1	55402854	55405995	chr1	55472737	55475332	4	0.999999995598786
chr1	55402854	55405995	chr1	55735442	55737926	2	0.00394952841075787
chr1	55402854	55405995	chr1	55754786	55756919	1	0.0853446896707068
chr1	55402854	55405995	chr1	55835910	55839751	17	0
chr1	55402854	55405995	chr1	55872839	55875504	6	1.84883545001354e-11
chr1	55402854	55405995	chr1	55957783	55961775	2	0.000531516756236467
chr1	55402854	55405995	chr1	57268826	57271552	5	4.24035405427216e-12
chr1	55402854	55405995	chr1	57331592	57333827	4	9.57561867255389e-10
chr1	55446612	55449059	chr1	55472737	55475332	3	0.999999995598786
chr1	55446612	55449059	chr1	55835910	55839751	4	1.66659019913606e-06
chr1	55446612	55449059	chr1	55884955	55887963	5	8.35597354223118e-09
chr1	55472737	55475332	chr1	55735442	55737926	1	0.147903720606814
chr1	55472737	55475332	chr1	55835910	55839751	2	0.00291763644640983
chr1	55472737	55475332	chr1	55884955	55887963	1	0.0633895119789958
chr1	55472737	55475332	chr1	56990177	56993767	4	2.00736557103872e-09
chr1	55735442	55737926	chr1	55754786	55756919	4	0.999999995598786
chr1	55735442	55737926	chr1	55835910	55839751	2	0.999999995598786
chr1	55735442	55737926	chr1	55872839	55875504	4	0.999999995598786
chr1	55735442	55737926	chr1	56990177	56993767	4	3.37004011593452e-09
chr1	55754786	55756919	chr1	57047022	57050636	2	0.00018644861800641
chr1	55835910	55839751	chr1	55872839	55875504	4	0.999999995598786
chr1	55835910	55839751	chr1	55884955	55887963	1	0.999999995598786
chr1	55835910	55839751	chr1	57204781	57207288	3	9.85202253017111e-07
chr1	55835910	55839751	chr1	57268826	57271552	2	0.0001772769751849
chr1	55872839	55875504	chr1	55884955	55887963	8	0.999999995598786
chr1	55872839	55875504	chr1	55957783	55961775	4	0.999999995598786
chr1	55872839	55875504	chr1	56975835	56979987	4	5.91755618590431e-09
chr1	55872839	55875504	chr1	56982817	56985500	1	0.0251006114772785
chr1	55872839	55875504	chr1	57268826	57271552	2	0.000197443932923402
chr1	55872839	55875504	chr1	57774118	57776869	1	0.0166851796161537
chr1	55884955	55887963	chr1	56752053	56754550	2	0.000347951882906758
chr1	55884955	55887963	chr1	56982817	56985500	3	1.38884547542671e-06
chr1	55884955	55887963	chr1	57133678	57136068	1	0.0200195217047099
chr1	55884955	55887963	chr1	57204781	57207288	4	4.3711379875313e-09
chr1	55957783	55961775	chr1	56975835	56979987	4	4.02117354652124e-09
chr1	55957783	55961775	chr1	56982817	56985500	4	5.33836836381196e-09
chr1	55957783	55961775	chr1	57047022	57050636	2	0.000198448136150654
chr1	55957783	55961775	chr1	57268826	57271552	5	9.79983770674372e-12
chr1	56752053	56754550	chr1	56975835	56979987	6	4.94967516697708e-07
chr1	56752053	56754550	chr1	56990177	56993767	2	0.0263205416984196
chr1	56975835	56979987	chr1	56982817	56985500	40	6.88827392750335e-06
chr1	56975835	56979987	chr1	56990177	56993767	14	0.818094167704105
chr1	56975835	56979987	chr1	57204781	57207288	14	0
chr1	56975835	56979987	chr1	57268826	57271552	3	0.000361932164093188
chr1	56975835	56979987	chr1	57331592	57333827	1	0.0824789215152613
chr1	56975835	56979987	chr1	57774118	57776869	1	0.024310844541302
chr1	56975835	56979987	chr1	58111580	58114242	1	0.0207428113410498
chr1	56975835	56979987	chr1	58617455	58620227	3	4.66628168719404e-07
chr1	56982817	56985500	chr1	56990177	56993767	9	0.999999995598786
chr1	56982817	56985500	chr1	57204781	57207288	4	0.000246555278242304
chr1	56982817	56985500	chr1	57268826	57271552	4	2.04946286291613e-05
chr1	56982817	56985500	chr1	57331592	57333827	3	0.000113361330752805
chr1	56982817	56985500	chr1	57510568	57513017	1	0.0437616599483992
chr1	56990177	56993767	chr1	57133678	57136068	9	0.267984574847114
chr1	56990177	56993767	chr1	57204781	57207288	4	0.000348465094582656
chr1	56990177	56993767	chr1	57268826	57271552	2	0.0136650682113875
chr1	56990177	56993767	chr1	57774118	57776869	2	0.000271855444438027
chr1	56990177	56993767	chr1	58801485	58803720	2	0.00010745461685795
chr1	57047022	57050636	chr1	57204781	57207288	2	0.893658018864831
chr1	57133678	57136068	chr1	57204781	57207288	1	0.999999995598786
chr1	57133678	57136068	chr1	57268826	57271552	4	0.999999995598786
chr1	57133678	57136068	chr1	58295265	58297859	2	0.000153954114651622
chr1	57204781	57207288	chr1	57268826	57271552	2	0.999999995598786
chr1	57204781	57207288	chr1	58111580	58114242	1	0.0256391418839825
chr1	57204781	57207288	chr1	58295265	58297859	1	0.0226498569421301
chr1	57268826	57271552	chr1	57331592	57333827	3	0.999999995598786
chr1	57268826	57271552	chr1	58077875	58080902	3	3.16805252802758e-06
chr1	57268826	57271552	chr1	58155568	58158135	1	0.0285091635639446
chr1	57331592	57333827	chr1	57427565	57430347	1	0.999999995598786
chr1	57331592	57333827	chr1	58137694	58140444	2	0.000304604491018582
chr1	57427565	57430347	chr1	57510568	57513017	7	0.901270547330858
chr1	57427565	57430347	chr1	57774118	57776869	7	3.61678432638057e-12
chr1	57427565	57430347	chr1	57948276	57950653	3	1.07916967233649e-05
chr1	57427565	57430347	chr1	58030208	58032334	18	0
chr1	57427565	57430347	chr1	58111580	58114242	2	0.000359933458902245
chr1	57427565	57430347	chr1	58155568	58158135	2	0.000388867410088319
chr1	57427565	57430347	chr1	58267085	58272685	2	0.000303212616279175
chr1	57510568	57513017	chr1	57948276	57950653	1	0.0569246041510683
chr1	57510568	57513017	chr1	57968841	57971120	1	0.0534122696687084
chr1	57774118	57776869	chr1	57948276	57950653	4	0.00492806862804864
chr1	57774118	57776869	chr1	57968841	57971120	2	0.0565194862274072
chr1	57774118	57776869	chr1	58030208	58032334	4	2.23487404008583e-05
chr1	57774118	57776869	chr1	58111580	58114242	1	0.0876744798257253
chr1	57774118	57776869	chr1	58234271	58236649	4	1.91464918397775e-07
chr1	57774118	57776869	chr1	58267085	58272685	1	0.0456548487223243
chr1	57948276	57950653	chr1	57968841	57971120	3	0.999999995598786
chr1	57948276	57950653	chr1	58267085	58272685	5	8.75679990855595e-08
chr1	57968841	57971120	chr1	58030208	58032334	2	0.999999995598786
chr1	57968841	57971120	chr1	58111580	58114242	5	0.95312241473603
chr1	57968841	57971120	chr1	58155568	58158135	4	0.00196805318827898
chr1	57968841	57971120	chr1	58295265	58297859	1	0.0987165193633998
chr1	57968841	57971120	chr1	59607565	59615056	1	0.0172878211390665
chr1	58030208	58032334	chr1	58077875	58080902	14	0.249889327751079
chr1	58030208	58032334	chr1	58111580	58114242	3	0.999999995598786
chr1	58030208	58032334	chr1	58155568	58158135	3	0.999999995598786
chr1	58030208	58032334	chr1	58267085	58272685	3	0.00138206559847431
chr1	58077875	58080902	chr1	58111580	58114242	1	0.999999995598786
chr1	58077875	58080902	chr1	58234271	58236649	3	0.609661394852319
chr1	58111580	58114242	chr1	58137694	58140444	8	0.999999995598786
chr1	58111580	58114242	chr1	58155568	58158135	3	0.999999995598786
chr1	58111580	58114242	chr1	58234271	58236649	1	0.999999995598786
chr1	58111580	58114242	chr1	58267085	58272685	2	0.810460428937472
chr1	58111580	58114242	chr1	58561416	58563615	4	3.30234024910138e-07
chr1	58111580	58114242	chr1	59607565	59615056	4	1.71718653832783e-09
chr1	58137694	58140444	chr1	58155568	58158135	12	0.999999995598786
chr1	58137694	58140444	chr1	58234271	58236649	3	0.999999995598786
chr1	58137694	58140444	chr1	58267085	58272685	3	0.999999995598786
chr1	58137694	58140444	chr1	58295265	58297859	2	0.781643646912506
chr1	58155568	58158135	chr1	58234271	58236649	9	0.711769844609117
chr1	58155568	58158135	chr1	58267085	58272685	5	0.999999995598786
chr1	58155568	58158135	chr1	58295265	58297859	14	0.0142530635336109
chr1	58234271	58236649	chr1	58267085	58272685	3	0.999999995598786
chr1	58234271	58236649	chr1	58447187	58449739	2	0.040199545264899
chr1	58267085	58272685	chr1	58295265	58297859	1	0.999999995598786
chr1	58267085	58272685	chr1	58561416	58563615	1	0.13817292457689
chr1	58267085	58272685	chr1	59236658	59239471	1	0.0234413955373677
chr1	58295265	58297859	chr1	58447187	58449739	1	0.999999995598786
chr1	58295265	58297859	chr1	58617455	58620227	3	0.00013653257116449
chr1	58295265	58297859	chr1	58801485	58803720	1	0.0420138708723243
chr1	58295265	58297859	chr1	59522385	59524851	2	0.000143752452567529
chr1	58447187	58449739	chr1	58578185	58580389	4	0.999999995598786
chr1	58447187	58449739	chr1	58745725	58748148	6	3.16403090766697e-09
chr1	58561416	58563615	chr1	58578185	58580389	5	0.999999995598786
chr1	58561416	58563615	chr1	58617455	58620227	3	0.999999995598786
chr1	58561416	58563615	chr1	58745725	58748148	7	1.06923180038462e-06
chr1	58561416	58563615	chr1	59067117	59072991	1	0.0508075424275987
chr1	58561416	58563615	chr1	60446059	60448405	7	0
chr1	58578185	58580389	chr1	58617455	58620227	3	0.999999995598786
chr1	58578185	58580389	chr1	58745725	58748148	3	0.0748559580076005
chr1	58617455	58620227	chr1	58745725	58748148	1	0.999999995598786
chr1	58617455	58620227	chr1	58801485	58803720	2	0.0880244699493771
chr1	58617455	58620227	chr1	59140797	59146041	3	8.72746191388049e-06
chr1	58617455	58620227	chr1	60051642	60056042	4	2.42979275737714e-09
chr1	58745725	58748148	chr1	58801485	58803720	5	0.999999995598786
chr1	58745725	58748148	chr1	59285471	59288219	1	0.036875474464441
chr1	58745725	58748148	chr1	60446059	60448405	1	0.0160807609320252
chr1	58801485	58803720	chr1	59067117	59072991	1	0.154856441247445
chr1	58801485	58803720	chr1	59236658	59239471	1	0.055094323853342
chr1	58801485	58803720	chr1	59569482	59571746	1	0.0267310892754638
chr1	58801485	58803720	chr1	59607565	59615056	4	7.25657270057087e-09
chr1	59067117	59072991	chr1	59140797	59146041	16	0.0373527467651072
chr1	59067117	59072991	chr1	59236658	59239471	11	7.60208665400509e-09
chr1	59067117	59072991	chr1	59242751	59248974	14	2.87340351155656e-14
chr1	59067117	59072991	chr1	59285471	59288219	2	0.0316381696693034
chr1	59067117	59072991	chr1	59426042	59428622	1	0.088931830046656
chr1	59067117	59072991	chr1	59602344	59605440	2	0.000732120685718281
chr1	59067117	59072991	chr1	59607565	59615056	7	1.26143929276756e-14
chr1	59067117	59072991	chr1	59622311	59624537	3	1.20743967679825e-05
chr1	59140797	59146041	chr1	59236658	59239471	17	0.00303161022352755
chr1	59140797	59146041	chr1	59242751	59248974	5	0.999999995598786
chr1	59140797	59146041	chr1	59285471	59288219	2	0.999999995598786
chr1	59140797	59146041	chr1	59315009	59318179	2	0.174779998039801
chr1	59140797	59146041	chr1	59426042	59428622	1	0.130948550858611
chr1	59140797	59146041	chr1	59470916	59474044	2	0.00525950500753347
chr1	59140797	59146041	chr1	59522385	59524851	1	0.0729550202310236
chr1	59140797	59146041	chr1	59569482	59571746	5	5.66928443535482e-09
chr1	59140797	59146041	chr1	59583354	59585849	1	0.055797501825725
chr1	59140797	59146041	chr1	59602344	59605440	1	0.0506064933802337
chr1	59140797	59146041	chr1	59607565	59615056	9	0
chr1	59140797	59146041	chr1	59622311	59624537	9	0
chr1	59140797	59146041	chr1	59881652	59884980	3	2.00125760053059e-06
chr1	59236658	59239471	chr1	59242751	59248974	17	0.481928490551541
chr1	59236658	59239471	chr1	59285471	59288219	1	0.999999995598786
chr1	59236658	59239471	chr1	59315009	59318179	2	0.999999995598786
chr1	59236658	59239471	chr1	59440140	59442282	2	0.0452090980272815
chr1	59236658	59239471	chr1	59522385	59524851	1	0.124694946838647
chr1	59236658	59239471	chr1	59569482	59571746	6	8.408554869458e-10
chr1	59236658	59239471	chr1	59583354	59585849	4	1.59136432083035e-06
chr1	59236658	59239471	chr1	59602344	59605440	2	0.00258130993047419
chr1	59236658	59239471	chr1	59607565	59615056	19	0
chr1	59236658	59239471	chr1	59622311	59624537	7	1.64353807389783e-12
chr1	59242751	59248974	chr1	59285471	59288219	1	0.999999995598786
chr1	59242751	59248974	chr1	59315009	59318179	11	0.270136940062693
chr1	59242751	59248974	chr1	59426042	59428622	12	4.69544696921448e-13
chr1	59242751	59248974	chr1	59440140	59442282	3	0.00751407478129929
chr1	59242751	59248974	chr1	59470916	59474044	5	5.05581426895377e-06
chr1	59242751	59248974	chr1	59482692	59485833	11	0
chr1	59242751	59248974	chr1	59522385	59524851	4	1.00093699723277e-05
chr1	59242751	59248974	chr1	59569482	59571746	5	7.04603588185636e-08
chr1	59242751	59248974	chr1	59583354	59585849	11	0
chr1	59242751	59248974	chr1	59602344	59605440	6	1.77359462848094e-10
chr1	59242751	59248974	chr1	59607565	59615056	41	0
chr1	59242751	59248974	chr1	59622311	59624537	36	0
chr1	59242751	59248974	chr1	60855734	60861736	2	0.000113433881221239
chr1	59285471	59288219	chr1	59315009	59318179	5	0.999999995598786
chr1	59285471	59288219	chr1	59522385	59524851	5	1.60955220922363e-06
[truncated: 263,758 more rows]
