# Supplementary material for: MAPS: Model-based analysis of long-range chromatin interactions from PLAC-seq and HiChIP experiments
Source: PLoS Comput Biol. 2019 Apr 15;15(4):e1006982. doi: 10.1371/journal.pcbi.1006982 (PMC6483256; doi:10.1371/journal.pcbi.1006982)
Supplement: S1 Data — (ZIP) [file pcbi.1006982.s027.zip › Supplementary data/mESC_CTCF_combine_hichipper_converted.bedpe]

chr1	start1	end1	chr2	start2	end2	obs	exp	fdr	type	summit
chr1	5910000	5920000	chr1	6130000	6140000	14	0	2.73473584742175e-15	Singleton	0
chr1	12690000	12700000	chr1	12840000	12850000	17	0	0.00249404773491342	Cluster	1
chr1	12700000	12710000	chr1	12840000	12850000	17	0	0.00249404773491342	Cluster	1
chr1	12860000	12870000	chr1	12930000	12940000	22	0	5.69885515340732e-05	Singleton	0
chr1	12860000	12870000	chr1	13050000	13060000	13	0	2.73473584742175e-15	Singleton	0
chr1	12990000	13000000	chr1	13130000	13140000	18	0	8.07233142372358e-05	Cluster	1
chr1	12990000	13000000	chr1	13140000	13150000	14	0	0.00383674505502656	Cluster	0
chr1	13050000	13060000	chr1	13130000	13140000	37	0	4.45094272408759e-14	Cluster	1
chr1	13050000	13060000	chr1	13140000	13150000	25	0	4.24531677660726e-07	Cluster	0
chr1	13190000	13200000	chr1	13530000	13540000	12	0	2.73473584742175e-15	Singleton	0
chr1	17160000	17170000	chr1	17620000	17630000	14	0	2.73473584742175e-15	Singleton	0
chr1	20930000	20940000	chr1	21100000	21110000	12	0	3.02285900753527e-07	Cluster	1
chr1	20930000	20940000	chr1	21160000	21170000	13	0	2.73473584742175e-15	Cluster	1
chr1	20930000	20940000	chr1	21160000	21170000	21	0	2.73473584742175e-15	Cluster	1
chr1	20940000	20950000	chr1	21100000	21110000	12	0	3.02285900753527e-07	Cluster	1
chr1	20940000	20950000	chr1	21160000	21170000	21	0	2.73473584742175e-15	Cluster	1
chr1	21160000	21170000	chr1	21210000	21220000	33	0	3.80624612928901e-09	Singleton	0
chr1	33670000	33680000	chr1	33730000	33740000	32	0	5.05469809733232e-09	Cluster	1
chr1	33670000	33680000	chr1	33740000	33750000	32	0	5.05469809733232e-09	Cluster	1
chr1	34480000	34490000	chr1	34510000	34520000	30	0	3.10143109613871e-05	Singleton	0
chr1	34510000	34520000	chr1	34590000	34600000	54	0	2.73473584742175e-15	Cluster	1
chr1	34510000	34520000	chr1	34600000	34610000	54	0	2.73473584742175e-15	Cluster	1
chr1	34730000	34740000	chr1	34860000	34870000	22	0	6.82284328938472e-06	Singleton	0
chr1	35830000	35840000	chr1	36060000	36070000	30	0	2.73473584742175e-15	Cluster	1
chr1	35830000	35840000	chr1	36130000	36140000	15	0	2.73473584742175e-15	Cluster	1
chr1	35840000	35850000	chr1	36060000	36070000	15	0	2.73473584742175e-15	Cluster	1
chr1	35840000	35850000	chr1	36060000	36070000	30	0	2.73473584742175e-15	Cluster	1
chr1	35840000	35850000	chr1	36130000	36140000	15	0	2.73473584742175e-15	Cluster	1
chr1	36250000	36260000	chr1	36270000	36280000	52	0	2.87340351155656e-14	Singleton	0
chr1	36540000	36550000	chr1	36610000	36620000	20	0	0.00400571484870965	Cluster	0
chr1	36540000	36550000	chr1	36680000	36690000	38	0	7.78155561964833e-15	Cluster	1
chr1	36540000	36550000	chr1	36740000	36750000	18	0	2.73473584742175e-15	Cluster	1
chr1	36540000	36550000	chr1	36780000	36790000	21	0	2.73473584742175e-15	Singleton	0
chr1	36550000	36560000	chr1	36610000	36620000	25	0	5.4501958535716e-05	Cluster	0
chr1	36550000	36560000	chr1	36610000	36620000	33	0	1.60750898936002e-09	Cluster	1
chr1	36550000	36560000	chr1	36680000	36690000	25	0	8.7520040878604e-08	Cluster	0
chr1	36550000	36560000	chr1	36740000	36750000	16	0	2.73473584742175e-15	Cluster	1
chr1	36780000	36790000	chr1	37130000	37140000	19	0	2.73473584742175e-15	Singleton	0
chr1	36780000	36790000	chr1	37250000	37260000	16	0	2.73473584742175e-15	Singleton	0
chr1	37250000	37260000	chr1	37630000	37640000	14	0	2.73473584742175e-15	Singleton	0
chr1	37270000	37280000	chr1	37400000	37410000	25	0	1.42647720502503e-07	Singleton	0
chr1	37270000	37280000	chr1	37440000	37450000	24	0	2.73473584742175e-15	Singleton	0
chr1	37270000	37280000	chr1	37630000	37640000	16	0	2.73473584742175e-15	Singleton	0
chr1	37400000	37410000	chr1	37650000	37660000	14	0	2.73473584742175e-15	Singleton	0
chr1	37440000	37450000	chr1	37630000	37640000	31	0	2.73473584742175e-15	Singleton	0
chr1	37440000	37450000	chr1	37650000	37660000	12	0	2.73473584742175e-15	Singleton	0
chr1	37630000	37640000	chr1	37650000	37660000	37	0	1.07548507237692e-07	Singleton	0
chr1	37630000	37640000	chr1	37670000	37680000	29	0	2.71946413912531e-06	Singleton	0
chr1	37650000	37660000	chr1	37670000	37680000	36	0	2.73553670832181e-08	Singleton	0
chr1	37670000	37680000	chr1	37860000	37870000	29	0	2.73473584742175e-15	Singleton	0
chr1	37900000	37910000	chr1	37980000	37990000	30	0	2.62901372087961e-09	Singleton	0
chr1	38180000	38190000	chr1	38760000	38770000	28	0	2.73473584742175e-15	Cluster	1
chr1	38180000	38190000	chr1	38770000	38780000	28	0	2.73473584742175e-15	Cluster	1
chr1	38200000	38210000	chr1	38760000	38770000	14	0	2.73473584742175e-15	Cluster	1
chr1	38200000	38210000	chr1	38770000	38780000	14	0	2.73473584742175e-15	Cluster	1
chr1	38390000	38400000	chr1	38760000	38770000	19	0	2.73473584742175e-15	Cluster	1
chr1	38390000	38400000	chr1	38770000	38780000	19	0	2.73473584742175e-15	Cluster	1
chr1	38850000	38860000	chr1	38930000	38940000	21	0	0.000757039419994254	Cluster	0
chr1	38860000	38870000	chr1	38930000	38940000	26	0	2.82150099028056e-06	Cluster	1
chr1	38860000	38870000	chr1	39250000	39260000	13	0	2.73473584742175e-15	Singleton	0
chr1	39000000	39010000	chr1	39200000	39210000	16	0	2.73473584742175e-15	Cluster	1
chr1	39000000	39010000	chr1	39210000	39220000	16	0	2.73473584742175e-15	Cluster	1
chr1	39000000	39010000	chr1	39230000	39240000	14	0	2.73473584742175e-15	Singleton	0
chr1	39000000	39010000	chr1	39250000	39260000	14	0	2.73473584742175e-15	Singleton	0
chr1	39000000	39010000	chr1	39340000	39350000	12	0	2.73473584742175e-15	Cluster	1
chr1	39000000	39010000	chr1	39340000	39350000	16	0	2.73473584742175e-15	Cluster	1
chr1	39000000	39010000	chr1	39360000	39370000	21	0	2.73473584742175e-15	Singleton	0
chr1	39000000	39010000	chr1	39420000	39430000	14	0	2.73473584742175e-15	Cluster	1
chr1	39000000	39010000	chr1	39430000	39440000	14	0	2.73473584742175e-15	Cluster	1
chr1	39000000	39010000	chr1	39520000	39530000	16	0	2.73473584742175e-15	Cluster	1
chr1	39000000	39010000	chr1	39530000	39540000	16	0	2.73473584742175e-15	Cluster	1
chr1	39010000	39020000	chr1	39340000	39350000	16	0	2.73473584742175e-15	Cluster	1
chr1	39200000	39210000	chr1	39340000	39350000	16	0	0.00332043980139851	Cluster	1
chr1	39210000	39220000	chr1	39340000	39350000	16	0	0.00332043980139851	Cluster	1
chr1	39390000	39400000	chr1	39520000	39530000	35	0	1.01470432663858e-14	Cluster	1
chr1	39390000	39400000	chr1	39530000	39540000	35	0	1.01470432663858e-14	Cluster	1
chr1	39420000	39430000	chr1	39490000	39500000	18	0	0.0068531670972528	Cluster	1
chr1	39420000	39430000	chr1	39500000	39510000	18	0	0.0068531670972528	Cluster	1
chr1	39420000	39430000	chr1	39520000	39530000	22	0	8.69883132366867e-06	Cluster	1
chr1	39420000	39430000	chr1	39530000	39540000	22	0	8.69883132366867e-06	Cluster	1
chr1	39430000	39440000	chr1	39490000	39500000	18	0	0.0068531670972528	Cluster	1
chr1	39430000	39440000	chr1	39490000	39500000	18	0	0.00844439176432099	Cluster	0
chr1	39430000	39440000	chr1	39500000	39510000	18	0	0.0068531670972528	Cluster	1
chr1	39430000	39440000	chr1	39500000	39510000	18	0	0.00844439176432099	Cluster	0
chr1	39430000	39440000	chr1	39520000	39530000	22	0	8.69883132366867e-06	Cluster	1
chr1	39430000	39440000	chr1	39530000	39540000	22	0	8.69883132366867e-06	Cluster	1
chr1	39500000	39510000	chr1	39520000	39530000	39	0	4.9698947471917e-10	Cluster	1
chr1	39500000	39510000	chr1	39530000	39540000	39	0	4.9698947471917e-10	Cluster	1
chr1	39520000	39530000	chr1	39680000	39690000	14	0	0.00350146277324444	Cluster	1
chr1	39530000	39540000	chr1	39680000	39690000	14	0	0.00350146277324444	Cluster	1
chr1	40110000	40120000	chr1	40370000	40380000	17	0	2.73473584742175e-15	Cluster	1
chr1	40110000	40120000	chr1	40380000	40390000	17	0	2.73473584742175e-15	Cluster	1
chr1	40370000	40380000	chr1	40650000	40660000	13	0	2.73473584742175e-15	Cluster	1
chr1	40380000	40390000	chr1	40650000	40660000	13	0	2.73473584742175e-15	Cluster	1
chr1	42910000	42920000	chr1	43110000	43120000	27	0	2.73473584742175e-15	Singleton	0
chr1	43110000	43120000	chr1	43130000	43140000	30	0	1.29947170326143e-05	Cluster	1
chr1	43110000	43120000	chr1	43140000	43150000	30	0	1.29947170326143e-05	Cluster	1
chr1	43110000	43120000	chr1	43260000	43270000	13	0	1.95545145842349e-07	Singleton	0
chr1	43130000	43140000	chr1	43260000	43270000	22	0	5.08746291562096e-05	Cluster	1
chr1	43140000	43150000	chr1	43260000	43270000	22	0	5.08746291562096e-05	Cluster	1
chr1	45810000	45820000	chr1	46010000	46020000	15	0	2.73473584742175e-15	Singleton	0
chr1	51460000	51470000	chr1	51590000	51600000	28	0	1.52485236978559e-08	Singleton	0
chr1	55190000	55200000	chr1	55380000	55390000	20	0	2.73473584742175e-15	Singleton	0
chr1	55190000	55200000	chr1	55870000	55880000	16	0	2.73473584742175e-15	Singleton	0
chr1	55400000	55410000	chr1	55830000	55840000	17	0	2.73473584742175e-15	Singleton	0
chr1	56970000	56980000	chr1	57200000	57210000	14	0	2.73473584742175e-15	Singleton	0
chr1	57420000	57430000	chr1	58030000	58040000	18	0	2.73473584742175e-15	Singleton	0
chr1	59060000	59070000	chr1	59240000	59250000	14	0	2.87340351155656e-14	Cluster	1
chr1	59070000	59080000	chr1	59240000	59250000	14	0	2.87340351155656e-14	Cluster	1
chr1	59230000	59240000	chr1	59600000	59610000	19	0	2.73473584742175e-15	Cluster	1
chr1	59230000	59240000	chr1	59610000	59620000	19	0	2.73473584742175e-15	Cluster	1
chr1	59240000	59250000	chr1	59420000	59430000	12	0	4.69544696921448e-13	Singleton	0
chr1	59240000	59250000	chr1	59600000	59610000	41	0	2.73473584742175e-15	Cluster	1
chr1	59240000	59250000	chr1	59610000	59620000	41	0	2.73473584742175e-15	Cluster	1
chr1	59240000	59250000	chr1	59620000	59630000	36	0	2.73473584742175e-15	Cluster	1
chr1	59310000	59320000	chr1	59600000	59610000	34	0	2.73473584742175e-15	Cluster	1
chr1	59310000	59320000	chr1	59610000	59620000	34	0	2.73473584742175e-15	Cluster	1
chr1	59470000	59480000	chr1	59600000	59610000	28	0	2.4924910259517e-09	Cluster	0
chr1	59470000	59480000	chr1	59610000	59620000	28	0	2.4924910259517e-09	Cluster	0
chr1	59480000	59490000	chr1	59600000	59610000	28	0	1.91758909232672e-09	Cluster	1
chr1	59480000	59490000	chr1	59610000	59620000	28	0	1.91758909232672e-09	Cluster	1
chr1	59600000	59610000	chr1	59620000	59630000	116	0	2.73473584742175e-15	Singleton	0
chr1	60420000	60430000	chr1	60850000	60860000	12	0	2.73473584742175e-15	Cluster	1
chr1	60420000	60430000	chr1	60860000	60870000	12	0	2.73473584742175e-15	Cluster	1
chr1	61370000	61380000	chr1	61770000	61780000	21	0	2.73473584742175e-15	Singleton	0
chr1	62720000	62730000	chr1	62920000	62930000	14	0	2.73473584742175e-15	Singleton	0
chr1	62790000	62800000	chr1	62920000	62930000	21	0	3.57533898714716e-06	Singleton	0
chr1	62790000	62800000	chr1	62980000	62990000	15	0	2.73473584742175e-15	Singleton	0
chr1	63180000	63190000	chr1	63210000	63220000	39	0	7.67960740029833e-12	Singleton	0
chr1	63950000	63960000	chr1	64440000	64450000	30	0	2.73473584742175e-15	Singleton	0
chr1	64700000	64710000	chr1	64980000	64990000	15	0	2.73473584742175e-15	Singleton	0
chr1	64700000	64710000	chr1	65010000	65020000	18	0	2.73473584742175e-15	Cluster	1
chr1	64710000	64720000	chr1	65010000	65020000	15	0	2.73473584742175e-15	Cluster	1
chr1	64730000	64740000	chr1	65170000	65180000	18	0	2.73473584742175e-15	Cluster	1
chr1	64730000	64740000	chr1	65180000	65190000	18	0	2.73473584742175e-15	Cluster	1
chr1	65110000	65120000	chr1	65170000	65180000	43	0	2.73473584742175e-15	Cluster	1
chr1	65110000	65120000	chr1	65180000	65190000	43	0	2.73473584742175e-15	Cluster	1
chr1	71280000	71290000	chr1	71530000	71540000	13	0	2.73473584742175e-15	Singleton	0
chr1	72160000	72170000	chr1	72210000	72220000	20	0	0.00224127351752575	Cluster	1
chr1	72160000	72170000	chr1	72220000	72230000	20	0	0.00224127351752575	Cluster	1
chr1	72710000	72720000	chr1	72850000	72860000	50	0	2.73473584742175e-15	Singleton	0
chr1	73860000	73870000	chr1	74030000	74040000	19	0	2.73473584742175e-15	Singleton	0
chr1	73900000	73910000	chr1	73980000	73990000	45	0	2.73473584742175e-15	Cluster	1
chr1	73900000	73910000	chr1	73990000	74000000	76	0	2.73473584742175e-15	Cluster	1
chr1	73900000	73910000	chr1	74070000	74080000	29	0	2.73473584742175e-15	Cluster	1
chr1	73900000	73910000	chr1	74080000	74090000	29	0	2.73473584742175e-15	Cluster	1
chr1	73900000	73910000	chr1	74090000	74100000	12	0	2.87340351155656e-14	Cluster	0
chr1	73900000	73910000	chr1	74120000	74130000	35	0	2.73473584742175e-15	Cluster	1
chr1	73900000	73910000	chr1	74120000	74130000	15	0	2.73473584742175e-15	Cluster	1
chr1	73900000	73910000	chr1	74130000	74140000	15	0	2.73473584742175e-15	Cluster	1
chr1	73900000	73910000	chr1	74180000	74190000	15	0	2.73473584742175e-15	Cluster	1
chr1	73900000	73910000	chr1	74190000	74200000	30	0	2.73473584742175e-15	Cluster	1
chr1	73900000	73910000	chr1	74200000	74210000	24	0	2.73473584742175e-15	Cluster	1
chr1	73920000	73930000	chr1	74120000	74130000	12	0	1.01470432663858e-14	Singleton	0
chr1	74200000	74210000	chr1	74360000	74370000	16	0	5.10770396303847e-09	Singleton	0
chr1	74200000	74210000	chr1	74380000	74390000	21	0	2.73473584742175e-15	Cluster	1
chr1	74200000	74210000	chr1	74390000	74400000	17	0	2.73473584742175e-15	Cluster	1
chr1	74200000	74210000	chr1	74390000	74400000	21	0	2.73473584742175e-15	Cluster	1
chr1	74310000	74320000	chr1	74380000	74390000	19	0	0.000846206666158269	Cluster	0
chr1	74310000	74320000	chr1	74390000	74400000	19	0	0.000846206666158269	Cluster	0
chr1	74320000	74330000	chr1	74380000	74390000	20	0	0.000644655575929822	Cluster	1
chr1	74320000	74330000	chr1	74390000	74400000	20	0	0.000644655575929822	Cluster	1
chr1	74360000	74370000	chr1	74380000	74390000	34	0	1.68663427508481e-07	Cluster	1
chr1	74360000	74370000	chr1	74390000	74400000	34	0	1.68663427508481e-07	Cluster	1
chr1	74370000	74380000	chr1	74390000	74400000	31	0	7.23844928136054e-05	Cluster	0
chr1	74640000	74650000	chr1	74750000	74760000	25	0	2.7723479441208e-06	Cluster	1
chr1	74640000	74650000	chr1	74760000	74770000	25	0	2.7723479441208e-06	Cluster	1
chr1	74710000	74720000	chr1	74740000	74750000	24	0	0.000859475119407557	Cluster	0
chr1	74710000	74720000	chr1	74750000	74760000	24	0	0.000859475119407557	Cluster	0
chr1	74720000	74730000	chr1	74750000	74760000	43	0	3.57575686469587e-10	Cluster	1
chr1	74720000	74730000	chr1	74760000	74770000	43	0	3.57575686469587e-10	Cluster	1
chr1	74740000	74750000	chr1	74760000	74770000	50	0	5.56814555475846e-10	Cluster	1
chr1	74740000	74750000	chr1	74780000	74790000	35	0	1.92067746917233e-08	Cluster	0
chr1	74740000	74750000	chr1	74890000	74900000	20	0	1.65271898379225e-05	Cluster	1
chr1	74750000	74760000	chr1	74770000	74780000	32	0	0.00186008939690254	Cluster	0
chr1	74750000	74760000	chr1	74780000	74790000	35	0	1.92067746917233e-08	Cluster	0
chr1	74750000	74760000	chr1	74780000	74790000	35	0	3.49540131404269e-06	Cluster	0
chr1	74750000	74760000	chr1	74780000	74790000	40	0	5.90351519854534e-08	Cluster	0
chr1	74750000	74760000	chr1	74800000	74810000	60	0	2.73473584742175e-15	Cluster	1
chr1	74750000	74760000	chr1	74860000	74870000	33	0	1.61908569211411e-09	Cluster	1
chr1	74750000	74760000	chr1	74890000	74900000	20	0	1.65271898379225e-05	Cluster	1
chr1	74750000	74760000	chr1	74890000	74900000	16	0	0.00575292821596961	Cluster	0
chr1	74750000	74760000	chr1	74920000	74930000	22	0	2.73473584742175e-15	Cluster	1
chr1	74760000	74770000	chr1	74780000	74790000	35	0	3.49540131404269e-06	Cluster	0
chr1	74760000	74770000	chr1	74780000	74790000	40	0	5.90351519854534e-08	Cluster	0
chr1	74760000	74770000	chr1	74800000	74810000	60	0	2.73473584742175e-15	Cluster	1
chr1	74760000	74770000	chr1	74860000	74870000	33	0	1.61908569211411e-09	Cluster	1
chr1	74760000	74770000	chr1	74890000	74900000	16	0	0.00575292821596961	Cluster	0
chr1	74760000	74770000	chr1	74920000	74930000	22	0	2.73473584742175e-15	Cluster	1
chr1	74770000	74780000	chr1	74800000	74810000	42	0	4.72637084554219e-12	Cluster	0
chr1	74770000	74780000	chr1	74880000	74890000	21	0	0.000240496594794747	Cluster	0
chr1	74770000	74780000	chr1	74880000	74890000	16	0	0.00937826419816332	Cluster	0
chr1	74780000	74790000	chr1	74800000	74810000	31	0	0.000488045075156229	Cluster	0
chr1	74780000	74790000	chr1	74800000	74810000	87	0	2.73473584742175e-15	Cluster	1
chr1	74780000	74790000	chr1	74800000	74810000	94	0	2.73473584742175e-15	Cluster	1
chr1	74780000	74790000	chr1	74880000	74890000	16	0	0.00960278689450284	Cluster	0
chr1	74780000	74790000	chr1	74880000	74890000	18	0	0.00111809902945466	Cluster	0
chr1	74780000	74790000	chr1	74900000	74910000	20	0	7.70509608354557e-05	Singleton	0
chr1	74780000	74790000	chr1	74940000	74950000	14	0	4.95363838688328e-10	Cluster	1
chr1	74780000	74790000	chr1	74950000	74960000	14	0	4.95363838688328e-10	Cluster	1
chr1	74800000	74810000	chr1	74860000	74870000	50	0	2.73473584742175e-15	Singleton	0
chr1	74800000	74810000	chr1	74880000	74890000	22	0	0.000673715206340346	Cluster	0
chr1	74800000	74810000	chr1	74880000	74890000	24	0	5.26253855481583e-05	Cluster	0
chr1	74800000	74810000	chr1	74880000	74890000	45	0	2.73473584742175e-15	Cluster	1
chr1	74800000	74810000	chr1	74880000	74890000	41	0	5.24022112740134e-15	Cluster	0
chr1	74800000	74810000	chr1	74890000	74900000	18	0	0.000980338842849825	Cluster	0
chr1	74800000	74810000	chr1	74900000	74910000	49	0	2.73473584742175e-15	Cluster	1
chr1	74800000	74810000	chr1	74940000	74950000	21	0	1.49288433992283e-05	Cluster	0
chr1	74800000	74810000	chr1	74940000	74950000	34	0	1.49078223450105e-14	Cluster	1
chr1	74800000	74810000	chr1	74950000	74960000	21	0	1.49288433992283e-05	Cluster	0
chr1	74800000	74810000	chr1	74950000	74960000	34	0	1.49078223450105e-14	Cluster	1
chr1	74800000	74810000	chr1	75010000	75020000	14	0	2.73473584742175e-15	Singleton	0
chr1	74800000	74810000	chr1	75440000	75450000	13	0	2.73473584742175e-15	Singleton	0
chr1	74880000	74890000	chr1	74920000	74930000	34	0	7.31871708390301e-09	Cluster	0
chr1	74880000	74890000	chr1	74940000	74950000	24	0	4.0305270185615e-05	Cluster	0
chr1	74880000	74890000	chr1	74940000	74950000	29	0	1.18369238948642e-06	Cluster	0
chr1	74880000	74890000	chr1	74950000	74960000	24	0	4.0305270185615e-05	Cluster	0
chr1	74880000	74890000	chr1	74950000	74960000	29	0	1.18369238948642e-06	Cluster	0
chr1	74880000	74890000	chr1	75250000	75260000	14	0	2.73473584742175e-15	Cluster	1
chr1	74890000	74900000	chr1	74920000	74930000	21	0	0.00573996154535093	Cluster	0
chr1	74890000	74900000	chr1	74940000	74950000	22	0	0.000395090829532628	Cluster	0
chr1	74890000	74900000	chr1	74950000	74960000	22	0	0.000395090829532628	Cluster	0
chr1	74890000	74900000	chr1	75250000	75260000	22	0	2.73473584742175e-15	Cluster	1
chr1	74900000	74910000	chr1	74920000	74930000	43	0	6.43851891807853e-12	Cluster	1
chr1	74900000	74910000	chr1	74940000	74950000	21	0	0.0017302194781882	Cluster	0
chr1	74900000	74910000	chr1	74950000	74960000	21	0	0.0017302194781882	Cluster	0
chr1	74900000	74910000	chr1	75450000	75460000	12	0	2.73473584742175e-15	Cluster	1
chr1	74900000	74910000	chr1	75460000	75470000	12	0	2.73473584742175e-15	Cluster	1
chr1	74910000	74920000	chr1	74940000	74950000	27	0	4.17917144278317e-05	Cluster	0
chr1	74910000	74920000	chr1	74950000	74960000	27	0	4.17917144278317e-05	Cluster	0
chr1	74920000	74930000	chr1	74940000	74950000	61	0	2.73473584742175e-15	Cluster	1
chr1	74920000	74930000	chr1	74950000	74960000	27	0	0.00023283824452994	Cluster	0
chr1	74920000	74930000	chr1	74950000	74960000	61	0	2.73473584742175e-15	Cluster	1
chr1	74920000	74930000	chr1	75010000	75020000	21	0	5.83999305269586e-05	Singleton	0
chr1	74940000	74950000	chr1	75010000	75020000	46	0	2.73473584742175e-15	Cluster	1
chr1	74940000	74950000	chr1	75120000	75130000	20	0	2.73473584742175e-15	Cluster	1
chr1	74940000	74950000	chr1	75140000	75150000	14	0	2.73473584742175e-15	Cluster	1
chr1	74940000	74950000	chr1	75250000	75260000	14	0	2.73473584742175e-15	Cluster	1
chr1	74950000	74960000	chr1	75010000	75020000	22	0	0.000281821746716142	Cluster	0
chr1	74950000	74960000	chr1	75010000	75020000	46	0	2.73473584742175e-15	Cluster	1
chr1	74950000	74960000	chr1	75120000	75130000	20	0	2.73473584742175e-15	Cluster	1
chr1	74950000	74960000	chr1	75140000	75150000	19	0	2.73473584742175e-15	Cluster	1
chr1	74950000	74960000	chr1	75140000	75150000	14	0	2.73473584742175e-15	Cluster	1
chr1	74950000	74960000	chr1	75250000	75260000	14	0	2.73473584742175e-15	Cluster	1
chr1	75010000	75020000	chr1	75250000	75260000	14	0	2.73473584742175e-15	Singleton	0
chr1	75140000	75150000	chr1	75240000	75250000	17	0	0.00305303014472815	Cluster	0
chr1	75140000	75150000	chr1	75250000	75260000	20	0	0.000120877781689466	Cluster	1
chr1	75210000	75220000	chr1	75230000	75240000	60	0	2.73473584742175e-15	Singleton	0
chr1	75210000	75220000	chr1	75250000	75260000	41	0	4.12137214226642e-10	Singleton	0
chr1	75230000	75240000	chr1	75250000	75260000	110	0	2.73473584742175e-15	Singleton	0
chr1	75230000	75240000	chr1	75440000	75450000	14	0	2.73473584742175e-15	Singleton	0
chr1	75250000	75260000	chr1	75360000	75370000	15	0	0.00753220316410699	Cluster	1
chr1	75250000	75260000	chr1	75370000	75380000	15	0	0.00753220316410699	Cluster	1
chr1	75250000	75260000	chr1	75440000	75450000	12	0	2.19495441825508e-14	Singleton	0
chr1	75310000	75320000	chr1	75440000	75450000	26	0	4.28238784518986e-08	Cluster	1
chr1	75310000	75320000	chr1	75450000	75460000	19	0	6.58490451399417e-05	Cluster	0
chr1	75310000	75320000	chr1	75460000	75470000	19	0	6.58490451399417e-05	Cluster	0
chr1	75340000	75350000	chr1	75440000	75450000	43	0	2.73473584742175e-15	Cluster	1
chr1	75340000	75350000	chr1	75450000	75460000	45	0	2.73473584742175e-15	Cluster	1
chr1	75340000	75350000	chr1	75460000	75470000	45	0	2.73473584742175e-15	Cluster	1
chr1	75340000	75350000	chr1	75540000	75550000	12	0	2.73473584742175e-15	Cluster	1
chr1	75340000	75350000	chr1	75550000	75560000	13	0	2.73473584742175e-15	Cluster	1
chr1	75360000	75370000	chr1	75440000	75450000	18	0	0.0032468351592543	Cluster	0
chr1	75360000	75370000	chr1	75450000	75460000	23	0	9.06240264993253e-06	Cluster	1
chr1	75360000	75370000	chr1	75460000	75470000	23	0	9.06240264993253e-06	Cluster	1
chr1	75370000	75380000	chr1	75440000	75450000	18	0	0.0032468351592543	Cluster	0
chr1	75370000	75380000	chr1	75450000	75460000	23	0	9.06240264993253e-06	Cluster	1
chr1	75370000	75380000	chr1	75460000	75470000	23	0	9.06240264993253e-06	Cluster	1
chr1	75390000	75400000	chr1	75440000	75450000	37	0	1.07747679277229e-08	Singleton	0
chr1	75420000	75430000	chr1	75440000	75450000	35	0	9.48991804084363e-07	Cluster	0
chr1	75420000	75430000	chr1	75450000	75460000	43	0	1.30046740103274e-12	Cluster	0
chr1	75420000	75430000	chr1	75460000	75470000	43	0	1.30046740103274e-12	Cluster	0
chr1	75430000	75440000	chr1	75450000	75460000	44	0	1.03661256546714e-12	Cluster	0
chr1	75430000	75440000	chr1	75460000	75470000	44	0	1.03661256546714e-12	Cluster	0
chr1	75440000	75450000	chr1	75460000	75470000	42	0	9.72288270611446e-10	Cluster	0
chr1	75440000	75450000	chr1	75460000	75470000	120	0	2.73473584742175e-15	Cluster	1
chr1	75440000	75450000	chr1	75470000	75480000	28	0	5.11339679344704e-05	Cluster	0
chr1	75440000	75450000	chr1	75540000	75550000	18	0	0.00108303949919494	Cluster	0
chr1	75440000	75450000	chr1	75550000	75560000	26	0	1.1150538741967e-07	Cluster	0
chr1	75450000	75460000	chr1	75470000	75480000	25	0	0.00227032082453537	Cluster	0
chr1	75450000	75460000	chr1	75540000	75550000	18	0	0.001334488700842	Cluster	0
chr1	75450000	75460000	chr1	75550000	75560000	29	0	2.86248588161653e-09	Cluster	1
chr1	75450000	75460000	chr1	75590000	75600000	15	0	0.00322791416505864	Cluster	1
chr1	75460000	75470000	chr1	75540000	75550000	18	0	0.001334488700842	Cluster	0
chr1	75460000	75470000	chr1	75550000	75560000	29	0	2.86248588161653e-09	Cluster	1
chr1	75460000	75470000	chr1	75590000	75600000	15	0	0.00322791416505864	Cluster	1
chr1	75470000	75480000	chr1	75550000	75560000	30	0	9.35921795042358e-09	Cluster	0
chr1	75490000	75500000	chr1	75550000	75560000	35	0	9.3047195314215e-11	Cluster	1
chr1	75490000	75500000	chr1	75550000	75560000	29	0	1.65712174739181e-07	Cluster	0
chr1	75500000	75510000	chr1	75550000	75560000	29	0	1.65712174739181e-07	Cluster	0
chr1	77940000	77950000	chr1	78200000	78210000	18	0	2.73473584742175e-15	Singleton	0
chr1	77970000	77980000	chr1	78410000	78420000	12	0	2.73473584742175e-15	Singleton	0
chr1	78520000	78530000	chr1	78680000	78690000	14	0	2.2183947834833e-10	Singleton	0
chr1	80180000	80190000	chr1	80400000	80410000	24	0	2.73473584742175e-15	Singleton	0
chr1	81300000	81310000	chr1	82280000	82290000	14	0	2.73473584742175e-15	Cluster	1
chr1	81300000	81310000	chr1	82290000	82300000	14	0	2.73473584742175e-15	Cluster	1
chr1	81310000	81320000	chr1	82280000	82290000	14	0	2.73473584742175e-15	Cluster	1
chr1	81310000	81320000	chr1	82290000	82300000	14	0	2.73473584742175e-15	Cluster	1
chr1	82280000	82290000	chr1	82470000	82480000	32	0	2.73473584742175e-15	Cluster	1
chr1	82290000	82300000	chr1	82470000	82480000	32	0	2.73473584742175e-15	Cluster	1
chr1	82780000	82790000	chr1	82980000	82990000	22	0	2.73473584742175e-15	Singleton	0
chr1	82800000	82810000	chr1	82980000	82990000	14	0	2.73473584742175e-15	Singleton	0
chr1	83730000	83740000	chr1	84280000	84290000	13	0	2.73473584742175e-15	Singleton	0
chr1	84120000	84130000	chr1	84280000	84290000	16	0	6.00030037597862e-09	Singleton	0
chr1	84690000	84700000	chr1	84870000	84880000	45	0	2.73473584742175e-15	Cluster	1
chr1	84690000	84700000	chr1	84880000	84890000	45	0	2.73473584742175e-15	Cluster	1
chr1	84730000	84740000	chr1	84870000	84880000	36	0	2.73473584742175e-15	Cluster	1
chr1	84730000	84740000	chr1	84880000	84890000	36	0	2.73473584742175e-15	Cluster	1
chr1	84860000	84870000	chr1	84880000	84890000	38	0	1.19023428601376e-05	Singleton	0
chr1	84870000	84880000	chr1	84930000	84940000	20	0	0.00863973382058143	Cluster	1
chr1	84880000	84890000	chr1	84930000	84940000	20	0	0.00863973382058143	Cluster	1
chr1	85850000	85860000	chr1	86000000	86010000	49	0	2.73473584742175e-15	Singleton	0
chr1	85850000	85860000	chr1	86020000	86030000	22	0	2.73473584742175e-15	Singleton	0
chr1	85930000	85940000	chr1	86000000	86010000	50	0	2.73473584742175e-15	Singleton	0
chr1	86060000	86070000	chr1	86300000	86310000	13	0	2.73473584742175e-15	Cluster	1
chr1	86060000	86070000	chr1	86310000	86320000	13	0	2.73473584742175e-15	Cluster	1
chr1	86060000	86070000	chr1	86330000	86340000	13	0	2.73473584742175e-15	Singleton	0
chr1	86170000	86180000	chr1	86300000	86310000	15	0	0.00499122686498083	Cluster	0
chr1	86170000	86180000	chr1	86300000	86310000	43	0	2.73473584742175e-15	Cluster	1
chr1	86170000	86180000	chr1	86310000	86320000	15	0	0.00499122686498083	Cluster	0
chr1	86170000	86180000	chr1	86310000	86320000	43	0	2.73473584742175e-15	Cluster	1
chr1	86170000	86180000	chr1	86330000	86340000	34	0	2.73473584742175e-15	Cluster	1
chr1	86170000	86180000	chr1	86330000	86340000	45	0	2.73473584742175e-15	Cluster	1
chr1	86180000	86190000	chr1	86300000	86310000	30	0	9.65379455357784e-11	Cluster	0
chr1	86180000	86190000	chr1	86310000	86320000	30	0	9.65379455357784e-11	Cluster	0
chr1	86180000	86190000	chr1	86330000	86340000	53	0	2.73473584742175e-15	Cluster	1
chr1	86210000	86220000	chr1	86300000	86310000	18	0	0.00136106135947399	Cluster	0
chr1	86210000	86220000	chr1	86300000	86310000	54	0	2.73473584742175e-15	Cluster	1
chr1	86210000	86220000	chr1	86310000	86320000	54	0	2.73473584742175e-15	Cluster	1
chr1	86210000	86220000	chr1	86330000	86340000	37	0	1.73282536626254e-14	Singleton	0
chr1	86300000	86310000	chr1	86330000	86340000	21	0	0.00238475795439797	Cluster	0
chr1	86300000	86310000	chr1	86330000	86340000	100	0	2.73473584742175e-15	Cluster	1
chr1	86310000	86320000	chr1	86330000	86340000	100	0	2.73473584742175e-15	Cluster	1
chr1	86360000	86370000	chr1	86380000	86390000	30	0	0.00372168747058355	Cluster	0
chr1	86370000	86380000	chr1	86390000	86400000	51	0	3.14673556466649e-10	Cluster	1
chr1	86370000	86380000	chr1	86430000	86440000	29	0	5.05092657171779e-07	Cluster	1
chr1	86370000	86380000	chr1	86440000	86450000	29	0	5.05092657171779e-07	Cluster	1
chr1	86610000	86620000	chr1	86690000	86700000	27	0	1.02113362159491e-05	Cluster	1
chr1	86610000	86620000	chr1	86700000	86710000	27	0	1.02113362159491e-05	Cluster	1
chr1	86610000	86620000	chr1	87040000	87050000	16	0	2.73473584742175e-15	Cluster	1
chr1	86610000	86620000	chr1	87040000	87050000	17	0	2.73473584742175e-15	Cluster	1
chr1	86610000	86620000	chr1	87180000	87190000	17	0	2.73473584742175e-15	Singleton	0
chr1	86660000	86670000	chr1	86690000	86700000	45	0	8.13621481193565e-12	Cluster	1
chr1	86660000	86670000	chr1	86700000	86710000	45	0	8.13621481193565e-12	Cluster	1
chr1	86660000	86670000	chr1	86960000	86970000	16	0	2.73473584742175e-15	Cluster	1
chr1	86660000	86670000	chr1	87040000	87050000	41	0	2.73473584742175e-15	Cluster	1
chr1	86660000	86670000	chr1	87070000	87080000	15	0	2.73473584742175e-15	Cluster	1
chr1	86660000	86670000	chr1	87180000	87190000	20	0	2.73473584742175e-15	Cluster	1
chr1	86670000	86680000	chr1	86690000	86700000	45	0	8.13621481193565e-12	Cluster	1
chr1	86670000	86680000	chr1	86700000	86710000	45	0	8.13621481193565e-12	Cluster	1
chr1	86670000	86680000	chr1	86960000	86970000	16	0	2.73473584742175e-15	Cluster	1
chr1	86670000	86680000	chr1	87040000	87050000	41	0	2.73473584742175e-15	Cluster	1
chr1	86670000	86680000	chr1	87070000	87080000	15	0	2.73473584742175e-15	Cluster	1
chr1	86670000	86680000	chr1	87180000	87190000	20	0	2.73473584742175e-15	Cluster	1
chr1	86690000	86700000	chr1	86860000	86870000	12	0	2.28840977533845e-09	Cluster	1
chr1	86690000	86700000	chr1	87040000	87050000	18	0	2.73473584742175e-15	Cluster	1
chr1	86700000	86710000	chr1	86860000	86870000	12	0	2.28840977533845e-09	Cluster	1
chr1	86700000	86710000	chr1	87040000	87050000	18	0	2.73473584742175e-15	Cluster	1
chr1	86860000	86870000	chr1	87040000	87050000	20	0	2.73473584742175e-15	Singleton	0
chr1	87040000	87050000	chr1	87180000	87190000	19	0	5.84610985080051e-05	Singleton	0
chr1	87070000	87080000	chr1	87180000	87190000	29	0	2.17541509427168e-08	Singleton	0
chr1	87110000	87120000	chr1	87170000	87180000	33	0	2.44521157007347e-09	Cluster	1
chr1	87110000	87120000	chr1	87180000	87190000	28	0	2.6984846643633e-07	Cluster	0
chr1	87170000	87180000	chr1	87200000	87210000	68	0	2.73473584742175e-15	Cluster	1
chr1	87170000	87180000	chr1	87210000	87220000	68	0	2.73473584742175e-15	Cluster	1
chr1	87170000	87180000	chr1	87240000	87250000	20	0	0.000626804953363362	Cluster	0
chr1	87180000	87190000	chr1	87200000	87210000	49	0	5.61868879036862e-13	Cluster	0
chr1	87180000	87190000	chr1	87210000	87220000	49	0	5.61868879036862e-13	Cluster	0
chr1	87180000	87190000	chr1	87250000	87260000	21	0	0.000460227241090478	Cluster	1
chr1	87180000	87190000	chr1	87470000	87480000	12	0	2.73473584742175e-15	Singleton	0
chr1	87180000	87190000	chr1	87660000	87670000	14	0	2.73473584742175e-15	Singleton	0
chr1	87440000	87450000	chr1	87600000	87610000	32	0	2.73473584742175e-15	Singleton	0
chr1	87440000	87450000	chr1	87660000	87670000	24	0	2.73473584742175e-15	Singleton	0
chr1	88350000	88360000	chr1	88740000	88750000	14	0	2.73473584742175e-15	Cluster	1
chr1	88350000	88360000	chr1	88750000	88760000	14	0	2.73473584742175e-15	Cluster	1
chr1	88420000	88430000	chr1	88700000	88710000	24	0	2.73473584742175e-15	Cluster	1
chr1	88420000	88430000	chr1	88710000	88720000	16	0	2.73473584742175e-15	Cluster	1
chr1	88420000	88430000	chr1	88740000	88750000	14	0	2.73473584742175e-15	Cluster	1
chr1	88420000	88430000	chr1	88750000	88760000	14	0	2.73473584742175e-15	Cluster	1
chr1	88440000	88450000	chr1	88700000	88710000	27	0	2.73473584742175e-15	Cluster	1
chr1	88450000	88460000	chr1	88700000	88710000	29	0	2.73473584742175e-15	Cluster	1
chr1	88460000	88470000	chr1	88700000	88710000	21	0	2.73473584742175e-15	Cluster	1
chr1	88470000	88480000	chr1	88700000	88710000	28	0	2.73473584742175e-15	Cluster	1
chr1	88470000	88480000	chr1	88700000	88710000	14	0	2.73473584742175e-15	Cluster	1
chr1	88560000	88570000	chr1	88700000	88710000	102	0	2.73473584742175e-15	Cluster	1
chr1	88560000	88570000	chr1	88700000	88710000	24	0	1.99229758774485e-07	Cluster	0
chr1	88700000	88710000	chr1	88740000	88750000	31	0	1.07451404611259e-06	Cluster	1
chr1	88700000	88710000	chr1	88750000	88760000	31	0	1.07451404611259e-06	Cluster	1
chr1	88700000	88710000	chr1	89190000	89200000	14	0	2.73473584742175e-15	Singleton	0
chr1	88740000	88750000	chr1	88900000	88910000	15	0	0.00196367592015339	Cluster	1
chr1	88740000	88750000	chr1	89190000	89200000	54	0	2.73473584742175e-15	Cluster	1
chr1	88750000	88760000	chr1	88900000	88910000	15	0	0.00196367592015339	Cluster	1
chr1	88750000	88760000	chr1	89190000	89200000	54	0	2.73473584742175e-15	Cluster	1
chr1	88800000	88810000	chr1	89190000	89200000	12	0	2.73473584742175e-15	Singleton	0
chr1	89170000	89180000	chr1	89190000	89200000	43	0	1.64278901675475e-10	Singleton	0
chr1	89190000	89200000	chr1	89630000	89640000	12	0	2.73473584742175e-15	Singleton	0
chr1	89340000	89350000	chr1	89520000	89530000	31	0	2.73473584742175e-15	Singleton	0
chr1	89340000	89350000	chr1	89730000	89740000	13	0	2.73473584742175e-15	Singleton	0
chr1	89360000	89370000	chr1	89670000	89680000	12	0	2.73473584742175e-15	Singleton	0
chr1	89640000	89650000	chr1	89850000	89860000	16	0	2.73473584742175e-15	Singleton	0
chr1	89640000	89650000	chr1	89930000	89940000	31	0	2.73473584742175e-15	Cluster	1
chr1	89640000	89650000	chr1	89940000	89950000	31	0	2.73473584742175e-15	Cluster	1
chr1	89670000	89680000	chr1	89840000	89850000	18	0	2.73473584742175e-15	Cluster	1
chr1	89670000	89680000	chr1	89850000	89860000	17	0	2.73473584742175e-15	Cluster	1
chr1	89670000	89680000	chr1	89930000	89940000	40	0	2.73473584742175e-15	Cluster	1
chr1	89670000	89680000	chr1	89940000	89950000	40	0	2.73473584742175e-15	Cluster	1
chr1	89770000	89780000	chr1	89930000	89940000	20	0	2.73473584742175e-15	Cluster	1
chr1	89770000	89780000	chr1	89940000	89950000	20	0	2.73473584742175e-15	Cluster	1
chr1	89850000	89860000	chr1	89930000	89940000	45	0	2.73473584742175e-15	Cluster	1
chr1	89850000	89860000	chr1	89940000	89950000	45	0	2.73473584742175e-15	Cluster	1
chr1	90060000	90070000	chr1	90580000	90590000	24	0	2.73473584742175e-15	Cluster	1
chr1	90060000	90070000	chr1	90590000	90600000	24	0	2.73473584742175e-15	Cluster	1
chr1	90200000	90210000	chr1	90470000	90480000	13	0	2.73473584742175e-15	Singleton	0
chr1	90200000	90210000	chr1	90580000	90590000	22	0	2.73473584742175e-15	Cluster	1
chr1	90200000	90210000	chr1	90590000	90600000	22	0	2.73473584742175e-15	Cluster	1
chr1	90650000	90660000	chr1	90950000	90960000	13	0	2.73473584742175e-15	Singleton	0
chr1	90920000	90930000	chr1	91210000	91220000	14	0	2.73473584742175e-15	Singleton	0
chr1	91090000	91100000	chr1	91230000	91240000	15	0	0.00416026004296741	Cluster	1
chr1	91100000	91110000	chr1	91230000	91240000	15	0	0.00416026004296741	Cluster	1
chr1	91340000	91350000	chr1	91360000	91370000	60	0	2.73473584742175e-15	Singleton	0
chr1	91360000	91370000	chr1	91380000	91390000	41	0	1.91758545798819e-07	Singleton	0
chr1	91570000	91580000	chr1	91600000	91610000	33	0	2.4412577000213e-06	Singleton	0
chr1	92170000	92180000	chr1	92360000	92370000	17	0	2.73473584742175e-15	Singleton	0
chr1	92690000	92700000	chr1	92890000	92900000	17	0	2.73473584742175e-15	Singleton	0
chr1	92830000	92840000	chr1	92890000	92900000	25	0	0.000360856002435526	Cluster	1
chr1	92840000	92850000	chr1	92890000	92900000	25	0	0.000360856002435526	Cluster	1
chr1	92890000	92900000	chr1	92910000	92920000	55	0	5.24022112740134e-15	Singleton	0
chr1	92900000	92910000	chr1	93070000	93080000	16	0	2.73473584742175e-15	Cluster	1
chr1	92900000	92910000	chr1	93080000	93090000	16	0	2.73473584742175e-15	Cluster	1
chr1	92910000	92920000	chr1	93070000	93080000	16	0	2.73473584742175e-15	Cluster	1
chr1	92910000	92920000	chr1	93080000	93090000	16	0	2.73473584742175e-15	Cluster	1
chr1	93820000	93830000	chr1	94070000	94080000	18	0	2.73473584742175e-15	Singleton	0
chr1	105090000	105100000	chr1	105360000	105370000	13	0	2.73473584742175e-15	Singleton	0
chr1	106170000	106180000	chr1	106340000	106350000	12	0	8.52813066869349e-12	Singleton	0
chr1	106510000	106520000	chr1	106730000	106740000	25	0	2.73473584742175e-15	Singleton	0
chr1	111840000	111850000	chr1	112380000	112390000	13	0	2.73473584742175e-15	Singleton	0
chr1	111860000	111870000	chr1	112380000	112390000	19	0	2.73473584742175e-15	Singleton	0
chr1	118560000	118570000	chr1	118750000	118760000	18	0	2.73473584742175e-15	Singleton	0
chr1	118820000	118830000	chr1	119050000	119060000	18	0	2.73473584742175e-15	Singleton	0
chr1	119090000	119100000	chr1	119420000	119430000	12	0	2.73473584742175e-15	Singleton	0
chr1	119250000	119260000	chr1	119440000	119450000	12	0	4.61832378065989e-13	Singleton	0
chr1	119460000	119470000	chr1	119480000	119490000	38	0	1.23059234525519e-06	Singleton	0
chr1	119910000	119920000	chr1	120010000	120020000	35	0	1.35738045181805e-12	Cluster	1
chr1	119910000	119920000	chr1	120020000	120030000	35	0	1.35738045181805e-12	Cluster	1
chr1	119930000	119940000	chr1	120010000	120020000	32	0	4.53536862333439e-09	Cluster	1
chr1	119930000	119940000	chr1	120020000	120030000	32	0	4.53536862333439e-09	Cluster	1
chr1	120010000	120020000	chr1	120030000	120040000	54	0	1.852085762753e-12	Singleton	0
chr1	120010000	120020000	chr1	120090000	120100000	35	0	1.74797523470729e-11	Cluster	1
chr1	120010000	120020000	chr1	120150000	120160000	20	0	8.34080262613918e-05	Cluster	0
chr1	120020000	120030000	chr1	120090000	120100000	35	0	1.74797523470729e-11	Cluster	1
chr1	120020000	120030000	chr1	120150000	120160000	20	0	8.34080262613918e-05	Cluster	0
chr1	120030000	120040000	chr1	120150000	120160000	36	0	6.76408058710407e-12	Cluster	1
chr1	120030000	120040000	chr1	120190000	120200000	13	0	4.33128154844925e-09	Singleton	0
chr1	120030000	120040000	chr1	120330000	120340000	13	0	2.73473584742175e-15	Cluster	1
chr1	120030000	120040000	chr1	120340000	120350000	13	0	2.73473584742175e-15	Cluster	1
chr1	120170000	120180000	chr1	120330000	120340000	15	0	1.38502802993223e-12	Cluster	1
chr1	120170000	120180000	chr1	120340000	120350000	15	0	1.38502802993223e-12	Cluster	1
chr1	120170000	120180000	chr1	120460000	120470000	19	0	2.73473584742175e-15	Singleton	0
chr1	120330000	120340000	chr1	120360000	120370000	32	0	9.82396115062345e-05	Cluster	1
chr1	120340000	120350000	chr1	120360000	120370000	32	0	9.82396115062345e-05	Cluster	1
chr1	120360000	120370000	chr1	120460000	120470000	32	0	5.47844542438843e-09	Singleton	0
chr1	128590000	128600000	chr1	128820000	128830000	12	0	2.73473584742175e-15	Singleton	0
chr1	131110000	131120000	chr1	131130000	131140000	34	0	7.02220447131475e-05	Singleton	0
chr1	131110000	131120000	chr1	131150000	131160000	27	0	0.000293309182853335	Cluster	1
chr1	131110000	131120000	chr1	131180000	131190000	45	0	2.73473584742175e-15	Cluster	1
chr1	131110000	131120000	chr1	131260000	131270000	47	0	2.73473584742175e-15	Cluster	1
chr1	131110000	131120000	chr1	131260000	131270000	33	0	5.24022112740134e-15	Cluster	0
chr1	131110000	131120000	chr1	131270000	131280000	33	0	5.24022112740134e-15	Cluster	0
chr1	131110000	131120000	chr1	131270000	131280000	19	0	5.70069961940465e-12	Cluster	0
chr1	131120000	131130000	chr1	131150000	131160000	27	0	0.000293309182853335	Cluster	1
chr1	131120000	131130000	chr1	131180000	131190000	45	0	2.73473584742175e-15	Cluster	1
chr1	131120000	131130000	chr1	131260000	131270000	47	0	2.73473584742175e-15	Cluster	1
chr1	131120000	131130000	chr1	131260000	131270000	33	0	5.24022112740134e-15	Cluster	0
chr1	131120000	131130000	chr1	131270000	131280000	33	0	5.24022112740134e-15	Cluster	0
chr1	131120000	131130000	chr1	131270000	131280000	19	0	5.70069961940465e-12	Cluster	0
chr1	131180000	131190000	chr1	131260000	131270000	21	0	0.00018522665302804	Cluster	0
chr1	131180000	131190000	chr1	131260000	131270000	33	0	4.86961355240759e-10	Cluster	1
chr1	131180000	131190000	chr1	131270000	131280000	33	0	4.86961355240759e-10	Cluster	1
chr1	131220000	131230000	chr1	131260000	131270000	27	0	3.65611118439955e-05	Singleton	0
chr1	131600000	131610000	chr1	131840000	131850000	13	0	2.73473584742175e-15	Singleton	0
chr1	131600000	131610000	chr1	131860000	131870000	15	0	2.73473584742175e-15	Singleton	0
chr1	131700000	131710000	chr1	131840000	131850000	15	0	0.00606503853498841	Cluster	1
chr1	131700000	131710000	chr1	131880000	131890000	17	0	2.73473584742175e-15	Singleton	0
chr1	131710000	131720000	chr1	131840000	131850000	15	0	0.00606503853498841	Cluster	1
chr1	132000000	132010000	chr1	132040000	132050000	30	0	1.77078162876477e-06	Singleton	0
chr1	132000000	132010000	chr1	132150000	132160000	27	0	2.73473584742175e-15	Cluster	1
chr1	132000000	132010000	chr1	132160000	132170000	13	0	9.33601027931145e-10	Cluster	0
chr1	132040000	132050000	chr1	132150000	132160000	23	0	4.93634322963469e-06	Singleton	0
chr1	132110000	132120000	chr1	132150000	132160000	23	0	0.00222796057578221	Cluster	0
chr1	132120000	132130000	chr1	132150000	132160000	54	0	2.73473584742175e-15	Cluster	1
chr1	132120000	132130000	chr1	132230000	132240000	22	0	1.20906598002445e-05	Singleton	0
chr1	132150000	132160000	chr1	132190000	132200000	23	0	0.00117049124857705	Cluster	0
chr1	132150000	132160000	chr1	132200000	132210000	69	0	2.73473584742175e-15	Cluster	1
chr1	132150000	132160000	chr1	132210000	132220000	69	0	2.73473584742175e-15	Cluster	1
chr1	132150000	132160000	chr1	132220000	132230000	21	0	0.000855289992037243	Cluster	0
chr1	132150000	132160000	chr1	132230000	132240000	69	0	2.73473584742175e-15	Cluster	1
chr1	132150000	132160000	chr1	132250000	132260000	18	0	0.00178542324023382	Cluster	0
chr1	132150000	132160000	chr1	132260000	132270000	29	0	3.35895057326258e-09	Cluster	1
chr1	132150000	132160000	chr1	132290000	132300000	25	0	1.49908226880606e-07	Cluster	0
chr1	132150000	132160000	chr1	132300000	132310000	30	0	1.16390757106825e-11	Cluster	1
chr1	132150000	132160000	chr1	132330000	132340000	15	0	2.73473584742175e-15	Singleton	0
chr1	132150000	132160000	chr1	132350000	132360000	20	0	2.73473584742175e-15	Cluster	1
chr1	132150000	132160000	chr1	132460000	132470000	17	0	2.73473584742175e-15	Cluster	1
chr1	132150000	132160000	chr1	132470000	132480000	17	0	2.73473584742175e-15	Cluster	1
chr1	132160000	132170000	chr1	132200000	132210000	37	0	4.11748100392906e-09	Cluster	0
chr1	132160000	132170000	chr1	132210000	132220000	37	0	4.11748100392906e-09	Cluster	0
chr1	132160000	132170000	chr1	132230000	132240000	57	0	2.73473584742175e-15	Cluster	1
chr1	132160000	132170000	chr1	132350000	132360000	23	0	2.73473584742175e-15	Cluster	1
chr1	132190000	132200000	chr1	132210000	132220000	55	0	2.73473584742175e-15	Cluster	1
chr1	132190000	132200000	chr1	132210000	132220000	38	0	9.34262064216718e-07	Cluster	0
chr1	132190000	132200000	chr1	132230000	132240000	37	0	1.76693280611734e-10	Cluster	0
chr1	132190000	132200000	chr1	132230000	132240000	25	0	0.000222589329704432	Cluster	0
chr1	132200000	132210000	chr1	132230000	132240000	25	0	0.000222589329704432	Cluster	0
chr1	132200000	132210000	chr1	132230000	132240000	66	0	2.73473584742175e-15	Cluster	1
chr1	132210000	132220000	chr1	132230000	132240000	66	0	2.73473584742175e-15	Cluster	1
chr1	132230000	132240000	chr1	132290000	132300000	21	0	0.00180031081111984	Cluster	0
chr1	132230000	132240000	chr1	132300000	132310000	48	0	2.73473584742175e-15	Cluster	1
chr1	132230000	132240000	chr1	132310000	132320000	19	0	0.00166986658739992	Cluster	0
chr1	132230000	132240000	chr1	132390000	132400000	13	0	3.96934498273178e-05	Singleton	0
chr1	132230000	132240000	chr1	132590000	132600000	12	0	2.73473584742175e-15	Singleton	0
chr1	132300000	132310000	chr1	132350000	132360000	24	0	0.000777815469574137	Cluster	0
chr1	132300000	132310000	chr1	132360000	132370000	22	0	0.000280859626147047	Cluster	1
chr1	132300000	132310000	chr1	132460000	132470000	12	0	1.41259625893626e-09	Cluster	1
chr1	132300000	132310000	chr1	132470000	132480000	12	0	1.41259625893626e-09	Cluster	1
chr1	132300000	132310000	chr1	132520000	132530000	12	0	2.73473584742175e-15	Singleton	0
chr1	132350000	132360000	chr1	132520000	132530000	14	0	2.60240836313093e-13	Cluster	0
chr1	132360000	132370000	chr1	132390000	132400000	32	0	2.03360641548848e-05	Singleton	0
chr1	132360000	132370000	chr1	132460000	132470000	20	0	0.000132249825979986	Cluster	1
chr1	132360000	132370000	chr1	132470000	132480000	20	0	0.000132249825979986	Cluster	1
chr1	132360000	132370000	chr1	132520000	132530000	25	0	2.73473584742175e-15	Cluster	1
chr1	132460000	132470000	chr1	132520000	132530000	39	0	2.53301466434366e-12	Cluster	1
chr1	132470000	132480000	chr1	132520000	132530000	39	0	2.53301466434366e-12	Cluster	1
chr1	132520000	132530000	chr1	132590000	132600000	174	0	2.73473584742175e-15	Cluster	1
chr1	132520000	132530000	chr1	132600000	132610000	90	0	2.73473584742175e-15	Cluster	1
chr1	132520000	132530000	chr1	132670000	132680000	16	0	2.43489181662703e-07	Singleton	0
chr1	132590000	132600000	chr1	132670000	132680000	22	0	9.63289502801451e-05	Singleton	0
chr1	132750000	132760000	chr1	132960000	132970000	43	0	2.73473584742175e-15	Cluster	1
chr1	132750000	132760000	chr1	132970000	132980000	43	0	2.73473584742175e-15	Cluster	1
chr1	132760000	132770000	chr1	132960000	132970000	43	0	2.73473584742175e-15	Cluster	1
chr1	132760000	132770000	chr1	132960000	132970000	14	0	2.73473584742175e-15	Cluster	1
chr1	132760000	132770000	chr1	132970000	132980000	43	0	2.73473584742175e-15	Cluster	1
chr1	132760000	132770000	chr1	132970000	132980000	14	0	2.73473584742175e-15	Cluster	1
chr1	132800000	132810000	chr1	132960000	132970000	14	0	8.57856517099997e-12	Cluster	1
chr1	132800000	132810000	chr1	132970000	132980000	14	0	8.57856517099997e-12	Cluster	1
chr1	133030000	133040000	chr1	133300000	133310000	14	0	2.73473584742175e-15	Cluster	1
chr1	133030000	133040000	chr1	133310000	133320000	14	0	2.73473584742175e-15	Cluster	1
chr1	133050000	133060000	chr1	133080000	133090000	40	0	2.23427327998366e-10	Singleton	0
chr1	133080000	133090000	chr1	133110000	133120000	31	0	6.13171718193437e-06	Cluster	1
chr1	133080000	133090000	chr1	133120000	133130000	23	0	0.00232874261783361	Cluster	0
chr1	133080000	133090000	chr1	133300000	133310000	16	0	2.73473584742175e-15	Cluster	1
chr1	133080000	133090000	chr1	133310000	133320000	16	0	2.73473584742175e-15	Cluster	1
chr1	133170000	133180000	chr1	133300000	133310000	43	0	2.73473584742175e-15	Cluster	1
chr1	133170000	133180000	chr1	133300000	133310000	37	0	1.10266331780526e-13	Cluster	0
chr1	133170000	133180000	chr1	133300000	133310000	83	0	2.73473584742175e-15	Cluster	1
chr1	133170000	133180000	chr1	133310000	133320000	43	0	2.73473584742175e-15	Cluster	1
chr1	133170000	133180000	chr1	133310000	133320000	83	0	2.73473584742175e-15	Cluster	1
chr1	133170000	133180000	chr1	133350000	133360000	21	0	2.73473584742175e-15	Cluster	1
chr1	133180000	133190000	chr1	133300000	133310000	37	0	1.10266331780526e-13	Cluster	0
chr1	133180000	133190000	chr1	133300000	133310000	83	0	2.73473584742175e-15	Cluster	1
chr1	133180000	133190000	chr1	133310000	133320000	83	0	2.73473584742175e-15	Cluster	1
chr1	133180000	133190000	chr1	133350000	133360000	21	0	2.73473584742175e-15	Cluster	1
chr1	133300000	133310000	chr1	133320000	133330000	38	0	2.69325506460112e-06	Singleton	0
chr1	133300000	133310000	chr1	133350000	133360000	67	0	2.73473584742175e-15	Cluster	1
chr1	133300000	133310000	chr1	133610000	133620000	22	0	2.73473584742175e-15	Cluster	1
chr1	133310000	133320000	chr1	133350000	133360000	67	0	2.73473584742175e-15	Cluster	1
chr1	133310000	133320000	chr1	133610000	133620000	22	0	2.73473584742175e-15	Cluster	1
chr1	133710000	133720000	chr1	133730000	133740000	40	0	3.61428155675621e-08	Singleton	0
chr1	133710000	133720000	chr1	134040000	134050000	17	0	2.73473584742175e-15	Singleton	0
chr1	133730000	133740000	chr1	133890000	133900000	13	0	6.39867391070983e-08	Singleton	0
chr1	133730000	133740000	chr1	134150000	134160000	13	0	2.73473584742175e-15	Singleton	0
chr1	133910000	133920000	chr1	134040000	134050000	29	0	1.18959714385634e-09	Singleton	0
chr1	134040000	134050000	chr1	134060000	134070000	37	0	2.67286048254162e-06	Singleton	0
chr1	134040000	134050000	chr1	134100000	134110000	63	0	2.73473584742175e-15	Cluster	1
chr1	134040000	134050000	chr1	134120000	134130000	39	0	7.53187957960692e-13	Singleton	0
chr1	134050000	134060000	chr1	134100000	134110000	33	0	1.071257494666e-07	Cluster	0
chr1	134060000	134070000	chr1	134100000	134110000	33	0	1.071257494666e-07	Cluster	0
chr1	134120000	134130000	chr1	134240000	134250000	29	0	2.38884182989001e-08	Singleton	0
chr1	134120000	134130000	chr1	134330000	134340000	16	0	2.73473584742175e-15	Singleton	0
chr1	134150000	134160000	chr1	134240000	134250000	53	0	2.73473584742175e-15	Singleton	0
chr1	134150000	134160000	chr1	134320000	134330000	14	0	1.05073925472398e-12	Singleton	0
chr1	134630000	134640000	chr1	134700000	134710000	18	0	0.00552124263249115	Cluster	1
chr1	134630000	134640000	chr1	134850000	134860000	21	0	2.73473584742175e-15	Cluster	1
chr1	134640000	134650000	chr1	134700000	134710000	18	0	0.00552124263249115	Cluster	1
chr1	134640000	134650000	chr1	134850000	134860000	21	0	2.73473584742175e-15	Cluster	1
chr1	135150000	135160000	chr1	135360000	135370000	15	0	2.73473584742175e-15	Cluster	1
chr1	135160000	135170000	chr1	135360000	135370000	28	0	2.73473584742175e-15	Cluster	1
chr1	135170000	135180000	chr1	135360000	135370000	28	0	2.73473584742175e-15	Cluster	1
chr1	135450000	135460000	chr1	135540000	135550000	22	0	0.000118140550159864	Cluster	1
chr1	135460000	135470000	chr1	135540000	135550000	22	0	0.000118140550159864	Cluster	1
chr1	135540000	135550000	chr1	135670000	135680000	23	0	2.15251052018795e-06	Cluster	1
chr1	135540000	135550000	chr1	135670000	135680000	20	0	7.77587720818173e-05	Cluster	0
chr1	135540000	135550000	chr1	135690000	135700000	14	0	1.81877403289673e-08	Cluster	1
chr1	135540000	135550000	chr1	135690000	135700000	19	0	2.03851012617086e-08	Cluster	0
chr1	135540000	135550000	chr1	135700000	135710000	14	0	1.81877403289673e-08	Cluster	1
chr1	135540000	135550000	chr1	135700000	135710000	19	0	2.03851012617086e-08	Cluster	0
chr1	135690000	135700000	chr1	135780000	135790000	25	0	3.24051675786083e-06	Cluster	0
chr1	135690000	135700000	chr1	135790000	135800000	25	0	3.24051675786083e-06	Cluster	0
chr1	135700000	135710000	chr1	135750000	135760000	24	0	0.000250632696124409	Cluster	0
chr1	135700000	135710000	chr1	135780000	135790000	25	0	3.24051675786083e-06	Cluster	0
chr1	135700000	135710000	chr1	135790000	135800000	25	0	3.24051675786083e-06	Cluster	0
chr1	135710000	135720000	chr1	135750000	135760000	32	0	7.19417654125906e-07	Cluster	1
chr1	135710000	135720000	chr1	135750000	135760000	22	0	0.00405303306060331	Cluster	0
chr1	135710000	135720000	chr1	135760000	135770000	22	0	0.00405303306060331	Cluster	0
chr1	135710000	135720000	chr1	135780000	135790000	36	0	3.98524145244482e-11	Cluster	1
chr1	135710000	135720000	chr1	135790000	135800000	36	0	3.98524145244482e-11	Cluster	1
chr1	135750000	135760000	chr1	135780000	135790000	37	0	1.79067788377265e-08	Cluster	0
chr1	135750000	135760000	chr1	135780000	135790000	55	0	2.73473584742175e-15	Cluster	1
chr1	135750000	135760000	chr1	135790000	135800000	55	0	2.73473584742175e-15	Cluster	1
chr1	135810000	135820000	chr1	135840000	135850000	22	0	0.00257325142065242	Cluster	1
chr1	135810000	135820000	chr1	135850000	135860000	22	0	0.00257325142065242	Cluster	1
chr1	135840000	135850000	chr1	135860000	135870000	41	0	4.13816726476234e-08	Cluster	1
chr1	135840000	135850000	chr1	135860000	135870000	31	0	0.000812718206097725	Cluster	0
chr1	135840000	135850000	chr1	135940000	135950000	33	0	3.69940366371486e-11	Singleton	0
chr1	135860000	135870000	chr1	135940000	135950000	46	0	2.73473584742175e-15	Singleton	0
chr1	135860000	135870000	chr1	136040000	136050000	12	0	5.86816497439221e-12	Singleton	0
chr1	136040000	136050000	chr1	136110000	136120000	24	0	2.94016099845069e-05	Singleton	0
chr1	136040000	136050000	chr1	136160000	136170000	28	0	1.37163401679782e-08	Cluster	1
chr1	136040000	136050000	chr1	136170000	136180000	28	0	1.37163401679782e-08	Cluster	1
chr1	136050000	136060000	chr1	136160000	136170000	25	0	1.4823489983108e-06	Cluster	0
chr1	136050000	136060000	chr1	136170000	136180000	25	0	1.4823489983108e-06	Cluster	0
chr1	136110000	136120000	chr1	136160000	136170000	40	0	3.65242506594201e-13	Cluster	1
chr1	136110000	136120000	chr1	136170000	136180000	40	0	3.65242506594201e-13	Cluster	1
chr1	136150000	136160000	chr1	136170000	136180000	35	0	3.45585826537078e-06	Cluster	1
chr1	136150000	136160000	chr1	136170000	136180000	41	0	8.21305239119349e-06	Cluster	0
chr1	136520000	136530000	chr1	136730000	136740000	12	0	2.73473584742175e-15	Cluster	1
chr1	136520000	136530000	chr1	136730000	136740000	15	0	2.73473584742175e-15	Cluster	1
chr1	136520000	136530000	chr1	136740000	136750000	12	0	2.73473584742175e-15	Cluster	1
chr1	136520000	136530000	chr1	136740000	136750000	15	0	2.73473584742175e-15	Cluster	1
chr1	136530000	136540000	chr1	136730000	136740000	15	0	2.73473584742175e-15	Cluster	1
chr1	136530000	136540000	chr1	136740000	136750000	15	0	2.73473584742175e-15	Cluster	1
chr1	136550000	136560000	chr1	136710000	136720000	12	0	5.76469464971941e-07	Cluster	0
chr1	136550000	136560000	chr1	136720000	136730000	17	0	2.73473584742175e-15	Cluster	1
chr1	136550000	136560000	chr1	136720000	136730000	14	0	1.49078223450105e-14	Cluster	0
chr1	136550000	136560000	chr1	136730000	136740000	45	0	2.73473584742175e-15	Cluster	1
chr1	136550000	136560000	chr1	136730000	136740000	25	0	2.73473584742175e-15	Cluster	1
chr1	136550000	136560000	chr1	136740000	136750000	45	0	2.73473584742175e-15	Cluster	1
chr1	136550000	136560000	chr1	136740000	136750000	25	0	2.73473584742175e-15	Cluster	1
chr1	136550000	136560000	chr1	136750000	136760000	17	0	2.73473584742175e-15	Cluster	1
chr1	136550000	136560000	chr1	136750000	136760000	12	0	1.95738054948724e-14	Cluster	0
chr1	136560000	136570000	chr1	136730000	136740000	18	0	2.73473584742175e-15	Cluster	1
chr1	136560000	136570000	chr1	136740000	136750000	18	0	2.73473584742175e-15	Cluster	1
chr1	136710000	136720000	chr1	136730000	136740000	26	0	0.00615904493004461	Cluster	0
chr1	136710000	136720000	chr1	136740000	136750000	26	0	0.00615904493004461	Cluster	0
chr1	136720000	136730000	chr1	136740000	136750000	49	0	8.29390392914007e-11	Cluster	1
chr1	136720000	136730000	chr1	136750000	136760000	24	0	0.00530656668339205	Cluster	0
chr1	136730000	136740000	chr1	136750000	136760000	27	0	0.0093655699607772	Cluster	0
chr1	143700000	143710000	chr1	143730000	143740000	38	0	3.53942418643266e-08	Singleton	0
chr1	143810000	143820000	chr1	144000000	144010000	13	0	2.73473584742175e-15	Singleton	0
chr1	149850000	149860000	chr1	150250000	150260000	34	0	2.73473584742175e-15	Cluster	1
chr1	149850000	149860000	chr1	150260000	150270000	32	0	2.73473584742175e-15	Cluster	1
chr1	150990000	151000000	chr1	151010000	151020000	35	0	8.03674653916621e-05	Singleton	0
chr1	151560000	151570000	chr1	151700000	151710000	28	0	1.2746692170421e-08	Singleton	0
chr1	152510000	152520000	chr1	152740000	152750000	17	0	2.73473584742175e-15	Cluster	1
chr1	152520000	152530000	chr1	152740000	152750000	36	0	2.73473584742175e-15	Cluster	1
chr1	152520000	152530000	chr1	152740000	152750000	17	0	2.73473584742175e-15	Cluster	1
chr1	153100000	153110000	chr1	153380000	153390000	13	0	2.73473584742175e-15	Singleton	0
chr1	153480000	153490000	chr1	153740000	153750000	12	0	2.73473584742175e-15	Singleton	0
chr1	153550000	153560000	chr1	153740000	153750000	17	0	2.73473584742175e-15	Cluster	1
chr1	153550000	153560000	chr1	153740000	153750000	21	0	2.73473584742175e-15	Cluster	1
chr1	153550000	153560000	chr1	153740000	153750000	32	0	2.73473584742175e-15	Cluster	1
chr1	153550000	153560000	chr1	153740000	153750000	41	0	2.73473584742175e-15	Cluster	1
chr1	153560000	153570000	chr1	153740000	153750000	32	0	2.73473584742175e-15	Cluster	1
chr1	153560000	153570000	chr1	153740000	153750000	41	0	2.73473584742175e-15	Cluster	1
chr1	153560000	153570000	chr1	153740000	153750000	30	0	2.73473584742175e-15	Cluster	1
chr1	153560000	153570000	chr1	153740000	153750000	39	0	2.73473584742175e-15	Cluster	1
chr1	154280000	154290000	chr1	154720000	154730000	21	0	2.73473584742175e-15	Singleton	0
chr1	154280000	154290000	chr1	154780000	154790000	13	0	2.73473584742175e-15	Singleton	0
chr1	154780000	154790000	chr1	155000000	155010000	36	0	2.73473584742175e-15	Singleton	0
chr1	154780000	154790000	chr1	155210000	155220000	22	0	2.73473584742175e-15	Cluster	1
chr1	154780000	154790000	chr1	155220000	155230000	12	0	2.73473584742175e-15	Cluster	1
chr1	154780000	154790000	chr1	155290000	155300000	14	0	2.73473584742175e-15	Singleton	0
chr1	155020000	155030000	chr1	155220000	155230000	28	0	2.73473584742175e-15	Singleton	0
chr1	155040000	155050000	chr1	155210000	155220000	16	0	2.87340351155656e-14	Cluster	1
chr1	155050000	155060000	chr1	155210000	155220000	16	0	2.87340351155656e-14	Cluster	1
chr1	155220000	155230000	chr1	155520000	155530000	13	0	2.73473584742175e-15	Singleton	0
chr1	155280000	155290000	chr1	155510000	155520000	18	0	2.73473584742175e-15	Cluster	1
chr1	155280000	155290000	chr1	155530000	155540000	15	0	2.73473584742175e-15	Cluster	1
chr1	155280000	155290000	chr1	155560000	155570000	28	0	2.73473584742175e-15	Singleton	0
chr1	155290000	155300000	chr1	155520000	155530000	12	0	2.73473584742175e-15	Cluster	1
chr1	155560000	155570000	chr1	155740000	155750000	15	0	2.73473584742175e-15	Singleton	0
chr1	156030000	156040000	chr1	156240000	156250000	13	0	2.73473584742175e-15	Cluster	1
chr1	156040000	156050000	chr1	156240000	156250000	13	0	2.73473584742175e-15	Cluster	1
chr1	156240000	156250000	chr1	156500000	156510000	12	0	2.73473584742175e-15	Singleton	0
chr1	156240000	156250000	chr1	156540000	156550000	18	0	2.73473584742175e-15	Singleton	0
chr1	156260000	156270000	chr1	156410000	156420000	15	0	8.72775723843437e-06	Singleton	0
chr1	156260000	156270000	chr1	156540000	156550000	19	0	2.73473584742175e-15	Singleton	0
chr1	156410000	156420000	chr1	156540000	156550000	25	0	2.73933265651744e-06	Singleton	0
chr1	156630000	156640000	chr1	156650000	156660000	37	0	1.07686422420472e-07	Singleton	0
chr1	156630000	156640000	chr1	156670000	156680000	60	0	2.73473584742175e-15	Singleton	0
chr1	156630000	156640000	chr1	157070000	157080000	15	0	2.73473584742175e-15	Cluster	1
chr1	156630000	156640000	chr1	157080000	157090000	15	0	2.73473584742175e-15	Cluster	1
chr1	156630000	156640000	chr1	157080000	157090000	12	0	2.73473584742175e-15	Cluster	1
chr1	156650000	156660000	chr1	156670000	156680000	29	0	6.42165529725422e-05	Singleton	0
chr1	156670000	156680000	chr1	157070000	157080000	12	0	2.73473584742175e-15	Cluster	1
chr1	156670000	156680000	chr1	157080000	157090000	12	0	2.73473584742175e-15	Cluster	1
chr1	156730000	156740000	chr1	157070000	157080000	24	0	2.73473584742175e-15	Cluster	1
chr1	156730000	156740000	chr1	157080000	157090000	24	0	2.73473584742175e-15	Cluster	1
chr1	156740000	156750000	chr1	157070000	157080000	68	0	2.73473584742175e-15	Cluster	1
chr1	156740000	156750000	chr1	157080000	157090000	16	0	2.73473584742175e-15	Cluster	1
chr1	156740000	156750000	chr1	157080000	157090000	68	0	2.73473584742175e-15	Cluster	1
chr1	156750000	156760000	chr1	157070000	157080000	37	0	2.73473584742175e-15	Cluster	1
chr1	156750000	156760000	chr1	157080000	157090000	37	0	2.73473584742175e-15	Cluster	1
chr1	156880000	156890000	chr1	157070000	157080000	43	0	2.73473584742175e-15	Cluster	1
chr1	156880000	156890000	chr1	157080000	157090000	43	0	2.73473584742175e-15	Cluster	1
chr1	156910000	156920000	chr1	157070000	157080000	38	0	2.73473584742175e-15	Cluster	1
chr1	156910000	156920000	chr1	157080000	157090000	38	0	2.73473584742175e-15	Cluster	1
chr1	157030000	157040000	chr1	157070000	157080000	22	0	0.00120187920505756	Cluster	0
chr1	157030000	157040000	chr1	157080000	157090000	22	0	0.00120187920505756	Cluster	0
chr1	157040000	157050000	chr1	157070000	157080000	49	0	2.87340351155656e-14	Cluster	0
chr1	157040000	157050000	chr1	157080000	157090000	49	0	2.87340351155656e-14	Cluster	0
chr1	157050000	157060000	chr1	157070000	157080000	49	0	2.87340351155656e-14	Cluster	0
chr1	157050000	157060000	chr1	157080000	157090000	49	0	2.87340351155656e-14	Cluster	0
chr1	157060000	157070000	chr1	157080000	157090000	57	0	2.73473584742175e-15	Cluster	1
chr1	157070000	157080000	chr1	157090000	157100000	36	0	6.60393588158329e-06	Cluster	0
chr1	157070000	157080000	chr1	157280000	157290000	12	0	2.73473584742175e-15	Cluster	1
chr1	157070000	157080000	chr1	157550000	157560000	23	0	2.73473584742175e-15	Cluster	1
chr1	157070000	157080000	chr1	157560000	157570000	23	0	2.73473584742175e-15	Cluster	1
chr1	157080000	157090000	chr1	157280000	157290000	13	0	2.73473584742175e-15	Cluster	1
chr1	157080000	157090000	chr1	157280000	157290000	12	0	2.73473584742175e-15	Cluster	1
chr1	157080000	157090000	chr1	157550000	157560000	23	0	2.73473584742175e-15	Cluster	1
chr1	157080000	157090000	chr1	157560000	157570000	23	0	2.73473584742175e-15	Cluster	1
chr1	157280000	157290000	chr1	157450000	157460000	14	0	2.20266701223814e-12	Singleton	0
chr1	157530000	157540000	chr1	157550000	157560000	24	0	0.00351768598692713	Cluster	1
chr1	157530000	157540000	chr1	157560000	157570000	24	0	0.00351768598692713	Cluster	1
chr1	160190000	160200000	chr1	160210000	160220000	33	0	1.4603164726776e-05	Singleton	0
chr1	160840000	160850000	chr1	160920000	160930000	26	0	9.03255676752412e-06	Singleton	0
chr1	160920000	160930000	chr1	161190000	161200000	14	0	2.73473584742175e-15	Singleton	0
chr1	161170000	161180000	chr1	161190000	161200000	39	0	5.61357713301369e-07	Singleton	0
chr1	161170000	161180000	chr1	161280000	161290000	19	0	0.00264383727796053	Cluster	1
chr1	161180000	161190000	chr1	161280000	161290000	19	0	0.00264383727796053	Cluster	1
chr1	161210000	161220000	chr1	161280000	161290000	43	0	2.81631727110143e-13	Singleton	0
chr1	161400000	161410000	chr1	161680000	161690000	15	0	2.73473584742175e-15	Singleton	0
chr1	161400000	161410000	chr1	161730000	161740000	12	0	2.73473584742175e-15	Singleton	0
chr1	161740000	161750000	chr1	161960000	161970000	13	0	2.73473584742175e-15	Singleton	0
chr1	162350000	162360000	chr1	162540000	162550000	15	0	2.73473584742175e-15	Cluster	1
chr1	162350000	162360000	chr1	162550000	162560000	15	0	2.73473584742175e-15	Cluster	1
chr1	162890000	162900000	chr1	163050000	163060000	19	0	1.01470432663858e-14	Singleton	0
chr1	162890000	162900000	chr1	163070000	163080000	15	0	2.73473584742175e-15	Singleton	0
chr1	164310000	164320000	chr1	164340000	164350000	32	0	9.70161730276121e-06	Singleton	0
chr1	165250000	165260000	chr1	165310000	165320000	18	0	0.00500001423886005	Cluster	1
chr1	165250000	165260000	chr1	165320000	165330000	18	0	0.00500001423886005	Cluster	1
chr1	165460000	165470000	chr1	165650000	165660000	12	0	1.49078223450105e-14	Singleton	0
chr1	165570000	165580000	chr1	165640000	165650000	27	0	4.94785953145149e-06	Cluster	0
chr1	165570000	165580000	chr1	165650000	165660000	22	0	0.000156803434699804	Cluster	0
chr1	165570000	165580000	chr1	165650000	165660000	40	0	1.01470432663858e-14	Cluster	1
chr1	165570000	165580000	chr1	165660000	165670000	40	0	1.01470432663858e-14	Cluster	1
chr1	165570000	165580000	chr1	165670000	165680000	19	0	0.00172997464718947	Cluster	0
chr1	165570000	165580000	chr1	165730000	165740000	22	0	4.55158223304833e-12	Cluster	1
chr1	165580000	165590000	chr1	165640000	165650000	27	0	4.94785953145149e-06	Cluster	0
chr1	165580000	165590000	chr1	165650000	165660000	22	0	0.000156803434699804	Cluster	0
chr1	165580000	165590000	chr1	165650000	165660000	40	0	1.01470432663858e-14	Cluster	1
chr1	165580000	165590000	chr1	165660000	165670000	40	0	1.01470432663858e-14	Cluster	1
chr1	165580000	165590000	chr1	165670000	165680000	19	0	0.00172997464718947	Cluster	0
chr1	165580000	165590000	chr1	165730000	165740000	22	0	4.55158223304833e-12	Cluster	1
chr1	165640000	165650000	chr1	165660000	165670000	37	0	6.84959884725403e-08	Cluster	1
chr1	165650000	165660000	chr1	165670000	165680000	39	0	1.30599545156581e-07	Cluster	0
chr1	165650000	165660000	chr1	165670000	165680000	32	0	3.24335016288355e-05	Cluster	0
chr1	165650000	165660000	chr1	165730000	165740000	57	0	2.73473584742175e-15	Cluster	1
chr1	165650000	165660000	chr1	165750000	165760000	23	0	4.59003742477957e-06	Cluster	1
chr1	165660000	165670000	chr1	165730000	165740000	57	0	2.73473584742175e-15	Cluster	1
chr1	165660000	165670000	chr1	165750000	165760000	23	0	4.59003742477957e-06	Cluster	1
chr1	165770000	165780000	chr1	165850000	165860000	22	0	4.90129030826674e-05	Cluster	0
chr1	165770000	165780000	chr1	165850000	165860000	24	0	9.3174925778027e-06	Cluster	1
chr1	165770000	165780000	chr1	165850000	165860000	17	0	0.00508250376936567	Cluster	0
chr1	165770000	165780000	chr1	166150000	166160000	25	0	2.73473584742175e-15	Cluster	1
chr1	165770000	165780000	chr1	166150000	166160000	16	0	2.73473584742175e-15	Cluster	1
chr1	165770000	165780000	chr1	166150000	166160000	27	0	2.73473584742175e-15	Cluster	1
chr1	165770000	165780000	chr1	166160000	166170000	25	0	2.73473584742175e-15	Cluster	1
chr1	165770000	165780000	chr1	166160000	166170000	27	0	2.73473584742175e-15	Cluster	1
chr1	165780000	165790000	chr1	165850000	165860000	24	0	9.3174925778027e-06	Cluster	1
chr1	165780000	165790000	chr1	165850000	165860000	17	0	0.00508250376936567	Cluster	0
chr1	165780000	165790000	chr1	166150000	166160000	16	0	2.73473584742175e-15	Cluster	1
chr1	165780000	165790000	chr1	166150000	166160000	27	0	2.73473584742175e-15	Cluster	1
chr1	165780000	165790000	chr1	166160000	166170000	27	0	2.73473584742175e-15	Cluster	1
chr1	165850000	165860000	chr1	166150000	166160000	18	0	2.73473584742175e-15	Singleton	0
chr1	166150000	166160000	chr1	166310000	166320000	27	0	2.73473584742175e-15	Cluster	1
chr1	166160000	166170000	chr1	166310000	166320000	27	0	2.73473584742175e-15	Cluster	1
chr1	167000000	167010000	chr1	167370000	167380000	14	0	2.73473584742175e-15	Singleton	0
chr1	167210000	167220000	chr1	167300000	167310000	24	0	2.82808926562527e-05	Cluster	1
chr1	167220000	167230000	chr1	167300000	167310000	24	0	2.82808926562527e-05	Cluster	1
chr1	167370000	167380000	chr1	167410000	167420000	38	0	3.40108669097828e-09	Singleton	0
chr1	167410000	167420000	chr1	167630000	167640000	32	0	2.73473584742175e-15	Cluster	1
chr1	167410000	167420000	chr1	167640000	167650000	23	0	2.73473584742175e-15	Cluster	1
chr1	167440000	167450000	chr1	167630000	167640000	14	0	2.73473584742175e-15	Cluster	1
chr1	167440000	167450000	chr1	167640000	167650000	20	0	2.73473584742175e-15	Cluster	1
chr1	169530000	169540000	chr1	169940000	169950000	14	0	2.73473584742175e-15	Cluster	1
chr1	169530000	169540000	chr1	169950000	169960000	14	0	2.73473584742175e-15	Cluster	1
chr1	170890000	170900000	chr1	170990000	171000000	30	0	4.70031820315068e-08	Cluster	1
chr1	170900000	170910000	chr1	170990000	171000000	30	0	4.70031820315068e-08	Cluster	1
chr1	171100000	171110000	chr1	171220000	171230000	57	0	2.73473584742175e-15	Cluster	1
chr1	171100000	171110000	chr1	171230000	171240000	59	0	2.73473584742175e-15	Cluster	1
chr1	171110000	171120000	chr1	171220000	171230000	57	0	2.73473584742175e-15	Cluster	1
chr1	171110000	171120000	chr1	171230000	171240000	59	0	2.73473584742175e-15	Cluster	1
chr1	171120000	171130000	chr1	171220000	171230000	26	0	5.24682095270271e-07	Cluster	0
chr1	171130000	171140000	chr1	171220000	171230000	26	0	5.24682095270271e-07	Cluster	0
chr1	171220000	171230000	chr1	171470000	171480000	12	0	2.73473584742175e-15	Singleton	0
chr1	171220000	171230000	chr1	171500000	171510000	12	0	2.73473584742175e-15	Singleton	0
chr1	171230000	171240000	chr1	171350000	171360000	14	0	0.00978556892881886	Cluster	1
chr1	171230000	171240000	chr1	171360000	171370000	14	0	0.00978556892881886	Cluster	1
chr1	171240000	171250000	chr1	171470000	171480000	13	0	2.73473584742175e-15	Singleton	0
chr1	171350000	171360000	chr1	171380000	171390000	46	0	1.34712073929609e-11	Cluster	0
chr1	171350000	171360000	chr1	171380000	171390000	71	0	2.73473584742175e-15	Cluster	1
chr1	171350000	171360000	chr1	171470000	171480000	17	0	0.00163926958492971	Cluster	1
chr1	171360000	171370000	chr1	171380000	171390000	46	0	1.34712073929609e-11	Cluster	0
chr1	171360000	171370000	chr1	171380000	171390000	71	0	2.73473584742175e-15	Cluster	1
chr1	171360000	171370000	chr1	171470000	171480000	17	0	0.00163926958492971	Cluster	1
chr1	171820000	171830000	chr1	172000000	172010000	19	0	2.73473584742175e-15	Singleton	0
chr1	172000000	172010000	chr1	172300000	172310000	14	0	2.73473584742175e-15	Cluster	1
chr1	172000000	172010000	chr1	172310000	172320000	14	0	2.73473584742175e-15	Cluster	1
chr1	172010000	172020000	chr1	172300000	172310000	14	0	2.73473584742175e-15	Cluster	1
chr1	172010000	172020000	chr1	172310000	172320000	14	0	2.73473584742175e-15	Cluster	1
chr1	172110000	172120000	chr1	172300000	172310000	26	0	2.73473584742175e-15	Cluster	1
chr1	172110000	172120000	chr1	172310000	172320000	26	0	2.73473584742175e-15	Cluster	1
chr1	172110000	172120000	chr1	172320000	172330000	24	0	2.73473584742175e-15	Cluster	1
chr1	172120000	172130000	chr1	172300000	172310000	26	0	2.73473584742175e-15	Cluster	1
chr1	172120000	172130000	chr1	172310000	172320000	26	0	2.73473584742175e-15	Cluster	1
chr1	172120000	172130000	chr1	172320000	172330000	24	0	2.73473584742175e-15	Cluster	1
chr1	172140000	172150000	chr1	172300000	172310000	13	0	4.59254153228562e-09	Cluster	1
chr1	172140000	172150000	chr1	172310000	172320000	13	0	4.59254153228562e-09	Cluster	1
chr1	172210000	172220000	chr1	172300000	172310000	19	0	0.00119183924312229	Cluster	1
chr1	172210000	172220000	chr1	172310000	172320000	19	0	0.00119183924312229	Cluster	1
chr1	172300000	172310000	chr1	172320000	172330000	61	0	2.73473584742175e-15	Singleton	0
chr1	172300000	172310000	chr1	172340000	172350000	28	0	6.49427662401919e-05	Cluster	0
chr1	172300000	172310000	chr1	172360000	172370000	21	0	0.00462307372715792	Cluster	0
chr1	172310000	172320000	chr1	172340000	172350000	28	0	6.49427662401919e-05	Cluster	0
chr1	172310000	172320000	chr1	172360000	172370000	21	0	0.00462307372715792	Cluster	0
chr1	172320000	172330000	chr1	172340000	172350000	33	0	1.53782675581449e-05	Cluster	0
chr1	172320000	172330000	chr1	172350000	172360000	54	0	2.73473584742175e-15	Cluster	1
chr1	172400000	172410000	chr1	172450000	172460000	29	0	1.82038166900429e-05	Cluster	1
chr1	172400000	172410000	chr1	172480000	172490000	50	0	2.73473584742175e-15	Cluster	1
chr1	172400000	172410000	chr1	172480000	172490000	92	0	2.73473584742175e-15	Cluster	1
chr1	172400000	172410000	chr1	172490000	172500000	92	0	2.73473584742175e-15	Cluster	1
chr1	172400000	172410000	chr1	172490000	172500000	28	0	3.12833684951464e-08	Cluster	0
chr1	172400000	172410000	chr1	172500000	172510000	28	0	3.12833684951464e-08	Cluster	0
chr1	172400000	172410000	chr1	172510000	172520000	29	0	4.21896242090764e-09	Cluster	0
chr1	172400000	172410000	chr1	172510000	172520000	22	0	3.39048794608481e-05	Cluster	0
chr1	172400000	172410000	chr1	172520000	172530000	17	0	0.00490036000104747	Cluster	0
chr1	172400000	172410000	chr1	172560000	172570000	25	0	7.81882495600552e-08	Cluster	1
chr1	172400000	172410000	chr1	172630000	172640000	20	0	2.73473584742175e-15	Cluster	1
chr1	172410000	172420000	chr1	172450000	172460000	29	0	1.82038166900429e-05	Cluster	1
chr1	172410000	172420000	chr1	172480000	172490000	50	0	2.73473584742175e-15	Cluster	1
chr1	172410000	172420000	chr1	172480000	172490000	92	0	2.73473584742175e-15	Cluster	1
chr1	172410000	172420000	chr1	172490000	172500000	92	0	2.73473584742175e-15	Cluster	1
chr1	172410000	172420000	chr1	172490000	172500000	28	0	3.12833684951464e-08	Cluster	0
chr1	172410000	172420000	chr1	172500000	172510000	28	0	3.12833684951464e-08	Cluster	0
chr1	172410000	172420000	chr1	172510000	172520000	29	0	4.21896242090764e-09	Cluster	0
chr1	172410000	172420000	chr1	172510000	172520000	22	0	3.39048794608481e-05	Cluster	0
chr1	172410000	172420000	chr1	172520000	172530000	17	0	0.00490036000104747	Cluster	0
chr1	172410000	172420000	chr1	172560000	172570000	25	0	7.81882495600552e-08	Cluster	1
chr1	172410000	172420000	chr1	172630000	172640000	20	0	2.73473584742175e-15	Cluster	1
chr1	172480000	172490000	chr1	172500000	172510000	42	0	1.33061473892152e-09	Cluster	0
chr1	172480000	172490000	chr1	172500000	172510000	47	0	3.31549992680956e-10	Cluster	1
chr1	172480000	172490000	chr1	172510000	172520000	26	0	0.00040902503204469	Cluster	0
chr1	172480000	172490000	chr1	172510000	172520000	25	0	0.00105016960614968	Cluster	0
chr1	172480000	172490000	chr1	172510000	172520000	41	0	1.25745813878593e-09	Cluster	0
chr1	172490000	172500000	chr1	172510000	172520000	41	0	1.25745813878593e-09	Cluster	0
chr1	172490000	172500000	chr1	172510000	172520000	39	0	5.00836159129406e-08	Cluster	0
chr1	179500000	179510000	chr1	179730000	179740000	12	0	2.73473584742175e-15	Singleton	0
chr1	179620000	179630000	chr1	179730000	179740000	23	0	2.1122070663172e-05	Cluster	0
chr1	179630000	179640000	chr1	179730000	179740000	33	0	1.2061181110692e-10	Cluster	0
chr1	179640000	179650000	chr1	179730000	179740000	34	0	9.11962142336973e-11	Cluster	1
chr1	179650000	179660000	chr1	179730000	179740000	20	0	0.000984383285740201	Cluster	0
chr1	179840000	179850000	chr1	180210000	180220000	20	0	2.73473584742175e-15	Cluster	1
chr1	179850000	179860000	chr1	180210000	180220000	12	0	2.73473584742175e-15	Cluster	1
chr1	179920000	179930000	chr1	180210000	180220000	16	0	2.73473584742175e-15	Singleton	0
chr1	180260000	180270000	chr1	180380000	180390000	30	0	4.35166362679196e-11	Singleton	0
chr1	180260000	180270000	chr1	180400000	180410000	86	0	2.73473584742175e-15	Singleton	0
chr1	180260000	180270000	chr1	180420000	180430000	114	0	2.73473584742175e-15	Cluster	1
chr1	180260000	180270000	chr1	180420000	180430000	33	0	2.73473584742175e-15	Cluster	1
chr1	180260000	180270000	chr1	180430000	180440000	18	0	2.73473584742175e-15	Cluster	1
chr1	180260000	180270000	chr1	180470000	180480000	13	0	2.73473584742175e-15	Cluster	1
chr1	180260000	180270000	chr1	180480000	180490000	17	0	2.73473584742175e-15	Cluster	1
chr1	180260000	180270000	chr1	180550000	180560000	14	0	2.73473584742175e-15	Singleton	0
chr1	180260000	180270000	chr1	180760000	180770000	18	0	2.73473584742175e-15	Singleton	0
chr1	180400000	180410000	chr1	180420000	180430000	43	0	4.44425767206056e-07	Singleton	0
chr1	180420000	180430000	chr1	180720000	180730000	15	0	2.73473584742175e-15	Singleton	0
chr1	180430000	180440000	chr1	180790000	180800000	12	0	2.73473584742175e-15	Singleton	0
chr1	180620000	180630000	chr1	180760000	180770000	23	0	6.18066560496727e-07	Cluster	0
chr1	180620000	180630000	chr1	180760000	180770000	29	0	8.99797004003421e-11	Cluster	1
chr1	180620000	180630000	chr1	180770000	180780000	23	0	3.48112564432598e-07	Cluster	0
chr1	180720000	180730000	chr1	180760000	180770000	61	0	2.73473584742175e-15	Cluster	1
chr1	180720000	180730000	chr1	180760000	180770000	40	0	7.97868365447759e-12	Cluster	0
chr1	180720000	180730000	chr1	180770000	180780000	51	0	2.73473584742175e-15	Cluster	1
chr1	180860000	180870000	chr1	180970000	180980000	18	0	0.00560619657358218	Cluster	0
chr1	180870000	180880000	chr1	180890000	180900000	36	0	2.69146684620709e-05	Cluster	1
chr1	180870000	180880000	chr1	180890000	180900000	31	0	5.81595732014937e-05	Cluster	0
chr1	180870000	180880000	chr1	180900000	180910000	31	0	5.81595732014937e-05	Cluster	0
chr1	180870000	180880000	chr1	180970000	180980000	26	0	9.52069168967107e-07	Cluster	0
chr1	180870000	180880000	chr1	180980000	180990000	22	0	0.000120011964239805	Cluster	0
chr1	180880000	180890000	chr1	180970000	180980000	31	0	1.67527631520431e-08	Cluster	1
chr1	180890000	180900000	chr1	180970000	180980000	31	0	1.67527631520431e-08	Cluster	1
chr1	180910000	180920000	chr1	180970000	180980000	30	0	4.00239133997479e-07	Singleton	0
chr1	181020000	181030000	chr1	181070000	181080000	32	0	9.86414840308719e-08	Singleton	0
chr1	181270000	181280000	chr1	181540000	181550000	19	0	2.73473584742175e-15	Singleton	0
chr1	181270000	181280000	chr1	181610000	181620000	21	0	2.73473584742175e-15	Cluster	1
chr1	181270000	181280000	chr1	181610000	181620000	12	0	2.73473584742175e-15	Cluster	1
chr1	181280000	181290000	chr1	181610000	181620000	12	0	2.73473584742175e-15	Cluster	1
chr1	181610000	181620000	chr1	181650000	181660000	34	0	1.44619413207461e-07	Singleton	0
chr1	181720000	181730000	chr1	181880000	181890000	13	0	2.20408224127348e-07	Singleton	0
chr1	181880000	181890000	chr1	182110000	182120000	27	0	2.73473584742175e-15	Cluster	1
chr1	181880000	181890000	chr1	182110000	182120000	99	0	2.73473584742175e-15	Cluster	1
chr1	181880000	181890000	chr1	182120000	182130000	30	0	2.73473584742175e-15	Cluster	1
chr1	181880000	181890000	chr1	182130000	182140000	27	0	2.73473584742175e-15	Cluster	1
chr1	181880000	181890000	chr1	182130000	182140000	32	0	2.73473584742175e-15	Cluster	1
chr1	181880000	181890000	chr1	182140000	182150000	27	0	2.73473584742175e-15	Cluster	1
chr1	181880000	181890000	chr1	182140000	182150000	20	0	2.73473584742175e-15	Cluster	1
chr1	181880000	181890000	chr1	182140000	182150000	32	0	2.73473584742175e-15	Cluster	1
chr1	181880000	181890000	chr1	182140000	182150000	18	0	2.73473584742175e-15	Cluster	1
chr1	181880000	181890000	chr1	182310000	182320000	14	0	2.73473584742175e-15	Singleton	0
chr1	182110000	182120000	chr1	182130000	182140000	34	0	8.90092688022202e-07	Cluster	0
chr1	182110000	182120000	chr1	182140000	182150000	34	0	8.90092688022202e-07	Cluster	0
chr1	182120000	182130000	chr1	182140000	182150000	45	0	2.77328750611932e-08	Cluster	1
chr1	182130000	182140000	chr1	182150000	182160000	42	0	1.11797608559619e-07	Cluster	0
chr1	182130000	182140000	chr1	182480000	182490000	16	0	2.73473584742175e-15	Cluster	1
chr1	182130000	182140000	chr1	182490000	182500000	16	0	2.73473584742175e-15	Cluster	1
chr1	182140000	182150000	chr1	182310000	182320000	18	0	2.73473584742175e-15	Singleton	0
chr1	182140000	182150000	chr1	182480000	182490000	16	0	2.73473584742175e-15	Cluster	1
chr1	182140000	182150000	chr1	182490000	182500000	16	0	2.73473584742175e-15	Cluster	1
chr1	182370000	182380000	chr1	182480000	182490000	17	0	0.00326069373520018	Cluster	1
chr1	182370000	182380000	chr1	182490000	182500000	17	0	0.00326069373520018	Cluster	1
chr1	182380000	182390000	chr1	182480000	182490000	17	0	0.00326069373520018	Cluster	1
chr1	182380000	182390000	chr1	182490000	182500000	17	0	0.00326069373520018	Cluster	1
chr1	182480000	182490000	chr1	182500000	182510000	40	0	1.4453992342988e-07	Cluster	0
chr1	182480000	182490000	chr1	182510000	182520000	77	0	2.73473584742175e-15	Cluster	1
chr1	182480000	182490000	chr1	182530000	182540000	28	0	4.07091043450072e-06	Cluster	1
chr1	182480000	182490000	chr1	182550000	182560000	20	0	0.00423579616204655	Cluster	1
chr1	182490000	182500000	chr1	182510000	182520000	77	0	2.73473584742175e-15	Cluster	1
chr1	182490000	182500000	chr1	182530000	182540000	28	0	4.07091043450072e-06	Cluster	1
chr1	182490000	182500000	chr1	182550000	182560000	20	0	0.00423579616204655	Cluster	1
chr1	182550000	182560000	chr1	182650000	182660000	27	0	8.06320395045131e-08	Cluster	1
chr1	182550000	182560000	chr1	182960000	182970000	23	0	2.73473584742175e-15	Cluster	1
chr1	182560000	182570000	chr1	182650000	182660000	27	0	8.06320395045131e-08	Cluster	1
chr1	182560000	182570000	chr1	182890000	182900000	12	0	2.73473584742175e-15	Singleton	0
chr1	182560000	182570000	chr1	182960000	182970000	23	0	2.73473584742175e-15	Cluster	1
chr1	182650000	182660000	chr1	182960000	182970000	14	0	2.73473584742175e-15	Singleton	0
chr1	182960000	182970000	chr1	183230000	183240000	12	0	2.73473584742175e-15	Singleton	0
chr1	183440000	183450000	chr1	183650000	183660000	12	0	2.73473584742175e-15	Singleton	0
chr1	184850000	184860000	chr1	184880000	184890000	34	0	1.09738029810046e-06	Singleton	0
chr1	186450000	186460000	chr1	186710000	186720000	19	0	2.73473584742175e-15	Cluster	1
chr1	186450000	186460000	chr1	186720000	186730000	19	0	2.73473584742175e-15	Cluster	1
chr1	186820000	186830000	chr1	186950000	186960000	22	0	3.89504413093555e-05	Singleton	0
chr1	189700000	189710000	chr1	189880000	189890000	23	0	2.73473584742175e-15	Singleton	0
chr1	189860000	189870000	chr1	189880000	189890000	128	0	2.73473584742175e-15	Singleton	0
chr1	189860000	189870000	chr1	189920000	189930000	52	0	2.73473584742175e-15	Cluster	1
chr1	189860000	189870000	chr1	189970000	189980000	27	0	1.03589114833984e-06	Cluster	0
chr1	189870000	189880000	chr1	189920000	189930000	52	0	2.73473584742175e-15	Cluster	1
chr1	189870000	189880000	chr1	189970000	189980000	27	0	1.03589114833984e-06	Cluster	0
chr1	189880000	189890000	chr1	189910000	189920000	30	0	9.05888306410599e-06	Cluster	0
chr1	189880000	189890000	chr1	189920000	189930000	104	0	2.73473584742175e-15	Cluster	1
chr1	189880000	189890000	chr1	189970000	189980000	42	0	5.96432663274502e-14	Cluster	1
chr1	191000000	191010000	chr1	191300000	191310000	13	0	2.73473584742175e-15	Singleton	0
chr1	191080000	191090000	chr1	191280000	191290000	16	0	2.73473584742175e-15	Cluster	1
chr1	191080000	191090000	chr1	191290000	191300000	16	0	2.73473584742175e-15	Cluster	1
chr1	191090000	191100000	chr1	191280000	191290000	19	0	2.73473584742175e-15	Cluster	1
chr1	191090000	191100000	chr1	191290000	191300000	19	0	2.73473584742175e-15	Cluster	1
chr1	191830000	191840000	chr1	191960000	191970000	27	0	8.60560136851217e-08	Singleton	0
chr1	191830000	191840000	chr1	192090000	192100000	13	0	2.73473584742175e-15	Singleton	0
chr1	191960000	191970000	chr1	191990000	192000000	32	0	7.03902735412413e-05	Singleton	0
chr1	191960000	191970000	chr1	192090000	192100000	56	0	2.73473584742175e-15	Singleton	0
chr1	191990000	192000000	chr1	192090000	192100000	23	0	6.41891888675914e-05	Singleton	0
chr1	192090000	192100000	chr1	192590000	192600000	12	0	2.73473584742175e-15	Singleton	0
chr1	192090000	192100000	chr1	192720000	192730000	15	0	2.73473584742175e-15	Singleton	0
chr1	192190000	192200000	chr1	192590000	192600000	38	0	2.73473584742175e-15	Singleton	0
chr1	192720000	192730000	chr1	192740000	192750000	31	0	5.88516131869403e-05	Singleton	0
chr1	192780000	192790000	chr1	192860000	192870000	17	0	0.00836425488539559	Cluster	0
chr1	192780000	192790000	chr1	192860000	192870000	16	0	0.00788310194749922	Cluster	1
chr1	192780000	192790000	chr1	192870000	192880000	17	0	0.00836425488539559	Cluster	0
chr1	192780000	192790000	chr1	192870000	192880000	16	0	0.00788310194749922	Cluster	1
chr1	192790000	192800000	chr1	192860000	192870000	16	0	0.00788310194749922	Cluster	1
chr1	192790000	192800000	chr1	192870000	192880000	16	0	0.00788310194749922	Cluster	1
chr10	3570000	3580000	chr10	3800000	3810000	13	0	2.73473584742175e-15	Singleton	0
chr10	4590000	4600000	chr10	4620000	4630000	29	0	0.000253673574803026	Cluster	1
chr10	4600000	4610000	chr10	4620000	4630000	29	0	0.000253673574803026	Cluster	1
chr10	5480000	5490000	chr10	5780000	5790000	12	0	2.73473584742175e-15	Cluster	1
chr10	5480000	5490000	chr10	5790000	5800000	12	0	2.73473584742175e-15	Cluster	1
chr10	5550000	5560000	chr10	5780000	5790000	12	0	2.73473584742175e-15	Cluster	1
chr10	5550000	5560000	chr10	5790000	5800000	12	0	2.73473584742175e-15	Cluster	1
chr10	7880000	7890000	chr10	8190000	8200000	28	0	2.73473584742175e-15	Singleton	0
chr10	7880000	7890000	chr10	8240000	8250000	25	0	2.73473584742175e-15	Singleton	0
chr10	8770000	8780000	chr10	8790000	8800000	31	0	1.94870906348129e-05	Singleton	0
chr10	9570000	9580000	chr10	9750000	9760000	13	0	3.77695048344133e-14	Singleton	0
chr10	17730000	17740000	chr10	18210000	18220000	14	0	2.73473584742175e-15	Singleton	0
chr10	18310000	18320000	chr10	18380000	18390000	27	0	1.03711624668237e-06	Cluster	1
chr10	18310000	18320000	chr10	18390000	18400000	27	0	1.03711624668237e-06	Cluster	1
chr10	18380000	18390000	chr10	18420000	18430000	37	0	1.30599048390553e-10	Cluster	1
chr10	18380000	18390000	chr10	18450000	18460000	22	0	0.000218178246491989	Cluster	1
chr10	18380000	18390000	chr10	18540000	18550000	13	0	5.37201369346434e-05	Cluster	1
chr10	18380000	18390000	chr10	18560000	18570000	18	0	2.73473584742175e-15	Cluster	1
chr10	18390000	18400000	chr10	18420000	18430000	37	0	1.30599048390553e-10	Cluster	1
chr10	18390000	18400000	chr10	18450000	18460000	22	0	0.000218178246491989	Cluster	1
chr10	18390000	18400000	chr10	18540000	18550000	13	0	5.37201369346434e-05	Cluster	1
chr10	18390000	18400000	chr10	18560000	18570000	18	0	2.73473584742175e-15	Cluster	1
chr10	18560000	18570000	chr10	18600000	18610000	38	0	2.25648865385878e-10	Singleton	0
chr10	19010000	19020000	chr10	19180000	19190000	14	0	1.42799912082218e-12	Singleton	0
chr10	19700000	19710000	chr10	19900000	19910000	16	0	2.73473584742175e-15	Cluster	1
chr10	19700000	19710000	chr10	19910000	19920000	29	0	2.73473584742175e-15	Cluster	1
chr10	19700000	19710000	chr10	20070000	20080000	12	0	2.73473584742175e-15	Cluster	1
chr10	19710000	19720000	chr10	19900000	19910000	16	0	2.73473584742175e-15	Cluster	1
chr10	19710000	19720000	chr10	19910000	19920000	29	0	2.73473584742175e-15	Cluster	1
chr10	19710000	19720000	chr10	20070000	20080000	12	0	2.73473584742175e-15	Cluster	1
chr10	19910000	19920000	chr10	20070000	20080000	24	0	2.73473584742175e-15	Singleton	0
chr10	19930000	19940000	chr10	20070000	20080000	24	0	9.56713143552254e-08	Singleton	0
chr10	19930000	19940000	chr10	20120000	20130000	16	0	2.73473584742175e-15	Singleton	0
chr10	20120000	20130000	chr10	20290000	20300000	15	0	2.65420114193789e-14	Singleton	0
chr10	20980000	20990000	chr10	21180000	21190000	16	0	2.73473584742175e-15	Singleton	0
chr10	20990000	21000000	chr10	21250000	21260000	14	0	2.73473584742175e-15	Singleton	0
chr10	21030000	21040000	chr10	21180000	21190000	14	0	3.4465848894985e-06	Singleton	0
chr10	21380000	21390000	chr10	21990000	22000000	12	0	2.73473584742175e-15	Singleton	0
chr10	21460000	21470000	chr10	21990000	22000000	36	0	2.73473584742175e-15	Singleton	0
chr10	21460000	21470000	chr10	22010000	22020000	15	0	2.73473584742175e-15	Singleton	0
chr10	22560000	22570000	chr10	22770000	22780000	13	0	2.73473584742175e-15	Cluster	1
chr10	22570000	22580000	chr10	22770000	22780000	20	0	2.73473584742175e-15	Cluster	1
chr10	22770000	22780000	chr10	23080000	23090000	13	0	2.73473584742175e-15	Cluster	1
chr10	22780000	22790000	chr10	23080000	23090000	13	0	2.73473584742175e-15	Cluster	1
chr10	22780000	22790000	chr10	23080000	23090000	20	0	2.73473584742175e-15	Cluster	1
chr10	23080000	23090000	chr10	23110000	23120000	42	0	6.00062153691815e-10	Singleton	0
chr10	23110000	23120000	chr10	23610000	23620000	24	0	2.73473584742175e-15	Singleton	0
chr10	23940000	23950000	chr10	24130000	24140000	18	0	2.73473584742175e-15	Singleton	0
chr10	24330000	24340000	chr10	24620000	24630000	18	0	2.73473584742175e-15	Singleton	0
chr10	24590000	24600000	chr10	24620000	24630000	47	0	2.12234310971909e-11	Singleton	0
chr10	25210000	25220000	chr10	25230000	25240000	40	0	1.13519747517266e-08	Cluster	1
chr10	25210000	25220000	chr10	25240000	25250000	40	0	1.13519747517266e-08	Cluster	1
chr10	29140000	29150000	chr10	29310000	29320000	15	0	1.2068857490561e-13	Singleton	0
chr10	34030000	34040000	chr10	34200000	34210000	19	0	2.73473584742175e-15	Singleton	0
chr10	39170000	39180000	chr10	39240000	39250000	49	0	2.73473584742175e-15	Singleton	0
chr10	39170000	39180000	chr10	39490000	39500000	19	0	2.73473584742175e-15	Singleton	0
chr10	39170000	39180000	chr10	39520000	39530000	75	0	2.73473584742175e-15	Singleton	0
chr10	39170000	39180000	chr10	39960000	39970000	13	0	2.73473584742175e-15	Singleton	0
chr10	39240000	39250000	chr10	39390000	39400000	12	0	5.54667220768974e-07	Singleton	0
chr10	39240000	39250000	chr10	39520000	39530000	22	0	2.73473584742175e-15	Singleton	0
chr10	40260000	40270000	chr10	40520000	40530000	16	0	2.73473584742175e-15	Singleton	0
chr10	40300000	40310000	chr10	40520000	40530000	18	0	2.73473584742175e-15	Singleton	0
chr10	41430000	41440000	chr10	41500000	41510000	45	0	2.73473584742175e-15	Cluster	1
chr10	41430000	41440000	chr10	41510000	41520000	45	0	2.73473584742175e-15	Cluster	1
chr10	41500000	41510000	chr10	41630000	41640000	15	0	0.0071203778643493	Cluster	1
chr10	41500000	41510000	chr10	41670000	41680000	24	0	2.73473584742175e-15	Cluster	1
chr10	41500000	41510000	chr10	41680000	41690000	24	0	2.73473584742175e-15	Cluster	1
chr10	41500000	41510000	chr10	41680000	41690000	32	0	2.73473584742175e-15	Cluster	1
chr10	41500000	41510000	chr10	41680000	41690000	18	0	2.73473584742175e-15	Cluster	1
chr10	41500000	41510000	chr10	41690000	41700000	18	0	2.73473584742175e-15	Cluster	1
chr10	41510000	41520000	chr10	41630000	41640000	15	0	0.0071203778643493	Cluster	1
chr10	41510000	41520000	chr10	41670000	41680000	24	0	2.73473584742175e-15	Cluster	1
chr10	41510000	41520000	chr10	41670000	41680000	14	0	8.44901986858374e-10	Cluster	0
chr10	41510000	41520000	chr10	41680000	41690000	24	0	2.73473584742175e-15	Cluster	1
chr10	41510000	41520000	chr10	41680000	41690000	32	0	2.73473584742175e-15	Cluster	1
chr10	41510000	41520000	chr10	41680000	41690000	18	0	2.73473584742175e-15	Cluster	1
chr10	41510000	41520000	chr10	41680000	41690000	14	0	8.44901986858374e-10	Cluster	0
chr10	41510000	41520000	chr10	41680000	41690000	22	0	2.73473584742175e-15	Cluster	1
chr10	41510000	41520000	chr10	41690000	41700000	18	0	2.73473584742175e-15	Cluster	1
chr10	41630000	41640000	chr10	41680000	41690000	30	0	3.4511492830945e-07	Cluster	1
chr10	41630000	41640000	chr10	41680000	41690000	20	0	0.00224674319899388	Cluster	0
chr10	41630000	41640000	chr10	41690000	41700000	20	0	0.00224674319899388	Cluster	0
chr10	41830000	41840000	chr10	42290000	42300000	12	0	2.73473584742175e-15	Singleton	0
chr10	41980000	41990000	chr10	42290000	42300000	15	0	2.73473584742175e-15	Cluster	1
chr10	41980000	41990000	chr10	42290000	42300000	21	0	2.73473584742175e-15	Cluster	1
chr10	42070000	42080000	chr10	42290000	42300000	29	0	2.73473584742175e-15	Singleton	0
chr10	42130000	42140000	chr10	42290000	42300000	18	0	4.00627880178247e-14	Singleton	0
chr10	42300000	42310000	chr10	42580000	42590000	18	0	2.73473584742175e-15	Singleton	0
chr10	42840000	42850000	chr10	42940000	42950000	29	0	1.36266406943214e-09	Singleton	0
chr10	42840000	42850000	chr10	42970000	42980000	17	0	0.000404918744564083	Cluster	0
chr10	42840000	42850000	chr10	42980000	42990000	57	0	2.73473584742175e-15	Cluster	1
chr10	42840000	42850000	chr10	42990000	43000000	57	0	2.73473584742175e-15	Cluster	1
chr10	42950000	42960000	chr10	42970000	42980000	42	0	9.09789665590032e-09	Cluster	0
chr10	42950000	42960000	chr10	42980000	42990000	55	0	2.73473584742175e-15	Cluster	1
chr10	42950000	42960000	chr10	42990000	43000000	55	0	2.73473584742175e-15	Cluster	1
chr10	42970000	42980000	chr10	42990000	43000000	40	0	2.84906972203049e-07	Singleton	0
chr10	42970000	42980000	chr10	43210000	43220000	16	0	2.73473584742175e-15	Cluster	1
chr10	42980000	42990000	chr10	43210000	43220000	15	0	2.73473584742175e-15	Cluster	1
chr10	42990000	43000000	chr10	43210000	43220000	15	0	2.73473584742175e-15	Cluster	1
chr10	43210000	43220000	chr10	43430000	43440000	17	0	2.73473584742175e-15	Singleton	0
chr10	43570000	43580000	chr10	43910000	43920000	12	0	2.73473584742175e-15	Singleton	0
chr10	52180000	52190000	chr10	52410000	52420000	13	0	2.73473584742175e-15	Singleton	0
chr10	52210000	52220000	chr10	52380000	52390000	13	0	1.63079315994981e-11	Singleton	0
chr10	52410000	52420000	chr10	52690000	52700000	16	0	2.73473584742175e-15	Cluster	1
chr10	52420000	52430000	chr10	52690000	52700000	12	0	2.73473584742175e-15	Cluster	1
chr10	53340000	53350000	chr10	53500000	53510000	15	0	2.06730190939463e-10	Singleton	0
chr10	56370000	56380000	chr10	56530000	56540000	20	0	2.73473584742175e-15	Singleton	0
chr10	56370000	56380000	chr10	57000000	57010000	28	0	2.73473584742175e-15	Singleton	0
chr10	57570000	57580000	chr10	57840000	57850000	12	0	2.73473584742175e-15	Singleton	0
chr10	58540000	58550000	chr10	58560000	58570000	53	0	9.16514635480841e-14	Singleton	0
chr10	59490000	59500000	chr10	59860000	59870000	13	0	2.73473584742175e-15	Singleton	0
chr10	59710000	59720000	chr10	59810000	59820000	26	0	4.24458077473992e-07	Singleton	0
chr10	59890000	59900000	chr10	59940000	59950000	21	0	0.00112209815844146	Cluster	1
chr10	59890000	59900000	chr10	59950000	59960000	21	0	0.00112209815844146	Cluster	1
chr10	59890000	59900000	chr10	59960000	59970000	18	0	0.00353459614367678	Cluster	0
chr10	59890000	59900000	chr10	60000000	60010000	21	0	2.49681497420875e-05	Singleton	0
chr10	59890000	59900000	chr10	60060000	60070000	14	0	6.18554823015372e-14	Singleton	0
chr10	60140000	60150000	chr10	60230000	60240000	22	0	1.37831826331873e-05	Cluster	1
chr10	60140000	60150000	chr10	60240000	60250000	16	0	0.00413441600629269	Cluster	0
chr10	60140000	60150000	chr10	60240000	60250000	22	0	1.37831826331873e-05	Cluster	1
chr10	60180000	60190000	chr10	60230000	60240000	75	0	2.73473584742175e-15	Cluster	1
chr10	60180000	60190000	chr10	60240000	60250000	75	0	2.73473584742175e-15	Cluster	1
chr10	60180000	60190000	chr10	60240000	60250000	20	0	0.00140010459888466	Cluster	0
chr10	60190000	60200000	chr10	60230000	60240000	75	0	2.73473584742175e-15	Cluster	1
chr10	60190000	60200000	chr10	60240000	60250000	75	0	2.73473584742175e-15	Cluster	1
chr10	60190000	60200000	chr10	60240000	60250000	20	0	0.00140010459888466	Cluster	0
chr10	60240000	60250000	chr10	60410000	60420000	12	0	2.07954670641006e-11	Singleton	0
chr10	60240000	60250000	chr10	60690000	60700000	15	0	2.73473584742175e-15	Singleton	0
chr10	60300000	60310000	chr10	60750000	60760000	13	0	2.73473584742175e-15	Cluster	1
chr10	60300000	60310000	chr10	60760000	60770000	13	0	2.73473584742175e-15	Cluster	1
chr10	60340000	60350000	chr10	60610000	60620000	15	0	2.73473584742175e-15	Singleton	0
chr10	60410000	60420000	chr10	60690000	60700000	12	0	2.73473584742175e-15	Singleton	0
chr10	60410000	60420000	chr10	60750000	60760000	19	0	2.73473584742175e-15	Cluster	1
chr10	60410000	60420000	chr10	60760000	60770000	19	0	2.73473584742175e-15	Cluster	1
chr10	60410000	60420000	chr10	60770000	60780000	15	0	2.73473584742175e-15	Cluster	1
chr10	60620000	60630000	chr10	60750000	60760000	15	0	0.00324120686376731	Cluster	1
chr10	60620000	60630000	chr10	60760000	60770000	15	0	0.00324120686376731	Cluster	1
chr10	60690000	60700000	chr10	60750000	60760000	21	0	0.000463178381793824	Cluster	1
chr10	60690000	60700000	chr10	60760000	60770000	21	0	0.000463178381793824	Cluster	1
chr10	60750000	60760000	chr10	60770000	60780000	39	0	1.76547444234789e-08	Singleton	0
chr10	60750000	60760000	chr10	61050000	61060000	22	0	2.73473584742175e-15	Cluster	1
chr10	60750000	60760000	chr10	61060000	61070000	14	0	2.73473584742175e-15	Cluster	1
chr10	60760000	60770000	chr10	61050000	61060000	22	0	2.73473584742175e-15	Cluster	1
chr10	60760000	60770000	chr10	61060000	61070000	14	0	2.73473584742175e-15	Cluster	1
chr10	60770000	60780000	chr10	60820000	60830000	65	0	2.73473584742175e-15	Cluster	1
chr10	60770000	60780000	chr10	60830000	60840000	47	0	2.73473584742175e-15	Cluster	1
chr10	60770000	60780000	chr10	60980000	60990000	16	0	2.73473584742175e-15	Singleton	0
chr10	60770000	60780000	chr10	61050000	61060000	32	0	2.73473584742175e-15	Cluster	1
chr10	60770000	60780000	chr10	61060000	61070000	23	0	2.73473584742175e-15	Cluster	1
chr10	60770000	60780000	chr10	61070000	61080000	19	0	2.73473584742175e-15	Cluster	1
chr10	60820000	60830000	chr10	61050000	61060000	19	0	2.73473584742175e-15	Cluster	1
chr10	60820000	60830000	chr10	61060000	61070000	15	0	2.73473584742175e-15	Cluster	1
chr10	60830000	60840000	chr10	61050000	61060000	28	0	2.73473584742175e-15	Cluster	1
chr10	60830000	60840000	chr10	61060000	61070000	17	0	2.73473584742175e-15	Cluster	1
chr10	60830000	60840000	chr10	61070000	61080000	12	0	2.73473584742175e-15	Cluster	1
chr10	61010000	61020000	chr10	61050000	61060000	23	0	0.00326582272335728	Cluster	0
chr10	61010000	61020000	chr10	61060000	61070000	22	0	0.00233560032640439	Cluster	1
chr10	61140000	61150000	chr10	61330000	61340000	14	0	2.73473584742175e-15	Cluster	1
chr10	61140000	61150000	chr10	61340000	61350000	14	0	2.73473584742175e-15	Cluster	1
chr10	61170000	61180000	chr10	61330000	61340000	25	0	2.73473584742175e-15	Cluster	1
chr10	61170000	61180000	chr10	61330000	61340000	17	0	1.01470432663858e-14	Cluster	0
chr10	61170000	61180000	chr10	61340000	61350000	25	0	2.73473584742175e-15	Cluster	1
chr10	61170000	61180000	chr10	61340000	61350000	17	0	1.01470432663858e-14	Cluster	0
chr10	61190000	61200000	chr10	61210000	61220000	71	0	2.73473584742175e-15	Cluster	1
chr10	61190000	61200000	chr10	61210000	61220000	34	0	9.35695125175312e-06	Cluster	0
chr10	61190000	61200000	chr10	61210000	61220000	26	0	0.00609196246883257	Cluster	0
chr10	61190000	61200000	chr10	61310000	61320000	23	0	1.12961621814888e-06	Singleton	0
chr10	61190000	61200000	chr10	61330000	61340000	73	0	2.73473584742175e-15	Cluster	1
chr10	61190000	61200000	chr10	61340000	61350000	73	0	2.73473584742175e-15	Cluster	1
chr10	61190000	61200000	chr10	61390000	61400000	17	0	2.73473584742175e-15	Cluster	1
chr10	61190000	61200000	chr10	61400000	61410000	17	0	2.73473584742175e-15	Cluster	1
chr10	61190000	61200000	chr10	61420000	61430000	14	0	2.73473584742175e-15	Singleton	0
chr10	61190000	61200000	chr10	61460000	61470000	15	0	2.73473584742175e-15	Singleton	0
chr10	61190000	61200000	chr10	61670000	61680000	13	0	2.73473584742175e-15	Singleton	0
chr10	61210000	61220000	chr10	61330000	61340000	35	0	5.24022112740134e-15	Cluster	0
chr10	61210000	61220000	chr10	61330000	61340000	38	0	2.73473584742175e-15	Cluster	1
chr10	61210000	61220000	chr10	61330000	61340000	28	0	2.47598078449723e-08	Cluster	0
chr10	61210000	61220000	chr10	61340000	61350000	35	0	5.24022112740134e-15	Cluster	0
chr10	61210000	61220000	chr10	61340000	61350000	38	0	2.73473584742175e-15	Cluster	1
chr10	61210000	61220000	chr10	61340000	61350000	28	0	2.47598078449723e-08	Cluster	0
chr10	61210000	61220000	chr10	61390000	61400000	16	0	2.73473584742175e-15	Cluster	1
chr10	61210000	61220000	chr10	61400000	61410000	16	0	2.73473584742175e-15	Cluster	1
chr10	61270000	61280000	chr10	61330000	61340000	28	0	8.94976164064218e-07	Cluster	1
chr10	61270000	61280000	chr10	61340000	61350000	28	0	8.94976164064218e-07	Cluster	1
chr10	61310000	61320000	chr10	61330000	61340000	31	0	1.01368457267143e-05	Cluster	1
chr10	61310000	61320000	chr10	61340000	61350000	31	0	1.01368457267143e-05	Cluster	1
chr10	61310000	61320000	chr10	61390000	61400000	18	0	0.00230368166093188	Cluster	1
chr10	61310000	61320000	chr10	61400000	61410000	18	0	0.00230368166093188	Cluster	1
chr10	61330000	61340000	chr10	61350000	61360000	38	0	4.49315430787686e-08	Singleton	0
chr10	61330000	61340000	chr10	61390000	61400000	52	0	2.73473584742175e-15	Cluster	1
chr10	61330000	61340000	chr10	61400000	61410000	52	0	2.73473584742175e-15	Cluster	1
chr10	61330000	61340000	chr10	61420000	61430000	21	0	0.000229384328310115	Cluster	1
chr10	61340000	61350000	chr10	61390000	61400000	52	0	2.73473584742175e-15	Cluster	1
chr10	61340000	61350000	chr10	61400000	61410000	52	0	2.73473584742175e-15	Cluster	1
chr10	61340000	61350000	chr10	61420000	61430000	21	0	0.000229384328310115	Cluster	1
chr10	61350000	61360000	chr10	61390000	61400000	22	0	0.00166371886716495	Cluster	0
chr10	61350000	61360000	chr10	61400000	61410000	22	0	0.00166371886716495	Cluster	0
chr10	61460000	61470000	chr10	61490000	61500000	35	0	2.25382627204755e-06	Singleton	0
chr10	61460000	61470000	chr10	61600000	61610000	30	0	8.58424362163156e-10	Singleton	0
chr10	61460000	61470000	chr10	61620000	61630000	13	0	3.79925079583657e-07	Singleton	0
chr10	61460000	61470000	chr10	61690000	61700000	14	0	2.73473584742175e-15	Singleton	0
chr10	61490000	61500000	chr10	61600000	61610000	30	0	3.48655540364746e-09	Cluster	1
chr10	61490000	61500000	chr10	61600000	61610000	23	0	8.50154497651592e-06	Cluster	0
chr10	61620000	61630000	chr10	61650000	61660000	33	0	1.1291814707692e-07	Singleton	0
chr10	61650000	61660000	chr10	61670000	61680000	39	0	4.02613026175842e-07	Singleton	0
chr10	61740000	61750000	chr10	61820000	61830000	23	0	4.78048317778114e-05	Singleton	0
chr10	61740000	61750000	chr10	61970000	61980000	19	0	2.73473584742175e-15	Cluster	1
chr10	61740000	61750000	chr10	61980000	61990000	19	0	2.73473584742175e-15	Cluster	1
chr10	61740000	61750000	chr10	62100000	62110000	13	0	2.73473584742175e-15	Singleton	0
chr10	61780000	61790000	chr10	61820000	61830000	28	0	3.61816665332301e-05	Singleton	0
chr10	61820000	61830000	chr10	61970000	61980000	31	0	2.73473584742175e-15	Cluster	1
chr10	61820000	61830000	chr10	61980000	61990000	31	0	2.73473584742175e-15	Cluster	1
chr10	61820000	61830000	chr10	62100000	62110000	25	0	2.73473584742175e-15	Singleton	0
chr10	61830000	61840000	chr10	61970000	61980000	33	0	9.29323750759695e-13	Cluster	0
chr10	61830000	61840000	chr10	61980000	61990000	33	0	9.29323750759695e-13	Cluster	0
chr10	61870000	61880000	chr10	61970000	61980000	47	0	2.73473584742175e-15	Cluster	1
chr10	61870000	61880000	chr10	61980000	61990000	47	0	2.73473584742175e-15	Cluster	1
chr10	61870000	61880000	chr10	62100000	62110000	16	0	2.73473584742175e-15	Singleton	0
chr10	61910000	61920000	chr10	61970000	61980000	22	0	0.000374813218513973	Cluster	1
chr10	61910000	61920000	chr10	61980000	61990000	22	0	0.000374813218513973	Cluster	1
chr10	61970000	61980000	chr10	62090000	62100000	18	0	0.000357392065660122	Cluster	0
chr10	61970000	61980000	chr10	62100000	62110000	18	0	0.000357392065660122	Cluster	0
chr10	61970000	61980000	chr10	62100000	62110000	31	0	7.58624879305254e-12	Cluster	1
chr10	61970000	61980000	chr10	62100000	62110000	17	0	0.000417638845494893	Cluster	0
chr10	61970000	61980000	chr10	62110000	62120000	21	0	5.69885595797231e-06	Cluster	0
chr10	61970000	61980000	chr10	62130000	62140000	16	0	4.43598641524503e-07	Cluster	1
chr10	61970000	61980000	chr10	62180000	62190000	41	0	2.73473584742175e-15	Cluster	1
chr10	61970000	61980000	chr10	62240000	62250000	13	0	2.73473584742175e-15	Cluster	1
chr10	61980000	61990000	chr10	62090000	62100000	18	0	0.000357392065660122	Cluster	0
chr10	61980000	61990000	chr10	62100000	62110000	18	0	0.000357392065660122	Cluster	0
chr10	61980000	61990000	chr10	62100000	62110000	31	0	7.58624879305254e-12	Cluster	1
chr10	61980000	61990000	chr10	62100000	62110000	17	0	0.000417638845494893	Cluster	0
chr10	61980000	61990000	chr10	62110000	62120000	21	0	5.69885595797231e-06	Cluster	0
chr10	61980000	61990000	chr10	62130000	62140000	16	0	4.43598641524503e-07	Cluster	1
chr10	61980000	61990000	chr10	62180000	62190000	41	0	2.73473584742175e-15	Cluster	1
chr10	61980000	61990000	chr10	62240000	62250000	13	0	2.73473584742175e-15	Cluster	1
chr10	62100000	62110000	chr10	62180000	62190000	18	0	0.0013711103750582	Cluster	0
chr10	62100000	62110000	chr10	62180000	62190000	24	0	3.81260330468705e-06	Cluster	0
chr10	62110000	62120000	chr10	62180000	62190000	67	0	2.73473584742175e-15	Cluster	1
chr10	62110000	62120000	chr10	62270000	62280000	18	0	2.73473584742175e-15	Singleton	0
chr10	62120000	62130000	chr10	62180000	62190000	19	0	0.00416856492644417	Cluster	0
chr10	62130000	62140000	chr10	62180000	62190000	27	0	3.08816827234427e-06	Cluster	0
chr10	62180000	62190000	chr10	62260000	62270000	34	0	1.05703248636873e-11	Singleton	0
chr10	62480000	62490000	chr10	62500000	62510000	52	0	2.17996861332134e-12	Singleton	0
chr10	62480000	62490000	chr10	62670000	62680000	14	0	2.73473584742175e-15	Cluster	1
chr10	62480000	62490000	chr10	62680000	62690000	14	0	2.73473584742175e-15	Cluster	1
chr10	62500000	62510000	chr10	62540000	62550000	26	0	4.82735931812376e-05	Cluster	0
chr10	62500000	62510000	chr10	62550000	62560000	26	0	4.82735931812376e-05	Cluster	0
chr10	62500000	62510000	chr10	62550000	62560000	36	0	6.89997667897718e-11	Cluster	1
chr10	62500000	62510000	chr10	62670000	62680000	42	0	2.73473584742175e-15	Cluster	1
chr10	62500000	62510000	chr10	62680000	62690000	42	0	2.73473584742175e-15	Cluster	1
chr10	62550000	62560000	chr10	62670000	62680000	17	0	0.000871363049795001	Cluster	1
chr10	62550000	62560000	chr10	62680000	62690000	17	0	0.000871363049795001	Cluster	1
chr10	63420000	63430000	chr10	63570000	63580000	17	0	0.00173542475761031	Cluster	0
chr10	63420000	63430000	chr10	63580000	63590000	17	0	4.80323086515412e-12	Cluster	1
chr10	66810000	66820000	chr10	66830000	66840000	38	0	6.61909927280352e-08	Singleton	0
chr10	66860000	66870000	chr10	66900000	66910000	36	0	1.19638990208868e-09	Cluster	1
chr10	66860000	66870000	chr10	66910000	66920000	36	0	1.19638990208868e-09	Cluster	1
chr10	66900000	66910000	chr10	67100000	67110000	12	0	2.41884448744329e-14	Cluster	0
chr10	66910000	66920000	chr10	67100000	67110000	18	0	2.73473584742175e-15	Cluster	1
chr10	66910000	66920000	chr10	67100000	67110000	12	0	2.41884448744329e-14	Cluster	0
chr10	67310000	67320000	chr10	67530000	67540000	16	0	2.73473584742175e-15	Singleton	0
chr10	67530000	67540000	chr10	67720000	67730000	13	0	2.73473584742175e-15	Singleton	0
chr10	67990000	68000000	chr10	68150000	68160000	17	0	5.21367714915051e-12	Singleton	0
chr10	68050000	68060000	chr10	68140000	68150000	35	0	3.47816452384138e-13	Singleton	0
chr10	69180000	69190000	chr10	69300000	69310000	32	0	1.14052371389504e-11	Singleton	0
chr10	69370000	69380000	chr10	69660000	69670000	14	0	2.73473584742175e-15	Singleton	0
chr10	69370000	69380000	chr10	69850000	69860000	15	0	2.73473584742175e-15	Singleton	0
chr10	69660000	69670000	chr10	69840000	69850000	13	0	1.95738054948724e-14	Singleton	0
chr10	69850000	69860000	chr10	70010000	70020000	14	0	3.13732262483331e-10	Singleton	0
chr10	70170000	70180000	chr10	70190000	70200000	41	0	2.45510632074005e-08	Singleton	0
chr10	70170000	70180000	chr10	70260000	70270000	15	0	0.00903419704455422	Cluster	1
chr10	70170000	70180000	chr10	70270000	70280000	15	0	0.00903419704455422	Cluster	1
chr10	70180000	70190000	chr10	70240000	70250000	24	0	3.97507374870344e-05	Cluster	1
chr10	70180000	70190000	chr10	70360000	70370000	12	0	6.29552582192692e-12	Cluster	1
chr10	70190000	70200000	chr10	70240000	70250000	24	0	3.97507374870344e-05	Cluster	1
chr10	70190000	70200000	chr10	70360000	70370000	12	0	6.29552582192692e-12	Cluster	1
chr10	73100000	73110000	chr10	73400000	73410000	25	0	2.73473584742175e-15	Singleton	0
chr10	75050000	75060000	chr10	75150000	75160000	60	0	2.73473584742175e-15	Singleton	0
chr10	75050000	75060000	chr10	75190000	75200000	33	0	1.64428588446988e-10	Singleton	0
chr10	75580000	75590000	chr10	75830000	75840000	14	0	2.73473584742175e-15	Singleton	0
chr10	75590000	75600000	chr10	75950000	75960000	12	0	2.73473584742175e-15	Singleton	0
chr10	75740000	75750000	chr10	75950000	75960000	16	0	2.73473584742175e-15	Singleton	0
chr10	75760000	75770000	chr10	75950000	75960000	14	0	2.73473584742175e-15	Singleton	0
chr10	75880000	75890000	chr10	75950000	75960000	20	0	0.00157074655038141	Cluster	0
chr10	75890000	75900000	chr10	75950000	75960000	32	0	2.06161253670144e-07	Cluster	1
chr10	75950000	75960000	chr10	76110000	76120000	15	0	1.17738297964363e-12	Singleton	0
chr10	76110000	76120000	chr10	76220000	76230000	20	0	4.06675016124081e-05	Singleton	0
chr10	76450000	76460000	chr10	76730000	76740000	20	0	2.73473584742175e-15	Singleton	0
chr10	76550000	76560000	chr10	76730000	76740000	12	0	2.89447768768597e-13	Singleton	0
chr10	76830000	76840000	chr10	77020000	77030000	22	0	2.73473584742175e-15	Singleton	0
chr10	77020000	77030000	chr10	77280000	77290000	17	0	2.73473584742175e-15	Singleton	0
chr10	77070000	77080000	chr10	77280000	77290000	14	0	2.73473584742175e-15	Singleton	0
chr10	77080000	77090000	chr10	77120000	77130000	57	0	2.73473584742175e-15	Cluster	1
chr10	77080000	77090000	chr10	77130000	77140000	57	0	2.73473584742175e-15	Cluster	1
chr10	77120000	77130000	chr10	77250000	77260000	45	0	2.73473584742175e-15	Cluster	1
chr10	77120000	77130000	chr10	77250000	77260000	25	0	5.10130470507321e-08	Cluster	0
chr10	77120000	77130000	chr10	77280000	77290000	27	0	3.36775589253052e-11	Cluster	1
chr10	77130000	77140000	chr10	77250000	77260000	45	0	2.73473584742175e-15	Cluster	1
chr10	77130000	77140000	chr10	77250000	77260000	25	0	5.10130470507321e-08	Cluster	0
chr10	77130000	77140000	chr10	77280000	77290000	27	0	3.36775589253052e-11	Cluster	1
chr10	77280000	77290000	chr10	77350000	77360000	22	0	5.73387065784166e-05	Singleton	0
chr10	77280000	77290000	chr10	77490000	77500000	16	0	2.73473584742175e-15	Cluster	1
chr10	77280000	77290000	chr10	77500000	77510000	23	0	2.73473584742175e-15	Cluster	1
chr10	77280000	77290000	chr10	77510000	77520000	23	0	2.73473584742175e-15	Cluster	1
chr10	77280000	77290000	chr10	77510000	77520000	13	0	2.73473584742175e-15	Cluster	1
chr10	77280000	77290000	chr10	77540000	77550000	15	0	2.73473584742175e-15	Singleton	0
chr10	77280000	77290000	chr10	77560000	77570000	15	0	2.73473584742175e-15	Cluster	1
chr10	77280000	77290000	chr10	77570000	77580000	13	0	2.73473584742175e-15	Cluster	1
chr10	77280000	77290000	chr10	77720000	77730000	12	0	2.73473584742175e-15	Singleton	0
chr10	77510000	77520000	chr10	77720000	77730000	13	0	2.73473584742175e-15	Singleton	0
chr10	77540000	77550000	chr10	77720000	77730000	14	0	2.73473584742175e-15	Singleton	0
chr10	77570000	77580000	chr10	77590000	77600000	32	0	4.02758551306259e-05	Cluster	0
chr10	77570000	77580000	chr10	77600000	77610000	31	0	5.25153026456491e-06	Cluster	1
chr10	77620000	77630000	chr10	77720000	77730000	31	0	8.63135672771568e-10	Cluster	1
chr10	77630000	77640000	chr10	77720000	77730000	31	0	8.63135672771568e-10	Cluster	1
chr10	77720000	77730000	chr10	77840000	77850000	21	0	5.32194277626938e-05	Singleton	0
chr10	77720000	77730000	chr10	77870000	77880000	30	0	1.12070347570256e-10	Cluster	1
chr10	77720000	77730000	chr10	77880000	77890000	30	0	1.12070347570256e-10	Cluster	1
chr10	77720000	77730000	chr10	77880000	77890000	12	0	7.6963620543359e-05	Cluster	0
chr10	77720000	77730000	chr10	77970000	77980000	14	0	2.73473584742175e-15	Singleton	0
chr10	77870000	77880000	chr10	77920000	77930000	20	0	0.00458486336456821	Cluster	1
chr10	77880000	77890000	chr10	77920000	77930000	20	0	0.00458486336456821	Cluster	1
chr10	77920000	77930000	chr10	78040000	78050000	23	0	1.08677252501233e-06	Singleton	0
chr10	78000000	78010000	chr10	78040000	78050000	23	0	0.00223538547047234	Cluster	1
chr10	78000000	78010000	chr10	78390000	78400000	12	0	2.73473584742175e-15	Cluster	1
chr10	78010000	78020000	chr10	78040000	78050000	23	0	0.00223538547047234	Cluster	1
chr10	78010000	78020000	chr10	78390000	78400000	12	0	2.73473584742175e-15	Cluster	1
chr10	78040000	78050000	chr10	78060000	78070000	32	0	3.54825460426955e-06	Singleton	0
chr10	78270000	78280000	chr10	78390000	78400000	31	0	5.28038613878715e-09	Singleton	0
chr10	78320000	78330000	chr10	78390000	78400000	29	0	4.56355304754632e-07	Singleton	0
chr10	78390000	78400000	chr10	78430000	78440000	21	0	0.00256112614810245	Cluster	1
chr10	78390000	78400000	chr10	78440000	78450000	21	0	0.00256112614810245	Cluster	1
chr10	78410000	78420000	chr10	78430000	78440000	33	0	1.21799472156941e-06	Cluster	1
chr10	78410000	78420000	chr10	78440000	78450000	33	0	1.21799472156941e-06	Cluster	1
chr10	79580000	79590000	chr10	79660000	79670000	38	0	1.17059381917224e-12	Cluster	1
chr10	79580000	79590000	chr10	79670000	79680000	38	0	1.17059381917224e-12	Cluster	1
chr10	79610000	79620000	chr10	79640000	79650000	33	0	7.99895511149584e-07	Cluster	1
chr10	79610000	79620000	chr10	79650000	79660000	33	0	7.99895511149584e-07	Cluster	1
chr10	79610000	79620000	chr10	79660000	79670000	30	0	3.57298252876155e-06	Cluster	0
chr10	79610000	79620000	chr10	79670000	79680000	30	0	3.57298252876155e-06	Cluster	0
chr10	79610000	79620000	chr10	79760000	79770000	15	0	2.06596725210344e-09	Cluster	1
chr10	79610000	79620000	chr10	79770000	79780000	15	0	2.06596725210344e-09	Cluster	1
chr10	79640000	79650000	chr10	79660000	79670000	27	0	0.00597823054791222	Cluster	0
chr10	79640000	79650000	chr10	79670000	79680000	27	0	0.00597823054791222	Cluster	0
chr10	79650000	79660000	chr10	79670000	79680000	27	0	0.00597823054791222	Cluster	0
chr10	79650000	79660000	chr10	79670000	79680000	76	0	2.73473584742175e-15	Cluster	1
chr10	79660000	79670000	chr10	79680000	79690000	59	0	2.73473584742175e-15	Cluster	1
chr10	79720000	79730000	chr10	79760000	79770000	31	0	3.57075993690521e-06	Cluster	1
chr10	79720000	79730000	chr10	79770000	79780000	31	0	3.57075993690521e-06	Cluster	1
chr10	79720000	79730000	chr10	79770000	79780000	24	0	0.00025970869750187	Cluster	0
chr10	79720000	79730000	chr10	79780000	79790000	24	0	0.00025970869750187	Cluster	0
chr10	79720000	79730000	chr10	79830000	79840000	23	0	1.43434685952442e-05	Cluster	1
chr10	79720000	79730000	chr10	79840000	79850000	23	0	1.43434685952442e-05	Cluster	1
chr10	79760000	79770000	chr10	79780000	79790000	191	0	2.73473584742175e-15	Cluster	1
chr10	79760000	79770000	chr10	79780000	79790000	78	0	2.73473584742175e-15	Cluster	1
chr10	79760000	79770000	chr10	79790000	79800000	78	0	2.73473584742175e-15	Cluster	1
chr10	79760000	79770000	chr10	79790000	79800000	72	0	2.73473584742175e-15	Cluster	1
chr10	79760000	79770000	chr10	79810000	79820000	102	0	2.73473584742175e-15	Cluster	1
chr10	79760000	79770000	chr10	79830000	79840000	48	0	2.73473584742175e-15	Cluster	1
chr10	79760000	79770000	chr10	79840000	79850000	48	0	2.73473584742175e-15	Cluster	1
chr10	79760000	79770000	chr10	79920000	79930000	25	0	4.59949618668741e-13	Cluster	1
chr10	79760000	79770000	chr10	79980000	79990000	13	0	2.73473584742175e-15	Cluster	1
chr10	79770000	79780000	chr10	79790000	79800000	78	0	2.73473584742175e-15	Cluster	1
chr10	79770000	79780000	chr10	79790000	79800000	72	0	2.73473584742175e-15	Cluster	1
chr10	79770000	79780000	chr10	79790000	79800000	168	0	2.73473584742175e-15	Cluster	1
chr10	79770000	79780000	chr10	79790000	79800000	179	0	2.73473584742175e-15	Cluster	1
chr10	79770000	79780000	chr10	79810000	79820000	102	0	2.73473584742175e-15	Cluster	1
chr10	79770000	79780000	chr10	79810000	79820000	86	0	2.73473584742175e-15	Cluster	1
chr10	79770000	79780000	chr10	79830000	79840000	48	0	2.73473584742175e-15	Cluster	1
chr10	79770000	79780000	chr10	79830000	79840000	56	0	2.73473584742175e-15	Cluster	1
chr10	79770000	79780000	chr10	79840000	79850000	48	0	2.73473584742175e-15	Cluster	1
chr10	79770000	79780000	chr10	79840000	79850000	56	0	2.73473584742175e-15	Cluster	1
chr10	79770000	79780000	chr10	79920000	79930000	25	0	4.59949618668741e-13	Cluster	1
chr10	79770000	79780000	chr10	79920000	79930000	32	0	1.54884486476271e-11	Cluster	0
chr10	79770000	79780000	chr10	79980000	79990000	13	0	2.73473584742175e-15	Cluster	1
chr10	79780000	79790000	chr10	79810000	79820000	86	0	2.73473584742175e-15	Cluster	1
chr10	79780000	79790000	chr10	79810000	79820000	64	0	2.73473584742175e-15	Cluster	1
chr10	79780000	79790000	chr10	79830000	79840000	56	0	2.73473584742175e-15	Cluster	1
chr10	79780000	79790000	chr10	79840000	79850000	56	0	2.73473584742175e-15	Cluster	1
chr10	79780000	79790000	chr10	79920000	79930000	32	0	1.54884486476271e-11	Cluster	0
chr10	79790000	79800000	chr10	79810000	79820000	64	0	2.73473584742175e-15	Cluster	1
chr10	79790000	79800000	chr10	79810000	79820000	114	0	2.73473584742175e-15	Cluster	1
chr10	79790000	79800000	chr10	79810000	79820000	27	0	0.000228943858724141	Cluster	0
chr10	79790000	79800000	chr10	79820000	79830000	27	0	0.000228943858724141	Cluster	0
chr10	79790000	79800000	chr10	79830000	79840000	75	0	2.73473584742175e-15	Cluster	1
chr10	79790000	79800000	chr10	79840000	79850000	75	0	2.73473584742175e-15	Cluster	1
chr10	79790000	79800000	chr10	79920000	79930000	17	0	0.00188494552779303	Cluster	0
chr10	79810000	79820000	chr10	79830000	79840000	89	0	2.73473584742175e-15	Cluster	1
chr10	79810000	79820000	chr10	79840000	79850000	89	0	2.73473584742175e-15	Cluster	1
chr10	79810000	79820000	chr10	79920000	79930000	29	0	3.290321212107e-09	Singleton	0
chr10	79830000	79840000	chr10	79860000	79870000	33	0	1.6560613125781e-06	Cluster	1
chr10	79830000	79840000	chr10	79880000	79890000	64	0	2.73473584742175e-15	Cluster	1
chr10	79830000	79840000	chr10	79890000	79900000	29	0	3.05532917692358e-06	Cluster	0
chr10	79830000	79840000	chr10	79920000	79930000	116	0	2.73473584742175e-15	Cluster	1
chr10	79830000	79840000	chr10	79950000	79960000	26	0	4.05433147538007e-07	Cluster	1
chr10	79830000	79840000	chr10	79950000	79960000	16	0	0.00469362904924148	Cluster	0
chr10	79830000	79840000	chr10	79960000	79970000	16	0	0.00469362904924148	Cluster	0
chr10	79840000	79850000	chr10	79860000	79870000	33	0	1.6560613125781e-06	Cluster	1
chr10	79840000	79850000	chr10	79880000	79890000	64	0	2.73473584742175e-15	Cluster	1
chr10	79840000	79850000	chr10	79890000	79900000	29	0	3.05532917692358e-06	Cluster	0
chr10	79840000	79850000	chr10	79920000	79930000	116	0	2.73473584742175e-15	Cluster	1
chr10	79840000	79850000	chr10	79950000	79960000	26	0	4.05433147538007e-07	Cluster	1
chr10	79840000	79850000	chr10	79950000	79960000	16	0	0.00469362904924148	Cluster	0
chr10	79840000	79850000	chr10	79960000	79970000	16	0	0.00469362904924148	Cluster	0
chr10	79880000	79890000	chr10	79920000	79930000	48	0	2.73473584742175e-15	Cluster	1
chr10	79880000	79890000	chr10	79950000	79960000	26	0	2.36509792029917e-06	Cluster	1
chr10	79880000	79890000	chr10	79950000	79960000	20	0	0.00041614493873628	Cluster	0
chr10	79880000	79890000	chr10	79960000	79970000	20	0	0.00041614493873628	Cluster	0
chr10	79890000	79900000	chr10	79920000	79930000	36	0	5.07497600486335e-08	Cluster	0
chr10	79890000	79900000	chr10	79920000	79930000	32	0	4.61432054803763e-05	Cluster	0
chr10	79890000	79900000	chr10	79950000	79960000	19	0	0.00644956872023716	Cluster	0
chr10	79900000	79910000	chr10	79920000	79930000	32	0	4.61432054803763e-05	Cluster	0
chr10	79920000	79930000	chr10	79950000	79960000	89	0	2.73473584742175e-15	Cluster	1
chr10	79920000	79930000	chr10	79950000	79960000	46	0	1.49168338876795e-13	Cluster	0
chr10	79920000	79930000	chr10	79960000	79970000	46	0	1.49168338876795e-13	Cluster	0
chr10	79920000	79930000	chr10	80110000	80120000	16	0	2.73473584742175e-15	Singleton	0
chr10	79920000	79930000	chr10	80140000	80150000	15	0	2.73473584742175e-15	Singleton	0
chr10	79950000	79960000	chr10	79980000	79990000	32	0	1.42141780673833e-06	Cluster	1
chr10	79960000	79970000	chr10	79980000	79990000	32	0	1.42141780673833e-06	Cluster	1
chr10	79960000	79970000	chr10	80240000	80250000	12	0	2.73473584742175e-15	Singleton	0
chr10	79980000	79990000	chr10	80060000	80070000	19	0	0.00105734624738251	Cluster	1
chr10	79980000	79990000	chr10	80060000	80070000	19	0	0.00105919603561643	Cluster	0
chr10	79980000	79990000	chr10	80110000	80120000	47	0	2.73473584742175e-15	Cluster	1
chr10	79980000	79990000	chr10	80110000	80120000	28	0	3.50016399882571e-09	Cluster	0
chr10	79980000	79990000	chr10	80140000	80150000	20	0	1.10362207690578e-11	Cluster	1
chr10	79980000	79990000	chr10	80140000	80150000	14	0	3.1724916752223e-09	Cluster	0
chr10	79990000	80000000	chr10	80060000	80070000	19	0	0.00105919603561643	Cluster	0
chr10	79990000	80000000	chr10	80110000	80120000	28	0	3.50016399882571e-09	Cluster	0
chr10	80060000	80070000	chr10	80110000	80120000	29	0	2.75003824730063e-06	Singleton	0
chr10	80140000	80150000	chr10	80370000	80380000	12	0	2.73473584742175e-15	Singleton	0
chr10	80170000	80180000	chr10	80240000	80250000	85	0	2.73473584742175e-15	Singleton	0
chr10	80170000	80180000	chr10	80370000	80380000	18	0	2.73473584742175e-15	Singleton	0
chr10	80220000	80230000	chr10	80240000	80250000	61	0	2.73473584742175e-15	Singleton	0
chr10	80220000	80230000	chr10	80370000	80380000	20	0	2.49861880601255e-05	Singleton	0
chr10	80240000	80250000	chr10	80370000	80380000	33	0	2.78243487921359e-11	Singleton	0
chr10	80290000	80300000	chr10	80370000	80380000	42	0	1.95738054948724e-14	Singleton	0
chr10	80370000	80380000	chr10	80420000	80430000	57	0	2.73473584742175e-15	Singleton	0
chr10	80370000	80380000	chr10	80440000	80450000	45	0	2.73473584742175e-15	Singleton	0
chr10	80370000	80380000	chr10	80500000	80510000	22	0	7.99197022246686e-06	Cluster	0
chr10	80370000	80380000	chr10	80500000	80510000	36	0	2.26424817187309e-12	Cluster	1
chr10	80370000	80380000	chr10	80540000	80550000	13	0	2.56225321172518e-12	Cluster	0
chr10	80370000	80380000	chr10	80550000	80560000	13	0	2.56225321172518e-12	Cluster	0
chr10	80370000	80380000	chr10	80560000	80570000	23	0	2.73473584742175e-15	Cluster	1
chr10	80440000	80450000	chr10	80480000	80490000	27	0	2.19037168104474e-05	Singleton	0
chr10	80440000	80450000	chr10	80500000	80510000	23	0	8.62556092559257e-05	Cluster	0
chr10	80440000	80450000	chr10	80500000	80510000	33	0	7.26123655620769e-10	Cluster	0
chr10	80440000	80450000	chr10	80500000	80510000	32	0	1.56406217993227e-07	Cluster	0
chr10	80440000	80450000	chr10	80500000	80510000	57	0	2.73473584742175e-15	Cluster	1
chr10	80440000	80450000	chr10	80650000	80660000	12	0	2.73473584742175e-15	Cluster	1
chr10	80440000	80450000	chr10	80650000	80660000	12	0	2.73473584742175e-15	Cluster	1
chr10	80440000	80450000	chr10	80660000	80670000	12	0	2.73473584742175e-15	Cluster	1
chr10	80440000	80450000	chr10	80660000	80670000	12	0	2.73473584742175e-15	Cluster	1
chr10	80440000	80450000	chr10	80740000	80750000	15	0	2.73473584742175e-15	Cluster	1
chr10	80440000	80450000	chr10	80750000	80760000	15	0	2.73473584742175e-15	Cluster	1
chr10	80480000	80490000	chr10	80500000	80510000	25	0	0.00334631630031733	Cluster	0
chr10	80480000	80490000	chr10	80500000	80510000	31	0	0.000343972017226354	Cluster	1
chr10	80520000	80530000	chr10	80540000	80550000	29	0	0.00016912558960999	Cluster	0
chr10	80520000	80530000	chr10	80550000	80560000	30	0	1.14355480058986e-05	Cluster	1
chr10	80520000	80530000	chr10	80550000	80560000	29	0	0.00016912558960999	Cluster	0
chr10	80560000	80570000	chr10	80650000	80660000	21	0	0.000335829479381518	Cluster	0
chr10	80560000	80570000	chr10	80660000	80670000	21	0	0.000335829479381518	Cluster	0
chr10	80570000	80580000	chr10	80650000	80660000	47	0	2.73473584742175e-15	Cluster	1
chr10	80570000	80580000	chr10	80660000	80670000	47	0	2.73473584742175e-15	Cluster	1
chr10	80570000	80580000	chr10	80680000	80690000	54	0	2.73473584742175e-15	Cluster	1
chr10	80570000	80580000	chr10	80680000	80690000	32	0	1.70923080267751e-09	Cluster	0
chr10	80650000	80660000	chr10	80680000	80690000	47	0	8.94635083621384e-14	Cluster	1
chr10	80650000	80660000	chr10	80680000	80690000	41	0	4.39055659741992e-08	Cluster	0
chr10	80650000	80660000	chr10	80740000	80750000	24	0	3.91316423102439e-06	Cluster	1
chr10	80650000	80660000	chr10	80750000	80760000	24	0	3.91316423102439e-06	Cluster	1
chr10	80650000	80660000	chr10	80800000	80810000	16	0	0.00171510100760245	Cluster	1
chr10	80660000	80670000	chr10	80680000	80690000	47	0	8.94635083621384e-14	Cluster	1
chr10	80660000	80670000	chr10	80680000	80690000	41	0	4.39055659741992e-08	Cluster	0
chr10	80660000	80670000	chr10	80740000	80750000	24	0	3.91316423102439e-06	Cluster	1
chr10	80660000	80670000	chr10	80750000	80760000	24	0	3.91316423102439e-06	Cluster	1
chr10	80660000	80670000	chr10	80800000	80810000	16	0	0.00171510100760245	Cluster	1
chr10	80740000	80750000	chr10	80760000	80770000	48	0	7.51709094628414e-09	Cluster	1
chr10	80740000	80750000	chr10	80800000	80810000	21	0	0.00188347400103949	Cluster	1
chr10	80740000	80750000	chr10	80870000	80880000	17	0	0.000486867100217001	Cluster	0
chr10	80740000	80750000	chr10	80870000	80880000	25	0	9.16825361709469e-08	Cluster	0
chr10	80740000	80750000	chr10	80870000	80880000	32	0	1.0145008042808e-12	Cluster	1
chr10	80740000	80750000	chr10	80880000	80890000	17	0	0.000486867100217001	Cluster	0
chr10	80740000	80750000	chr10	80880000	80890000	32	0	1.0145008042808e-12	Cluster	1
chr10	80740000	80750000	chr10	80990000	81000000	17	0	2.73473584742175e-15	Cluster	1
chr10	80740000	80750000	chr10	80990000	81000000	13	0	2.73473584742175e-15	Cluster	1
chr10	80740000	80750000	chr10	81000000	81010000	17	0	2.73473584742175e-15	Cluster	1
chr10	80740000	80750000	chr10	81000000	81010000	13	0	2.73473584742175e-15	Cluster	1
chr10	80740000	80750000	chr10	81010000	81020000	17	0	2.73473584742175e-15	Cluster	1
chr10	80750000	80760000	chr10	80770000	80780000	38	0	3.81321861983243e-06	Cluster	0
chr10	80750000	80760000	chr10	80800000	80810000	21	0	0.00188347400103949	Cluster	1
chr10	80750000	80760000	chr10	80870000	80880000	25	0	9.16825361709469e-08	Cluster	0
chr10	80750000	80760000	chr10	80870000	80880000	32	0	1.0145008042808e-12	Cluster	1
chr10	80750000	80760000	chr10	80880000	80890000	32	0	1.0145008042808e-12	Cluster	1
chr10	80750000	80760000	chr10	80920000	80930000	15	0	6.82198036019266e-14	Cluster	1
chr10	80750000	80760000	chr10	80990000	81000000	13	0	2.73473584742175e-15	Cluster	1
chr10	80750000	80760000	chr10	80990000	81000000	16	0	2.73473584742175e-15	Cluster	1
chr10	80750000	80760000	chr10	81000000	81010000	13	0	2.73473584742175e-15	Cluster	1
chr10	80750000	80760000	chr10	81000000	81010000	16	0	2.73473584742175e-15	Cluster	1
chr10	80750000	80760000	chr10	81010000	81020000	17	0	2.73473584742175e-15	Cluster	1
chr10	80760000	80770000	chr10	80920000	80930000	15	0	6.82198036019266e-14	Cluster	1
chr10	80760000	80770000	chr10	80990000	81000000	16	0	2.73473584742175e-15	Cluster	1
chr10	80760000	80770000	chr10	81000000	81010000	16	0	2.73473584742175e-15	Cluster	1
chr10	80800000	80810000	chr10	80870000	80880000	30	0	1.08611083999066e-08	Cluster	1
chr10	80800000	80810000	chr10	80880000	80890000	30	0	1.08611083999066e-08	Cluster	1
chr10	80800000	80810000	chr10	80990000	81000000	19	0	2.73473584742175e-15	Cluster	1
chr10	80800000	80810000	chr10	81000000	81010000	19	0	2.73473584742175e-15	Cluster	1
chr10	80810000	80820000	chr10	80870000	80880000	24	0	1.46223930507414e-05	Cluster	0
chr10	80810000	80820000	chr10	80880000	80890000	24	0	1.46223930507414e-05	Cluster	0
chr10	80810000	80820000	chr10	80990000	81000000	12	0	6.13907488659004e-13	Cluster	0
chr10	80810000	80820000	chr10	81000000	81010000	12	0	6.13907488659004e-13	Cluster	0
chr10	80870000	80880000	chr10	80920000	80930000	28	0	4.21366779729802e-06	Cluster	0
chr10	80870000	80880000	chr10	80920000	80930000	40	0	1.71141334808607e-12	Cluster	1
chr10	80870000	80880000	chr10	80980000	80990000	42	0	2.73473584742175e-15	Cluster	1
chr10	80870000	80880000	chr10	80980000	80990000	102	0	2.73473584742175e-15	Cluster	1
chr10	80870000	80880000	chr10	80990000	81000000	42	0	2.73473584742175e-15	Cluster	1
chr10	80870000	80880000	chr10	80990000	81000000	57	0	2.73473584742175e-15	Cluster	1
chr10	80870000	80880000	chr10	80990000	81000000	102	0	2.73473584742175e-15	Cluster	1
chr10	80870000	80880000	chr10	80990000	81000000	132	0	2.73473584742175e-15	Cluster	1
chr10	80870000	80880000	chr10	81000000	81010000	57	0	2.73473584742175e-15	Cluster	1
chr10	80870000	80880000	chr10	81000000	81010000	132	0	2.73473584742175e-15	Cluster	1
chr10	80880000	80890000	chr10	80920000	80930000	40	0	1.71141334808607e-12	Cluster	1
chr10	80880000	80890000	chr10	80980000	80990000	102	0	2.73473584742175e-15	Cluster	1
chr10	80880000	80890000	chr10	80990000	81000000	102	0	2.73473584742175e-15	Cluster	1
chr10	80880000	80890000	chr10	80990000	81000000	132	0	2.73473584742175e-15	Cluster	1
chr10	80880000	80890000	chr10	81000000	81010000	132	0	2.73473584742175e-15	Cluster	1
chr10	80920000	80930000	chr10	80950000	80960000	50	0	2.73473584742175e-15	Singleton	0
chr10	80920000	80930000	chr10	80980000	80990000	273	0	2.73473584742175e-15	Cluster	1
chr10	80920000	80930000	chr10	80990000	81000000	273	0	2.73473584742175e-15	Cluster	1
chr10	80920000	80930000	chr10	80990000	81000000	217	0	2.73473584742175e-15	Cluster	1
chr10	80920000	80930000	chr10	81000000	81010000	217	0	2.73473584742175e-15	Cluster	1
chr10	80920000	80930000	chr10	81010000	81020000	19	0	0.00235844967870945	Cluster	0
chr10	80950000	80960000	chr10	80980000	80990000	24	0	0.00156536117159034	Cluster	0
chr10	80950000	80960000	chr10	80990000	81000000	24	0	0.00156536117159034	Cluster	0
chr10	80950000	80960000	chr10	80990000	81000000	31	0	5.44561933737571e-07	Cluster	1
chr10	80950000	80960000	chr10	81000000	81010000	31	0	5.44561933737571e-07	Cluster	1
chr10	80980000	80990000	chr10	81000000	81010000	385	0	2.73473584742175e-15	Cluster	1
chr10	80980000	80990000	chr10	81010000	81020000	35	0	4.79675419423295e-07	Cluster	0
chr10	80990000	81000000	chr10	81010000	81020000	35	0	4.79675419423295e-07	Cluster	0
chr10	80990000	81000000	chr10	81010000	81020000	111	0	2.73473584742175e-15	Cluster	1
chr10	80990000	81000000	chr10	81020000	81030000	53	0	2.73473584742175e-15	Cluster	1
chr10	80990000	81000000	chr10	81040000	81050000	24	0	0.000278040220099812	Cluster	0
chr10	80990000	81000000	chr10	81040000	81050000	59	0	2.73473584742175e-15	Cluster	1
chr10	80990000	81000000	chr10	81050000	81060000	59	0	2.73473584742175e-15	Cluster	1
chr10	80990000	81000000	chr10	81080000	81090000	20	0	0.000280848757103194	Cluster	1
chr10	80990000	81000000	chr10	81090000	81100000	20	0	0.000280848757103194	Cluster	1
chr10	80990000	81000000	chr10	81120000	81130000	17	0	0.00063492519719168	Cluster	1
chr10	80990000	81000000	chr10	81140000	81150000	23	0	7.12065585374059e-07	Cluster	1
chr10	80990000	81000000	chr10	81190000	81200000	15	0	2.73473584742175e-15	Cluster	1
chr10	80990000	81000000	chr10	81490000	81500000	13	0	2.73473584742175e-15	Cluster	1
chr10	80990000	81000000	chr10	81500000	81510000	13	0	2.73473584742175e-15	Cluster	1
chr10	81000000	81010000	chr10	81020000	81030000	53	0	2.73473584742175e-15	Cluster	1
chr10	81000000	81010000	chr10	81040000	81050000	24	0	0.000278040220099812	Cluster	0
chr10	81000000	81010000	chr10	81040000	81050000	59	0	2.73473584742175e-15	Cluster	1
chr10	81000000	81010000	chr10	81050000	81060000	59	0	2.73473584742175e-15	Cluster	1
chr10	81000000	81010000	chr10	81080000	81090000	20	0	0.000280848757103194	Cluster	1
chr10	81000000	81010000	chr10	81090000	81100000	20	0	0.000280848757103194	Cluster	1
chr10	81000000	81010000	chr10	81120000	81130000	17	0	0.00063492519719168	Cluster	1
chr10	81000000	81010000	chr10	81140000	81150000	23	0	7.12065585374059e-07	Cluster	1
chr10	81000000	81010000	chr10	81190000	81200000	15	0	2.73473584742175e-15	Cluster	1
chr10	81000000	81010000	chr10	81490000	81500000	13	0	2.73473584742175e-15	Cluster	1
chr10	81000000	81010000	chr10	81500000	81510000	13	0	2.73473584742175e-15	Cluster	1
chr10	81080000	81090000	chr10	81190000	81200000	18	0	0.00143203133709837	Cluster	1
chr10	81090000	81100000	chr10	81190000	81200000	18	0	0.00143203133709837	Cluster	1
chr10	81190000	81200000	chr10	81210000	81220000	56	0	2.73473584742175e-15	Singleton	0
chr10	81190000	81200000	chr10	81340000	81350000	20	0	6.32617052726552e-05	Singleton	0
chr10	81210000	81220000	chr10	81230000	81240000	40	0	4.45531573061147e-07	Singleton	0
chr10	81340000	81350000	chr10	81550000	81560000	14	0	2.73473584742175e-15	Singleton	0
chr10	81370000	81380000	chr10	81550000	81560000	15	0	2.73473584742175e-15	Cluster	1
chr10	81380000	81390000	chr10	81480000	81490000	24	0	3.66970213900612e-06	Cluster	0
chr10	81380000	81390000	chr10	81490000	81500000	16	0	0.00479598828571782	Cluster	0
chr10	81380000	81390000	chr10	81500000	81510000	16	0	0.00479598828571782	Cluster	0
chr10	81380000	81390000	chr10	81550000	81560000	17	0	2.41884448744329e-14	Cluster	0
chr10	81390000	81400000	chr10	81480000	81490000	50	0	2.73473584742175e-15	Cluster	1
chr10	81390000	81400000	chr10	81480000	81490000	24	0	3.66970213900612e-06	Cluster	0
chr10	81390000	81400000	chr10	81490000	81500000	16	0	0.00479598828571782	Cluster	0
chr10	81390000	81400000	chr10	81490000	81500000	17	0	0.00526882900184397	Cluster	0
chr10	81390000	81400000	chr10	81500000	81510000	16	0	0.00479598828571782	Cluster	0
chr10	81390000	81400000	chr10	81500000	81510000	17	0	0.00526882900184397	Cluster	0
chr10	81390000	81400000	chr10	81550000	81560000	17	0	2.41884448744329e-14	Cluster	0
chr10	81390000	81400000	chr10	81550000	81560000	20	0	4.46619694725145e-13	Cluster	0
chr10	81480000	81490000	chr10	81500000	81510000	87	0	2.73473584742175e-15	Cluster	1
chr10	81480000	81490000	chr10	81510000	81520000	22	0	0.00681752612110961	Cluster	0
chr10	81480000	81490000	chr10	81520000	81530000	64	0	2.73473584742175e-15	Cluster	1
chr10	81480000	81490000	chr10	81530000	81540000	20	0	0.00582219287409004	Cluster	0
chr10	81480000	81490000	chr10	81550000	81560000	58	0	2.73473584742175e-15	Cluster	1
chr10	81480000	81490000	chr10	81600000	81610000	23	0	2.7912159240687e-06	Cluster	1
chr10	81490000	81500000	chr10	81510000	81520000	55	0	5.24022112740134e-15	Cluster	0
chr10	81490000	81500000	chr10	81510000	81520000	38	0	2.9413411200718e-06	Cluster	0
chr10	81490000	81500000	chr10	81520000	81530000	38	0	2.9413411200718e-06	Cluster	0
chr10	81490000	81500000	chr10	81520000	81530000	98	0	2.73473584742175e-15	Cluster	1
chr10	81490000	81500000	chr10	81550000	81560000	25	0	0.00028036923054194	Cluster	0
chr10	81490000	81500000	chr10	81550000	81560000	52	0	2.73473584742175e-15	Cluster	1
chr10	81490000	81500000	chr10	81600000	81610000	24	0	2.90550239903546e-06	Cluster	0
chr10	81500000	81510000	chr10	81520000	81530000	38	0	2.9413411200718e-06	Cluster	0
chr10	81500000	81510000	chr10	81520000	81530000	98	0	2.73473584742175e-15	Cluster	1
chr10	81500000	81510000	chr10	81550000	81560000	52	0	2.73473584742175e-15	Cluster	1
chr10	81500000	81510000	chr10	81600000	81610000	24	0	2.90550239903546e-06	Cluster	0
chr10	81510000	81520000	chr10	81550000	81560000	35	0	1.24642329708272e-08	Cluster	0
chr10	81510000	81520000	chr10	81550000	81560000	26	0	0.00144820451675262	Cluster	0
chr10	81520000	81530000	chr10	81550000	81560000	26	0	0.00144820451675262	Cluster	0
chr10	81520000	81530000	chr10	81550000	81560000	31	0	5.06540043959594e-05	Cluster	0
chr10	81530000	81540000	chr10	81550000	81560000	34	0	2.19075110562808e-05	Cluster	0
chr10	81550000	81560000	chr10	81600000	81610000	104	0	2.73473584742175e-15	Cluster	1
chr10	81550000	81560000	chr10	81640000	81650000	31	0	2.59675928218677e-09	Singleton	0
chr10	81560000	81570000	chr10	81600000	81610000	25	0	0.000364341663636252	Cluster	0
chr10	81570000	81580000	chr10	81600000	81610000	30	0	4.49568855475529e-06	Cluster	0
chr10	81600000	81610000	chr10	81640000	81650000	37	0	2.23046847204975e-09	Singleton	0
chr10	83210000	83220000	chr10	83500000	83510000	12	0	2.73473584742175e-15	Cluster	1
chr10	83210000	83220000	chr10	83510000	83520000	12	0	2.73473584742175e-15	Cluster	1
chr10	83220000	83230000	chr10	83500000	83510000	12	0	2.73473584742175e-15	Cluster	1
chr10	83220000	83230000	chr10	83500000	83510000	18	0	2.73473584742175e-15	Cluster	1
chr10	83220000	83230000	chr10	83510000	83520000	12	0	2.73473584742175e-15	Cluster	1
chr10	83220000	83230000	chr10	83510000	83520000	18	0	2.73473584742175e-15	Cluster	1
chr10	83240000	83250000	chr10	83500000	83510000	18	0	2.73473584742175e-15	Cluster	1
chr10	83240000	83250000	chr10	83510000	83520000	18	0	2.73473584742175e-15	Cluster	1
chr10	83250000	83260000	chr10	83500000	83510000	17	0	2.73473584742175e-15	Cluster	1
chr10	83250000	83260000	chr10	83510000	83520000	17	0	2.73473584742175e-15	Cluster	1
chr10	83250000	83260000	chr10	83510000	83520000	15	0	2.73473584742175e-15	Cluster	1
chr10	83250000	83260000	chr10	83520000	83530000	15	0	2.73473584742175e-15	Cluster	1
chr10	83500000	83510000	chr10	83520000	83530000	49	0	9.27167563075739e-11	Cluster	1
chr10	83510000	83520000	chr10	83530000	83540000	25	0	0.00411284306989922	Cluster	0
chr10	83780000	83790000	chr10	83990000	84000000	12	0	2.73473584742175e-15	Singleton	0
chr10	83810000	83820000	chr10	84010000	84020000	18	0	2.73473584742175e-15	Cluster	1
chr10	83810000	83820000	chr10	84020000	84030000	18	0	2.73473584742175e-15	Cluster	1
chr10	84010000	84020000	chr10	84430000	84440000	17	0	2.73473584742175e-15	Cluster	1
chr10	84020000	84030000	chr10	84430000	84440000	17	0	2.73473584742175e-15	Cluster	1
chr10	85380000	85390000	chr10	85620000	85630000	18	0	2.73473584742175e-15	Singleton	0
chr10	85380000	85390000	chr10	85650000	85660000	12	0	2.73473584742175e-15	Singleton	0
chr10	85450000	85460000	chr10	85620000	85630000	22	0	2.73473584742175e-15	Singleton	0
chr10	85450000	85460000	chr10	85650000	85660000	12	0	5.24022112740134e-15	Singleton	0
chr10	85920000	85930000	chr10	86020000	86030000	23	0	1.21464107579557e-05	Singleton	0
chr10	85960000	85970000	chr10	86450000	86460000	13	0	2.73473584742175e-15	Singleton	0
chr10	86090000	86100000	chr10	86450000	86460000	12	0	2.73473584742175e-15	Singleton	0
chr10	88530000	88540000	chr10	88720000	88730000	12	0	1.95738054948724e-14	Singleton	0
chr10	88550000	88560000	chr10	88660000	88670000	20	0	0.000202085406730793	Cluster	1
chr10	88550000	88560000	chr10	88670000	88680000	20	0	0.000202085406730793	Cluster	1
chr10	88550000	88560000	chr10	88720000	88730000	64	0	2.73473584742175e-15	Singleton	0
chr10	89460000	89470000	chr10	89630000	89640000	18	0	2.73473584742175e-15	Cluster	1
chr10	89460000	89470000	chr10	89630000	89640000	25	0	2.73473584742175e-15	Cluster	1
chr10	89460000	89470000	chr10	89720000	89730000	13	0	2.73473584742175e-15	Singleton	0
chr10	90720000	90730000	chr10	91030000	91040000	28	0	2.73473584742175e-15	Cluster	1
chr10	90730000	90740000	chr10	91030000	91040000	19	0	2.73473584742175e-15	Cluster	1
chr10	90730000	90740000	chr10	91030000	91040000	28	0	2.73473584742175e-15	Cluster	1
chr10	90800000	90810000	chr10	91030000	91040000	22	0	2.73473584742175e-15	Singleton	0
chr10	93070000	93080000	chr10	93290000	93300000	12	0	2.73473584742175e-15	Cluster	1
chr10	93080000	93090000	chr10	93290000	93300000	12	0	2.73473584742175e-15	Cluster	1
chr10	93290000	93300000	chr10	93420000	93430000	23	0	3.54510486388168e-06	Singleton	0
chr10	93530000	93540000	chr10	93570000	93580000	21	0	0.00630038644917925	Cluster	1
chr10	93540000	93550000	chr10	93570000	93580000	21	0	0.00630038644917925	Cluster	1
chr10	93590000	93600000	chr10	93760000	93770000	13	0	3.51908671084285e-11	Singleton	0
chr10	93590000	93600000	chr10	93810000	93820000	13	0	2.73473584742175e-15	Singleton	0
chr10	94330000	94340000	chr10	94950000	94960000	12	0	2.73473584742175e-15	Cluster	1
chr10	94330000	94340000	chr10	94960000	94970000	12	0	2.73473584742175e-15	Cluster	1
chr10	94400000	94410000	chr10	94460000	94470000	27	0	1.93480873751573e-05	Singleton	0
chr10	94400000	94410000	chr10	94600000	94610000	26	0	2.73473584742175e-15	Singleton	0
chr10	94990000	95000000	chr10	95150000	95160000	12	0	6.92266641812964e-09	Singleton	0
chr10	94990000	95000000	chr10	95470000	95480000	20	0	2.73473584742175e-15	Singleton	0
chr10	95080000	95090000	chr10	95110000	95120000	27	0	0.00122226526044837	Cluster	1
chr10	95090000	95100000	chr10	95110000	95120000	27	0	0.00122226526044837	Cluster	1
chr10	95110000	95120000	chr10	95440000	95450000	12	0	2.73473584742175e-15	Singleton	0
chr10	95110000	95120000	chr10	95470000	95480000	12	0	2.73473584742175e-15	Singleton	0
chr10	95550000	95560000	chr10	95890000	95900000	21	0	2.73473584742175e-15	Cluster	1
chr10	95550000	95560000	chr10	95890000	95900000	16	0	2.73473584742175e-15	Cluster	1
chr10	95890000	95900000	chr10	96030000	96040000	31	0	4.87592574240775e-11	Singleton	0
chr10	95890000	95900000	chr10	96080000	96090000	17	0	2.73473584742175e-15	Cluster	1
chr10	95890000	95900000	chr10	96080000	96090000	15	0	2.73473584742175e-15	Cluster	1
chr10	99160000	99170000	chr10	99610000	99620000	12	0	2.73473584742175e-15	Cluster	1
chr10	99170000	99180000	chr10	99610000	99620000	12	0	2.73473584742175e-15	Cluster	1
chr10	99170000	99180000	chr10	99610000	99620000	12	0	2.73473584742175e-15	Cluster	1
chr10	99190000	99200000	chr10	99570000	99580000	16	0	2.73473584742175e-15	Singleton	0
chr10	99190000	99200000	chr10	99610000	99620000	12	0	2.73473584742175e-15	Singleton	0
chr10	105570000	105580000	chr10	105830000	105840000	16	0	2.73473584742175e-15	Cluster	1
chr10	105570000	105580000	chr10	105840000	105850000	16	0	2.73473584742175e-15	Cluster	1
chr10	109910000	109920000	chr10	110080000	110090000	22	0	2.73473584742175e-15	Cluster	1
chr10	109910000	109920000	chr10	110700000	110710000	12	0	2.73473584742175e-15	Cluster	1
chr10	109920000	109930000	chr10	110080000	110090000	22	0	2.73473584742175e-15	Cluster	1
chr10	109920000	109930000	chr10	110700000	110710000	12	0	2.73473584742175e-15	Cluster	1
chr10	110790000	110800000	chr10	110970000	110980000	30	0	2.73473584742175e-15	Singleton	0
chr10	110970000	110980000	chr10	111100000	111110000	19	0	8.23963780009068e-05	Cluster	1
chr10	110970000	110980000	chr10	111100000	111110000	18	0	0.000190115226979867	Cluster	0
chr10	111500000	111510000	chr10	111950000	111960000	13	0	2.73473584742175e-15	Singleton	0
chr10	116190000	116200000	chr10	116310000	116320000	22	0	7.84903573964118e-06	Cluster	1
chr10	116190000	116200000	chr10	116320000	116330000	22	0	7.84903573964118e-06	Cluster	1
chr10	116200000	116210000	chr10	116310000	116320000	22	0	7.84903573964118e-06	Cluster	1
chr10	116200000	116210000	chr10	116320000	116330000	22	0	7.84903573964118e-06	Cluster	1
chr10	116310000	116320000	chr10	116330000	116340000	48	0	2.99035781641091e-11	Singleton	0
chr10	116460000	116470000	chr10	116840000	116850000	17	0	2.73473584742175e-15	Singleton	0
chr10	116890000	116900000	chr10	117210000	117220000	12	0	2.73473584742175e-15	Singleton	0
chr10	117200000	117210000	chr10	117430000	117440000	17	0	2.73473584742175e-15	Cluster	1
chr10	117210000	117220000	chr10	117430000	117440000	17	0	2.73473584742175e-15	Cluster	1
chr10	117220000	117230000	chr10	117430000	117440000	19	0	2.73473584742175e-15	Cluster	1
chr10	117360000	117370000	chr10	117430000	117440000	33	0	2.0132360373166e-08	Singleton	0
chr10	117400000	117410000	chr10	117430000	117440000	38	0	5.26142348423183e-09	Singleton	0
chr10	117430000	117440000	chr10	117680000	117690000	17	0	2.73473584742175e-15	Singleton	0
chr10	117450000	117460000	chr10	117560000	117570000	22	0	1.98229089164993e-05	Singleton	0
chr10	117450000	117460000	chr10	117680000	117690000	25	0	2.73473584742175e-15	Singleton	0
chr10	117730000	117740000	chr10	117830000	117840000	22	0	1.08050423309807e-05	Singleton	0
chr10	117790000	117800000	chr10	117830000	117840000	28	0	4.7862611345123e-06	Singleton	0
chr10	117830000	117840000	chr10	118030000	118040000	15	0	2.73473584742175e-15	Singleton	0
chr10	118590000	118600000	chr10	119070000	119080000	23	0	2.73473584742175e-15	Cluster	1
chr10	118590000	118600000	chr10	119080000	119090000	23	0	2.73473584742175e-15	Cluster	1
chr10	119070000	119080000	chr10	119160000	119170000	19	0	0.00819362943815373	Cluster	1
chr10	119080000	119090000	chr10	119160000	119170000	19	0	0.00819362943815373	Cluster	1
chr10	119930000	119940000	chr10	120120000	120130000	13	0	2.73473584742175e-15	Singleton	0
chr10	120230000	120240000	chr10	120270000	120280000	37	0	9.52800339327798e-08	Singleton	0
chr10	120230000	120240000	chr10	120870000	120880000	15	0	2.73473584742175e-15	Cluster	1
chr10	120240000	120250000	chr10	120870000	120880000	14	0	2.73473584742175e-15	Cluster	1
chr10	120250000	120260000	chr10	120690000	120700000	18	0	2.73473584742175e-15	Cluster	1
chr10	120250000	120260000	chr10	120700000	120710000	18	0	2.73473584742175e-15	Cluster	1
chr10	120250000	120260000	chr10	120870000	120880000	14	0	2.73473584742175e-15	Cluster	1
chr10	120430000	120440000	chr10	120870000	120880000	14	0	2.73473584742175e-15	Singleton	0
chr10	120790000	120800000	chr10	120870000	120880000	27	0	7.37062298272152e-07	Singleton	0
chr10	120870000	120880000	chr10	121120000	121130000	13	0	2.73473584742175e-15	Singleton	0
chr10	121030000	121040000	chr10	121220000	121230000	12	0	1.67240394921226e-13	Singleton	0
chr10	121360000	121370000	chr10	121520000	121530000	13	0	3.96539337820227e-11	Cluster	1
chr10	121360000	121370000	chr10	121530000	121540000	13	0	3.96539337820227e-11	Cluster	1
chr10	121370000	121380000	chr10	121420000	121430000	28	0	6.62980661838973e-06	Cluster	1
chr10	121370000	121380000	chr10	121510000	121520000	22	0	1.98231303000754e-05	Cluster	0
chr10	121380000	121390000	chr10	121420000	121430000	28	0	6.62980661838973e-06	Cluster	1
chr10	121380000	121390000	chr10	121510000	121520000	22	0	1.98231303000754e-05	Cluster	0
chr10	121400000	121410000	chr10	121420000	121430000	39	0	1.52845583170142e-07	Singleton	0
chr10	121680000	121690000	chr10	121740000	121750000	22	0	0.000244205537214825	Cluster	1
chr10	121680000	121690000	chr10	121750000	121760000	22	0	0.000244205537214825	Cluster	1
chr10	121680000	121690000	chr10	122040000	122050000	16	0	2.73473584742175e-15	Cluster	1
chr10	121690000	121700000	chr10	121740000	121750000	22	0	0.000244205537214825	Cluster	1
chr10	121690000	121700000	chr10	121750000	121760000	22	0	0.000244205537214825	Cluster	1
chr10	121690000	121700000	chr10	122040000	122050000	15	0	2.73473584742175e-15	Cluster	1
chr10	121690000	121700000	chr10	122040000	122050000	16	0	2.73473584742175e-15	Cluster	1
chr10	121760000	121770000	chr10	122040000	122050000	21	0	2.73473584742175e-15	Cluster	1
chr10	121760000	121770000	chr10	122040000	122050000	17	0	2.73473584742175e-15	Cluster	1
chr10	121760000	121770000	chr10	122040000	122050000	24	0	2.73473584742175e-15	Cluster	1
chr10	121760000	121770000	chr10	122050000	122060000	24	0	2.73473584742175e-15	Cluster	1
chr10	121850000	121860000	chr10	122040000	122050000	17	0	2.73473584742175e-15	Singleton	0
chr10	122100000	122110000	chr10	122440000	122450000	15	0	2.73473584742175e-15	Singleton	0
chr10	122100000	122110000	chr10	122520000	122530000	26	0	2.73473584742175e-15	Singleton	0
chr10	122570000	122580000	chr10	122670000	122680000	24	0	2.14760042129341e-06	Cluster	1
chr10	122570000	122580000	chr10	122790000	122800000	17	0	2.73473584742175e-15	Cluster	1
chr10	122580000	122590000	chr10	122670000	122680000	24	0	2.14760042129341e-06	Cluster	1
chr10	122580000	122590000	chr10	122790000	122800000	17	0	2.73473584742175e-15	Cluster	1
chr10	122790000	122800000	chr10	122980000	122990000	13	0	2.73473584742175e-15	Cluster	1
chr10	122790000	122800000	chr10	122990000	123000000	13	0	2.73473584742175e-15	Cluster	1
chr10	122800000	122810000	chr10	122980000	122990000	22	0	2.73473584742175e-15	Cluster	1
chr10	122800000	122810000	chr10	122990000	123000000	22	0	2.73473584742175e-15	Cluster	1
chr10	126800000	126810000	chr10	126830000	126840000	27	0	0.00247660799814021	Cluster	1
chr10	126810000	126820000	chr10	126830000	126840000	27	0	0.00247660799814021	Cluster	1
chr10	126830000	126840000	chr10	126860000	126870000	27	0	3.6607758819173e-05	Cluster	1
chr10	126830000	126840000	chr10	126870000	126880000	27	0	3.6607758819173e-05	Cluster	1
chr10	126860000	126870000	chr10	126910000	126920000	21	0	0.00473336519083364	Cluster	1
chr10	126860000	126870000	chr10	126920000	126930000	21	0	0.00473336519083364	Cluster	1
chr10	126870000	126880000	chr10	126910000	126920000	21	0	0.00473336519083364	Cluster	1
chr10	126870000	126880000	chr10	126920000	126930000	21	0	0.00473336519083364	Cluster	1
chr10	126900000	126910000	chr10	126980000	126990000	17	0	0.00321278551210623	Cluster	0
chr10	126900000	126910000	chr10	126990000	127000000	17	0	0.00321278551210623	Cluster	0
chr10	126910000	126920000	chr10	126950000	126960000	37	0	4.38398729918075e-08	Cluster	1
chr10	126910000	126920000	chr10	126980000	126990000	33	0	7.85368002402162e-08	Cluster	0
chr10	126910000	126920000	chr10	126980000	126990000	98	0	2.73473584742175e-15	Cluster	1
chr10	126910000	126920000	chr10	126990000	127000000	98	0	2.73473584742175e-15	Cluster	1
chr10	126910000	126920000	chr10	127030000	127040000	26	0	1.39981532747708e-06	Cluster	1
chr10	126910000	126920000	chr10	127050000	127060000	30	0	3.50540797588648e-10	Cluster	1
chr10	126910000	126920000	chr10	127080000	127090000	17	0	5.96432663274502e-14	Cluster	1
chr10	126920000	126930000	chr10	126950000	126960000	37	0	4.38398729918075e-08	Cluster	1
chr10	126920000	126930000	chr10	126980000	126990000	33	0	7.85368002402162e-08	Cluster	0
chr10	126920000	126930000	chr10	126980000	126990000	98	0	2.73473584742175e-15	Cluster	1
chr10	126920000	126930000	chr10	126990000	127000000	98	0	2.73473584742175e-15	Cluster	1
chr10	126920000	126930000	chr10	127030000	127040000	26	0	1.39981532747708e-06	Cluster	1
chr10	126920000	126930000	chr10	127050000	127060000	30	0	3.50540797588648e-10	Cluster	1
chr10	126920000	126930000	chr10	127080000	127090000	17	0	5.96432663274502e-14	Cluster	1
chr10	126980000	126990000	chr10	127030000	127040000	34	0	8.66794858104874e-08	Cluster	1
chr10	126980000	126990000	chr10	127090000	127100000	20	0	0.000367755702751476	Cluster	1
chr10	126990000	127000000	chr10	127030000	127040000	34	0	8.66794858104874e-08	Cluster	1
chr10	126990000	127000000	chr10	127090000	127100000	20	0	0.000367755702751476	Cluster	1
chr10	127050000	127060000	chr10	127070000	127080000	33	0	2.65916291908982e-05	Singleton	0
chr10	127050000	127060000	chr10	127310000	127320000	12	0	2.73473584742175e-15	Cluster	1
chr10	127050000	127060000	chr10	127320000	127330000	12	0	2.73473584742175e-15	Cluster	1
chr10	127050000	127060000	chr10	127330000	127340000	12	0	2.73473584742175e-15	Cluster	1
chr10	127050000	127060000	chr10	127330000	127340000	15	0	2.73473584742175e-15	Cluster	1
chr10	127050000	127060000	chr10	127340000	127350000	15	0	2.73473584742175e-15	Cluster	1
chr10	127070000	127080000	chr10	127160000	127170000	21	0	0.000301144494312988	Cluster	1
chr10	127070000	127080000	chr10	127170000	127180000	21	0	0.000301144494312988	Cluster	1
chr10	127070000	127080000	chr10	127320000	127330000	18	0	2.73473584742175e-15	Cluster	1
chr10	127070000	127080000	chr10	127330000	127340000	18	0	2.73473584742175e-15	Cluster	1
chr10	127070000	127080000	chr10	127330000	127340000	12	0	2.73473584742175e-15	Cluster	1
chr10	127070000	127080000	chr10	127340000	127350000	12	0	2.73473584742175e-15	Cluster	1
chr10	127120000	127130000	chr10	127160000	127170000	50	0	2.73473584742175e-15	Cluster	1
chr10	127120000	127130000	chr10	127160000	127170000	50	0	2.73473584742175e-15	Cluster	1
chr10	127120000	127130000	chr10	127170000	127180000	26	0	4.50821582342327e-05	Cluster	0
chr10	127120000	127130000	chr10	127170000	127180000	50	0	2.73473584742175e-15	Cluster	1
chr10	127120000	127130000	chr10	127180000	127190000	23	0	0.000113869920155034	Cluster	0
chr10	127120000	127130000	chr10	127310000	127320000	22	0	2.73473584742175e-15	Cluster	1
chr10	127120000	127130000	chr10	127320000	127330000	53	0	2.73473584742175e-15	Cluster	1
chr10	127120000	127130000	chr10	127330000	127340000	53	0	2.73473584742175e-15	Cluster	1
chr10	127130000	127140000	chr10	127160000	127170000	48	0	2.73473584742175e-15	Cluster	1
chr10	127130000	127140000	chr10	127170000	127180000	48	0	2.73473584742175e-15	Cluster	1
chr10	127130000	127140000	chr10	127320000	127330000	18	0	2.73473584742175e-15	Cluster	1
chr10	127130000	127140000	chr10	127330000	127340000	18	0	2.73473584742175e-15	Cluster	1
chr10	127160000	127170000	chr10	127180000	127190000	36	0	2.30299939599433e-06	Singleton	0
chr10	127160000	127170000	chr10	127310000	127320000	17	0	0.000292719701792748	Cluster	0
chr10	127160000	127170000	chr10	127320000	127330000	56	0	2.73473584742175e-15	Cluster	1
chr10	127160000	127170000	chr10	127320000	127330000	63	0	2.73473584742175e-15	Cluster	1
chr10	127160000	127170000	chr10	127330000	127340000	56	0	2.73473584742175e-15	Cluster	1
chr10	127160000	127170000	chr10	127330000	127340000	13	0	4.68936245922999e-12	Cluster	0
chr10	127160000	127170000	chr10	127330000	127340000	63	0	2.73473584742175e-15	Cluster	1
chr10	127160000	127170000	chr10	127330000	127340000	20	0	2.73473584742175e-15	Cluster	1
chr10	127160000	127170000	chr10	127340000	127350000	13	0	4.68936245922999e-12	Cluster	0
chr10	127160000	127170000	chr10	127340000	127350000	20	0	2.73473584742175e-15	Cluster	1
chr10	127160000	127170000	chr10	127340000	127350000	21	0	2.73473584742175e-15	Cluster	1
chr10	127160000	127170000	chr10	127350000	127360000	21	0	2.73473584742175e-15	Cluster	1
chr10	127170000	127180000	chr10	127310000	127320000	17	0	0.000292719701792748	Cluster	0
chr10	127170000	127180000	chr10	127320000	127330000	63	0	2.73473584742175e-15	Cluster	1
chr10	127170000	127180000	chr10	127320000	127330000	43	0	2.73473584742175e-15	Cluster	1
chr10	127170000	127180000	chr10	127330000	127340000	63	0	2.73473584742175e-15	Cluster	1
chr10	127170000	127180000	chr10	127330000	127340000	20	0	2.73473584742175e-15	Cluster	1
chr10	127170000	127180000	chr10	127330000	127340000	43	0	2.73473584742175e-15	Cluster	1
chr10	127170000	127180000	chr10	127330000	127340000	19	0	2.73473584742175e-15	Cluster	1
chr10	127170000	127180000	chr10	127340000	127350000	20	0	2.73473584742175e-15	Cluster	1
chr10	127170000	127180000	chr10	127340000	127350000	21	0	2.73473584742175e-15	Cluster	1
chr10	127170000	127180000	chr10	127340000	127350000	19	0	2.73473584742175e-15	Cluster	1
chr10	127170000	127180000	chr10	127350000	127360000	21	0	2.73473584742175e-15	Cluster	1
chr10	127180000	127190000	chr10	127310000	127320000	14	0	0.00719674734243174	Cluster	0
chr10	127180000	127190000	chr10	127320000	127330000	42	0	2.73473584742175e-15	Cluster	1
chr10	127180000	127190000	chr10	127330000	127340000	42	0	2.73473584742175e-15	Cluster	1
chr10	127180000	127190000	chr10	127330000	127340000	24	0	2.05256010190782e-11	Cluster	0
chr10	127180000	127190000	chr10	127340000	127350000	24	0	2.05256010190782e-11	Cluster	0
chr10	127180000	127190000	chr10	127340000	127350000	17	0	1.95738054948724e-14	Cluster	0
chr10	127180000	127190000	chr10	127350000	127360000	17	0	1.95738054948724e-14	Cluster	0
chr10	127220000	127230000	chr10	127320000	127330000	25	0	5.46125950372528e-07	Cluster	1
chr10	127220000	127230000	chr10	127330000	127340000	25	0	5.46125950372528e-07	Cluster	1
chr10	127220000	127230000	chr10	127330000	127340000	17	0	0.00310080659815213	Cluster	0
chr10	127220000	127230000	chr10	127340000	127350000	17	0	0.00310080659815213	Cluster	0
chr10	127230000	127240000	chr10	127320000	127330000	21	0	9.14177284944534e-05	Cluster	0
chr10	127230000	127240000	chr10	127330000	127340000	21	0	9.14177284944534e-05	Cluster	0
chr10	127310000	127320000	chr10	127330000	127340000	280	0	2.73473584742175e-15	Cluster	1
chr10	127310000	127320000	chr10	127330000	127340000	90	0	2.73473584742175e-15	Cluster	1
chr10	127310000	127320000	chr10	127340000	127350000	90	0	2.73473584742175e-15	Cluster	1
chr10	127310000	127320000	chr10	127340000	127350000	45	0	5.24022112740134e-15	Cluster	0
chr10	127310000	127320000	chr10	127350000	127360000	45	0	5.24022112740134e-15	Cluster	0
chr10	127310000	127320000	chr10	127530000	127540000	12	0	2.73473584742175e-15	Cluster	1
chr10	127320000	127330000	chr10	127340000	127350000	443	0	2.73473584742175e-15	Cluster	1
chr10	127320000	127330000	chr10	127340000	127350000	102	0	2.73473584742175e-15	Cluster	1
chr10	127320000	127330000	chr10	127350000	127360000	102	0	2.73473584742175e-15	Cluster	1
chr10	127320000	127330000	chr10	127350000	127360000	34	0	1.05166666379003e-06	Cluster	0
chr10	127320000	127330000	chr10	127380000	127390000	34	0	1.61415144699259e-08	Cluster	1
chr10	127320000	127330000	chr10	127520000	127530000	19	0	2.73473584742175e-15	Cluster	1
chr10	127320000	127330000	chr10	127530000	127540000	23	0	2.73473584742175e-15	Cluster	1
chr10	127320000	127330000	chr10	127540000	127550000	14	0	2.73473584742175e-15	Cluster	1
chr10	127320000	127330000	chr10	127570000	127580000	16	0	2.73473584742175e-15	Cluster	1
chr10	127320000	127330000	chr10	127660000	127670000	37	0	2.73473584742175e-15	Cluster	1
chr10	127320000	127330000	chr10	127670000	127680000	37	0	2.73473584742175e-15	Cluster	1
chr10	127330000	127340000	chr10	127350000	127360000	102	0	2.73473584742175e-15	Cluster	1
chr10	127330000	127340000	chr10	127350000	127360000	34	0	1.05166666379003e-06	Cluster	0
chr10	127330000	127340000	chr10	127350000	127360000	125	0	2.73473584742175e-15	Cluster	1
chr10	127330000	127340000	chr10	127350000	127360000	38	0	1.20965223798444e-05	Cluster	0
chr10	127330000	127340000	chr10	127370000	127380000	34	0	5.52065336870041e-06	Cluster	0
chr10	127330000	127340000	chr10	127380000	127390000	34	0	1.61415144699259e-08	Cluster	1
chr10	127330000	127340000	chr10	127380000	127390000	35	0	5.62673597752721e-07	Cluster	0
chr10	127330000	127340000	chr10	127520000	127530000	19	0	2.73473584742175e-15	Cluster	1
chr10	127330000	127340000	chr10	127520000	127530000	12	0	5.14901703525499e-13	Cluster	0
chr10	127330000	127340000	chr10	127530000	127540000	23	0	2.73473584742175e-15	Cluster	1
chr10	127330000	127340000	chr10	127530000	127540000	23	0	2.73473584742175e-15	Cluster	1
chr10	127330000	127340000	chr10	127540000	127550000	14	0	2.73473584742175e-15	Cluster	1
chr10	127330000	127340000	chr10	127570000	127580000	16	0	2.73473584742175e-15	Cluster	1
chr10	127330000	127340000	chr10	127660000	127670000	37	0	2.73473584742175e-15	Cluster	1
chr10	127330000	127340000	chr10	127660000	127670000	12	0	2.73473584742175e-15	Cluster	1
chr10	127330000	127340000	chr10	127670000	127680000	37	0	2.73473584742175e-15	Cluster	1
chr10	127330000	127340000	chr10	127670000	127680000	12	0	2.73473584742175e-15	Cluster	1
chr10	127340000	127350000	chr10	127370000	127380000	34	0	5.52065336870041e-06	Cluster	0
chr10	127340000	127350000	chr10	127370000	127380000	34	0	3.81018393588331e-06	Cluster	0
chr10	127340000	127350000	chr10	127380000	127390000	35	0	5.62673597752721e-07	Cluster	0
chr10	127340000	127350000	chr10	127380000	127390000	26	0	0.000596786184049077	Cluster	0
chr10	127340000	127350000	chr10	127520000	127530000	12	0	5.14901703525499e-13	Cluster	0
chr10	127340000	127350000	chr10	127530000	127540000	23	0	2.73473584742175e-15	Cluster	1
chr10	127340000	127350000	chr10	127530000	127540000	19	0	2.73473584742175e-15	Cluster	1
chr10	127340000	127350000	chr10	127660000	127670000	12	0	2.73473584742175e-15	Cluster	1
chr10	127340000	127350000	chr10	127670000	127680000	12	0	2.73473584742175e-15	Cluster	1
chr10	127350000	127360000	chr10	127370000	127380000	34	0	3.81018393588331e-06	Cluster	0
chr10	127350000	127360000	chr10	127380000	127390000	26	0	0.000596786184049077	Cluster	0
chr10	127350000	127360000	chr10	127520000	127530000	13	0	2.34507694562321e-12	Cluster	0
chr10	127350000	127360000	chr10	127530000	127540000	19	0	2.73473584742175e-15	Cluster	1
chr10	127380000	127390000	chr10	127660000	127670000	13	0	2.73473584742175e-15	Cluster	1
chr10	127380000	127390000	chr10	127670000	127680000	13	0	2.73473584742175e-15	Cluster	1
chr10	127520000	127530000	chr10	127660000	127670000	23	0	1.02866694065412e-06	Cluster	0
chr10	127520000	127530000	chr10	127660000	127670000	20	0	0.000143255610059763	Cluster	0
chr10	127520000	127530000	chr10	127670000	127680000	20	0	0.000143255610059763	Cluster	0
chr10	127520000	127530000	chr10	127730000	127740000	13	0	2.73473584742175e-15	Cluster	1
chr10	127520000	127530000	chr10	127740000	127750000	13	0	2.73473584742175e-15	Cluster	1
chr10	127520000	127530000	chr10	128230000	128240000	12	0	2.73473584742175e-15	Singleton	0
chr10	127530000	127540000	chr10	127620000	127630000	27	0	2.87873481855029e-06	Singleton	0
chr10	127530000	127540000	chr10	127660000	127670000	53	0	2.73473584742175e-15	Cluster	1
chr10	127530000	127540000	chr10	127670000	127680000	53	0	2.73473584742175e-15	Cluster	1
chr10	127560000	127570000	chr10	127630000	127640000	18	0	0.009412455383768	Cluster	0
chr10	127560000	127570000	chr10	127660000	127670000	18	0	0.00334040762212941	Cluster	0
chr10	127560000	127570000	chr10	127670000	127680000	18	0	0.00334040762212941	Cluster	0
chr10	127570000	127580000	chr10	127630000	127640000	18	0	0.009412455383768	Cluster	0
chr10	127570000	127580000	chr10	127640000	127650000	20	0	0.00320058618380877	Cluster	1
chr10	127570000	127580000	chr10	127660000	127670000	18	0	0.00334040762212941	Cluster	0
chr10	127570000	127580000	chr10	127660000	127670000	41	0	1.01470432663858e-14	Cluster	1
chr10	127570000	127580000	chr10	127670000	127680000	18	0	0.00334040762212941	Cluster	0
chr10	127570000	127580000	chr10	127670000	127680000	41	0	1.01470432663858e-14	Cluster	1
chr10	127570000	127580000	chr10	127950000	127960000	13	0	2.73473584742175e-15	Singleton	0
chr10	127620000	127630000	chr10	127640000	127650000	48	0	1.36120343726359e-11	Singleton	0
chr10	127620000	127630000	chr10	127660000	127670000	31	0	5.24502461325692e-06	Cluster	0
chr10	127620000	127630000	chr10	127660000	127670000	50	0	2.73473584742175e-15	Cluster	1
chr10	127620000	127630000	chr10	127670000	127680000	31	0	5.24502461325692e-06	Cluster	0
chr10	127620000	127630000	chr10	127670000	127680000	50	0	2.73473584742175e-15	Cluster	1
chr10	127620000	127630000	chr10	127690000	127700000	19	0	0.00257345888954854	Cluster	0
chr10	127630000	127640000	chr10	127660000	127670000	92	0	2.73473584742175e-15	Cluster	1
chr10	127630000	127640000	chr10	127670000	127680000	92	0	2.73473584742175e-15	Cluster	1
chr10	127630000	127640000	chr10	127690000	127700000	28	0	2.8692372691082e-06	Cluster	0
chr10	127630000	127640000	chr10	127730000	127740000	34	0	6.6677347458019e-12	Cluster	0
chr10	127630000	127640000	chr10	127740000	127750000	16	0	0.00914250876340079	Cluster	0
chr10	127630000	127640000	chr10	127740000	127750000	34	0	6.6677347458019e-12	Cluster	0
chr10	127640000	127650000	chr10	127660000	127670000	167	0	2.73473584742175e-15	Cluster	1
chr10	127640000	127650000	chr10	127670000	127680000	167	0	2.73473584742175e-15	Cluster	1
chr10	127640000	127650000	chr10	127690000	127700000	33	0	3.31500854370593e-08	Cluster	1
chr10	127640000	127650000	chr10	127730000	127740000	35	0	4.01010600792005e-12	Cluster	1
chr10	127640000	127650000	chr10	127740000	127750000	35	0	4.01010600792005e-12	Cluster	1
chr10	127660000	127670000	chr10	127690000	127700000	168	0	2.73473584742175e-15	Cluster	1
chr10	127660000	127670000	chr10	127700000	127710000	28	0	0.00115704746766407	Cluster	0
chr10	127660000	127670000	chr10	127730000	127740000	213	0	2.73473584742175e-15	Cluster	1
chr10	127660000	127670000	chr10	127740000	127750000	213	0	2.73473584742175e-15	Cluster	1
chr10	127660000	127670000	chr10	127740000	127750000	65	0	2.73473584742175e-15	Cluster	1
chr10	127660000	127670000	chr10	127950000	127960000	26	0	2.73473584742175e-15	Cluster	1
chr10	127660000	127670000	chr10	127950000	127960000	13	0	2.73473584742175e-15	Cluster	1
chr10	127660000	127670000	chr10	127990000	128000000	14	0	2.73473584742175e-15	Cluster	1
chr10	127660000	127670000	chr10	128000000	128010000	14	0	2.73473584742175e-15	Cluster	1
chr10	127660000	127670000	chr10	128000000	128010000	66	0	2.73473584742175e-15	Cluster	1
chr10	127660000	127670000	chr10	128010000	128020000	66	0	2.73473584742175e-15	Cluster	1
chr10	127660000	127670000	chr10	128080000	128090000	12	0	2.73473584742175e-15	Cluster	1
chr10	127670000	127680000	chr10	127690000	127700000	168	0	2.73473584742175e-15	Cluster	1
chr10	127670000	127680000	chr10	127700000	127710000	28	0	0.00115704746766407	Cluster	0
chr10	127670000	127680000	chr10	127730000	127740000	213	0	2.73473584742175e-15	Cluster	1
chr10	127670000	127680000	chr10	127740000	127750000	213	0	2.73473584742175e-15	Cluster	1
chr10	127670000	127680000	chr10	127740000	127750000	65	0	2.73473584742175e-15	Cluster	1
chr10	127670000	127680000	chr10	127950000	127960000	26	0	2.73473584742175e-15	Cluster	1
chr10	127670000	127680000	chr10	127950000	127960000	13	0	2.73473584742175e-15	Cluster	1
chr10	127670000	127680000	chr10	127990000	128000000	14	0	2.73473584742175e-15	Cluster	1
chr10	127670000	127680000	chr10	128000000	128010000	14	0	2.73473584742175e-15	Cluster	1
chr10	127670000	127680000	chr10	128000000	128010000	66	0	2.73473584742175e-15	Cluster	1
chr10	127670000	127680000	chr10	128010000	128020000	66	0	2.73473584742175e-15	Cluster	1
chr10	127670000	127680000	chr10	128080000	128090000	12	0	2.73473584742175e-15	Cluster	1
chr10	127690000	127700000	chr10	127730000	127740000	83	0	2.73473584742175e-15	Cluster	1
chr10	127690000	127700000	chr10	127740000	127750000	83	0	2.73473584742175e-15	Cluster	1
chr10	127690000	127700000	chr10	127740000	127750000	32	0	5.24679324315839e-08	Cluster	0
chr10	127690000	127700000	chr10	128000000	128010000	13	0	2.73473584742175e-15	Cluster	1
chr10	127690000	127700000	chr10	128010000	128020000	13	0	2.73473584742175e-15	Cluster	1
chr10	127700000	127710000	chr10	127730000	127740000	42	0	5.88926542557615e-11	Cluster	0
chr10	127700000	127710000	chr10	127740000	127750000	42	0	5.88926542557615e-11	Cluster	0
chr10	127730000	127740000	chr10	127940000	127950000	13	0	2.73473584742175e-15	Cluster	1
chr10	127730000	127740000	chr10	127950000	127960000	19	0	2.73473584742175e-15	Cluster	1
chr10	127730000	127740000	chr10	127990000	128000000	20	0	2.73473584742175e-15	Cluster	1
chr10	127730000	127740000	chr10	128000000	128010000	20	0	2.73473584742175e-15	Cluster	1
chr10	127730000	127740000	chr10	128000000	128010000	59	0	2.73473584742175e-15	Cluster	1
chr10	127730000	127740000	chr10	128010000	128020000	59	0	2.73473584742175e-15	Cluster	1
chr10	127740000	127750000	chr10	127940000	127950000	12	0	1.01470432663858e-14	Cluster	0
chr10	127740000	127750000	chr10	127940000	127950000	13	0	2.73473584742175e-15	Cluster	1
chr10	127740000	127750000	chr10	127950000	127960000	19	0	2.73473584742175e-15	Cluster	1
chr10	127740000	127750000	chr10	127950000	127960000	19	0	2.73473584742175e-15	Cluster	1
chr10	127740000	127750000	chr10	127990000	128000000	20	0	2.73473584742175e-15	Cluster	1
chr10	127740000	127750000	chr10	128000000	128010000	20	0	2.73473584742175e-15	Cluster	1
chr10	127740000	127750000	chr10	128000000	128010000	59	0	2.73473584742175e-15	Cluster	1
chr10	127740000	127750000	chr10	128000000	128010000	21	0	2.73473584742175e-15	Cluster	1
chr10	127740000	127750000	chr10	128010000	128020000	59	0	2.73473584742175e-15	Cluster	1
chr10	127740000	127750000	chr10	128010000	128020000	21	0	2.73473584742175e-15	Cluster	1
chr10	127940000	127950000	chr10	127990000	128000000	23	0	0.00166387968521427	Cluster	0
chr10	127940000	127950000	chr10	128000000	128010000	23	0	0.00166387968521427	Cluster	0
chr10	127940000	127950000	chr10	128000000	128010000	67	0	2.73473584742175e-15	Cluster	1
chr10	127940000	127950000	chr10	128010000	128020000	67	0	2.73473584742175e-15	Cluster	1
chr10	127950000	127960000	chr10	128000000	128010000	67	0	2.73473584742175e-15	Cluster	1
chr10	127950000	127960000	chr10	128010000	128020000	67	0	2.73473584742175e-15	Cluster	1
chr10	128000000	128010000	chr10	128180000	128190000	15	0	2.73473584742175e-15	Cluster	1
chr10	128010000	128020000	chr10	128180000	128190000	15	0	2.73473584742175e-15	Cluster	1
chr10	128080000	128090000	chr10	128140000	128150000	29	0	5.5836991523516e-05	Cluster	1
chr10	128080000	128090000	chr10	128140000	128150000	22	0	0.00383713236981202	Cluster	0
chr10	128080000	128090000	chr10	128180000	128190000	50	0	2.73473584742175e-15	Cluster	1
chr10	128080000	128090000	chr10	128210000	128220000	24	0	4.08700248414143e-06	Cluster	1
chr10	128080000	128090000	chr10	128280000	128290000	15	0	2.73473584742175e-15	Cluster	1
chr10	128090000	128100000	chr10	128140000	128150000	29	0	5.5836991523516e-05	Cluster	1
chr10	128090000	128100000	chr10	128140000	128150000	22	0	0.00383713236981202	Cluster	0
chr10	128090000	128100000	chr10	128180000	128190000	50	0	2.73473584742175e-15	Cluster	1
chr10	128090000	128100000	chr10	128210000	128220000	24	0	4.08700248414143e-06	Cluster	1
chr10	128090000	128100000	chr10	128280000	128290000	15	0	2.73473584742175e-15	Cluster	1
chr10	128140000	128150000	chr10	128180000	128190000	29	0	1.6661186517215e-05	Cluster	0
chr10	128140000	128150000	chr10	128180000	128190000	34	0	4.32238783151733e-07	Cluster	0
chr10	128140000	128150000	chr10	128180000	128190000	39	0	5.95229895494298e-09	Cluster	1
chr10	128230000	128240000	chr10	128280000	128290000	30	0	4.10439346509654e-06	Singleton	0
chr10	128330000	128340000	chr10	128450000	128460000	19	0	0.000331999045178033	Cluster	1
chr10	128340000	128350000	chr10	128450000	128460000	19	0	0.000331999045178033	Cluster	1
chr10	128350000	128360000	chr10	128370000	128380000	32	0	4.27780353374997e-05	Singleton	0
chr10	128370000	128380000	chr10	128400000	128410000	93	0	2.73473584742175e-15	Cluster	1
chr10	128370000	128380000	chr10	128410000	128420000	93	0	2.73473584742175e-15	Cluster	1
chr10	128370000	128380000	chr10	128440000	128450000	19	0	0.00288279328121465	Cluster	0
chr10	128370000	128380000	chr10	128450000	128460000	26	0	1.12840607736386e-06	Cluster	1
chr10	128370000	128380000	chr10	128490000	128500000	26	0	2.19681375060797e-08	Singleton	0
chr10	128370000	128380000	chr10	128530000	128540000	22	0	2.73473584742175e-15	Singleton	0
chr10	128400000	128410000	chr10	128450000	128460000	43	0	2.30967631394937e-13	Cluster	1
chr10	128400000	128410000	chr10	128510000	128520000	19	0	0.00161890628907921	Cluster	1
chr10	128400000	128410000	chr10	128520000	128530000	19	0	0.00161890628907921	Cluster	1
chr10	128400000	128410000	chr10	128520000	128530000	16	0	0.00377985691854823	Cluster	0
chr10	128400000	128410000	chr10	128530000	128540000	17	0	0.00578857030075392	Cluster	0
chr10	128410000	128420000	chr10	128450000	128460000	43	0	2.30967631394937e-13	Cluster	1
chr10	128410000	128420000	chr10	128510000	128520000	19	0	0.00161890628907921	Cluster	1
chr10	128410000	128420000	chr10	128520000	128530000	19	0	0.00161890628907921	Cluster	1
chr10	128410000	128420000	chr10	128520000	128530000	16	0	0.00377985691854823	Cluster	0
chr10	128410000	128420000	chr10	128530000	128540000	17	0	0.00578857030075392	Cluster	0
chr10	128490000	128500000	chr10	128510000	128520000	26	0	0.00155377812112441	Cluster	0
chr10	128490000	128500000	chr10	128520000	128530000	26	0	0.000107810306114388	Cluster	0
chr10	128490000	128500000	chr10	128520000	128530000	26	0	0.00155377812112441	Cluster	0
chr10	128490000	128500000	chr10	128530000	128540000	22	0	0.0047301427604062	Cluster	0
chr10	128490000	128500000	chr10	128540000	128550000	19	0	0.00739962831549925	Cluster	0
chr10	128500000	128510000	chr10	128530000	128540000	26	0	0.00223098703652137	Cluster	0
chr10	128510000	128520000	chr10	128530000	128540000	53	0	7.54472020671287e-12	Cluster	1
chr10	128540000	128550000	chr10	128740000	128750000	12	0	7.78155561964833e-15	Singleton	0
chr10	128890000	128900000	chr10	128910000	128920000	42	0	1.42987948675629e-09	Singleton	0
chr10	130220000	130230000	chr10	130290000	130300000	54	0	2.73473584742175e-15	Singleton	0
chr11	3310000	3320000	chr11	3330000	3340000	28	0	0.00548968410656376	Cluster	0
chr11	3320000	3330000	chr11	3340000	3350000	25	0	0.00699946322719009	Cluster	0
chr11	3320000	3330000	chr11	3350000	3360000	50	0	2.07231160013449e-13	Cluster	1
chr11	3320000	3330000	chr11	3400000	3410000	24	0	1.63144338921947e-05	Cluster	1
chr11	3320000	3330000	chr11	3450000	3460000	24	0	7.6101483997259e-06	Cluster	1
chr11	3320000	3330000	chr11	3510000	3520000	23	0	2.73473584742175e-15	Cluster	1
chr11	3330000	3340000	chr11	3350000	3360000	50	0	2.07231160013449e-13	Cluster	1
chr11	3330000	3340000	chr11	3400000	3410000	24	0	1.63144338921947e-05	Cluster	1
chr11	3330000	3340000	chr11	3450000	3460000	24	0	7.6101483997259e-06	Cluster	1
chr11	3330000	3340000	chr11	3510000	3520000	23	0	2.73473584742175e-15	Cluster	1
chr11	3380000	3390000	chr11	3450000	3460000	28	0	1.19748949754654e-05	Singleton	0
chr11	3450000	3460000	chr11	3470000	3480000	55	0	6.39230750247083e-14	Singleton	0
chr11	3450000	3460000	chr11	3510000	3520000	40	0	5.66870587608775e-12	Singleton	0
chr11	3450000	3460000	chr11	3800000	3810000	12	0	2.73473584742175e-15	Singleton	0
chr11	3470000	3480000	chr11	3510000	3520000	88	0	2.73473584742175e-15	Singleton	0
[truncated: 20,154 more rows]
