# Supplementary material for: MAPS: Model-based analysis of long-range chromatin interactions from PLAC-seq and HiChIP experiments
Source: PLoS Comput Biol. 2019 Apr 15;15(4):e1006982. doi: 10.1371/journal.pcbi.1006982 (PMC6483256; doi:10.1371/journal.pcbi.1006982)
Supplement: S1 Data — (ZIP) [file pcbi.1006982.s027.zip › Supplementary data/mESC_CTCF_combine_MAPS_call.bedpe]

chr1	start1	end1	chr2	start2	end2	obs	exp	fdr	type	summit
chr1	4490000	4500000	chr1	4650000	4660000	19	5.76778212631554	0.000403018555580434	Cluster	0
chr1	4490000	4500000	chr1	4660000	4670000	18	6.12016135162078	0.00210786194883862	Cluster	0
chr1	4490000	4500000	chr1	4670000	4680000	20	5.71599266462632	0.000119263441478326	Cluster	1
chr1	4490000	4500000	chr1	4680000	4690000	16	5.83456939156549	0.00809666577427386	Cluster	0
chr1	4490000	4500000	chr1	4750000	4760000	18	5.00856215837658	0.000224719428130041	Cluster	0
chr1	4490000	4500000	chr1	4760000	4770000	24	6.76957094654312	2.46426341500358e-06	Cluster	1
chr1	4490000	4500000	chr1	5010000	5020000	19	3.45304800087318	5.22260169497031e-08	Cluster	1
chr1	4490000	4500000	chr1	5020000	5030000	14	2.93493757808497	9.80685548160548e-05	Cluster	0
chr1	4510000	4520000	chr1	4750000	4760000	17	3.7415548416871	2.38000656566081e-05	Cluster	0
chr1	4510000	4520000	chr1	4760000	4770000	22	5.04084068786379	2.31671975222705e-07	Cluster	1
chr1	4520000	4530000	chr1	4760000	4770000	12	3.51272658466457	0.00572678020351673	Cluster	0
chr1	4530000	4540000	chr1	4760000	4770000	14	4.06004988670571	0.00218068124749621	Cluster	0
chr1	5170000	5180000	chr1	5910000	5920000	12	1.77562540895144	1.67369637344507e-05	Singleton	0
chr1	5900000	5910000	chr1	6130000	6140000	13	3.64746436845309	0.00259196153873318	Cluster	0
chr1	5910000	5920000	chr1	6120000	6130000	14	2.42944848798346	1.38985964818515e-05	Cluster	0
chr1	5910000	5920000	chr1	6130000	6140000	48	5.41655456963086	3.44855339787079e-27	Cluster	1
chr1	5910000	5920000	chr1	6140000	6150000	23	4.96266851829385	3.34781470316477e-07	Cluster	0
chr1	5910000	5920000	chr1	6150000	6160000	23	4.90009960860127	3.23642659134027e-08	Cluster	0
chr1	5920000	5930000	chr1	6130000	6140000	17	2.98851350222211	1.38336165402986e-06	Cluster	0
chr1	5930000	5940000	chr1	6130000	6140000	13	3.28657807929234	0.00106163775827031	Cluster	0
chr1	7010000	7020000	chr1	7140000	7150000	20	5.42787026250435	6.0674519847873e-05	Singleton	0
chr1	7010000	7020000	chr1	7170000	7180000	13	3.48560686952666	0.00176921508512431	Cluster	1
chr1	7010000	7020000	chr1	7180000	7190000	12	3.58731425776331	0.0066978319922431	Cluster	0
chr1	7010000	7020000	chr1	7200000	7210000	27	4.90279473875447	5.73123523818636e-11	Singleton	0
chr1	7180000	7190000	chr1	7200000	7210000	57	26.5972688365748	2.31228775561769e-05	Singleton	0
chr1	9550000	9560000	chr1	9700000	9710000	20	6.95612335276921	0.00134724208007586	Cluster	0
chr1	9560000	9570000	chr1	9700000	9710000	31	8.86395590986636	6.64293982027815e-07	Cluster	0
chr1	9570000	9580000	chr1	9700000	9710000	42	10.1718306445971	2.42883328370656e-11	Cluster	1
chr1	9600000	9610000	chr1	9700000	9710000	26	8.36525557705719	5.08253769908875e-05	Singleton	0
chr1	9620000	9630000	chr1	9690000	9700000	31	10.3395761135406	1.37093726055379e-05	Singleton	0
chr1	9770000	9780000	chr1	9910000	9920000	28	4.46666491438779	1.613771093719e-11	Singleton	0
chr1	9770000	9780000	chr1	9930000	9940000	23	4.88879823393996	2.57532783884387e-07	Singleton	0
chr1	10050000	10060000	chr1	10080000	10090000	46	18.8103139862033	9.38533435285351e-06	Singleton	0
chr1	11150000	11160000	chr1	11560000	11570000	13	2.50701166637263	1.69315170652416e-05	Singleton	0
chr1	11170000	11180000	chr1	11560000	11570000	17	2.84347815365002	7.06383539211173e-07	Singleton	0
chr1	11380000	11390000	chr1	11560000	11570000	21	6.4694023207684	4.2624210709219e-05	Cluster	1
chr1	11390000	11400000	chr1	11560000	11570000	16	4.10556551499578	0.00024710645931847	Cluster	0
chr1	12700000	12710000	chr1	12820000	12830000	20	5.48097987204603	6.91151539226818e-05	Cluster	1
chr1	12700000	12710000	chr1	12830000	12840000	16	5.54958722706571	0.00512685095668374	Cluster	0
chr1	12700000	12710000	chr1	12840000	12850000	22	7.24141998175318	7.19890953093965e-05	Cluster	0
chr1	12860000	12870000	chr1	13130000	13140000	16	4.18918946990836	6.54591311335474e-05	Singleton	0
chr1	12990000	13000000	chr1	13130000	13140000	34	12.175651733727	3.04563787842251e-06	Singleton	0
chr1	13030000	13040000	chr1	13130000	13140000	24	8.15118136027029	0.000246831509870042	Cluster	0
chr1	13040000	13050000	chr1	13130000	13140000	46	12.1956998718041	3.92439172885129e-11	Cluster	0
chr1	13040000	13050000	chr1	13140000	13150000	38	11.9106670344087	2.1472129651091e-07	Cluster	0
chr1	13050000	13060000	chr1	13110000	13120000	41	19.1906911141545	0.000129529138854118	Cluster	0
chr1	13050000	13060000	chr1	13120000	13130000	46	15.6237092521011	7.00152477420623e-08	Cluster	0
chr1	13050000	13060000	chr1	13130000	13140000	79	17.2701652035067	2.11768929451699e-25	Cluster	1
chr1	13050000	13060000	chr1	13140000	13150000	52	16.9521998940724	1.74884721712666e-10	Cluster	0
chr1	13050000	13060000	chr1	13500000	13510000	15	3.30188883569985	1.62140777624589e-05	Singleton	0
chr1	13050000	13060000	chr1	13520000	13530000	17	2.58754864137699	2.02298011849393e-07	Singleton	0
chr1	13060000	13070000	chr1	13130000	13140000	42	13.1264026482607	3.57738270446136e-08	Cluster	0
chr1	13070000	13080000	chr1	13120000	13130000	38	18.5151501061612	0.00204677465419729	Cluster	0
chr1	13070000	13080000	chr1	13130000	13140000	40	19.7250842999209	0.000441718748538142	Cluster	0
chr1	13130000	13140000	chr1	13530000	13540000	16	3.79511845550251	2.01580961201077e-05	Cluster	0
chr1	13140000	13150000	chr1	13500000	13510000	19	4.22882697442096	1.15705257852652e-06	Singleton	0
chr1	13140000	13150000	chr1	13520000	13530000	20	3.18498054514267	2.40986951076999e-08	Cluster	1
chr1	13140000	13150000	chr1	13530000	13540000	21	4.20854252245002	4.97600993470997e-08	Cluster	0
chr1	13150000	13160000	chr1	13530000	13540000	15	3.17886088662646	1.03126360548567e-05	Cluster	0
chr1	13350000	13360000	chr1	13530000	13540000	23	6.42121605329752	2.11392530726698e-05	Singleton	0
chr1	13370000	13380000	chr1	13530000	13540000	22	7.55730913045032	0.000583611012921798	Cluster	1
chr1	13380000	13390000	chr1	13530000	13540000	19	7.62372774117267	0.00854177347725782	Cluster	0
chr1	13410000	13420000	chr1	13530000	13540000	25	7.46898290471888	2.40825150928169e-05	Cluster	1
chr1	13420000	13430000	chr1	13530000	13540000	27	10.7579848806284	0.000944370373514461	Cluster	0
chr1	13440000	13450000	chr1	13530000	13540000	31	11.1046605590323	5.08253769908875e-05	Singleton	0
chr1	13780000	13790000	chr1	14570000	14580000	16	1.99894614001197	4.02269914382647e-08	Singleton	0
chr1	13780000	13790000	chr1	14670000	14680000	12	1.78140150635827	1.72435665853321e-05	Cluster	0
chr1	13780000	13790000	chr1	14680000	14690000	18	2.11408472994871	1.72618061716266e-09	Cluster	1
chr1	13780000	13790000	chr1	14720000	14730000	12	1.62478032772087	1.11767347226008e-06	Cluster	1
chr1	13780000	13790000	chr1	14730000	14740000	13	1.83000573048072	3.83739128715589e-06	Cluster	0
chr1	15010000	15020000	chr1	15620000	15630000	18	2.03056386198726	9.66284674722553e-10	Singleton	0
chr1	16100000	16110000	chr1	16300000	16310000	21	4.50166336278244	1.54692918953673e-07	Singleton	0
chr1	16630000	16640000	chr1	17120000	17130000	13	2.71446060472142	3.83143918437775e-05	Singleton	0
chr1	16790000	16800000	chr1	17120000	17130000	20	2.88622395230999	4.88686391916875e-10	Singleton	0
chr1	17160000	17170000	chr1	17620000	17630000	20	2.0787365901146	1.61265461585052e-12	Cluster	1
chr1	17160000	17170000	chr1	17630000	17640000	17	2.14728488313855	1.54714397408445e-08	Cluster	0
chr1	18350000	18360000	chr1	18790000	18800000	13	1.79866282772421	3.21773195161763e-06	Singleton	0
chr1	19100000	19110000	chr1	19200000	19210000	32	8.28218835839497	4.65089937400208e-08	Singleton	0
chr1	20300000	20310000	chr1	20450000	20460000	15	4.33996855149287	0.00135302380809418	Cluster	1
chr1	20310000	20320000	chr1	20450000	20460000	13	4.23388149384443	0.00862262552476409	Cluster	0
chr1	20920000	20930000	chr1	21160000	21170000	22	4.51434555086364	2.89820472606896e-07	Cluster	0
chr1	20930000	20940000	chr1	21090000	21100000	29	7.80535494095192	5.38017960899528e-07	Cluster	0
chr1	20930000	20940000	chr1	21100000	21110000	32	9.4886164708549	1.14553396297138e-07	Cluster	1
chr1	20930000	20940000	chr1	21150000	21160000	33	4.5586410490906	3.6684285135634e-15	Cluster	0
chr1	20930000	20940000	chr1	21160000	21170000	58	7.68222799077218	3.79124463055137e-29	Cluster	1
chr1	20930000	20940000	chr1	21170000	21180000	26	4.02700603727792	5.4677852539485e-11	Cluster	0
chr1	20930000	20940000	chr1	21180000	21190000	24	5.44326800262164	4.06546059700302e-07	Cluster	0
chr1	20930000	20940000	chr1	21260000	21270000	13	4.29367949640545	0.00957295944084747	Cluster	0
chr1	20930000	20940000	chr1	21270000	21280000	13	3.51442105358557	0.00046883066970274	Cluster	1
chr1	20940000	20950000	chr1	21100000	21110000	19	5.81206274498803	9.62825557218967e-05	Cluster	0
chr1	20940000	20950000	chr1	21160000	21170000	33	4.66695719560751	3.56246988448029e-16	Cluster	0
chr1	20950000	20960000	chr1	21100000	21110000	16	5.71563647427094	0.00672792919483859	Cluster	0
chr1	20950000	20960000	chr1	21160000	21170000	17	4.64469570191616	0.000296942072532284	Cluster	0
chr1	20970000	20980000	chr1	21160000	21170000	17	5.68597729894125	0.00254252865003359	Cluster	0
chr1	20980000	20990000	chr1	21160000	21170000	16	5.52795452666133	0.00495140571705247	Cluster	0
chr1	20990000	21000000	chr1	21160000	21170000	19	5.47088261064107	0.000211746001058433	Cluster	1
chr1	21210000	21220000	chr1	21260000	21270000	40	18.6224459133988	0.000628430052528012	Cluster	0
chr1	21210000	21220000	chr1	21270000	21280000	40	13.5567992253861	8.11387743299923e-08	Cluster	1
chr1	21210000	21220000	chr1	21330000	21340000	16	5.71706093433146	0.00674127221514717	Cluster	0
chr1	21210000	21220000	chr1	21340000	21350000	15	5.59630007059618	0.00404618928114368	Cluster	1
chr1	21220000	21230000	chr1	21270000	21280000	23	9.76193845387504	0.00590027675789631	Cluster	0
chr1	21410000	21420000	chr1	21940000	21950000	12	2.02122833329298	5.50509194010149e-05	Singleton	0
chr1	21410000	21420000	chr1	22250000	22260000	13	1.6411716620367	1.25809163380911e-06	Cluster	0
chr1	21410000	21420000	chr1	22260000	22270000	26	1.68970086788309	8.18463536199626e-21	Cluster	1
chr1	21410000	21420000	chr1	22270000	22280000	15	1.51794731068389	8.92788816806636e-09	Cluster	0
chr1	23160000	23170000	chr1	23280000	23290000	20	5.32648979803282	4.77448568525938e-05	Singleton	0
chr1	23820000	23830000	chr1	24160000	24170000	14	3.46255626904421	0.000111433277705936	Cluster	1
chr1	23820000	23830000	chr1	24170000	24180000	12	3.62918606951395	0.00205956541697919	Cluster	0
chr1	23820000	23830000	chr1	24240000	24250000	19	2.55789460266481	4.49385274359246e-10	Singleton	0
chr1	23910000	23920000	chr1	24130000	24140000	15	3.18868055067743	5.79939270715172e-05	Singleton	0
chr1	24360000	24370000	chr1	24630000	24640000	12	2.74132003873459	0.00078882357451327	Cluster	0
chr1	24370000	24380000	chr1	24630000	24640000	20	2.76186348181212	2.41914398405231e-09	Cluster	1
chr1	30740000	30750000	chr1	31150000	31160000	12	1.97962750048137	4.57076612497807e-05	Singleton	0
chr1	30770000	30780000	chr1	30930000	30940000	30	5.97948603205212	4.1688837856078e-11	Cluster	0
chr1	30770000	30780000	chr1	30940000	30950000	22	5.42707890646388	5.30769971285601e-06	Cluster	0
chr1	30770000	30780000	chr1	31150000	31160000	21	2.81787511616427	4.66610070916566e-11	Cluster	1
chr1	30780000	30790000	chr1	30930000	30940000	32	6.07373364737321	3.17696584145085e-11	Cluster	1
chr1	30780000	30790000	chr1	31150000	31160000	16	2.83486436445908	3.40639988397754e-06	Cluster	0
chr1	30790000	30800000	chr1	30930000	30940000	26	5.91039893777909	1.18604604519412e-07	Cluster	0
chr1	30800000	30810000	chr1	30930000	30940000	27	6.52965917222203	2.05736855487792e-07	Cluster	0
chr1	30930000	30940000	chr1	31150000	31160000	16	5.16979173224972	0.000672730796572307	Cluster	0
chr1	30940000	30950000	chr1	31150000	31160000	17	5.00285137729386	0.000663033261215674	Cluster	0
chr1	30950000	30960000	chr1	31150000	31160000	19	3.85833668389859	2.10473829396157e-06	Cluster	1
chr1	30960000	30970000	chr1	31150000	31160000	13	2.23557545172058	2.92996125895609e-05	Cluster	0
chr1	33660000	33670000	chr1	33740000	33750000	30	14.3429758445446	0.00630475292089014	Cluster	0
chr1	33670000	33680000	chr1	33740000	33750000	43	17.4658058302222	2.99206354440178e-06	Cluster	0
chr1	33680000	33690000	chr1	33740000	33750000	55	22.6101858902263	9.83980811875142e-07	Cluster	1
chr1	33880000	33890000	chr1	33950000	33960000	21	7.59468819707619	0.00154650644684051	Cluster	0
chr1	33880000	33890000	chr1	33960000	33970000	47	15.1212087793113	9.76946988891711e-10	Cluster	1
chr1	33890000	33900000	chr1	33960000	33970000	44	18.5428878523981	5.68303427253089e-06	Cluster	0
chr1	33900000	33910000	chr1	33960000	33970000	56	26.4549511329858	6.80344188979331e-06	Cluster	0
chr1	34000000	34010000	chr1	34160000	34170000	30	10.2838489404412	5.72098999142236e-06	Singleton	0
chr1	34100000	34110000	chr1	34160000	34170000	43	20.973134289136	0.0008736320395001	Cluster	0
chr1	34110000	34120000	chr1	34160000	34170000	55	22.2827788287847	6.42152450685554e-07	Cluster	1
chr1	34310000	34320000	chr1	34400000	34410000	27	7.37436594807862	2.00863318827319e-06	Cluster	1
chr1	34320000	34330000	chr1	34400000	34410000	23	9.09499375094431	0.00253123818997284	Cluster	0
chr1	34330000	34340000	chr1	34410000	34420000	17	6.12332764435778	0.00529577824056447	Cluster	0
chr1	34410000	34420000	chr1	34430000	34440000	48	20.3937871200523	1.46799676703664e-05	Singleton	0
chr1	34510000	34520000	chr1	34590000	34600000	42	14.7253830046146	9.08496655929463e-08	Cluster	1
chr1	34510000	34520000	chr1	34600000	34610000	34	13.0829074985887	1.38874519914949e-05	Cluster	0
chr1	34510000	34520000	chr1	34610000	34620000	22	9.30193269777278	0.00713435033520603	Cluster	0
chr1	34510000	34520000	chr1	34620000	34630000	17	6.06012054275591	0.00479558585998006	Cluster	0
chr1	34530000	34540000	chr1	34590000	34600000	36	12.4011016874027	4.09579651078165e-06	Cluster	1
chr1	34530000	34540000	chr1	34600000	34610000	31	11.1751626121731	5.68294126966605e-05	Cluster	0
chr1	34540000	34550000	chr1	34600000	34610000	32	13.0756355031157	0.000378775944020448	Cluster	0
chr1	34640000	34650000	chr1	34700000	34710000	32	12.2533255678505	2.39464607583721e-05	Singleton	0
chr1	35030000	35040000	chr1	35380000	35390000	15	2.7725197932652	1.24593592435038e-05	Singleton	0
chr1	35820000	35830000	chr1	36060000	36070000	19	5.79273043859325	0.000423510817204068	Cluster	0
chr1	35830000	35840000	chr1	35960000	35970000	21	6.85891967297436	0.000443256573712341	Cluster	1
chr1	35830000	35840000	chr1	36000000	36010000	23	6.22580568128752	1.30386870784629e-05	Singleton	0
chr1	35830000	35840000	chr1	36060000	36070000	42	7.9231759694429	5.5083107213064e-16	Cluster	1
chr1	35830000	35840000	chr1	36080000	36090000	15	4.15256895688523	0.000887469665293203	Cluster	1
chr1	35830000	35840000	chr1	36090000	36100000	13	3.73962209730651	0.00319340653659068	Cluster	0
chr1	35830000	35840000	chr1	36110000	36120000	15	3.80010065854855	0.000372448654842047	Cluster	0
chr1	35830000	35840000	chr1	36120000	36130000	16	3.63182055912889	6.28251706514066e-05	Cluster	0
chr1	35830000	35840000	chr1	36130000	36140000	20	3.92891707037776	7.86725238515601e-08	Cluster	0
chr1	35840000	35850000	chr1	35970000	35980000	16	5.90421800907673	0.00897162358260902	Cluster	0
chr1	35840000	35850000	chr1	35980000	35990000	22	9.22574494617833	0.00649316880023433	Cluster	0
chr1	35840000	35850000	chr1	36060000	36070000	33	8.59002430477839	3.29477871927318e-09	Cluster	0
chr1	35840000	35850000	chr1	36080000	36090000	14	4.45973686372409	0.0049613285565824	Cluster	0
chr1	35840000	35850000	chr1	36120000	36130000	13	3.87188804118412	0.0042482310579737	Cluster	0
chr1	35840000	35850000	chr1	36130000	36140000	22	4.19599844278122	9.69566009749836e-09	Cluster	1
chr1	35840000	35850000	chr1	36140000	36150000	18	4.6471563124437	1.75028842487403e-05	Cluster	0
chr1	35850000	35860000	chr1	36060000	36070000	21	7.11457335228768	0.000694519107758402	Cluster	0
chr1	35850000	35860000	chr1	36130000	36140000	12	3.51072794561479	0.00570464283160639	Cluster	0
chr1	35940000	35950000	chr1	36060000	36070000	32	11.9217084089736	7.43325995580617e-05	Singleton	0
chr1	36000000	36010000	chr1	36060000	36070000	69	22.0122162265657	6.63019667550543e-13	Cluster	0
chr1	36010000	36020000	chr1	36050000	36060000	52	21.4866218643149	2.52532344111278e-06	Cluster	0
chr1	36010000	36020000	chr1	36060000	36070000	84	31.5329555242006	3.39538782252669e-13	Cluster	1
chr1	36130000	36140000	chr1	36270000	36280000	21	9.96455450938455	0.00958302721354197	Cluster	0
chr1	36140000	36150000	chr1	36250000	36260000	40	17.1535580601583	2.4712940224361e-05	Singleton	0
chr1	36140000	36150000	chr1	36270000	36280000	27	12.3018295400577	0.00160895304939985	Cluster	1
chr1	36310000	36320000	chr1	36470000	36480000	25	8.83865193387575	0.000312336828185803	Cluster	1
chr1	36320000	36330000	chr1	36470000	36480000	27	11.4138156979123	0.000546030818500137	Cluster	0
chr1	36320000	36330000	chr1	36480000	36490000	20	7.87767701717522	0.00546404149364237	Cluster	0
chr1	36320000	36330000	chr1	36490000	36500000	18	7.17760716139002	0.00308591049090657	Cluster	0
chr1	36530000	36540000	chr1	36680000	36690000	27	8.78746136526348	4.15527570118327e-05	Cluster	0
chr1	36540000	36550000	chr1	36610000	36620000	36	16.5386888361261	0.000259547353368237	Cluster	0
chr1	36540000	36550000	chr1	36620000	36630000	39	15.0555156050256	1.80145619083585e-05	Cluster	0
chr1	36540000	36550000	chr1	36630000	36640000	59	16.8409280925181	4.2421406763478e-14	Cluster	1
chr1	36540000	36550000	chr1	36640000	36650000	28	12.3719928603768	0.00318916349511285	Cluster	0
chr1	36540000	36550000	chr1	36650000	36660000	28	9.49965507307894	5.65494485865762e-05	Cluster	0
chr1	36540000	36550000	chr1	36660000	36670000	28	9.54421162593467	6.0674519847873e-05	Cluster	0
chr1	36540000	36550000	chr1	36670000	36680000	29	11.2126952380286	0.000349649811400965	Cluster	0
chr1	36540000	36550000	chr1	36680000	36690000	39	11.9261092548904	8.52546944285198e-09	Cluster	0
chr1	36540000	36550000	chr1	36690000	36700000	23	9.10605434850692	0.00256874397613717	Cluster	0
chr1	36540000	36550000	chr1	36700000	36710000	32	9.85376090427132	2.6150892592211e-07	Cluster	0
chr1	36540000	36550000	chr1	36720000	36730000	16	5.57233559142619	0.00533996484315524	Cluster	0
chr1	36540000	36550000	chr1	36730000	36740000	28	7.86316945250945	2.75277948502205e-07	Cluster	1
chr1	36540000	36550000	chr1	36740000	36750000	25	8.52224681152153	3.67929833676775e-05	Cluster	0
chr1	36550000	36560000	chr1	36610000	36620000	55	21.8465786656045	4.30454834444098e-08	Cluster	0
chr1	36550000	36560000	chr1	36620000	36630000	51	19.5074345911005	3.77922101165197e-07	Cluster	0
chr1	36550000	36560000	chr1	36630000	36640000	56	21.6236429663882	1.22416499857032e-08	Cluster	0
chr1	36550000	36560000	chr1	36640000	36650000	34	15.6837906146102	0.00174518904452475	Cluster	0
chr1	36550000	36560000	chr1	36650000	36660000	26	11.9450020014515	0.00794220888305547	Cluster	0
chr1	36550000	36560000	chr1	36660000	36670000	31	11.9200120695918	0.000177137510088534	Cluster	0
chr1	36550000	36560000	chr1	36670000	36680000	36	13.9239627046394	4.54353215442611e-05	Cluster	0
chr1	36550000	36560000	chr1	36680000	36690000	43	14.7623281236288	3.50376966257052e-08	Cluster	0
chr1	36550000	36560000	chr1	36690000	36700000	39	11.2022309258119	1.52844681411796e-08	Cluster	0
chr1	36550000	36560000	chr1	36700000	36710000	26	12.0943027430775	0.00268139525425375	Cluster	0
chr1	36550000	36560000	chr1	36730000	36740000	27	9.55826861872996	3.23835234964692e-05	Cluster	0
chr1	36780000	36790000	chr1	37120000	37130000	16	4.93559137412728	0.00166637018841362	Cluster	0
chr1	36780000	36790000	chr1	37130000	37140000	25	5.03022678405961	2.46760527049162e-09	Cluster	0
chr1	36780000	36790000	chr1	37140000	37150000	13	4.12137158456473	0.0070331587697046	Cluster	0
chr1	36780000	36790000	chr1	37150000	37160000	24	4.40481662814403	9.02816041909357e-10	Cluster	1
chr1	36780000	36790000	chr1	37170000	37180000	14	3.69578193006438	0.000217169986328216	Cluster	0
chr1	36780000	36790000	chr1	37180000	37190000	21	3.75433352787464	6.53544228869534e-08	Cluster	0
chr1	36780000	36790000	chr1	37190000	37200000	21	4.43010957034226	9.09150278278641e-07	Cluster	0
chr1	36780000	36790000	chr1	37200000	37210000	12	3.24241635668119	0.00309487521678094	Cluster	0
chr1	36780000	36790000	chr1	37210000	37220000	26	3.89427588585845	2.69764389265513e-11	Cluster	0
chr1	36780000	36790000	chr1	37220000	37230000	14	3.30236303044684	0.000322753545880498	Cluster	0
chr1	36780000	36790000	chr1	37230000	37240000	26	3.43246377133978	1.27078610681196e-13	Cluster	0
chr1	36780000	36790000	chr1	37240000	37250000	43	4.07329276285873	6.25995650348866e-26	Cluster	1
chr1	36780000	36790000	chr1	37250000	37260000	40	4.14185481521829	3.69460104158795e-24	Cluster	0
chr1	36780000	36790000	chr1	37260000	37270000	26	3.94401168305728	3.48456328730599e-11	Cluster	0
chr1	36820000	36830000	chr1	37100000	37110000	14	4.03816242393957	0.00207702056663482	Cluster	1
chr1	36820000	36830000	chr1	37130000	37140000	13	4.01089927314877	0.00154834991944427	Cluster	0
chr1	36830000	36840000	chr1	37080000	37090000	13	4.17293400579636	0.00774467233040906	Cluster	0
chr1	36830000	36840000	chr1	37090000	37100000	13	4.21741731664537	0.00241084649966868	Cluster	0
chr1	36830000	36840000	chr1	37120000	37130000	14	3.90163295982918	0.00152593112648216	Cluster	1
chr1	36920000	36930000	chr1	37130000	37140000	17	3.96093081367909	4.66617489827616e-05	Cluster	1
chr1	36930000	36940000	chr1	37130000	37140000	15	5.50474872256472	0.00345267366455788	Cluster	0
chr1	36930000	36940000	chr1	37210000	37220000	16	3.71741194612679	8.18737773940132e-05	Singleton	0
chr1	36940000	36950000	chr1	37130000	37140000	21	5.8863753049896	5.78252794025543e-05	Cluster	0
chr1	37250000	37260000	chr1	37630000	37640000	21	4.67454668879672	2.82471384673839e-07	Cluster	0
chr1	37260000	37270000	chr1	37630000	37640000	33	4.57282270393366	3.95603197832503e-15	Cluster	1
chr1	37260000	37270000	chr1	37650000	37660000	17	3.88163305626593	3.68987255564462e-05	Cluster	0
chr1	37270000	37280000	chr1	37400000	37410000	35	8.95769500167649	6.61768846509256e-10	Cluster	1
chr1	37270000	37280000	chr1	37410000	37420000	24	8.81344577273544	0.00016705052074219	Cluster	0
chr1	37270000	37280000	chr1	37430000	37440000	15	4.93516077769031	0.00451294632523607	Cluster	0
chr1	37270000	37280000	chr1	37440000	37450000	28	7.78980023827655	2.29262998415603e-07	Cluster	1
chr1	37270000	37280000	chr1	37460000	37470000	19	5.35371994741143	0.000163100870300552	Cluster	1
chr1	37270000	37280000	chr1	37470000	37480000	16	6.35771957907321	0.00534622008380195	Cluster	0
chr1	37270000	37280000	chr1	37630000	37640000	27	5.13332075440573	1.55529871674518e-10	Cluster	0
chr1	37270000	37280000	chr1	37640000	37650000	15	2.74097958303153	1.09111691466956e-05	Cluster	0
chr1	37270000	37280000	chr1	37650000	37660000	15	4.33493499747983	0.000327787066487426	Cluster	0
chr1	37280000	37290000	chr1	37630000	37640000	15	3.43449027548195	0.000127780431577581	Cluster	0
chr1	37290000	37300000	chr1	37630000	37640000	19	4.59247148062294	2.29830843440995e-05	Cluster	0
chr1	37400000	37410000	chr1	37630000	37640000	21	7.14109545402434	0.000167752072616934	Cluster	0
chr1	37400000	37410000	chr1	37640000	37650000	13	3.52382945306619	0.001937583229452	Cluster	0
chr1	37400000	37410000	chr1	37650000	37660000	17	5.83285536540086	0.000858616234235983	Cluster	0
chr1	37410000	37420000	chr1	37630000	37640000	20	7.85799130061885	0.0014576066862061	Cluster	0
chr1	37420000	37430000	chr1	37630000	37640000	27	7.38955580784864	2.07932413589295e-06	Cluster	0
chr1	37430000	37440000	chr1	37630000	37640000	18	5.47575655627578	0.000625116862754727	Cluster	0
chr1	37440000	37450000	chr1	37630000	37640000	45	9.6003938593689	3.60517495267679e-15	Cluster	0
chr1	37440000	37450000	chr1	37640000	37650000	20	4.545756969498	5.24634894172128e-06	Cluster	0
chr1	37440000	37450000	chr1	37650000	37660000	22	7.70805009639587	0.000172176339344137	Cluster	0
chr1	37450000	37460000	chr1	37630000	37640000	33	6.93156844416199	1.87481734271208e-10	Cluster	0
chr1	37450000	37460000	chr1	37650000	37660000	23	5.56152681394067	2.1970193458889e-06	Cluster	0
chr1	37460000	37470000	chr1	37630000	37640000	60	8.07148415073009	3.5811031172751e-28	Cluster	0
chr1	37460000	37470000	chr1	37650000	37660000	18	6.43243835345357	0.00353391341580917	Cluster	0
chr1	37470000	37480000	chr1	37530000	37540000	44	16.1899947704833	1.23747614154876e-06	Cluster	0
chr1	37470000	37480000	chr1	37540000	37550000	40	13.3504553571394	4.45001089408777e-07	Cluster	1
chr1	37470000	37480000	chr1	37610000	37620000	17	5.96782988214741	0.00411702455328108	Cluster	0
chr1	37470000	37480000	chr1	37620000	37630000	31	5.31072521396267	5.93480146506445e-12	Cluster	0
chr1	37470000	37480000	chr1	37630000	37640000	73	10.7633259379747	1.35408000870176e-33	Cluster	1
chr1	37470000	37480000	chr1	37640000	37650000	18	5.01985613787764	0.00023040415765578	Cluster	0
chr1	37470000	37480000	chr1	37860000	37870000	14	3.1665159304043	4.35000335287855e-05	Singleton	0
chr1	37480000	37490000	chr1	37630000	37640000	32	7.57580833620863	6.34654496557136e-09	Cluster	0
chr1	37490000	37500000	chr1	37630000	37640000	24	9.46239308739572	0.00186007384731945	Cluster	0
chr1	37500000	37510000	chr1	37630000	37640000	26	10.6881418544622	0.00190816995999315	Cluster	0
chr1	37510000	37520000	chr1	37630000	37640000	28	12.0386396678397	0.00217578047047966	Cluster	0
chr1	37530000	37540000	chr1	37630000	37640000	39	14.9107677857843	1.46363802188071e-05	Singleton	0
chr1	37650000	37660000	chr1	37860000	37870000	22	6.91177863946198	3.62773235532685e-05	Cluster	0
chr1	37650000	37660000	chr1	37870000	37880000	23	6.8998268466391	6.04084680871893e-05	Cluster	0
chr1	37660000	37670000	chr1	37860000	37870000	14	4.48777738626382	0.00522493688807736	Cluster	0
chr1	37670000	37680000	chr1	37860000	37870000	28	7.35221317813037	7.05727484616443e-08	Cluster	1
chr1	37670000	37680000	chr1	37870000	37880000	25	7.26912235147287	1.53234876235757e-05	Cluster	0
chr1	37680000	37690000	chr1	37860000	37870000	21	5.57817186295974	2.78577663563395e-05	Cluster	0
chr1	37690000	37700000	chr1	37860000	37870000	15	5.06548593021704	0.00569756044769046	Cluster	0
chr1	37710000	37720000	chr1	37860000	37870000	30	7.30942131117389	3.98660901665943e-08	Cluster	1
chr1	37720000	37730000	chr1	37860000	37870000	19	6.98250281361612	0.00345417244561931	Cluster	0
chr1	37880000	37890000	chr1	37980000	37990000	29	13.2135826305622	0.00392958048196661	Cluster	0
chr1	37890000	37900000	chr1	37980000	37990000	50	17.8503240148541	6.90109753308124e-08	Cluster	1
chr1	37900000	37910000	chr1	37980000	37990000	42	17.0308164863694	3.8456233812318e-06	Cluster	0
chr1	37920000	37930000	chr1	37960000	37970000	36	17.4794906507048	0.00275236183322761	Cluster	0
chr1	37920000	37930000	chr1	37980000	37990000	52	18.4777291022311	2.91502042162398e-08	Cluster	1
chr1	37930000	37940000	chr1	37960000	37970000	38	17.3477736089261	0.000147933082683432	Cluster	1
chr1	37930000	37940000	chr1	37980000	37990000	41	16.5666142645011	4.75882717446476e-06	Cluster	0
chr1	38170000	38180000	chr1	38780000	38790000	16	2.4039643821557	4.4289992634453e-07	Cluster	0
chr1	38180000	38190000	chr1	38760000	38770000	15	2.13883918547178	7.65798007084965e-08	Cluster	0
chr1	38180000	38190000	chr1	38770000	38780000	13	1.97642324051109	1.31989079339258e-06	Cluster	0
chr1	38180000	38190000	chr1	38780000	38790000	18	2.49556288159203	2.12596482191902e-09	Cluster	1
chr1	38180000	38190000	chr1	38790000	38800000	14	1.89166841573922	1.17337081311872e-07	Cluster	0
chr1	38190000	38200000	chr1	38780000	38790000	17	2.19550671395008	2.10875414965086e-08	Cluster	0
chr1	38200000	38210000	chr1	38750000	38760000	13	2.23527409710914	2.92852226087926e-05	Singleton	0
chr1	38200000	38210000	chr1	38770000	38780000	17	2.43051912771045	9.69566009749836e-09	Cluster	0
chr1	38220000	38230000	chr1	38780000	38790000	15	2.310260239238	1.53476354765259e-06	Singleton	0
chr1	38250000	38260000	chr1	38770000	38780000	12	2.29226843774634	3.4580902047904e-05	Cluster	1
chr1	38260000	38270000	chr1	38780000	38790000	12	2.46970160943438	0.000329523755766675	Cluster	0
chr1	38280000	38290000	chr1	38770000	38780000	14	2.24394634661798	5.85256162322077e-06	Cluster	1
chr1	38280000	38290000	chr1	38780000	38790000	14	2.87814845635566	8.05768799567475e-05	Cluster	0
chr1	38380000	38390000	chr1	38630000	38640000	15	3.73916639656763	0.000316022614696782	Cluster	0
chr1	38390000	38400000	chr1	38630000	38640000	21	4.61038962085989	2.2754097215257e-07	Cluster	1
chr1	38390000	38400000	chr1	38760000	38770000	15	2.889041426498	3.28029622783102e-06	Singleton	0
chr1	38830000	38840000	chr1	38930000	38940000	31	8.3111038695612	2.03543987711694e-08	Singleton	0
chr1	38860000	38870000	chr1	38930000	38940000	78	21.1126490869033	1.09409560802618e-19	Singleton	0
chr1	38990000	39000000	chr1	39340000	39350000	15	3.26623435714603	7.53013398894501e-05	Cluster	0
chr1	38990000	39000000	chr1	39360000	39370000	12	2.32316129554873	0.000191897149113348	Cluster	0
chr1	39000000	39010000	chr1	39180000	39190000	23	6.74777096227751	4.40890151810986e-05	Cluster	0
chr1	39000000	39010000	chr1	39190000	39200000	23	7.57167928031783	0.000230242759626196	Cluster	0
chr1	39000000	39010000	chr1	39200000	39210000	23	6.04953635312573	1.3023041494561e-06	Cluster	0
chr1	39000000	39010000	chr1	39210000	39220000	33	6.88684091765986	1.3167032283733e-11	Cluster	0
chr1	39000000	39010000	chr1	39220000	39230000	22	5.15006807606606	2.37929139346901e-06	Cluster	0
chr1	39000000	39010000	chr1	39230000	39240000	18	6.43165057478473	0.000929263073534421	Cluster	0
chr1	39000000	39010000	chr1	39300000	39310000	13	3.14229609697788	0.000708709646711578	Cluster	0
chr1	39000000	39010000	chr1	39310000	39320000	15	3.37495823104835	0.000106173400500797	Cluster	1
chr1	39000000	39010000	chr1	39330000	39340000	22	3.60767571486227	6.5673204755584e-09	Cluster	0
chr1	39000000	39010000	chr1	39340000	39350000	28	4.89678190145748	1.02462002987612e-11	Cluster	0
chr1	39000000	39010000	chr1	39350000	39360000	33	4.11720423295934	1.02185005404875e-17	Cluster	0
chr1	39000000	39010000	chr1	39360000	39370000	22	3.23933171184846	8.85171685991469e-11	Cluster	0
chr1	39000000	39010000	chr1	39370000	39380000	15	3.64616433047507	0.000242125277035053	Cluster	0
chr1	39000000	39010000	chr1	39390000	39400000	14	4.5495119126362	0.00160475553303342	Cluster	0
chr1	39000000	39010000	chr1	39510000	39520000	14	2.83260800899862	6.84041776528581e-05	Singleton	0
chr1	39010000	39020000	chr1	39160000	39170000	18	6.00414574225977	0.00172611910361588	Cluster	0
chr1	39010000	39020000	chr1	39170000	39180000	19	5.5049014857103	0.000228805488152635	Cluster	0
chr1	39010000	39020000	chr1	39180000	39190000	21	6.05774808935147	8.56885248928595e-05	Cluster	0
chr1	39010000	39020000	chr1	39190000	39200000	38	6.77530637629734	5.01244106321083e-14	Cluster	1
chr1	39010000	39020000	chr1	39200000	39210000	17	5.48949673178442	0.000437568411862912	Cluster	0
chr1	39010000	39020000	chr1	39210000	39220000	19	6.22958593231145	0.000230594834570962	Cluster	0
chr1	39010000	39020000	chr1	39220000	39230000	24	4.59626038741159	1.99718013007214e-08	Cluster	0
chr1	39010000	39020000	chr1	39330000	39340000	18	3.21415496626631	7.42660193342209e-07	Cluster	0
chr1	39010000	39020000	chr1	39340000	39350000	38	4.37249359971805	1.92207356681562e-21	Cluster	1
chr1	39010000	39020000	chr1	39350000	39360000	15	3.69060445882829	5.77677795656028e-05	Cluster	0
chr1	39010000	39020000	chr1	39360000	39370000	12	2.93014010910985	0.000332666185813311	Cluster	0
chr1	39010000	39020000	chr1	39370000	39380000	13	3.23830362596073	0.000925316691433639	Cluster	0
chr1	39010000	39020000	chr1	39390000	39400000	14	4.05553972697047	0.000541567878520213	Cluster	1
chr1	39020000	39030000	chr1	39200000	39210000	14	4.43692533538027	0.00476374537007566	Cluster	0
chr1	39020000	39030000	chr1	39340000	39350000	15	3.56988414016616	0.000194281611785601	Cluster	0
chr1	39020000	39030000	chr1	39350000	39360000	13	3.0785062193912	0.000593685970805844	Cluster	0
chr1	39030000	39040000	chr1	39340000	39350000	14	3.36880695450222	0.000390388890233714	Cluster	0
chr1	39040000	39050000	chr1	39340000	39350000	14	4.25406503626721	0.0032956843178054	Cluster	0
chr1	39050000	39060000	chr1	39340000	39350000	12	3.17603108645512	0.00262225044995361	Cluster	0
chr1	39200000	39210000	chr1	39340000	39350000	25	8.44464436276038	3.1928287453658e-05	Cluster	0
chr1	39210000	39220000	chr1	39330000	39340000	19	7.73724967039469	0.0098295196199405	Cluster	0
chr1	39210000	39220000	chr1	39340000	39350000	34	10.8119428511507	2.18702002567181e-07	Cluster	0
chr1	39220000	39230000	chr1	39340000	39350000	41	8.79623794782409	1.18259014718082e-12	Cluster	1
chr1	39220000	39230000	chr1	39350000	39360000	19	7.09887136023459	0.00413421923928951	Cluster	0
chr1	39360000	39370000	chr1	39520000	39530000	18	6.74031654703021	0.00155951143145877	Cluster	0
chr1	39370000	39380000	chr1	39500000	39510000	22	8.78305986843325	0.00369932525763037	Cluster	0
chr1	39370000	39380000	chr1	39520000	39530000	23	8.26722030011012	0.000747577974003142	Cluster	0
chr1	39380000	39390000	chr1	39500000	39510000	23	8.62455760984846	0.00129432707985312	Cluster	0
chr1	39380000	39390000	chr1	39520000	39530000	21	8.04313715553398	0.00303733865306803	Cluster	0
chr1	39390000	39400000	chr1	39480000	39490000	35	10.3970128578438	2.2772222040063e-07	Cluster	0
chr1	39390000	39400000	chr1	39490000	39500000	44	14.1489347316366	3.58896419397007e-09	Cluster	0
chr1	39390000	39400000	chr1	39500000	39510000	49	14.3971165573514	2.00112650656024e-11	Cluster	1
chr1	39390000	39400000	chr1	39510000	39520000	35	10.7098663803975	4.54385634944078e-07	Cluster	0
chr1	39390000	39400000	chr1	39520000	39530000	42	12.8823440016452	2.2630383122581e-09	Cluster	0
chr1	39390000	39400000	chr1	39530000	39540000	37	12.2592405933099	1.5940897752286e-07	Cluster	0
chr1	39390000	39400000	chr1	39540000	39550000	23	9.74949740430706	0.00580849426535166	Cluster	0
chr1	39400000	39410000	chr1	39500000	39510000	22	7.92792053939115	0.0010727340905441	Cluster	0
chr1	39410000	39420000	chr1	39490000	39500000	34	14.2948592754626	0.000372542841295338	Cluster	0
chr1	39410000	39420000	chr1	39500000	39510000	37	14.2081043025681	2.94185958674157e-05	Cluster	0
chr1	39420000	39430000	chr1	39490000	39500000	35	15.352631967813	0.000138127793536267	Cluster	0
chr1	39420000	39430000	chr1	39510000	39520000	26	10.7357170749782	0.00201818275233797	Cluster	0
chr1	39420000	39430000	chr1	39520000	39530000	30	12.9316341241422	0.000348011763221857	Cluster	0
chr1	39430000	39440000	chr1	39490000	39500000	54	21.9599019900763	1.23242494322716e-07	Cluster	0
chr1	39430000	39440000	chr1	39520000	39530000	36	17.7985793556589	0.000962073020765125	Cluster	0
chr1	39680000	39690000	chr1	39950000	39960000	19	3.77252858802417	2.06917517771666e-07	Singleton	0
chr1	39690000	39700000	chr1	40090000	40100000	12	2.63602052175155	0.000570834758134255	Cluster	0
chr1	39700000	39710000	chr1	40090000	40100000	12	2.57159465755732	0.000463594685659346	Cluster	1
chr1	39750000	39760000	chr1	39910000	39920000	16	5.02591396200217	0.00198832040474245	Cluster	0
chr1	39760000	39770000	chr1	39920000	39930000	17	5.86439128701824	0.000907815273840065	Cluster	0
chr1	39760000	39770000	chr1	39930000	39940000	22	6.70375876437109	2.29149387052191e-05	Cluster	0
chr1	39760000	39770000	chr1	39940000	39950000	25	5.07839820659541	2.78257351801647e-08	Cluster	1
chr1	40110000	40120000	chr1	40320000	40330000	16	3.33805160741575	2.44516435447924e-05	Singleton	0
chr1	40110000	40120000	chr1	40360000	40370000	15	2.57107276264976	5.23577799079912e-06	Cluster	0
chr1	40110000	40120000	chr1	40370000	40380000	28	3.24480774389887	5.71656885201335e-16	Cluster	1
chr1	40110000	40120000	chr1	40380000	40390000	13	2.76186080424314	4.55198936899121e-05	Cluster	0
chr1	40110000	40120000	chr1	40400000	40410000	14	2.27273932409488	6.71643453772463e-06	Singleton	0
chr1	40370000	40380000	chr1	40530000	40540000	14	5.0384141565301	0.00410241604550275	Cluster	0
chr1	40370000	40380000	chr1	40540000	40550000	20	4.90891403955943	2.55715673239444e-06	Cluster	1
chr1	40370000	40380000	chr1	40650000	40660000	12	3.79458959145985	0.00297460284961897	Cluster	0
chr1	40380000	40390000	chr1	40540000	40550000	16	4.45150147892404	0.000131470825851329	Cluster	0
chr1	40380000	40390000	chr1	40650000	40660000	19	3.39635091124076	4.10217223825382e-08	Cluster	1
chr1	40390000	40400000	chr1	40540000	40550000	14	4.11824452452304	0.00248018017051264	Cluster	0
chr1	40570000	40580000	chr1	40760000	40770000	16	4.30517661443979	8.94896424654918e-05	Cluster	1
chr1	40580000	40590000	chr1	40760000	40770000	14	4.58166260492689	0.00171510927152243	Cluster	0
chr1	40880000	40890000	chr1	41000000	41010000	24	5.90556881395375	2.21914670294766e-07	Singleton	0
chr1	42910000	42920000	chr1	43040000	43050000	21	6.4789661162844	0.000211770518779852	Cluster	0
chr1	42910000	42920000	chr1	43050000	43060000	23	7.78580242061863	7.26544955417896e-05	Cluster	0
chr1	42910000	42920000	chr1	43060000	43070000	33	5.02933703756787	2.84963072320412e-15	Cluster	1
chr1	42910000	42920000	chr1	43070000	43080000	17	4.69118117561558	0.000333434488684447	Cluster	0
chr1	42910000	42920000	chr1	43080000	43090000	16	4.15665977043118	0.000283544359706091	Cluster	0
chr1	42910000	42920000	chr1	43100000	43110000	15	4.30876872055683	0.00126809273651315	Cluster	0
chr1	42910000	42920000	chr1	43110000	43120000	28	7.87644943723331	2.83313121064179e-07	Cluster	1
chr1	42920000	42930000	chr1	43050000	43060000	23	5.18764927209617	6.96458163173154e-07	Cluster	0
chr1	42920000	42930000	chr1	43060000	43070000	12	3.52580288604322	0.00589253825060531	Cluster	0
chr1	43100000	43110000	chr1	43260000	43270000	21	4.63909001571794	1.86528324194491e-06	Cluster	0
chr1	43110000	43120000	chr1	43250000	43260000	26	7.35427308289787	5.96223677793475e-06	Cluster	0
chr1	43110000	43120000	chr1	43260000	43270000	36	9.51437434203208	8.54022412059412e-10	Cluster	0
chr1	43110000	43120000	chr1	43270000	43280000	23	7.11328646943237	9.44994584937163e-05	Cluster	0
chr1	43120000	43130000	chr1	43260000	43270000	15	4.35640633445617	0.00140682220441861	Cluster	0
chr1	43130000	43140000	chr1	43240000	43250000	27	7.49828229166834	2.67167590797785e-06	Cluster	0
chr1	43130000	43140000	chr1	43250000	43260000	23	6.86431959724008	5.63975238264777e-05	Cluster	0
chr1	43130000	43140000	chr1	43260000	43270000	43	9.00038490493415	8.29358172011761e-15	Cluster	0
chr1	43130000	43140000	chr1	43270000	43280000	30	6.5262098966599	3.40363273852748e-09	Cluster	0
chr1	43140000	43150000	chr1	43240000	43250000	27	7.73333255990745	4.62050073219181e-06	Cluster	0
chr1	43140000	43150000	chr1	43250000	43260000	25	7.03135801951168	8.78058395859784e-06	Cluster	0
chr1	43140000	43150000	chr1	43260000	43270000	57	9.22293450930001	1.64480588639388e-24	Cluster	1
chr1	43140000	43150000	chr1	43270000	43280000	33	6.61381705433146	5.66128359008184e-11	Cluster	0
chr1	43140000	43150000	chr1	43280000	43290000	20	6.12204516450752	0.000292696127092687	Cluster	0
chr1	43150000	43160000	chr1	43260000	43270000	25	7.63633142691151	3.4006374514504e-05	Cluster	0
chr1	43160000	43170000	chr1	43260000	43270000	23	9.6732762965546	0.00530630009044756	Cluster	0
chr1	43760000	43770000	chr1	43880000	43890000	23	6.31650229649879	1.62506099099683e-05	Singleton	0
chr1	43890000	43900000	chr1	44040000	44050000	22	7.33673415576891	8.6697840950045e-05	Singleton	0
chr1	43890000	43900000	chr1	44060000	44070000	33	7.47484757876872	1.20174782449035e-09	Cluster	1
chr1	43890000	43900000	chr1	44070000	44080000	15	4.34927039898014	0.00138347185023081	Cluster	0
chr1	43910000	43920000	chr1	44040000	44050000	23	6.78294406887361	4.7458911618214e-05	Cluster	1
chr1	43920000	43930000	chr1	44040000	44050000	15	5.36834274046851	0.00936162662056188	Cluster	0
chr1	43930000	43940000	chr1	44040000	44050000	27	8.86971406140699	4.81787943572718e-05	Cluster	0
chr1	45430000	45440000	chr1	45620000	45630000	15	3.43968830082226	2.58771610649296e-05	Singleton	0
chr1	45800000	45810000	chr1	46010000	46020000	12	2.44924969018507	0.000306014967606243	Cluster	0
chr1	45810000	45820000	chr1	46010000	46020000	17	4.31209809582798	2.48685109353823e-05	Cluster	0
chr1	45820000	45830000	chr1	46010000	46020000	32	4.79414449804234	8.888462452715e-14	Cluster	1
chr1	45830000	45840000	chr1	46010000	46020000	19	4.23595689875734	7.555140728929e-06	Cluster	0
chr1	45840000	45850000	chr1	46010000	46020000	16	3.7734406589668	9.69467719714575e-05	Cluster	0
chr1	45860000	45870000	chr1	46010000	46020000	20	5.37941525280602	5.4350000936086e-05	Singleton	0
chr1	50920000	50930000	chr1	51330000	51340000	13	2.59752315444874	2.43179761441311e-05	Singleton	0
chr1	50950000	50960000	chr1	51330000	51340000	17	2.12841062885553	1.36471514453713e-08	Cluster	0
chr1	50960000	50970000	chr1	51330000	51340000	24	2.42284329752682	7.86791369178918e-14	Cluster	1
chr1	51330000	51340000	chr1	51590000	51600000	14	5.04116346449075	0.00412051878174789	Cluster	0
chr1	51340000	51350000	chr1	51590000	51600000	12	4.33121688110453	0.00849342841520731	Cluster	0
chr1	51340000	51350000	chr1	51600000	51610000	13	3.04927746185486	0.00054732193090189	Cluster	0
chr1	51350000	51360000	chr1	51590000	51600000	17	4.33979352124597	0.000135273212536489	Cluster	1
chr1	51360000	51370000	chr1	51590000	51600000	16	4.04765493784912	0.000211748975209581	Cluster	0
chr1	51450000	51460000	chr1	51590000	51600000	35	7.42730782218304	4.69623971811634e-12	Cluster	0
chr1	51450000	51460000	chr1	51600000	51610000	15	4.82903652771666	0.00369640268837928	Cluster	0
chr1	51450000	51460000	chr1	51610000	51620000	18	5.88451322980557	0.000336344238334153	Cluster	0
chr1	51460000	51470000	chr1	51580000	51590000	43	9.27754194096164	3.67396749014605e-13	Cluster	0
chr1	51460000	51470000	chr1	51590000	51600000	76	12.3270002211424	2.65906669464671e-32	Cluster	1
chr1	51460000	51470000	chr1	51600000	51610000	46	7.84647816656997	1.06754746627398e-17	Cluster	0
chr1	51470000	51480000	chr1	51590000	51600000	39	8.57877330280868	9.97038180810208e-12	Cluster	0
chr1	51470000	51480000	chr1	51610000	51620000	27	6.63307359741147	2.76936216756685e-07	Cluster	0
chr1	51480000	51490000	chr1	51590000	51600000	30	9.39330266370261	6.12355848216371e-06	Cluster	0
chr1	51610000	51620000	chr1	51990000	52000000	14	3.79682752370567	0.00028539043712264	Cluster	0
chr1	51620000	51630000	chr1	51990000	52000000	20	3.40361293743841	6.90109753308124e-08	Cluster	0
chr1	51630000	51640000	chr1	51940000	51950000	27	4.34127336548341	4.77569828510204e-11	Cluster	1
chr1	51630000	51640000	chr1	51990000	52000000	23	3.84272303422886	3.76385498233023e-09	Cluster	1
chr1	51640000	51650000	chr1	51930000	51940000	18	3.02455277680848	3.21634253822759e-07	Cluster	0
chr1	51640000	51650000	chr1	51940000	51950000	19	4.74347972404817	6.04399600080295e-06	Cluster	0
chr1	51640000	51650000	chr1	51990000	52000000	22	4.14964904132724	8.10706209320937e-09	Cluster	0
chr1	51640000	51650000	chr1	52000000	52010000	14	3.43040100311759	0.000101324827047409	Cluster	0
chr1	51670000	51680000	chr1	51940000	51950000	20	3.02192775052141	1.05067776314202e-09	Cluster	1
chr1	51670000	51680000	chr1	51990000	52000000	12	2.66796150617225	0.000142698663444547	Cluster	1
chr1	51680000	51690000	chr1	51940000	51950000	14	4.31149405780077	0.000976379185951647	Cluster	0
chr1	51680000	51690000	chr1	51990000	52000000	12	3.71379834711348	0.0024915429197092	Cluster	0
chr1	51690000	51700000	chr1	51940000	51950000	17	4.73352819552754	0.000369019394359031	Cluster	0
chr1	51700000	51710000	chr1	51940000	51950000	20	4.3568982865158	2.86857408615805e-06	Cluster	0
chr1	51700000	51710000	chr1	51990000	52000000	19	3.7319489212158	1.3150854247166e-06	Singleton	0
chr1	51720000	51730000	chr1	51940000	51950000	20	3.3689405532817	5.90004295117819e-08	Cluster	1
chr1	51730000	51740000	chr1	51940000	51950000	14	4.23821457101384	0.00319340653659068	Cluster	0
chr1	51740000	51750000	chr1	51940000	51950000	24	5.99560484371363	2.10901744081666e-06	Cluster	0
chr1	51750000	51760000	chr1	51940000	51950000	14	4.61434473548862	0.00660255278775621	Cluster	0
chr1	51760000	51770000	chr1	51940000	51950000	19	6.14625001515744	0.000839283846886045	Cluster	0
chr1	51770000	51780000	chr1	51940000	51950000	26	6.63256129169358	9.82318088774184e-07	Cluster	0
chr1	51780000	51790000	chr1	51940000	51950000	18	5.44276938199818	0.000583611012921798	Cluster	0
chr1	51790000	51800000	chr1	51940000	51950000	19	7.17728432885577	0.00465210876457545	Cluster	0
chr1	51990000	52000000	chr1	52090000	52100000	26	10.3123099637782	0.00116276861711465	Cluster	0
chr1	52000000	52010000	chr1	52080000	52090000	32	13.2492163395386	0.000103023465995203	Cluster	0
chr1	52000000	52010000	chr1	52090000	52100000	32	9.43185679493805	7.71225194514909e-07	Cluster	1
chr1	52000000	52010000	chr1	52100000	52110000	25	8.99080427456986	8.62889371200053e-05	Cluster	0
chr1	52000000	52010000	chr1	52110000	52120000	33	14.6332187168622	0.000270521160550804	Cluster	0
chr1	52300000	52310000	chr1	52630000	52640000	19	4.59336939274078	3.82668728181873e-06	Singleton	0
chr1	53710000	53720000	chr1	53900000	53910000	15	3.03198812675861	3.4021592460655e-05	Cluster	1
chr1	53710000	53720000	chr1	53920000	53930000	16	2.84631963788245	3.57914010065412e-06	Singleton	0
chr1	53720000	53730000	chr1	53900000	53910000	16	4.26229312800067	0.000372410241959806	Cluster	0
chr1	53740000	53750000	chr1	53880000	53890000	17	3.96257918981797	4.68069533315961e-05	Singleton	0
chr1	54830000	54840000	chr1	54930000	54940000	26	7.67146279057334	1.23343239545692e-05	Singleton	0
chr1	54830000	54840000	chr1	54950000	54960000	18	6.05316288491862	0.00188204627612833	Cluster	0
chr1	54830000	54840000	chr1	54960000	54970000	19	5.40025378210912	0.000180432557771295	Cluster	1
chr1	55070000	55080000	chr1	55160000	55170000	25	8.1848665553827	9.79910994679884e-05	Singleton	0
chr1	55190000	55200000	chr1	55280000	55290000	25	11.1440506533243	0.00675299736636847	Cluster	0
chr1	55190000	55200000	chr1	55290000	55300000	30	13.1491260200314	0.00183412982792427	Cluster	1
chr1	55190000	55200000	chr1	55360000	55370000	18	5.5691204438194	0.000172793039631428	Cluster	1
chr1	55190000	55200000	chr1	55380000	55390000	25	6.61168244286323	4.53834905639503e-07	Singleton	0
chr1	55200000	55210000	chr1	55350000	55360000	15	3.90023926152129	0.000480403089358798	Cluster	0
chr1	55230000	55240000	chr1	55380000	55390000	17	5.78449664192792	0.000783860934896123	Cluster	0
chr1	55240000	55250000	chr1	55380000	55390000	19	5.86449593394556	0.000488342391154914	Cluster	1
chr1	55290000	55300000	chr1	55380000	55390000	22	9.3881431510563	0.00787771181895831	Cluster	0
chr1	55300000	55310000	chr1	55380000	55390000	40	10.3350004104371	5.35715062308642e-10	Cluster	1
chr1	55400000	55410000	chr1	55730000	55740000	18	2.97899044268836	3.10008504175938e-08	Singleton	0
chr1	55400000	55410000	chr1	55830000	55840000	17	2.51976345009508	1.63317312450773e-08	Singleton	0
chr1	55400000	55410000	chr1	55870000	55880000	19	3.09075304488003	9.3681593374696e-09	Singleton	0
chr1	56970000	56980000	chr1	57200000	57210000	15	6.06788104011693	0.00844389729657257	Cluster	1
chr1	56980000	56990000	chr1	57200000	57210000	13	4.92413726331389	0.00887059736449716	Cluster	0
chr1	57420000	57430000	chr1	57940000	57950000	13	2.13508671070296	3.04220929728082e-06	Cluster	1
chr1	57420000	57430000	chr1	57950000	57960000	12	1.95859492578012	4.15527570118327e-05	Cluster	0
chr1	57420000	57430000	chr1	58030000	58040000	13	2.02843592798033	1.74228704904846e-06	Singleton	0
chr1	57420000	57430000	chr1	58270000	58280000	15	1.76506570363937	6.57792425002612e-09	Singleton	0
chr1	57540000	57550000	chr1	57770000	57780000	14	4.1826393604044	0.00286019692903376	Cluster	1
chr1	57550000	57560000	chr1	57770000	57780000	12	3.76358499996205	0.00948949841121259	Cluster	0
chr1	58100000	58110000	chr1	58290000	58300000	13	3.90221832168681	0.00453381680212352	Cluster	1
chr1	58110000	58120000	chr1	58280000	58290000	16	5.90672694410098	0.00900543095297902	Cluster	0
chr1	58130000	58140000	chr1	58270000	58280000	18	5.52669393005507	0.000158466250067404	Cluster	0
chr1	58130000	58140000	chr1	58280000	58290000	14	4.79121454995904	0.00897162358260902	Cluster	0
chr1	58130000	58140000	chr1	58290000	58300000	19	4.88804005300795	9.2923613306216e-06	Cluster	0
chr1	58140000	58150000	chr1	58290000	58300000	20	7.16029197702827	0.00190022317536623	Cluster	0
chr1	58150000	58160000	chr1	58230000	58240000	26	12.9669860979538	0.00668110622574499	Cluster	0
chr1	58150000	58160000	chr1	58240000	58250000	26	11.4524793784748	0.00472821411699863	Cluster	1
chr1	58150000	58160000	chr1	58270000	58280000	23	8.54497267642626	0.000275758120222311	Cluster	0
chr1	58150000	58160000	chr1	58280000	58290000	18	7.10301540615982	0.00942787108088569	Cluster	0
chr1	58150000	58160000	chr1	58290000	58300000	25	7.39733818809916	3.37806555166518e-06	Cluster	1
chr1	58560000	58570000	chr1	58690000	58700000	17	3.57072861207496	1.31940626604742e-05	Singleton	0
chr1	58690000	58700000	chr1	58890000	58900000	16	1.55636438910363	1.45584355008544e-09	Singleton	0
chr1	58760000	58770000	chr1	58890000	58900000	17	2.48793242798502	1.19250576394265e-07	Singleton	0
chr1	59120000	59130000	chr1	59620000	59630000	16	3.54494939417686	4.80240370737433e-05	Singleton	0
chr1	59140000	59150000	chr1	59610000	59620000	14	4.36286976125143	0.00108783792592556	Cluster	0
chr1	59140000	59150000	chr1	59620000	59630000	22	4.75993659484867	8.66627255931254e-08	Cluster	1
chr1	59150000	59160000	chr1	59620000	59630000	16	4.43146496242291	0.00055667662825464	Cluster	0
chr1	59160000	59170000	chr1	59610000	59620000	12	3.65385917871068	0.0076863913742932	Cluster	0
chr1	59160000	59170000	chr1	59620000	59630000	16	3.92804513134466	0.000152674172689739	Cluster	0
chr1	59220000	59230000	chr1	59610000	59620000	13	3.7243147912579	0.00309710313704382	Cluster	0
chr1	59220000	59230000	chr1	59620000	59630000	18	3.99413450265071	1.36542574552755e-05	Cluster	0
chr1	59230000	59240000	chr1	59540000	59550000	13	3.75743233199054	0.00331741906514823	Cluster	0
chr1	59230000	59240000	chr1	59600000	59610000	15	4.60949166038504	0.000612638403942747	Cluster	0
chr1	59230000	59240000	chr1	59610000	59620000	18	5.09145535271769	5.7315719135862e-05	Cluster	0
chr1	59230000	59240000	chr1	59620000	59630000	15	5.54120838432693	0.00368217837517405	Cluster	0
chr1	59240000	59250000	chr1	59440000	59450000	24	9.38186116723549	0.000410471838041782	Cluster	1
chr1	59240000	59250000	chr1	59540000	59550000	17	4.61331938805119	0.00027427317377886	Cluster	0
chr1	59240000	59250000	chr1	59550000	59560000	14	3.61153466823572	0.000743849657864296	Cluster	0
chr1	59240000	59250000	chr1	59560000	59570000	16	4.19889656940249	0.0003172096839343	Cluster	0
chr1	59240000	59250000	chr1	59570000	59580000	16	4.16754701371193	6.14666648110343e-05	Cluster	0
chr1	59240000	59250000	chr1	59580000	59590000	24	4.73885579549474	3.70217706302298e-09	Cluster	0
chr1	59240000	59250000	chr1	59590000	59600000	29	4.36979318977692	1.71215521172021e-12	Cluster	0
chr1	59240000	59250000	chr1	59600000	59610000	43	5.63507515275123	5.09831295479912e-22	Cluster	0
chr1	59240000	59250000	chr1	59610000	59620000	37	6.23528943092371	1.14829529748154e-15	Cluster	0
chr1	59240000	59250000	chr1	59620000	59630000	76	6.79177246210014	1.86632801415875e-49	Cluster	1
chr1	59240000	59250000	chr1	59630000	59640000	17	4.55297295470512	0.000236519279652916	Cluster	0
chr1	59240000	59250000	chr1	59640000	59650000	12	3.63727937593507	0.00742295862585372	Cluster	0
chr1	59250000	59260000	chr1	59440000	59450000	20	6.30760242903884	0.000423309876742869	Cluster	0
chr1	59250000	59260000	chr1	59570000	59580000	17	2.92795177182282	1.05240877359805e-06	Cluster	0
chr1	59250000	59260000	chr1	59580000	59590000	27	3.3054133193571	1.28188229810251e-13	Cluster	0
chr1	59250000	59260000	chr1	59600000	59610000	22	3.90878149597234	2.58327378624813e-08	Cluster	0
chr1	59250000	59260000	chr1	59610000	59620000	32	4.31414600951497	5.39544110753525e-15	Cluster	0
chr1	59250000	59260000	chr1	59620000	59630000	30	4.63076847966185	1.18259014718082e-12	Cluster	0
chr1	59260000	59270000	chr1	59580000	59590000	13	3.37917207479081	0.0013417954671516	Cluster	0
chr1	59260000	59270000	chr1	59600000	59610000	15	3.99539519762572	0.000610038015935274	Cluster	0
chr1	59260000	59270000	chr1	59610000	59620000	26	4.40909676094784	3.72804545298603e-10	Cluster	0
chr1	59260000	59270000	chr1	59620000	59630000	32	4.73096904957762	6.42722808791479e-14	Cluster	0
chr1	59270000	59280000	chr1	59580000	59590000	12	3.55451642473542	0.00626984014839772	Cluster	0
chr1	59270000	59280000	chr1	59600000	59610000	22	4.20791448419981	9.04833561141378e-08	Cluster	0
chr1	59270000	59280000	chr1	59610000	59620000	22	4.64570850477726	4.60123683955764e-07	Cluster	0
chr1	59270000	59280000	chr1	59620000	59630000	27	4.98463864569537	9.35619760435433e-10	Cluster	0
chr1	59280000	59290000	chr1	59570000	59580000	14	3.73557973592053	0.00024188520390792	Cluster	0
chr1	59280000	59290000	chr1	59580000	59590000	19	4.21772159524994	1.11330754475438e-06	Cluster	0
chr1	59280000	59290000	chr1	59600000	59610000	16	4.96507075909382	0.000435224070119224	Cluster	0
chr1	59280000	59290000	chr1	59610000	59620000	26	5.46938331454512	2.82677884717973e-09	Cluster	0
chr1	59280000	59290000	chr1	59620000	59630000	19	5.93484535591166	0.000126561530884163	Cluster	0
chr1	59290000	59300000	chr1	59570000	59580000	17	3.39693026283787	6.97737923837826e-06	Cluster	0
chr1	59290000	59300000	chr1	59580000	59590000	13	3.85203742831854	0.00407065372118852	Cluster	0
chr1	59290000	59300000	chr1	59600000	59610000	15	4.56138408281807	0.00218496042227983	Cluster	0
chr1	59290000	59300000	chr1	59610000	59620000	18	5.03540968091702	0.000239429345816385	Cluster	0
chr1	59290000	59300000	chr1	59620000	59630000	36	5.39877942907314	1.75128774946933e-15	Cluster	0
chr1	59300000	59310000	chr1	59570000	59580000	15	3.01852822855626	3.24116165738403e-05	Cluster	0
chr1	59300000	59310000	chr1	59580000	59590000	18	3.39878304092329	1.61485789207166e-06	Cluster	0
chr1	59300000	59310000	chr1	59600000	59610000	13	3.9917876592056	0.00546072728111163	Cluster	0
chr1	59300000	59310000	chr1	59610000	59620000	16	4.39059177961795	0.000504295997148755	Cluster	0
chr1	59300000	59310000	chr1	59620000	59630000	23	4.69609482430618	1.31081983022397e-07	Cluster	0
chr1	59310000	59320000	chr1	59470000	59480000	22	9.39921467754007	0.00227866125121018	Cluster	1
chr1	59310000	59320000	chr1	59480000	59490000	20	9.1087474322854	0.00764662410096393	Cluster	0
chr1	59310000	59320000	chr1	59500000	59510000	19	6.30685760302934	0.00113029580955535	Cluster	0
chr1	59310000	59320000	chr1	59510000	59520000	17	5.42450742977628	0.00157197011103645	Cluster	0
chr1	59310000	59320000	chr1	59560000	59570000	24	4.94929636738841	7.5887604592956e-08	Cluster	0
chr1	59310000	59320000	chr1	59570000	59580000	22	5.03741729951259	2.29262998415603e-07	Cluster	0
chr1	59310000	59320000	chr1	59580000	59590000	20	5.70954662378752	2.33455321534278e-05	Cluster	0
chr1	59310000	59320000	chr1	59590000	59600000	21	5.05061217771338	6.45920638194415e-06	Cluster	0
chr1	59310000	59320000	chr1	59600000	59610000	27	6.72072771252356	4.34450941163838e-08	Cluster	0
chr1	59310000	59320000	chr1	59610000	59620000	44	7.39875142177678	1.67015575182963e-18	Cluster	0
chr1	59310000	59320000	chr1	59620000	59630000	36	8.01691555788281	8.56685516320788e-12	Cluster	0
chr1	59320000	59330000	chr1	59520000	59530000	18	5.57634582797611	0.000763794473215114	Cluster	1
chr1	59320000	59330000	chr1	59610000	59620000	14	4.82318756564836	0.00944415307234998	Cluster	0
chr1	59320000	59330000	chr1	59620000	59630000	27	5.15476477964345	1.82018617338529e-09	Cluster	0
chr1	59330000	59340000	chr1	59600000	59610000	17	4.99560427007415	0.000655014484289005	Cluster	0
chr1	59330000	59340000	chr1	59610000	59620000	18	5.49962467167725	0.000655014484289005	Cluster	0
chr1	59330000	59340000	chr1	59620000	59630000	16	5.87780543404452	0.00861079600239465	Cluster	0
chr1	59340000	59350000	chr1	59610000	59620000	16	3.50666656608486	4.28021235550854e-05	Cluster	0
chr1	59350000	59360000	chr1	59610000	59620000	19	5.75914565647094	0.000396579008011175	Cluster	0
chr1	59440000	59450000	chr1	59580000	59590000	24	10.8750637777312	0.00294809748961697	Cluster	0
chr1	59440000	59450000	chr1	59620000	59630000	36	13.8094035389889	6.77460240886664e-06	Singleton	0
chr1	59450000	59460000	chr1	59580000	59590000	27	9.34452936140061	0.000110842893863589	Cluster	1
chr1	59460000	59470000	chr1	59620000	59630000	29	12.9025220109981	0.00284248601041565	Cluster	0
chr1	59470000	59480000	chr1	59570000	59580000	26	10.5402564812595	0.000386875165018383	Cluster	0
chr1	59470000	59480000	chr1	59580000	59590000	31	11.3906051910245	1.51270191193338e-05	Cluster	1
chr1	59470000	59480000	chr1	59590000	59600000	23	9.43276834466777	0.00392747965542069	Cluster	0
chr1	59470000	59480000	chr1	59600000	59610000	27	12.3327345667887	0.00166803984002749	Cluster	0
chr1	59470000	59480000	chr1	59620000	59630000	35	13.7360533209359	1.51693948119336e-05	Cluster	1
chr1	59480000	59490000	chr1	59620000	59630000	36	15.0465304753252	4.13378920828039e-05	Cluster	0
chr1	59880000	59890000	chr1	59970000	59980000	29	12.9236848843503	0.00290565744046262	Cluster	0
chr1	59880000	59890000	chr1	59990000	60000000	31	10.3723232092629	2.36574956358861e-06	Cluster	0
chr1	59890000	59900000	chr1	59960000	59970000	32	14.1277487445952	0.00131171352368848	Cluster	1
chr1	59890000	59900000	chr1	59990000	60000000	35	9.074393205192	9.37907842306506e-09	Cluster	1
chr1	60380000	60390000	chr1	60860000	60870000	15	3.05011074553021	3.63461146962287e-05	Singleton	0
chr1	60440000	60450000	chr1	60860000	60870000	14	4.62743376148773	0.00188536091744372	Cluster	0
chr1	60450000	60460000	chr1	60860000	60870000	17	3.22005395561275	3.57360312265014e-06	Cluster	0
chr1	60460000	60470000	chr1	60860000	60870000	21	3.35097645690027	1.01419929547734e-08	Cluster	1
chr1	60470000	60480000	chr1	60850000	60860000	15	2.66222080342041	7.79214833722554e-06	Cluster	0
chr1	60490000	60500000	chr1	60860000	60870000	25	3.51248801486812	1.96082677653945e-11	Cluster	1
chr1	60500000	60510000	chr1	60850000	60860000	20	3.06854634087461	1.34076017235859e-08	Cluster	0
chr1	60500000	60510000	chr1	60860000	60870000	19	3.85157190480969	2.06358655315424e-06	Cluster	0
chr1	60510000	60520000	chr1	60860000	60870000	13	3.7859656515292	0.003518756070278	Cluster	0
chr1	60520000	60530000	chr1	60860000	60870000	24	3.72156527040168	3.82776959641114e-10	Cluster	0
chr1	60530000	60540000	chr1	60840000	60850000	16	3.57349551137017	5.2768917061321e-05	Cluster	0
chr1	60530000	60540000	chr1	60850000	60860000	12	3.90218090337814	0.00372710898018027	Cluster	0
chr1	60530000	60540000	chr1	60860000	60870000	24	4.93985344787053	8.28065116037046e-09	Cluster	0
chr1	60540000	60550000	chr1	60860000	60870000	12	2.68807295582266	0.000666497609831084	Cluster	0
chr1	60550000	60560000	chr1	60850000	60860000	16	3.73800872512777	8.71937114664038e-05	Cluster	0
chr1	60550000	60560000	chr1	60860000	60870000	17	4.74557838197687	0.000378775944020448	Cluster	0
chr1	60560000	60570000	chr1	60850000	60860000	20	4.17590336329174	1.55817354926723e-06	Cluster	0
chr1	60560000	60570000	chr1	60860000	60870000	18	5.32749002116758	0.00046037365721214	Cluster	0
chr1	60570000	60580000	chr1	60860000	60870000	13	3.8362111683034	0.00392958048196661	Cluster	0
chr1	60670000	60680000	chr1	60850000	60860000	14	3.96543283356143	0.00177400027898184	Cluster	0
chr1	60670000	60680000	chr1	60860000	60870000	16	4.95936170080216	0.00174518904452475	Cluster	1
chr1	60710000	60720000	chr1	60860000	60870000	23	6.40838068629259	2.04422772212478e-05	Cluster	1
chr1	60720000	60730000	chr1	60850000	60860000	14	4.52233147495676	0.00152731852075578	Cluster	0
chr1	60720000	60730000	chr1	60860000	60870000	15	5.54402090628991	0.00369593720059062	Cluster	0
chr1	60730000	60740000	chr1	60850000	60860000	17	5.20361779335982	0.00101337945947083	Cluster	0
chr1	61130000	61140000	chr1	61770000	61780000	12	2.39494089976706	5.21648750546172e-05	Singleton	0
chr1	61370000	61380000	chr1	61760000	61770000	14	2.64710171649197	3.4588809847777e-05	Cluster	0
chr1	61370000	61380000	chr1	61770000	61780000	22	3.1766523362768	6.09149185005078e-11	Cluster	1
chr1	62370000	62380000	chr1	62700000	62710000	14	4.24307608717725	0.00322276097414667	Cluster	0
chr1	62380000	62390000	chr1	62700000	62710000	18	3.84812255867166	8.32515411036218e-06	Cluster	0
chr1	62390000	62400000	chr1	62700000	62710000	13	3.21050201437728	0.00085921038682997	Cluster	0
chr1	62400000	62410000	chr1	62700000	62710000	23	3.71855743360593	2.0337865770909e-09	Cluster	1
chr1	62710000	62720000	chr1	62960000	62970000	14	3.96152508491893	0.000432787930959258	Cluster	0
chr1	62720000	62730000	chr1	62780000	62790000	70	34.2779397487	1.26375548881312e-06	Cluster	0
chr1	62720000	62730000	chr1	62800000	62810000	34	13.7577668534882	0.000187082429136106	Cluster	0
chr1	62720000	62730000	chr1	62810000	62820000	64	13.0573572201015	8.74912213188976e-21	Cluster	1
chr1	62720000	62730000	chr1	62820000	62830000	38	15.2945083797096	1.04788230427827e-05	Cluster	0
chr1	62720000	62730000	chr1	62910000	62920000	18	6.76613148589959	0.00592251932967466	Cluster	0
chr1	62720000	62730000	chr1	62920000	62930000	29	7.36648681698765	1.98266390952779e-08	Cluster	1
chr1	62720000	62730000	chr1	62930000	62940000	24	7.2946237728048	4.79429008283888e-05	Cluster	0
chr1	62720000	62730000	chr1	62950000	62960000	16	5.95108025117652	0.00957295944084747	Cluster	0
chr1	62720000	62730000	chr1	62960000	62970000	24	7.25852651810348	7.9875379248537e-06	Cluster	1
chr1	62730000	62740000	chr1	62780000	62790000	60	25.3774828943416	8.06722326727592e-08	Cluster	1
chr1	62730000	62740000	chr1	62960000	62970000	14	4.83099446506641	0.00281450141878959	Cluster	0
chr1	62780000	62790000	chr1	62910000	62920000	22	8.8816607862684	0.00422288595021077	Cluster	0
chr1	62780000	62790000	chr1	62920000	62930000	37	9.60637875276539	3.00079237162439e-10	Cluster	1
chr1	62780000	62790000	chr1	62930000	62940000	33	9.23004985765974	1.56032706527423e-07	Cluster	0
chr1	62780000	62790000	chr1	62940000	62950000	17	6.02532483659995	0.00452627002289174	Cluster	0
chr1	62780000	62790000	chr1	62950000	62960000	19	7.29793442183159	0.00552980225187122	Cluster	0
chr1	62780000	62790000	chr1	62960000	62970000	22	8.89237388089112	0.00113774441800432	Cluster	0
chr1	62780000	62790000	chr1	62970000	62980000	16	5.85448987379141	0.0083165373611859	Cluster	0
chr1	62790000	62800000	chr1	62920000	62930000	16	5.6351561747364	0.00161601879909078	Cluster	0
chr1	62790000	62800000	chr1	62940000	62950000	12	3.6342660884541	0.00738796920148608	Cluster	0
chr1	62790000	62800000	chr1	62980000	62990000	15	4.95450533247492	0.00125536978826434	Cluster	0
chr1	62800000	62810000	chr1	62960000	62970000	15	5.19963520356416	0.00715067903019613	Cluster	0
chr1	62810000	62820000	chr1	62960000	62970000	17	5.7845619001201	0.00303674035202247	Cluster	1
chr1	62820000	62830000	chr1	62960000	62970000	18	7.93724738163544	0.0086975449240557	Cluster	0
chr1	62840000	62850000	chr1	62920000	62930000	28	8.7864657218247	1.48936702930957e-05	Singleton	0
chr1	63180000	63190000	chr1	63210000	63220000	162	80.6877222229	7.47271718311988e-14	Singleton	0
chr1	63180000	63190000	chr1	63230000	63240000	62	28.2899267590146	4.22625641073659e-06	Singleton	0
chr1	63400000	63410000	chr1	63600000	63610000	15	4.15148456980731	0.000885134534426874	Cluster	0
chr1	63400000	63410000	chr1	63610000	63620000	14	3.5530750779295	0.000640374248331197	Cluster	1
chr1	63400000	63410000	chr1	63650000	63660000	19	4.1051600995006	7.39685204059031e-07	Singleton	0
chr1	63650000	63660000	chr1	64440000	64450000	32	2.81731432160317	1.5826853962055e-21	Cluster	0
chr1	63650000	63660000	chr1	64450000	64460000	19	1.85598764634827	2.71940656953516e-11	Cluster	0
chr1	63650000	63660000	chr1	64460000	64470000	13	2.04549251238592	1.19981405586249e-05	Cluster	0
chr1	63660000	63670000	chr1	64440000	64450000	37	2.47797878458437	3.18279727458109e-27	Cluster	1
chr1	63730000	63740000	chr1	64440000	64450000	12	2.15642017809189	9.80442038178566e-05	Singleton	0
chr1	63750000	63760000	chr1	64440000	64450000	25	2.80252697535088	1.85493120752425e-13	Cluster	1
chr1	63760000	63770000	chr1	64440000	64450000	21	2.33835792136947	2.00172921867184e-11	Cluster	0
chr1	63780000	63790000	chr1	64440000	64450000	12	1.85038670229231	2.48486770522467e-05	Singleton	0
chr1	63840000	63850000	chr1	64440000	64450000	14	2.33619257182124	9.06819341021991e-06	Singleton	0
chr1	63870000	63880000	chr1	64440000	64450000	20	2.70593438291551	1.7292809759012e-09	Singleton	0
chr1	63950000	63960000	chr1	64420000	64430000	14	1.67785788734826	2.2772222040063e-07	Singleton	0
chr1	63950000	63960000	chr1	64440000	64450000	28	3.27735608960723	7.25797824454473e-16	Cluster	1
chr1	63960000	63970000	chr1	64440000	64450000	18	2.94180680366109	2.14953223741759e-07	Cluster	0
chr1	63980000	63990000	chr1	64440000	64450000	15	2.69409117294364	8.9149140802973e-06	Singleton	0
chr1	64000000	64010000	chr1	64440000	64450000	15	3.00166928873968	3.04185974251589e-05	Cluster	0
chr1	64010000	64020000	chr1	64440000	64450000	12	3.40148163152738	0.00447988948683226	Cluster	0
chr1	64020000	64030000	chr1	64440000	64450000	14	3.41372549108232	0.000440799297094019	Cluster	0
chr1	64030000	64040000	chr1	64440000	64450000	16	3.34103359463414	2.46705658436326e-05	Cluster	1
chr1	64070000	64080000	chr1	64440000	64450000	15	3.96713221945718	0.000570389512092011	Cluster	1
chr1	64080000	64090000	chr1	64440000	64450000	14	3.98161987453291	0.00183682976372127	Cluster	0
chr1	64090000	64100000	chr1	64440000	64450000	16	4.55945385905494	0.000741491003515054	Cluster	0
chr1	64110000	64120000	chr1	64440000	64450000	20	4.12550919951687	1.30706310197689e-06	Cluster	1
chr1	64120000	64130000	chr1	64440000	64450000	21	4.77114612389465	2.80229702330015e-06	Cluster	0
chr1	64130000	64140000	chr1	64440000	64450000	16	4.15120073109692	0.000278907707936129	Cluster	0
chr1	64150000	64160000	chr1	64440000	64450000	16	3.76850078670043	9.58268189101923e-05	Singleton	0
chr1	64620000	64630000	chr1	64700000	64710000	35	13.6182442851273	6.74130071264525e-05	Singleton	0
chr1	64700000	64710000	chr1	64910000	64920000	17	5.70755825752537	0.00264470524807172	Cluster	0
chr1	64700000	64710000	chr1	64920000	64930000	18	5.38753834541161	0.000521379232240363	Cluster	1
chr1	64700000	64710000	chr1	64980000	64990000	25	5.86762318363714	4.83769383235374e-08	Cluster	0
chr1	64700000	64710000	chr1	64990000	65000000	16	3.20634819453503	1.50008780941697e-05	Cluster	0
chr1	64700000	64710000	chr1	65000000	65010000	19	4.34537337542455	1.07759462247375e-05	Cluster	0
chr1	64700000	64710000	chr1	65010000	65020000	12	3.9363616113699	0.00400889127826951	Cluster	0
chr1	64710000	64720000	chr1	64920000	64930000	16	5.8478935336123	0.00826032546476828	Cluster	0
chr1	64710000	64720000	chr1	64950000	64960000	25	4.79296082073227	9.46063639169261e-09	Singleton	0
chr1	64710000	64720000	chr1	64970000	64980000	17	5.04816909440842	0.000730683258820708	Cluster	0
chr1	64710000	64720000	chr1	64980000	64990000	30	6.29120499972329	1.3861151031541e-10	Cluster	1
chr1	64710000	64720000	chr1	64990000	65000000	15	3.41577153497572	0.000120163499960238	Cluster	0
chr1	64710000	64720000	chr1	65000000	65010000	19	4.65383035376804	2.73981962648423e-05	Cluster	0
chr1	64710000	64720000	chr1	65010000	65020000	21	4.18919815380605	4.61018660091642e-08	Cluster	0
chr1	64720000	64730000	chr1	64980000	64990000	21	4.65538850204709	1.95770864652654e-06	Cluster	0
chr1	64720000	64730000	chr1	65010000	65020000	13	3.24798730642382	0.000951476147873197	Cluster	0
chr1	64730000	64740000	chr1	64910000	64920000	24	6.93165906926734	2.22545227456518e-05	Cluster	0
chr1	64730000	64740000	chr1	64920000	64930000	25	6.49464020595757	2.34897569809676e-06	Cluster	1
chr1	64730000	64740000	chr1	64970000	64980000	17	5.5014492280212	0.00182007176602206	Cluster	0
chr1	64730000	64740000	chr1	64980000	64990000	18	6.80604765388545	0.00172838078456142	Cluster	0
chr1	64730000	64740000	chr1	65020000	65030000	19	3.20836988141995	1.45373786281284e-07	Cluster	0
chr1	64750000	64760000	chr1	64980000	64990000	13	3.62572576121784	0.00246912403018612	Cluster	1
chr1	64760000	64770000	chr1	64980000	64990000	15	4.9839978188798	0.00492508115856946	Cluster	0
chr1	65030000	65040000	chr1	65170000	65180000	26	8.89568519820619	0.000132827506706565	Cluster	0
chr1	65040000	65050000	chr1	65170000	65180000	34	12.3807130381755	2.59860443806579e-05	Cluster	1
chr1	65040000	65050000	chr1	65180000	65190000	29	9.77596519453426	3.54796168558738e-05	Cluster	0
chr1	65050000	65060000	chr1	65180000	65190000	22	6.98245002503944	0.000205973140176956	Cluster	0
chr1	65060000	65070000	chr1	65170000	65180000	29	13.8913448783226	0.00771312636810318	Cluster	0
chr1	65110000	65120000	chr1	65170000	65180000	76	30.1396272587025	6.34659503064143e-11	Singleton	0
chr1	65280000	65290000	chr1	65380000	65390000	27	10.1721049146585	9.11324153622352e-05	Singleton	0
chr1	65310000	65320000	chr1	66090000	66100000	16	1.57937028708771	1.72618061716266e-09	Singleton	0
chr1	66110000	66120000	chr1	66400000	66410000	13	2.23917308013992	2.96939283383739e-05	Singleton	0
chr1	66890000	66900000	chr1	66940000	66950000	36	16.8593571756699	0.000370238272754167	Cluster	1
chr1	66890000	66900000	chr1	66950000	66960000	27	12.8460996014891	0.00999525991890783	Cluster	0
chr1	66890000	66900000	chr1	66990000	67000000	34	10.2925487166141	5.56497791675215e-07	Cluster	1
chr1	66890000	66900000	chr1	67000000	67010000	19	7.14891039128796	0.0044532026833611	Cluster	0
chr1	69220000	69230000	chr1	69680000	69690000	13	1.80282039316569	3.28750035962781e-06	Singleton	0
chr1	69240000	69250000	chr1	69360000	69370000	25	7.78080663919545	4.54353215442611e-05	Singleton	0
chr1	69240000	69250000	chr1	69680000	69690000	25	3.47396016150625	1.18388178277506e-12	Cluster	1
chr1	69240000	69250000	chr1	69690000	69700000	19	2.26640642774321	7.14138487533065e-10	Cluster	0
chr1	69240000	69250000	chr1	69760000	69770000	14	1.89805856737966	9.39771592169653e-07	Cluster	0
chr1	69240000	69250000	chr1	69770000	69780000	20	2.48159111760238	3.66405502744496e-11	Cluster	1
chr1	69240000	69250000	chr1	69780000	69790000	16	2.48915067055875	6.80405447995071e-07	Cluster	0
chr1	69360000	69370000	chr1	69680000	69690000	20	3.29633871690129	4.1369368465943e-08	Singleton	0
chr1	69410000	69420000	chr1	69770000	69780000	12	2.2701715822454	3.15065187344047e-05	Singleton	0
chr1	69460000	69470000	chr1	69680000	69690000	18	4.55538194651038	7.09924128070064e-05	Singleton	0
chr1	71280000	71290000	chr1	71460000	71470000	15	4.0241244167905	0.000652692689416501	Cluster	1
chr1	71280000	71290000	chr1	71470000	71480000	12	3.69984341875925	0.00838871019939347	Cluster	0
chr1	71280000	71290000	chr1	71520000	71530000	13	3.19496206758126	0.000825669128333377	Cluster	0
chr1	71280000	71290000	chr1	71530000	71540000	12	3.02891528740609	0.000441435598772847	Cluster	1
chr1	71590000	71600000	chr1	72140000	72150000	14	2.69039127836798	4.08771607505055e-05	Cluster	0
chr1	71600000	71610000	chr1	72140000	72150000	19	2.80010162787561	1.95133790827392e-09	Cluster	1
chr1	71640000	71650000	chr1	72140000	72150000	12	3.4730528971343	0.00524519497520825	Cluster	0
chr1	71650000	71660000	chr1	72140000	72150000	15	3.12156798095743	4.64864988076645e-05	Cluster	0
chr1	71660000	71670000	chr1	72140000	72150000	16	3.06536674934373	8.70060607659063e-06	Cluster	1
chr1	71680000	71690000	chr1	72140000	72150000	16	3.31879512995153	2.29024789212795e-05	Cluster	1
chr1	71690000	71700000	chr1	72140000	72150000	14	2.96247367313643	0.000107552009628093	Cluster	0
chr1	71770000	71780000	chr1	72120000	72130000	16	2.65175824049114	2.04640635275001e-07	Cluster	1
chr1	71780000	71790000	chr1	72120000	72130000	13	2.0987366921197	1.55047699936457e-05	Cluster	0
chr1	71800000	71810000	chr1	72120000	72130000	14	2.71245456885261	4.43889713480464e-05	Singleton	0
chr1	71800000	71810000	chr1	72140000	72150000	20	4.3483213788975	2.79272672265719e-06	Cluster	1
chr1	71810000	71820000	chr1	72140000	72150000	12	3.37980346208919	0.00425707765460968	Cluster	0
chr1	71900000	71910000	chr1	72120000	72130000	14	2.98194439129301	0.000114348522617767	Cluster	0
chr1	71910000	71920000	chr1	72120000	72130000	15	3.02663956498642	3.33530712853163e-05	Cluster	1
chr1	72300000	72310000	chr1	72570000	72580000	15	5.06627811623092	0.00155951143145877	Cluster	1
chr1	72300000	72310000	chr1	72580000	72590000	14	4.74730988642522	0.0083165373611859	Cluster	0
chr1	72380000	72390000	chr1	72570000	72580000	18	4.34028823024765	3.95054739980754e-05	Singleton	0
chr1	72700000	72710000	chr1	72850000	72860000	16	4.88338867969701	0.00149071973084174	Cluster	0
chr1	72710000	72720000	chr1	72810000	72820000	38	13.2291051046874	2.51301353733714e-06	Cluster	0
chr1	72710000	72720000	chr1	72820000	72830000	54	15.0735223290931	3.42811760701455e-12	Cluster	0
chr1	72710000	72720000	chr1	72830000	72840000	66	12.1259353733768	7.20748222307127e-24	Cluster	0
chr1	72710000	72720000	chr1	72840000	72850000	69	11.5449715636584	3.7371095031492e-27	Cluster	0
chr1	72710000	72720000	chr1	72850000	72860000	84	9.82369069860764	7.08720778998837e-46	Cluster	1
chr1	72710000	72720000	chr1	72860000	72870000	31	12.5454908953176	9.05880038930651e-05	Cluster	0
chr1	72710000	72720000	chr1	72870000	72880000	34	13.2726178918036	1.865560038787e-05	Cluster	0
chr1	72720000	72730000	chr1	72850000	72860000	28	5.52671196850743	1.72618061716266e-09	Cluster	0
chr1	72720000	72730000	chr1	72860000	72870000	24	6.95810384496288	2.35720442611956e-05	Cluster	0
chr1	72730000	72740000	chr1	72850000	72860000	24	5.82756692798023	1.3150854247166e-06	Cluster	0
chr1	72860000	72870000	chr1	73270000	73280000	16	3.30553045994911	3.60369638838823e-06	Cluster	0
chr1	72860000	72870000	chr1	73280000	73290000	12	2.34067483742525	0.000205680086442486	Cluster	0
chr1	72860000	72870000	chr1	73820000	73830000	14	1.67626116855493	2.70406574966504e-08	Cluster	0
chr1	72870000	72880000	chr1	73260000	73270000	21	2.52812509549791	7.95661396358383e-11	Cluster	0
chr1	72870000	72880000	chr1	73270000	73280000	25	3.74552023226549	5.8564522839274e-12	Cluster	1
chr1	72870000	72880000	chr1	73820000	73830000	17	1.78408562531892	1.02294700746087e-10	Cluster	1
chr1	72870000	72880000	chr1	73860000	73870000	16	2.12281437285873	9.97146573576979e-09	Singleton	0
chr1	72880000	72890000	chr1	73270000	73280000	12	2.50048470845627	0.000368875263937295	Cluster	0
chr1	73270000	73280000	chr1	73600000	73610000	16	2.25521407717748	1.93906968349761e-07	Singleton	0
chr1	73890000	73900000	chr1	73990000	74000000	20	5.40596134499683	5.78252794025543e-05	Cluster	0
chr1	73890000	73900000	chr1	74070000	74080000	14	3.21820118736188	0.000248512299842104	Cluster	0
chr1	73890000	73900000	chr1	74090000	74100000	13	2.75423279835647	0.000215475763705261	Cluster	0
chr1	73900000	73910000	chr1	73970000	73980000	69	24.0968084745258	3.22080944882165e-11	Cluster	0
chr1	73900000	73910000	chr1	73980000	73990000	105	22.2309342688225	1.21656547024466e-34	Cluster	0
chr1	73900000	73910000	chr1	73990000	74000000	97	24.628367836596	2.71578903113064e-26	Cluster	0
chr1	73900000	73910000	chr1	74000000	74010000	49	15.8704414254345	5.29374256517802e-09	Cluster	0
chr1	73900000	73910000	chr1	74010000	74020000	33	12.5220961790722	7.63464196251884e-05	Cluster	0
chr1	73900000	73910000	chr1	74020000	74030000	30	12.9089037439674	0.00138042064016042	Cluster	0
chr1	73900000	73910000	chr1	74030000	74040000	44	14.5302072331697	7.92039722324158e-09	Cluster	0
chr1	73900000	73910000	chr1	74040000	74050000	23	10.194573235362	0.00955812636617422	Cluster	0
chr1	73900000	73910000	chr1	74050000	74060000	36	10.895470027156	2.22597689181267e-07	Cluster	0
chr1	73900000	73910000	chr1	74060000	74070000	35	9.51068173975932	2.83830877820268e-08	Cluster	0
chr1	73900000	73910000	chr1	74070000	74080000	85	13.1426055922528	1.7031867294619e-37	Cluster	1
chr1	73900000	73910000	chr1	74080000	74090000	45	12.0176682516188	7.05486517325517e-12	Cluster	0
chr1	73900000	73910000	chr1	74090000	74100000	46	10.7734140642657	4.70415605400145e-14	Cluster	0
chr1	73900000	73910000	chr1	74100000	74110000	44	9.76020678682571	4.52073948007278e-13	Cluster	0
chr1	73900000	73910000	chr1	74110000	74120000	28	7.74714956929002	1.53476354765259e-06	Cluster	0
chr1	73900000	73910000	chr1	74120000	74130000	42	9.35692603079255	1.30222456716569e-13	Cluster	0
chr1	73900000	73910000	chr1	74130000	74140000	44	9.74401330838093	2.71380195873818e-14	Cluster	0
chr1	73900000	73910000	chr1	74140000	74150000	18	6.12040912345962	0.00210810067854962	Cluster	0
chr1	73900000	73910000	chr1	74150000	74160000	22	6.64103701708207	0.000102073770414218	Cluster	0
chr1	73900000	73910000	chr1	74170000	74180000	16	5.36634451097049	0.00373337266418065	Cluster	0
chr1	73900000	73910000	chr1	74180000	74190000	22	6.43170939844877	1.21388781497584e-05	Cluster	1
chr1	73900000	73910000	chr1	74190000	74200000	22	8.03865675261597	0.000308961644162269	Cluster	0
chr1	73900000	73910000	chr1	74200000	74210000	22	8.4341110112585	0.000577404361187197	Cluster	0
chr1	73910000	73920000	chr1	73980000	73990000	34	9.59262744645628	1.15896428767627e-07	Cluster	0
chr1	73910000	73920000	chr1	74070000	74080000	20	5.52821233937327	7.74761355144541e-05	Cluster	0
chr1	73910000	73920000	chr1	74080000	74090000	16	5.07014128143112	0.00216299718933439	Cluster	0
chr1	73910000	73920000	chr1	74120000	74130000	13	4.05966659097676	0.00624208762428729	Cluster	0
chr1	73920000	73930000	chr1	74070000	74080000	20	9.2615525739271	0.00910469126112045	Cluster	0
chr1	73920000	73930000	chr1	74120000	74130000	18	6.42750765455754	0.000922625163540126	Cluster	0
chr1	73920000	73930000	chr1	74130000	74140000	16	6.66463430684114	0.00834638560623559	Cluster	0
chr1	73930000	73940000	chr1	74070000	74080000	24	7.97001422444196	0.000178902233432816	Cluster	0
chr1	73970000	73980000	chr1	74130000	74140000	25	8.46152112521675	0.000164365906001152	Cluster	0
chr1	73980000	73990000	chr1	74070000	74080000	33	15.1817554971182	0.000511059441629277	Cluster	0
chr1	73980000	73990000	chr1	74120000	74130000	28	9.19731041746613	5.72098999142236e-06	Cluster	0
chr1	73990000	74000000	chr1	74070000	74080000	43	20.7946249341624	0.00017060160039041	Cluster	1
chr1	73990000	74000000	chr1	74110000	74120000	38	9.9154632254041	2.0337865770909e-09	Cluster	1
chr1	73990000	74000000	chr1	74120000	74130000	27	12.1435100660192	0.00135345439530623	Cluster	0
chr1	74180000	74190000	chr1	74380000	74390000	17	6.00258153153942	0.00116005814920001	Cluster	0
chr1	74180000	74190000	chr1	74390000	74400000	20	9.29006473517419	0.00941038669320777	Cluster	0
chr1	74190000	74200000	chr1	74380000	74390000	22	8.14626688166262	0.000368175399262361	Cluster	0
chr1	74200000	74210000	chr1	74250000	74260000	39	18.0914928710427	0.00071019082907212	Cluster	0
chr1	74200000	74210000	chr1	74260000	74270000	49	23.3660029123629	0.000185096062356963	Cluster	1
chr1	74200000	74210000	chr1	74340000	74350000	28	10.5798149391358	0.000327035925006487	Cluster	0
chr1	74200000	74210000	chr1	74350000	74360000	32	8.92832166301886	2.40462223732875e-07	Cluster	0
chr1	74200000	74210000	chr1	74360000	74370000	32	12.5756375775112	3.9370614610457e-05	Cluster	0
chr1	74200000	74210000	chr1	74370000	74380000	27	7.67001824616025	5.87106863450748e-07	Cluster	0
chr1	74200000	74210000	chr1	74380000	74390000	41	9.3013222806945	4.70500086954675e-13	Cluster	0
chr1	74200000	74210000	chr1	74390000	74400000	57	14.3598456240463	6.9815531566353e-16	Cluster	1
chr1	74210000	74220000	chr1	74390000	74400000	22	9.10392418550692	0.00561174554647235	Cluster	0
chr1	74220000	74230000	chr1	74390000	74400000	25	8.97644566405207	0.000390388890233714	Cluster	0
chr1	74230000	74240000	chr1	74390000	74400000	27	11.9487264096366	0.00402914143501261	Cluster	0
chr1	74240000	74250000	chr1	74390000	74400000	41	14.1090057704302	6.45154332802061e-07	Cluster	0
chr1	74270000	74280000	chr1	74390000	74400000	38	15.7613219172449	2.03919728380466e-05	Cluster	0
chr1	74280000	74290000	chr1	74360000	74370000	40	19.0600822792625	0.000962832915310118	Cluster	0
chr1	74280000	74290000	chr1	74370000	74380000	31	11.0851861046769	4.91880194197559e-05	Cluster	0
chr1	74280000	74290000	chr1	74390000	74400000	44	19.8481547761185	0.0001469788522516	Cluster	0
chr1	74290000	74300000	chr1	74360000	74370000	41	18.6644841557627	0.000337922137527297	Cluster	0
chr1	74290000	74300000	chr1	74390000	74400000	38	18.8631762575829	0.00282363578511092	Cluster	0
chr1	74300000	74310000	chr1	74360000	74370000	60	27.2502134365399	5.56765169962323e-06	Cluster	0
chr1	74300000	74310000	chr1	74380000	74390000	42	17.6649358105214	5.11423800393313e-05	Cluster	0
chr1	74300000	74310000	chr1	74390000	74400000	70	26.5354131731794	7.14470186105947e-10	Cluster	0
chr1	74310000	74320000	chr1	74350000	74360000	57	22.8408039483484	2.584632910102e-07	Cluster	0
chr1	74310000	74320000	chr1	74360000	74370000	82	29.2624184580057	5.11345878296194e-14	Cluster	1
chr1	74310000	74320000	chr1	74370000	74380000	41	16.179259014136	2.68051101251301e-06	Cluster	0
chr1	74310000	74320000	chr1	74380000	74390000	45	18.1183988072316	1.32540145917338e-06	Cluster	0
chr1	74310000	74320000	chr1	74390000	74400000	61	26.1629925633136	9.94171552333788e-08	Cluster	0
chr1	74590000	74600000	chr1	74740000	74750000	24	10.2491858499627	0.0050277076214628	Cluster	1
chr1	74600000	74610000	chr1	74750000	74760000	20	8.14671513655677	0.00776207623761914	Cluster	0
chr1	74630000	74640000	chr1	74740000	74750000	29	12.2619608888602	0.00134537230043336	Cluster	0
chr1	74640000	74650000	chr1	74750000	74760000	32	13.0428800297683	7.75058829824523e-05	Cluster	0
chr1	74640000	74650000	chr1	74760000	74770000	37	12.6056852386748	3.07894095014996e-07	Cluster	1
chr1	74760000	74770000	chr1	74890000	74900000	40	18.6467788431342	0.000146024816788654	Cluster	0
chr1	74770000	74780000	chr1	74850000	74860000	64	29.4651296091047	3.64153370494319e-06	Cluster	0
chr1	74770000	74780000	chr1	74880000	74890000	89	28.0500692290185	2.76320647915237e-18	Cluster	0
chr1	74770000	74780000	chr1	74890000	74900000	83	24.5418760408389	1.13938366283147e-18	Cluster	1
chr1	74780000	74790000	chr1	74850000	74860000	97	39.1824190089	3.92119841360282e-12	Cluster	0
chr1	74780000	74790000	chr1	74860000	74870000	72	31.1324234093009	7.77324887388176e-09	Cluster	0
chr1	74780000	74790000	chr1	74870000	74880000	55	23.5378149063107	3.1582941941919e-06	Cluster	0
chr1	74780000	74790000	chr1	74880000	74890000	84	36.631945172	5.02199638014794e-10	Cluster	0
chr1	74780000	74790000	chr1	74890000	74900000	77	31.8263110812005	2.97151795309613e-10	Cluster	0
chr1	74780000	74790000	chr1	74900000	74910000	50	24.0983823397245	4.00798732926289e-05	Cluster	0
chr1	74790000	74800000	chr1	74880000	74890000	62	25.388883558639	1.31273448179449e-07	Cluster	0
chr1	74790000	74800000	chr1	74890000	74900000	61	21.8940024830902	1.72618061716266e-09	Cluster	0
chr1	74790000	74800000	chr1	74900000	74910000	37	16.3590502213223	0.000453295604960641	Cluster	0
chr1	74800000	74810000	chr1	74850000	74860000	127	58.3961294833	4.43591130193595e-12	Cluster	1
chr1	74800000	74810000	chr1	74860000	74870000	95	45.0525628711	2.09130517096529e-09	Cluster	0
chr1	74800000	74810000	chr1	74880000	74890000	116	50.375495592	1.06834635935119e-13	Cluster	0
chr1	74810000	74820000	chr1	74860000	74870000	79	32.5853474598002	1.68840052789485e-09	Cluster	0
chr1	74920000	74930000	chr1	75020000	75030000	29	14.1425288839648	0.00961940110359349	Cluster	0
chr1	74920000	74930000	chr1	75030000	75040000	31	12.8499593032516	0.000611204332650926	Cluster	0
chr1	74920000	74930000	chr1	75040000	75050000	30	10.9106618367661	9.18901956228102e-05	Cluster	0
chr1	74920000	74930000	chr1	75050000	75060000	38	11.4123357762425	7.58383231793385e-08	Cluster	0
chr1	74930000	74940000	chr1	75010000	75020000	33	14.4680886327142	0.000940285705625526	Cluster	0
chr1	74940000	74950000	chr1	75010000	75020000	75	28.6397690537104	1.59556186701715e-11	Cluster	1
chr1	74940000	74950000	chr1	75020000	75030000	49	19.38605477933	1.79443834139266e-06	Cluster	0
chr1	74940000	74950000	chr1	75030000	75040000	35	17.3026834975413	0.00431943781045727	Cluster	0
chr1	74940000	74950000	chr1	75040000	75050000	33	14.474645847368	0.000946976199811475	Cluster	0
chr1	74940000	74950000	chr1	75050000	75060000	52	14.951495374634	2.63396013979369e-11	Cluster	0
chr1	74940000	74950000	chr1	75120000	75130000	37	14.1803715591318	4.82227099559657e-06	Cluster	1
chr1	74950000	74960000	chr1	75020000	75030000	41	17.9584024835233	0.000154094629092846	Cluster	0
chr1	74950000	74960000	chr1	75040000	75050000	38	13.1188374442438	2.10473829396157e-06	Cluster	0
chr1	74950000	74960000	chr1	75050000	75060000	29	13.4420914601139	0.0049872532185053	Cluster	0
chr1	74950000	74960000	chr1	75120000	75130000	28	12.326511791062	0.000783860934896123	Cluster	0
chr1	74960000	74970000	chr1	75050000	75060000	24	10.0516894666984	0.00395702269543063	Cluster	0
chr1	74960000	74970000	chr1	75120000	75130000	25	8.95439914966063	8.08268660728064e-05	Cluster	0
chr1	75030000	75040000	chr1	75120000	75130000	36	13.2346794618591	1.62391925890591e-05	Cluster	0
chr1	75040000	75050000	chr1	75120000	75130000	45	13.4574146634858	2.67340019950408e-09	Cluster	0
chr1	75050000	75060000	chr1	75120000	75130000	67	16.9642069087012	4.66925558027079e-17	Cluster	1
chr1	75120000	75130000	chr1	75250000	75260000	52	19.9490222682685	3.66402776901396e-08	Singleton	0
chr1	75310000	75320000	chr1	75460000	75470000	23	10.5892790934798	0.00447901061031019	Cluster	0
chr1	75320000	75330000	chr1	75440000	75450000	32	15.3541307343913	0.00464382643500955	Cluster	0
chr1	75320000	75330000	chr1	75460000	75470000	23	10.0098348078513	0.00784044504326751	Cluster	0
chr1	75330000	75340000	chr1	75440000	75450000	36	17.5576327429818	0.00295448437100016	Cluster	0
chr1	75330000	75340000	chr1	75450000	75460000	37	14.9760208498025	8.37305547639611e-05	Cluster	0
chr1	75330000	75340000	chr1	75460000	75470000	35	11.3236514123672	1.55817354926723e-06	Cluster	0
chr1	75330000	75340000	chr1	75470000	75480000	40	14.5116496093011	3.24073962635826e-06	Cluster	0
chr1	75340000	75350000	chr1	75440000	75450000	66	23.41283655709	1.56613467171186e-11	Cluster	0
chr1	75340000	75350000	chr1	75450000	75460000	56	19.8117265269945	6.01434340080056e-10	Cluster	0
chr1	75340000	75350000	chr1	75460000	75470000	54	15.0912134014073	2.49448591626746e-13	Cluster	1
chr1	75340000	75350000	chr1	75470000	75480000	45	19.2108640621715	5.98509734723177e-06	Cluster	0
chr1	75340000	75350000	chr1	75550000	75560000	31	12.6062443904205	9.86873568802435e-05	Singleton	0
chr1	75350000	75360000	chr1	75440000	75450000	34	16.1881565040841	0.00289042681472921	Cluster	0
chr1	75350000	75360000	chr1	75460000	75470000	23	10.1585423245408	0.00921971616935642	Cluster	0
chr1	75360000	75370000	chr1	75450000	75460000	42	20.0787296111521	0.000163056149763764	Cluster	0
chr1	75360000	75370000	chr1	75460000	75470000	35	15.061262899011	9.60174501448376e-05	Cluster	0
chr1	75370000	75380000	chr1	75450000	75460000	53	23.5238053312297	2.24722345319053e-06	Cluster	0
chr1	75370000	75380000	chr1	75460000	75470000	44	17.4677701094826	1.25163008033957e-06	Cluster	0
chr1	75490000	75500000	chr1	75550000	75560000	98	40.9634930523	1.3852349948909e-12	Cluster	1
chr1	75490000	75500000	chr1	75560000	75570000	56	21.4875415649061	8.87586072657094e-08	Cluster	0
chr1	75510000	75520000	chr1	75550000	75560000	81	39.9144620525	1.41320529596923e-06	Singleton	0
chr1	75650000	75660000	chr1	75770000	75780000	23	7.6497479508153	0.000266323362203916	Cluster	1
chr1	75650000	75660000	chr1	75780000	75790000	21	9.28314407431928	0.00437120763191249	Cluster	0
chr1	77360000	77370000	chr1	77510000	77520000	20	6.23674373838314	0.000370184168897807	Cluster	0
chr1	77370000	77380000	chr1	77510000	77520000	26	8.14224815658203	3.32365708739602e-05	Cluster	1
chr1	77380000	77390000	chr1	77510000	77520000	28	9.68449097546752	7.74761355144541e-05	Cluster	0
chr1	77450000	77460000	chr1	77490000	77500000	45	18.6853946955965	1.79051613576316e-05	Singleton	0
chr1	77940000	77950000	chr1	78200000	78210000	21	5.53121483393496	4.13977050155547e-06	Singleton	0
chr1	77940000	77950000	chr1	78280000	78290000	14	2.78938705841182	5.83727524689037e-05	Singleton	0
chr1	77960000	77970000	chr1	78200000	78210000	15	4.16054038359521	0.000902617314171583	Cluster	0
chr1	77970000	77980000	chr1	78170000	78180000	16	4.95601155493928	0.00173532238722453	Cluster	0
chr1	77970000	77980000	chr1	78180000	78190000	26	5.56862143628651	3.7892514098249e-08	Cluster	1
chr1	77970000	77980000	chr1	78190000	78200000	27	8.7672025792321	4.01144370196605e-05	Cluster	0
chr1	77970000	77980000	chr1	78200000	78210000	19	7.09876893380317	0.00109600490590095	Cluster	0
chr1	77980000	77990000	chr1	78200000	78210000	17	4.89733052065719	0.000530502698477664	Cluster	0
chr1	77980000	77990000	chr1	78210000	78220000	18	4.7590861534977	0.000119884454440076	Cluster	0
chr1	77980000	77990000	chr1	78410000	78420000	13	2.25242817653414	3.15381466853047e-05	Singleton	0
chr1	78000000	78010000	chr1	78180000	78190000	18	6.02756091965684	0.00179580969092976	Cluster	0
chr1	78000000	78010000	chr1	78190000	78200000	31	9.43984683334163	2.36596531011906e-06	Cluster	1
chr1	78000000	78010000	chr1	78210000	78220000	17	7.405983540089	0.0097931120898946	Cluster	0
chr1	78000000	78010000	chr1	78220000	78230000	15	4.25604476423126	0.00113051078390947	Cluster	1
chr1	78000000	78010000	chr1	78300000	78310000	18	3.27325830126705	9.60454369460745e-07	Singleton	0
chr1	78200000	78210000	chr1	78410000	78420000	15	5.83414849920812	0.00595058541445123	Cluster	0
chr1	78200000	78210000	chr1	78450000	78460000	15	4.81223816822619	0.000942204709464701	Cluster	1
chr1	78210000	78220000	chr1	78410000	78420000	17	6.15906107295726	0.00152976388354	Cluster	1
chr1	78210000	78220000	chr1	78450000	78460000	14	5.03831449343951	0.00410241604550275	Cluster	0
chr1	78520000	78530000	chr1	78650000	78660000	42	13.4746755029871	8.17970691058105e-09	Cluster	0
chr1	78520000	78530000	chr1	78680000	78690000	46	13.8414366718758	1.89993124114767e-10	Cluster	0
chr1	78520000	78530000	chr1	78690000	78700000	27	7.75864512127651	4.90639544728651e-06	Cluster	0
chr1	78520000	78530000	chr1	78700000	78710000	21	7.38211680871304	0.00109811252100146	Cluster	0
chr1	78520000	78530000	chr1	78710000	78720000	34	6.68924932729021	1.67968201038303e-11	Cluster	0
chr1	78520000	78530000	chr1	78730000	78740000	19	7.22656303502052	0.00498920741748266	Cluster	0
chr1	78530000	78540000	chr1	78650000	78660000	31	11.0516936311222	8.44667267437064e-06	Cluster	0
chr1	78530000	78540000	chr1	78660000	78670000	27	10.4819740571744	0.000649108317689983	Cluster	0
chr1	78530000	78540000	chr1	78670000	78680000	28	8.31153004378112	5.46281298025977e-06	Cluster	0
chr1	78530000	78540000	chr1	78680000	78690000	51	11.1993926993101	1.42697997803134e-16	Cluster	1
chr1	78530000	78540000	chr1	78700000	78710000	23	5.99181595833253	7.08298369419405e-06	Cluster	0
chr1	78530000	78540000	chr1	78710000	78720000	24	5.42221677479387	3.7957488157346e-07	Cluster	0
chr1	78530000	78540000	chr1	78720000	78730000	17	6.69916772213294	0.00366772505824792	Cluster	0
chr1	78540000	78550000	chr1	78680000	78690000	29	7.17529125157306	9.96942020360709e-08	Cluster	0
chr1	78540000	78550000	chr1	78720000	78730000	13	4.3122824582417	0.00986686141309255	Cluster	0
chr1	78550000	78560000	chr1	78680000	78690000	25	9.01165594828133	0.000412405397054347	Cluster	0
chr1	79780000	79790000	chr1	80150000	80160000	14	2.82076302853185	6.54657882991742e-05	Singleton	0
chr1	79780000	79790000	chr1	80170000	80180000	18	2.83161350759701	1.26672210096055e-07	Cluster	0
chr1	79780000	79790000	chr1	80180000	80190000	19	3.41240759474319	4.38996545015187e-08	Cluster	1
chr1	80170000	80180000	chr1	80400000	80410000	16	4.45900453643876	0.00059153893184211	Cluster	0
chr1	80180000	80190000	chr1	80400000	80410000	33	5.9303223058611	2.55732612547992e-13	Cluster	1
chr1	80180000	80190000	chr1	80410000	80420000	22	5.22786280015766	2.99164411908533e-06	Cluster	0
chr1	80180000	80190000	chr1	80510000	80520000	31	4.11929938134191	1.12588428043514e-14	Cluster	1
chr1	80180000	80190000	chr1	80520000	80530000	23	4.2140989078119	2.06516704561842e-09	Cluster	0
chr1	80830000	80840000	chr1	81300000	81310000	12	2.04510604601534	6.0674519847873e-05	Singleton	0
chr1	81590000	81600000	chr1	82290000	82300000	12	1.99310249129544	8.79888822630512e-06	Singleton	0
chr1	81590000	81600000	chr1	82470000	82480000	13	1.86643772930645	6.99780191610225e-07	Singleton	0
chr1	82780000	82790000	chr1	82950000	82960000	14	3.51680471017932	0.000582845324067586	Cluster	0
chr1	82780000	82790000	chr1	82960000	82970000	16	5.03270598894527	0.000504387263420274	Cluster	0
chr1	82780000	82790000	chr1	82970000	82980000	14	4.79998928389109	0.00910560571348819	Cluster	0
chr1	82780000	82790000	chr1	82980000	82990000	27	5.42100093606757	5.02199638014794e-10	Cluster	1
chr1	82780000	82790000	chr1	82990000	83000000	20	4.2504697697152	2.02826865670041e-06	Cluster	0
chr1	82790000	82800000	chr1	82960000	82970000	14	3.75980921154782	0.00108665229377503	Cluster	0
chr1	82790000	82800000	chr1	82980000	82990000	13	4.05254651295841	0.00616497904758061	Cluster	0
chr1	82790000	82800000	chr1	83070000	83080000	13	2.66988029594215	0.000161925844137334	Cluster	0
chr1	82800000	82810000	chr1	82960000	82970000	18	6.18345941082593	0.000594233929254368	Cluster	0
chr1	82800000	82810000	chr1	82980000	82990000	21	6.59620005551673	5.65263403420656e-05	Cluster	0
chr1	82800000	82810000	chr1	82990000	83000000	17	5.08165101732488	0.000788103562709493	Cluster	0
chr1	82800000	82810000	chr1	83070000	83080000	16	4.05006800199896	4.37846182000257e-05	Cluster	1
chr1	83180000	83190000	chr1	83710000	83720000	14	1.88164380283006	8.48196430465003e-07	Singleton	0
chr1	83730000	83740000	chr1	84280000	84290000	13	2.54432653389598	1.97344678041317e-05	Singleton	0
chr1	83740000	83750000	chr1	84470000	84480000	12	1.9043789604096	3.22620095307179e-05	Singleton	0
chr1	84110000	84120000	chr1	84280000	84290000	20	5.76194558860602	0.000133235903671863	Cluster	0
chr1	84120000	84130000	chr1	84280000	84290000	18	4.44709012599811	9.66165527212069e-06	Cluster	1
chr1	84130000	84140000	chr1	84280000	84290000	20	8.22314810516342	0.00850068536397432	Cluster	0
chr1	84140000	84150000	chr1	84280000	84290000	17	6.27832761140853	0.00671182725661528	Cluster	0
chr1	84690000	84700000	chr1	84880000	84890000	54	16.3952820484216	5.63225402818251e-12	Cluster	0
chr1	84690000	84700000	chr1	84890000	84900000	28	8.26429869822404	4.98507068836822e-06	Cluster	0
chr1	84700000	84710000	chr1	84880000	84890000	19	5.20552489322008	0.000112297096531234	Cluster	0
chr1	84710000	84720000	chr1	84880000	84890000	36	8.67194307571213	8.45660796405164e-10	Cluster	0
chr1	84720000	84730000	chr1	84870000	84880000	19	7.05529711508743	0.00386469913090025	Cluster	0
chr1	84720000	84730000	chr1	84880000	84890000	37	11.9485405596999	6.63343193732254e-07	Cluster	0
chr1	84730000	84740000	chr1	84750000	84760000	76	33.6324444580001	6.41918622701834e-08	Singleton	0
chr1	84730000	84740000	chr1	84870000	84880000	19	8.63635829211571	0.00935267331836286	Cluster	0
chr1	84730000	84740000	chr1	84880000	84890000	51	14.4819047375394	2.20269704456378e-12	Cluster	1
chr1	84740000	84750000	chr1	84880000	84890000	28	12.5618161661637	0.00390870164634713	Cluster	0
chr1	84750000	84760000	chr1	84860000	84870000	25	9.77862628162849	0.00126159458572706	Cluster	0
chr1	84750000	84760000	chr1	84880000	84890000	32	13.3171263406621	0.000509320371866781	Cluster	0
chr1	84760000	84770000	chr1	84870000	84880000	19	7.37900631447657	0.00620247395512764	Cluster	0
chr1	84760000	84770000	chr1	84880000	84890000	32	12.2659195637198	0.000122527286545594	Cluster	0
chr1	84770000	84780000	chr1	84870000	84880000	19	7.10827582903892	0.00419062962013124	Cluster	0
chr1	84780000	84790000	chr1	84880000	84890000	43	18.8651516559565	9.98801183794626e-05	Cluster	0
chr1	84790000	84800000	chr1	84880000	84890000	41	20.4242625415424	0.00182256725025798	Cluster	0
chr1	84820000	84830000	chr1	84860000	84870000	41	19.2162092866309	0.000587645927116799	Cluster	0
chr1	84830000	84840000	chr1	84870000	84880000	51	25.4777488450194	0.000374990412538698	Cluster	1
chr1	85840000	85850000	chr1	86000000	86010000	17	6.37690412199516	0.00776819810495279	Cluster	0
chr1	85850000	85860000	chr1	86000000	86010000	70	15.3147807937958	1.45228623064662e-22	Cluster	1
chr1	85850000	85860000	chr1	86010000	86020000	39	9.11014196271549	5.4677852539485e-11	Cluster	0
chr1	85850000	85860000	chr1	86020000	86030000	33	11.2447911887191	1.54385979582908e-06	Cluster	0
chr1	85860000	85870000	chr1	86000000	86010000	26	5.57012160802834	3.80027178707735e-08	Cluster	0
chr1	85860000	85870000	chr1	86020000	86030000	19	4.06500764920588	4.29953389846873e-06	Cluster	0
chr1	85890000	85900000	chr1	86000000	86010000	32	15.8905365207112	0.00213592105425809	Cluster	1
chr1	85900000	85910000	chr1	86000000	86010000	28	13.4588642248685	0.00954151532175063	Cluster	0
chr1	85920000	85930000	chr1	86000000	86010000	47	14.1971514317599	1.48974178330586e-09	Cluster	0
chr1	85930000	85940000	chr1	86000000	86010000	91	21.5304260285052	8.91472167369451e-27	Cluster	1
chr1	85930000	85940000	chr1	86010000	86020000	38	11.9154576259569	2.15604712881182e-07	Cluster	0
chr1	85930000	85940000	chr1	86050000	86060000	32	12.9966928608898	7.2809687579555e-05	Singleton	0
chr1	85940000	85950000	chr1	86000000	86010000	53	18.7056805310694	1.6638841622451e-08	Cluster	0
chr1	86150000	86160000	chr1	86310000	86320000	30	10.8989296808014	1.74318501339766e-05	Singleton	0
chr1	86150000	86160000	chr1	86330000	86340000	40	9.52127018651913	4.01930246046112e-12	Cluster	0
chr1	86160000	86170000	chr1	86330000	86340000	26	8.42159814657591	5.65494485865762e-05	Cluster	0
chr1	86170000	86180000	chr1	86300000	86310000	51	17.0688653836156	6.40506893988494e-10	Cluster	0
chr1	86170000	86180000	chr1	86310000	86320000	70	16.2548527725211	3.47179852187999e-21	Cluster	0
chr1	86170000	86180000	chr1	86320000	86330000	31	7.76939301040398	4.04100313971916e-08	Cluster	0
chr1	86170000	86180000	chr1	86330000	86340000	98	14.001530531204	4.80274980675968e-46	Cluster	0
chr1	86170000	86180000	chr1	86340000	86350000	37	11.239987211913	1.57302672733e-07	Cluster	0
chr1	86180000	86190000	chr1	86300000	86310000	58	16.4635420949625	5.54492219832913e-14	Cluster	0
chr1	86180000	86190000	chr1	86310000	86320000	59	15.5978514763493	1.64123231694386e-15	Cluster	0
chr1	86180000	86190000	chr1	86320000	86330000	38	7.38033811931858	5.6796606467998e-13	Cluster	0
chr1	86180000	86190000	chr1	86330000	86340000	102	13.3228768352749	2.87081506571589e-51	Cluster	1
chr1	86180000	86190000	chr1	86340000	86350000	40	10.5987620866067	1.07459065797388e-09	Cluster	0
chr1	86190000	86200000	chr1	86300000	86310000	51	12.5623304405366	1.9116015102514e-13	Cluster	0
chr1	86190000	86200000	chr1	86310000	86320000	43	12.2048330957884	1.56665083008868e-09	Cluster	0
chr1	86190000	86200000	chr1	86330000	86340000	62	10.3293415285182	1.63304386759929e-24	Cluster	0
chr1	86200000	86210000	chr1	86300000	86310000	42	17.1408347585995	2.67326030103063e-05	Cluster	0
chr1	86200000	86210000	chr1	86310000	86320000	46	16.5405411181377	3.39452426469197e-07	Cluster	0
chr1	86200000	86210000	chr1	86330000	86340000	43	13.8487934724308	5.28214673670973e-08	Cluster	0
chr1	86210000	86220000	chr1	86290000	86300000	33	14.3601345062072	0.000833775076295122	Cluster	0
chr1	86210000	86220000	chr1	86300000	86310000	53	20.0796611593182	1.77156630633747e-08	Cluster	0
chr1	86210000	86220000	chr1	86310000	86320000	61	18.6219783216662	2.49448591626746e-13	Cluster	0
chr1	86210000	86220000	chr1	86320000	86330000	27	8.60639257236944	2.95490654507056e-05	Cluster	0
chr1	86210000	86220000	chr1	86330000	86340000	75	15.3779537622877	8.8430085502596e-26	Cluster	0
chr1	86210000	86220000	chr1	86340000	86350000	33	12.0210195281346	3.61879956985731e-05	Cluster	0
chr1	86220000	86230000	chr1	86300000	86310000	36	16.5540335149808	0.00110827044788445	Cluster	0
chr1	86220000	86230000	chr1	86310000	86320000	45	15.6917639625014	2.10267221405146e-07	Cluster	0
chr1	86220000	86230000	chr1	86330000	86340000	33	12.7831141826411	0.000110624313813681	Cluster	0
chr1	86230000	86240000	chr1	86250000	86260000	78	37.393927242	8.83460213180227e-07	Singleton	0
chr1	86230000	86240000	chr1	86300000	86310000	49	21.6278613572529	2.98681909775473e-05	Cluster	0
chr1	86230000	86240000	chr1	86310000	86320000	47	20.2551178061481	2.68227591360027e-05	Cluster	0
chr1	86230000	86240000	chr1	86330000	86340000	41	16.2087202578427	1.70448263476736e-05	Cluster	0
chr1	86240000	86250000	chr1	86330000	86340000	43	14.6626348333168	2.40462223732875e-07	Cluster	0
chr1	86250000	86260000	chr1	86280000	86290000	56	26.1824851389115	2.95490654507056e-05	Singleton	0
chr1	86250000	86260000	chr1	86320000	86330000	26	10.3145978382165	0.00116634909382269	Cluster	0
chr1	86250000	86260000	chr1	86330000	86340000	37	18.2154465032516	0.00074797079118876	Cluster	0
chr1	86440000	86450000	chr1	86480000	86490000	84	40.780271153	4.56129649997121e-07	Cluster	0
chr1	86440000	86450000	chr1	86490000	86500000	83	36.3224452095	7.72576019069813e-09	Cluster	0
chr1	86440000	86450000	chr1	86500000	86510000	130	55.439871036	1.48719527382776e-14	Cluster	1
chr1	86440000	86450000	chr1	86530000	86540000	62	29.9088868982031	3.71016039285425e-06	Singleton	0
chr1	86600000	86610000	chr1	86960000	86970000	13	3.42971689410752	0.00153508060231454	Cluster	0
chr1	86600000	86610000	chr1	87040000	87050000	25	4.4628232602495	2.34810955443113e-09	Cluster	0
chr1	86610000	86620000	chr1	86910000	86920000	15	5.28406596683452	0.00820530052148701	Cluster	0
chr1	86610000	86620000	chr1	86920000	86930000	12	3.71786088007174	0.00869810954148693	Cluster	0
chr1	86610000	86620000	chr1	86930000	86940000	12	3.38331343987935	0.00429453405444794	Cluster	1
chr1	86610000	86620000	chr1	86960000	86970000	16	4.8811195089175	0.00036393218317888	Cluster	1
chr1	86610000	86620000	chr1	87030000	87040000	19	4.08366315827601	4.59431751036972e-06	Cluster	0
chr1	86610000	86620000	chr1	87040000	87050000	37	6.27923154588144	1.41972358790871e-15	Cluster	0
chr1	86610000	86620000	chr1	87050000	87060000	20	3.95674895691025	6.91162092662406e-07	Cluster	0
chr1	86610000	86620000	chr1	87060000	87070000	25	3.84603856842725	1.24209177194911e-10	Cluster	0
chr1	86610000	86620000	chr1	87070000	87080000	12	2.88642428850282	0.000290904702382454	Cluster	0
chr1	86610000	86620000	chr1	87090000	87100000	14	3.92407447099401	0.000395828486880089	Cluster	0
chr1	86610000	86620000	chr1	87180000	87190000	21	5.66947059339426	6.03046020625317e-06	Cluster	1
chr1	86620000	86630000	chr1	87040000	87050000	24	4.37755551250415	8.15095634799346e-09	Cluster	0
chr1	86620000	86630000	chr1	87080000	87090000	13	2.23054983426901	2.88205545522349e-05	Cluster	0
chr1	86620000	86630000	chr1	87180000	87190000	18	4.02193591118434	1.48936702930957e-05	Cluster	0
chr1	86630000	86640000	chr1	87040000	87050000	18	3.99706808068325	1.37396102767717e-05	Cluster	0
chr1	86640000	86650000	chr1	87040000	87050000	27	4.96856984229297	8.80398533236003e-10	Cluster	0
chr1	86650000	86660000	chr1	87040000	87050000	26	3.40851688678716	1.08749711741461e-13	Cluster	0
chr1	86660000	86670000	chr1	86850000	86860000	20	5.62467887293438	9.74218618911672e-05	Cluster	1
chr1	86660000	86670000	chr1	86860000	86870000	19	6.00735027209724	0.000146501429569003	Cluster	0
chr1	86660000	86670000	chr1	86870000	86880000	13	4.06735040365707	0.0063319429073863	Cluster	0
chr1	86660000	86670000	chr1	86910000	86920000	22	5.00810304593531	1.55168132909683e-06	Cluster	1
chr1	86660000	86670000	chr1	86920000	86930000	13	3.5204650288712	0.00192212683213175	Cluster	0
chr1	86660000	86670000	chr1	86960000	86970000	18	4.64321790170157	1.73339399054164e-05	Cluster	0
chr1	86660000	86670000	chr1	87000000	87010000	18	4.14628327173502	2.23685765848037e-05	Singleton	0
chr1	86660000	86670000	chr1	87040000	87050000	46	5.79592208658685	3.45755817959823e-24	Cluster	1
chr1	86660000	86670000	chr1	87050000	87060000	19	3.57642674024638	7.05139493502238e-07	Cluster	0
chr1	86660000	86670000	chr1	87060000	87070000	16	3.47158683427817	3.83193957956128e-05	Cluster	0
chr1	86670000	86680000	chr1	86910000	86920000	15	4.56599086768313	0.00220451282902476	Cluster	0
chr1	86670000	86680000	chr1	86960000	86970000	20	4.27374722896179	2.98530157114548e-07	Cluster	0
chr1	86670000	86680000	chr1	87030000	87040000	15	3.3669219399558	0.000103936808044936	Cluster	0
chr1	86670000	86680000	chr1	87040000	87050000	27	5.28403698625023	2.91309191858887e-10	Cluster	0
chr1	86670000	86680000	chr1	87050000	87060000	16	3.24952255254385	1.76294401548434e-05	Cluster	0
chr1	86680000	86690000	chr1	86960000	86970000	16	3.67859003422263	7.28646134556608e-05	Cluster	0
chr1	86680000	86690000	chr1	87040000	87050000	17	4.60270187769244	0.00026743772742432	Cluster	0
chr1	86690000	86700000	chr1	86860000	86870000	16	6.75391750152988	0.00942077921977467	Cluster	0
chr1	86690000	86700000	chr1	86910000	86920000	27	5.38190943426775	4.44651315698872e-09	Singleton	0
chr1	86690000	86700000	chr1	86960000	86970000	24	4.94516017731399	8.42119649294848e-09	Cluster	1
chr1	86690000	86700000	chr1	87040000	87050000	38	6.05138338829773	7.89255699949755e-17	Cluster	0
chr1	86690000	86700000	chr1	87050000	87060000	13	3.67605904086244	0.00278197555350594	Cluster	0
chr1	86700000	86710000	chr1	86860000	86870000	22	7.01320033638988	4.48622313011265e-05	Cluster	1
chr1	86700000	86710000	chr1	86960000	86970000	14	5.02695949995547	0.00401932295083183	Cluster	0
chr1	86700000	86710000	chr1	87020000	87030000	16	3.16237097733545	1.27674193240028e-05	Singleton	0
chr1	86700000	86710000	chr1	87040000	87050000	27	6.1038254889284	6.23646565801858e-09	Cluster	0
chr1	86700000	86710000	chr1	87050000	87060000	14	3.6619598926469	0.000848993234142633	Cluster	0
chr1	86710000	86720000	chr1	87040000	87050000	15	5.08474284485694	0.00588978977621354	Cluster	0
chr1	86730000	86740000	chr1	87040000	87050000	18	5.51664219064734	0.000675580642108469	Cluster	1
chr1	86740000	86750000	chr1	87040000	87050000	12	3.77942419212469	0.00974725763060438	Cluster	0
chr1	86860000	86870000	chr1	87040000	87050000	25	9.40466528289524	0.00017071224316704	Cluster	1
chr1	86860000	86870000	chr1	87050000	87060000	15	5.25375553510717	0.00781137152939975	Cluster	0
chr1	86910000	86920000	chr1	87040000	87050000	36	12.8470826256001	8.64079108454888e-06	Cluster	1
chr1	86920000	86930000	chr1	87040000	87050000	26	9.80208515076187	0.000570834758134255	Cluster	0
chr1	86960000	86970000	chr1	87040000	87050000	52	22.6575083270748	1.69170812741394e-06	Cluster	1
chr1	86970000	86980000	chr1	87040000	87050000	44	16.4165869606084	1.76654415143278e-06	Cluster	0
chr1	87090000	87100000	chr1	87180000	87190000	65	26.2372022499057	3.69241489313127e-09	Cluster	1
chr1	87100000	87110000	chr1	87180000	87190000	50	20.9342961769515	6.01786103058521e-06	Cluster	0
chr1	87240000	87250000	chr1	87290000	87300000	50	21.8408376951435	3.00895942610339e-06	Singleton	0
chr1	87420000	87430000	chr1	87660000	87670000	16	4.67682528203282	0.000962765530826908	Cluster	0
chr1	87430000	87440000	chr1	87660000	87670000	16	5.10121276345152	0.00229156280763811	Cluster	0
chr1	87440000	87450000	chr1	87590000	87600000	20	8.3282539677979	0.00962627319688641	Cluster	0
chr1	87440000	87450000	chr1	87600000	87610000	25	10.9366726024863	0.00147399558053284	Cluster	1
chr1	87440000	87450000	chr1	87650000	87660000	22	6.45737191891762	6.87585826813727e-05	Cluster	0
chr1	87440000	87450000	chr1	87660000	87670000	33	8.94416588242271	8.66602815981265e-09	Cluster	0
chr1	87440000	87450000	chr1	87670000	87680000	17	5.08946697860061	0.00079954843056728	Cluster	0
chr1	87450000	87460000	chr1	87660000	87670000	27	5.16645289188278	1.90176595149851e-09	Cluster	1
chr1	87490000	87500000	chr1	87660000	87670000	26	6.44622625547522	5.89164562716908e-07	Singleton	0
chr1	87530000	87540000	chr1	87660000	87670000	27	7.42422742834554	2.24011403532384e-06	Cluster	1
chr1	87540000	87550000	chr1	87660000	87670000	28	12.8738236624807	0.0014898003812319	Cluster	0
chr1	87550000	87560000	chr1	87660000	87670000	22	8.62691307971313	0.00301660581275145	Cluster	0
chr1	87730000	87740000	chr1	87750000	87760000	81	34.5872180771	4.37285869273908e-09	Singleton	0
chr1	87820000	87830000	chr1	87930000	87940000	34	9.78466587511523	1.79431374749546e-07	Singleton	0
chr1	88120000	88130000	chr1	88140000	88150000	20	4.54617703022729	5.24694605255711e-06	Singleton	0
chr1	88340000	88350000	chr1	88700000	88710000	17	4.4832952998821	0.000198927389868126	Cluster	0
chr1	88340000	88350000	chr1	88740000	88750000	17	3.2183153536616	3.55049353780073e-06	Cluster	0
chr1	88340000	88350000	chr1	89190000	89200000	12	2.69569470482103	0.000682873131417704	Cluster	0
chr1	88350000	88360000	chr1	88700000	88710000	34	7.55827880450181	3.34188723539518e-11	Cluster	1
chr1	88350000	88360000	chr1	88710000	88720000	23	4.34364620564621	3.58896419397007e-09	Cluster	0
chr1	88350000	88360000	chr1	88720000	88730000	14	4.15404914821245	0.000689502718844598	Cluster	0
chr1	88350000	88360000	chr1	88730000	88740000	12	3.56302888283236	0.00636921217765061	Cluster	0
chr1	88350000	88360000	chr1	88740000	88750000	22	5.24969644621636	4.60136926673188e-07	Cluster	0
chr1	88350000	88360000	chr1	89190000	89200000	15	4.06875411508309	0.000167443150665832	Cluster	1
chr1	88390000	88400000	chr1	88700000	88710000	17	4.17948630420235	8.73623433068858e-05	Cluster	1
chr1	88390000	88400000	chr1	88710000	88720000	13	2.54514912937854	0.000101164352489654	Cluster	0
chr1	88400000	88410000	chr1	89190000	89200000	17	2.93354685389743	1.07911865237659e-06	Cluster	1
chr1	88410000	88420000	chr1	88700000	88710000	17	5.90735464263547	0.0037146406148192	Cluster	0
chr1	88410000	88420000	chr1	88710000	88720000	13	3.39931913903186	0.00140989056743452	Cluster	0
chr1	88410000	88420000	chr1	89190000	89200000	15	3.07386239888592	3.95054739980754e-05	Cluster	0
chr1	88420000	88430000	chr1	88690000	88700000	16	4.64301891374154	0.000894529435717344	Cluster	0
chr1	88420000	88430000	chr1	88700000	88710000	60	9.45066268620958	2.46364636169829e-26	Cluster	0
chr1	88420000	88430000	chr1	88710000	88720000	37	5.34976558619166	1.02185005404875e-17	Cluster	0
chr1	88420000	88430000	chr1	88720000	88730000	26	5.07711359217986	6.08462750630233e-10	Cluster	0
chr1	88420000	88430000	chr1	88730000	88740000	20	4.24953334283071	2.02416855469902e-06	Cluster	0
chr1	88420000	88430000	chr1	88740000	88750000	43	6.3874020776523	5.146824479159e-20	Cluster	0
chr1	88420000	88430000	chr1	89190000	89200000	18	4.43717478159676	9.36128677864793e-06	Cluster	0
chr1	88430000	88440000	chr1	88700000	88710000	30	5.33954932562522	2.70895511756792e-12	Cluster	0
chr1	88430000	88440000	chr1	88710000	88720000	14	3.14803391936555	4.09096710281017e-05	Cluster	0
chr1	88430000	88440000	chr1	88740000	88750000	13	3.67312188287735	0.000706786707316344	Cluster	0
chr1	88440000	88450000	chr1	88560000	88570000	36	14.0760204732227	1.02685738597761e-05	Singleton	0
chr1	88440000	88450000	chr1	88700000	88710000	65	8.89505716309879	9.21293048615919e-32	Cluster	0
chr1	88440000	88450000	chr1	88710000	88720000	24	5.03196013654784	1.1572947182586e-08	Cluster	0
chr1	88440000	88450000	chr1	88720000	88730000	20	4.76710981099519	1.64382253465223e-06	Cluster	0
chr1	88440000	88450000	chr1	88730000	88740000	16	3.96505090465199	0.000169694625769467	Cluster	0
chr1	88450000	88460000	chr1	88700000	88710000	38	7.63768445703037	1.01968580062251e-13	Cluster	0
chr1	88450000	88460000	chr1	88710000	88720000	20	4.34396415921938	3.88673982585254e-07	Cluster	0
chr1	88460000	88470000	chr1	88560000	88570000	30	14.0755023952448	0.00131795432256419	Cluster	0
chr1	88460000	88470000	chr1	88690000	88700000	14	4.0464156414604	0.00211608848022288	Cluster	0
chr1	88460000	88470000	chr1	88700000	88710000	60	8.12462154005503	1.25235864325222e-29	Cluster	0
chr1	88460000	88470000	chr1	88710000	88720000	22	4.5998141009581	4.80452546144584e-08	Cluster	0
chr1	88460000	88470000	chr1	88720000	88730000	19	4.35061302025024	1.73708398474735e-06	Cluster	0
chr1	88460000	88470000	chr1	88730000	88740000	12	3.64852828318785	0.00760467156437506	Cluster	0
chr1	88460000	88470000	chr1	88740000	88750000	14	5.40064322822451	0.00751551810904597	Cluster	0
chr1	88470000	88480000	chr1	88560000	88570000	35	16.0595074448543	0.000316977035173455	Cluster	1
chr1	88470000	88480000	chr1	88690000	88700000	22	4.2967657013523	1.28882309438649e-07	Cluster	0
chr1	88470000	88480000	chr1	88700000	88710000	71	8.77367707434246	2.48490209656302e-37	Cluster	0
chr1	88470000	88480000	chr1	88710000	88720000	18	4.94417318133705	3.93190157016082e-05	Cluster	0
chr1	88470000	88480000	chr1	88720000	88730000	20	4.66611817493719	1.19373252999574e-06	Cluster	0
chr1	88470000	88480000	chr1	88730000	88740000	14	3.84620504957052	0.00133283397985127	Cluster	0
chr1	88470000	88480000	chr1	88740000	88750000	19	5.79053365000261	9.16263327917996e-05	Cluster	0
chr1	88480000	88490000	chr1	88700000	88710000	31	7.88119449424029	5.5725642969959e-08	Cluster	0
chr1	88480000	88490000	chr1	88710000	88720000	19	4.38957448128862	1.23646724152962e-05	Cluster	0
chr1	88480000	88490000	chr1	88740000	88750000	15	5.18956465306359	0.00703820627627288	Cluster	0
chr1	88490000	88500000	chr1	88700000	88710000	22	7.59384529481376	0.000621333922280315	Cluster	0
chr1	88500000	88510000	chr1	88700000	88710000	36	9.35196988211206	5.65839140876453e-09	Cluster	0
chr1	88500000	88510000	chr1	88710000	88720000	20	5.15275892559969	3.06618015438926e-05	Cluster	0
chr1	88510000	88520000	chr1	88700000	88710000	21	9.04750611817528	0.00323319230196232	Cluster	0
chr1	88510000	88520000	chr1	88710000	88720000	15	5.05390848878895	0.00152599533147475	Cluster	0
chr1	88520000	88530000	chr1	88700000	88710000	38	6.66537326383559	3.02870714927935e-14	Cluster	0
chr1	88520000	88530000	chr1	88710000	88720000	13	3.72825591550389	0.0031195998657381	Cluster	0
chr1	88530000	88540000	chr1	88700000	88710000	44	9.65183873446882	3.16878061222057e-13	Cluster	0
chr1	88540000	88550000	chr1	88700000	88710000	23	7.29064417370038	0.000133801223567577	Cluster	0
chr1	88550000	88560000	chr1	88700000	88710000	66	10.9568057630375	3.50599438611346e-26	Cluster	0
chr1	88550000	88560000	chr1	88710000	88720000	25	5.93559143741617	4.85109741125119e-07	Cluster	0
chr1	88560000	88570000	chr1	88660000	88670000	31	13.6860238126775	0.00164146959214117	Cluster	0
chr1	88560000	88570000	chr1	88670000	88680000	38	11.1737899523468	4.45305124475031e-08	Cluster	0
chr1	88560000	88570000	chr1	88680000	88690000	24	10.0863829875776	0.00413421923928951	Cluster	0
chr1	88560000	88570000	chr1	88690000	88700000	32	8.68327356546546	1.33298974673924e-07	Cluster	0
chr1	88560000	88570000	chr1	88700000	88710000	151	17.5385262658484	1.69464260212082e-82	Cluster	1
chr1	88560000	88570000	chr1	88710000	88720000	47	9.58097091814466	1.59404105280701e-16	Cluster	0
chr1	88560000	88570000	chr1	88720000	88730000	25	8.8280915459775	6.49981559130553e-05	Cluster	0
chr1	88560000	88570000	chr1	88730000	88740000	18	7.05542524044807	0.00885509081470628	Cluster	0
chr1	88560000	88570000	chr1	88740000	88750000	23	10.6240576483422	0.00465333183079145	Cluster	0
chr1	88570000	88580000	chr1	88700000	88710000	38	10.0876903460688	3.25049899294767e-09	Cluster	0
chr1	88580000	88590000	chr1	88700000	88710000	26	10.3023536034351	0.00114777419100702	Cluster	0
chr1	88590000	88600000	chr1	88700000	88710000	35	12.2541068485295	8.20889123095434e-06	Cluster	0
chr1	88600000	88610000	chr1	88700000	88710000	56	15.2433246022597	4.76473192686776e-13	Cluster	0
chr1	88610000	88620000	chr1	88700000	88710000	49	18.2452892238315	3.30968559574642e-07	Cluster	0
chr1	88700000	88710000	chr1	89190000	89200000	21	8.64351676981904	0.00188308840961777	Cluster	0
chr1	88710000	88720000	chr1	89190000	89200000	17	5.17139040145383	0.000222682864697112	Cluster	0
chr1	88720000	88730000	chr1	89190000	89200000	27	5.17084404464603	1.82197827405372e-10	Cluster	0
chr1	88730000	88740000	chr1	89190000	89200000	34	4.68633419297174	1.20117713734393e-15	Cluster	0
chr1	88740000	88750000	chr1	89070000	89080000	14	4.7341996756903	0.00816400535181548	Cluster	0
chr1	88740000	88750000	chr1	89130000	89140000	18	3.75726053914664	6.05052082203895e-06	Cluster	1
chr1	88740000	88750000	chr1	89170000	89180000	18	4.10891633533331	3.25127652695581e-06	Cluster	0
chr1	88740000	88750000	chr1	89180000	89190000	15	3.2308293433916	6.67654106881627e-05	Cluster	0
chr1	88740000	88750000	chr1	89190000	89200000	73	7.22865585359367	1.26710563195005e-44	Cluster	0
chr1	88740000	88750000	chr1	89200000	89210000	13	2.22302153355139	2.78577663563395e-05	Cluster	0
chr1	88750000	88760000	chr1	89070000	89080000	16	3.64998380620782	6.65340615356982e-05	Cluster	1
chr1	88750000	88760000	chr1	89120000	89130000	12	2.8151025467868	0.00098081093820102	Cluster	0
chr1	88750000	88760000	chr1	89190000	89200000	68	5.40375226121427	1.83033784847163e-47	Cluster	1
chr1	88760000	88770000	chr1	89170000	89180000	19	3.44592059920104	5.06748714788921e-08	Cluster	0
chr1	88760000	88770000	chr1	89180000	89190000	14	2.73381151142894	4.79429008283888e-05	Cluster	0
chr1	88760000	88770000	chr1	89190000	89200000	34	5.94758040553315	5.11345878296194e-14	Cluster	0
chr1	88770000	88780000	chr1	89190000	89200000	26	5.80359790044326	9.38716335013299e-09	Cluster	0
chr1	88780000	88790000	chr1	89190000	89200000	29	5.69202899100575	7.37275892037105e-10	Cluster	0
chr1	88790000	88800000	chr1	89190000	89200000	30	5.619260598316	1.1439791064811e-10	Cluster	0
chr1	88800000	88810000	chr1	89190000	89200000	19	6.08044633827298	0.00017071224316704	Cluster	0
chr1	88810000	88820000	chr1	89190000	89200000	19	4.94548164618261	1.08400172479897e-05	Cluster	0
chr1	88820000	88830000	chr1	89190000	89200000	15	5.38386041806468	0.00955962758159319	Cluster	0
chr1	88830000	88840000	chr1	89190000	89200000	14	2.92774137346288	9.63246963063955e-05	Cluster	0
chr1	88840000	88850000	chr1	89190000	89200000	17	6.38363643983636	0.00784044504326751	Cluster	0
chr1	88880000	88890000	chr1	89190000	89200000	16	5.5345491591805	0.00501127024710603	Cluster	0
chr1	88890000	88900000	chr1	89190000	89200000	16	5.61331018887015	0.00571209588102312	Cluster	0
chr1	88900000	88910000	chr1	89190000	89200000	25	8.16633627602369	1.83927320839607e-05	Cluster	1
chr1	88920000	88930000	chr1	89190000	89200000	25	9.69981502733484	0.00113615950042778	Cluster	0
chr1	88930000	88940000	chr1	89190000	89200000	26	6.76113925917733	1.39858574304447e-06	Cluster	0
chr1	88940000	88950000	chr1	89190000	89200000	22	8.8150622590457	0.00385925720182689	Cluster	0
chr1	88950000	88960000	chr1	89190000	89200000	22	6.8931997364528	0.00017320120315451	Cluster	0
chr1	88960000	88970000	chr1	89190000	89200000	35	10.8921070205916	8.30873498664443e-08	Cluster	1
chr1	88980000	88990000	chr1	89190000	89200000	27	10.1793770906915	0.000423699391464047	Cluster	0
chr1	88990000	89000000	chr1	89190000	89200000	31	11.8916726421375	0.000170194178309408	Cluster	0
chr1	89000000	89010000	chr1	89190000	89200000	37	12.5091775217252	1.9063842163858e-06	Cluster	1
chr1	89010000	89020000	chr1	89190000	89200000	32	10.813239589916	1.20749873347637e-05	Cluster	0
chr1	89060000	89070000	chr1	89190000	89200000	46	15.6375138372157	7.18178892378842e-08	Cluster	1
chr1	89070000	89080000	chr1	89190000	89200000	51	19.7413316521018	5.34287880634988e-07	Cluster	0
chr1	89230000	89240000	chr1	89520000	89530000	16	5.50608660960319	0.00478231993335942	Cluster	0
chr1	89240000	89250000	chr1	89520000	89530000	19	4.95475781366773	6.03805267739696e-05	Cluster	1
chr1	89320000	89330000	chr1	89520000	89530000	32	8.85529127578056	2.40659235777745e-08	Cluster	0
chr1	89320000	89330000	chr1	89630000	89640000	14	4.15470976226299	0.000689571044072028	Cluster	1
chr1	89320000	89330000	chr1	89640000	89650000	14	5.33078818138057	0.00672779508540961	Cluster	0
chr1	89330000	89340000	chr1	89520000	89530000	32	7.78023434115661	1.16070848021457e-08	Cluster	0
chr1	89330000	89340000	chr1	89580000	89590000	14	4.66118661740745	0.00718737914586547	Cluster	0
chr1	89330000	89340000	chr1	89600000	89610000	16	3.38244883476525	2.84547487665983e-05	Cluster	1
chr1	89340000	89350000	chr1	89510000	89520000	25	6.01905489092309	6.2704118784121e-07	Cluster	0
chr1	89340000	89350000	chr1	89520000	89530000	49	11.5237350149924	7.46661246052226e-15	Cluster	1
chr1	89340000	89350000	chr1	89530000	89540000	18	6.19496458893301	0.00239761668500135	Cluster	0
chr1	89340000	89350000	chr1	89590000	89600000	18	5.43925709320207	0.000581313646238718	Cluster	0
chr1	89340000	89350000	chr1	89630000	89640000	20	5.16004104482176	5.40179344010441e-06	Singleton	0
chr1	89350000	89360000	chr1	89520000	89530000	26	9.18940179704025	0.000220200709073332	Cluster	0
chr1	89350000	89360000	chr1	89610000	89620000	18	4.08625004912608	1.82909043509474e-05	Singleton	0
chr1	89360000	89370000	chr1	89510000	89520000	15	4.33653898451806	0.00134537230043336	Cluster	0
chr1	89360000	89370000	chr1	89520000	89530000	23	8.1516770880883	0.000141534769583666	Cluster	0
chr1	89390000	89400000	chr1	89520000	89530000	23	8.66551803555823	0.00137044967069363	Cluster	0
chr1	89400000	89410000	chr1	89520000	89530000	35	12.5834804969211	1.42935286845605e-05	Cluster	1
chr1	89630000	89640000	chr1	89940000	89950000	17	4.27300893731721	2.22195821918476e-05	Cluster	0
chr1	89640000	89650000	chr1	89750000	89760000	37	15.1650196757294	2.08968640068736e-05	Singleton	0
chr1	89640000	89650000	chr1	89930000	89940000	31	8.29755855273952	1.96620766842097e-08	Cluster	0
chr1	89640000	89650000	chr1	89940000	89950000	28	5.83876889286271	5.30774966137388e-10	Cluster	1
chr1	89650000	89660000	chr1	89930000	89940000	22	4.66744868597598	4.97556762127709e-07	Cluster	0
chr1	89670000	89680000	chr1	89900000	89910000	21	5.61681868542025	3.04583971714396e-05	Singleton	0
chr1	89670000	89680000	chr1	89930000	89940000	23	9.34233471933154	0.000919100263454879	Cluster	0
chr1	89670000	89680000	chr1	89940000	89950000	29	6.54148146961986	1.49818540797815e-09	Cluster	1
chr1	89740000	89750000	chr1	89940000	89950000	15	5.36912008027881	0.00936869278528249	Cluster	0
chr1	89750000	89760000	chr1	89930000	89940000	21	9.93068964141979	0.00926066363188286	Cluster	0
chr1	89760000	89770000	chr1	89930000	89940000	19	7.29380643571243	0.00550503512870776	Cluster	0
chr1	89760000	89770000	chr1	89940000	89950000	15	5.24874893347999	0.0077589220654914	Cluster	0
chr1	89770000	89780000	chr1	89930000	89940000	25	9.93847730970054	0.000386928147095281	Cluster	0
chr1	89770000	89780000	chr1	89940000	89950000	27	6.8126209159733	5.63716807700427e-08	Cluster	1
chr1	89810000	89820000	chr1	89940000	89950000	20	7.57939171336257	0.00357287216495705	Cluster	1
chr1	89820000	89830000	chr1	89940000	89950000	15	5.94401236187413	0.00702674807824187	Cluster	0
chr1	89850000	89860000	chr1	89930000	89940000	50	23.9653725919366	3.50199311126751e-05	Cluster	0
chr1	89850000	89860000	chr1	89940000	89950000	42	15.6328665055394	4.43320985963701e-07	Cluster	1
chr1	90010000	90020000	chr1	90590000	90600000	21	3.34375102845735	9.70119395401791e-10	Cluster	0
chr1	90020000	90030000	chr1	90590000	90600000	17	2.99184206210235	1.87178842226345e-07	Cluster	0
chr1	90030000	90040000	chr1	90590000	90600000	12	2.25078139008455	0.000144514527869112	Cluster	0
chr1	90040000	90050000	chr1	90590000	90600000	17	2.53415170714766	1.53309813792431e-07	Cluster	0
chr1	90050000	90060000	chr1	90200000	90210000	27	9.40560444042949	0.000122714691986703	Cluster	0
chr1	90050000	90060000	chr1	90590000	90600000	20	2.68541996025731	1.57079962025802e-09	Cluster	0
chr1	90060000	90070000	chr1	90200000	90210000	33	13.7422270180441	8.74327839534514e-05	Cluster	1
chr1	90060000	90070000	chr1	90270000	90280000	18	6.33400047506786	0.000783860934896123	Cluster	1
chr1	90060000	90070000	chr1	90290000	90300000	18	4.47979072903167	1.06007546274306e-05	Singleton	0
chr1	90060000	90070000	chr1	90570000	90580000	22	2.52489698695974	7.71462581955283e-13	Cluster	0
chr1	90060000	90070000	chr1	90580000	90590000	12	2.41538610121932	5.67939759365512e-05	Cluster	0
chr1	90060000	90070000	chr1	90590000	90600000	32	3.38094568323448	2.97246035095857e-19	Cluster	1
chr1	90070000	90080000	chr1	90200000	90210000	24	10.0307546733356	0.00385580658945391	Cluster	0
chr1	90070000	90080000	chr1	90270000	90280000	14	4.66175540353873	0.00718848076676855	Cluster	0
chr1	90120000	90130000	chr1	90590000	90600000	14	2.93126209256771	9.70790582246795e-05	Singleton	0
chr1	90150000	90160000	chr1	90590000	90600000	14	2.93888182113164	1.94281902928552e-05	Singleton	0
chr1	90190000	90200000	chr1	90590000	90600000	12	3.2591862873454	0.000838647900164144	Cluster	0
chr1	90200000	90210000	chr1	90480000	90490000	15	4.87031717833317	0.00399436175869979	Cluster	0
chr1	90200000	90210000	chr1	90490000	90500000	16	4.64568624192755	0.000899170210567469	Cluster	1
chr1	90200000	90210000	chr1	90550000	90560000	14	3.79707641504163	0.00118534168001214	Cluster	0
chr1	90200000	90210000	chr1	90560000	90570000	20	3.51857153237705	1.16848338686999e-07	Cluster	1
chr1	90200000	90210000	chr1	90580000	90590000	17	3.68087654717631	3.17200727500189e-06	Cluster	0
chr1	90200000	90210000	chr1	90590000	90600000	26	5.452747755239	2.65945815040574e-09	Cluster	1
chr1	90200000	90210000	chr1	90600000	90610000	14	3.37232983013675	0.000394221748394091	Cluster	0
chr1	90210000	90220000	chr1	90590000	90600000	12	3.61752863179446	0.00714232497572008	Cluster	0
chr1	90240000	90250000	chr1	90590000	90600000	17	3.24785884432824	5.8636451263332e-07	Singleton	0
chr1	90270000	90280000	chr1	90590000	90600000	15	4.51046349752052	0.000491782845687721	Cluster	0
chr1	90280000	90290000	chr1	90590000	90600000	17	3.26326682664357	4.22694412758048e-06	Cluster	1
chr1	90290000	90300000	chr1	90590000	90600000	13	3.72718754664632	0.000806837466371917	Cluster	0
chr1	90300000	90310000	chr1	90590000	90600000	17	4.12818976123716	7.55945704373186e-05	Cluster	0
chr1	90360000	90370000	chr1	90590000	90600000	14	4.74615640949993	0.0023892617901987	Cluster	0
chr1	90370000	90380000	chr1	90580000	90590000	15	3.43619391305196	2.55781142996646e-05	Cluster	1
chr1	90370000	90380000	chr1	90590000	90600000	17	4.96343403203917	0.000138658208209455	Cluster	0
chr1	90380000	90390000	chr1	90590000	90600000	14	4.6266783666823	0.00675185553698498	Cluster	0
chr1	90610000	90620000	chr1	90870000	90880000	15	3.18607543189915	5.76645826949722e-05	Singleton	0
chr1	90630000	90640000	chr1	90830000	90840000	19	4.17070491897535	6.08723798660651e-06	Cluster	0
chr1	90630000	90640000	chr1	90840000	90850000	29	4.66748865957059	5.81231549430886e-13	Cluster	1
chr1	90630000	90640000	chr1	90850000	90860000	16	3.89233600385851	2.73437642484942e-05	Cluster	0
chr1	90630000	90640000	chr1	90900000	90910000	14	3.50334644764508	0.000126667805077314	Cluster	0
chr1	90630000	90640000	chr1	90910000	90920000	17	3.37616829843742	1.00327431381882e-06	Cluster	1
chr1	90630000	90640000	chr1	90920000	90930000	14	4.04337597243652	0.000527459145045314	Cluster	0
chr1	90630000	90640000	chr1	90950000	90960000	18	3.84953707023821	1.31545417790269e-06	Cluster	0
chr1	90640000	90650000	chr1	90840000	90850000	29	5.38932258439495	2.14335629095965e-10	Cluster	0
chr1	90640000	90650000	chr1	90850000	90860000	16	4.47322783179217	0.000611204332650926	Cluster	0
chr1	90640000	90650000	chr1	90870000	90880000	24	3.9874075210511	1.44222909169227e-09	Singleton	0
chr1	90640000	90650000	chr1	90910000	90920000	15	3.89220244699671	0.00047122566559562	Cluster	0
chr1	90640000	90650000	chr1	90950000	90960000	26	4.47187335432949	5.03437229249809e-10	Cluster	0
chr1	90650000	90660000	chr1	90820000	90830000	16	5.51806879089665	0.00487381335821688	Cluster	0
chr1	90650000	90660000	chr1	90830000	90840000	26	5.35126586928099	1.74735277404615e-08	Cluster	0
chr1	90650000	90660000	chr1	90840000	90850000	30	6.03154977283447	5.11629441795186e-11	Cluster	0
chr1	90650000	90660000	chr1	90850000	90860000	16	4.96893741095831	0.000437568411862912	Cluster	0
chr1	90650000	90660000	chr1	90900000	90910000	12	4.37190162111792	0.00910469126112045	Cluster	0
chr1	90650000	90660000	chr1	90910000	90920000	13	4.19167641271144	0.00228490902287725	Cluster	0
chr1	90650000	90660000	chr1	90920000	90930000	17	5.0624857662056	0.000173044332021619	Cluster	0
chr1	90650000	90660000	chr1	90950000	90960000	28	4.77796176534356	5.8564522839274e-12	Cluster	1
chr1	90920000	90930000	chr1	90950000	90960000	86	42.9175942152	1.23242494322716e-07	Singleton	0
chr1	90960000	90970000	chr1	91170000	91180000	16	4.04540637669641	0.00021061610246084	Cluster	0
chr1	90960000	90970000	chr1	91210000	91220000	14	4.64675291813569	0.00701768492718527	Cluster	0
chr1	90970000	90980000	chr1	91020000	91030000	59	25.3048454166591	1.70526654716637e-07	Singleton	0
chr1	90970000	90980000	chr1	91100000	91110000	27	10.9807761862092	0.000307578232309512	Cluster	0
chr1	90970000	90980000	chr1	91170000	91180000	21	6.00218622947146	1.42596716717509e-05	Cluster	0
chr1	90970000	90980000	chr1	91180000	91190000	17	6.17007429598845	0.00569847934689059	Cluster	0
chr1	90970000	90980000	chr1	91190000	91200000	17	4.9178617842493	0.000556438767357439	Cluster	0
chr1	90970000	90980000	chr1	91200000	91210000	25	4.73529378806842	7.48502567532117e-09	Cluster	1
chr1	90970000	90980000	chr1	91210000	91220000	26	6.89488453667798	2.69002180530613e-07	Cluster	0
chr1	90970000	90980000	chr1	91250000	91260000	18	5.29751756691994	9.42392122068493e-05	Singleton	0
chr1	90980000	90990000	chr1	91100000	91110000	24	6.0769471069504	2.62758400453767e-06	Cluster	1
chr1	91000000	91010000	chr1	91090000	91100000	30	10.8941642885734	8.96534424931966e-05	Singleton	0
chr1	91180000	91190000	chr1	91210000	91220000	69	32.9095776034002	4.13951949252912e-06	Singleton	0
chr1	91420000	91430000	chr1	91480000	91490000	41	18.0962451100163	3.64158817495949e-05	Cluster	0
chr1	91430000	91440000	chr1	91480000	91490000	49	18.3101183739069	3.63063186546494e-07	Cluster	1
chr1	91560000	91570000	chr1	91750000	91760000	17	6.74915093450563	0.00396059367010928	Cluster	0
chr1	91570000	91580000	chr1	91750000	91760000	23	5.48753616324564	2.40235193265147e-07	Cluster	1
chr1	91570000	91580000	chr1	91810000	91820000	17	4.61586883679422	5.7966037811396e-05	Singleton	0
chr1	91600000	91610000	chr1	91740000	91750000	20	8.13639234329648	0.00766108370109631	Cluster	0
chr1	91600000	91610000	chr1	91750000	91760000	22	9.65833451536966	0.00316746641416069	Cluster	1
chr1	91600000	91610000	chr1	91870000	91880000	19	6.38069697764622	0.000311992254081931	Cluster	1
chr1	91610000	91620000	chr1	91870000	91880000	13	3.99136981415375	0.00545711605578597	Cluster	0
chr1	91630000	91640000	chr1	91870000	91880000	19	3.71523267742425	1.23973620675105e-06	Singleton	0
chr1	91910000	91920000	chr1	92360000	92370000	20	4.20557298156101	2.32985176515884e-07	Cluster	1
chr1	91910000	91920000	chr1	92400000	92410000	15	2.59803478509423	9.04766689518414e-07	Singleton	0
chr1	91910000	91920000	chr1	92430000	92440000	18	2.68122906559621	5.76770815390308e-08	Singleton	0
chr1	91920000	91930000	chr1	92360000	92370000	12	2.75436330391733	0.000821030961546443	Cluster	0
chr1	91960000	91970000	chr1	92350000	92360000	12	2.76328740295334	0.000841407962231887	Cluster	0
chr1	91960000	91970000	chr1	92360000	92370000	19	4.17653382638733	9.63268527928438e-07	Cluster	1
chr1	91960000	91970000	chr1	92450000	92460000	15	2.77459449096337	2.01849420788465e-06	Singleton	0
chr1	91970000	91980000	chr1	92360000	92370000	13	3.16017646252993	0.000745590509854605	Cluster	0
chr1	92460000	92470000	chr1	92610000	92620000	20	6.92147424784184	0.001274799479818	Cluster	0
chr1	92470000	92480000	chr1	92610000	92620000	30	9.44335483321434	6.77009210007865e-06	Cluster	1
chr1	92490000	92500000	chr1	92610000	92620000	27	11.5698604941643	0.0026262679231232	Cluster	0
chr1	92500000	92510000	chr1	92610000	92620000	23	9.33390900115755	0.00345417244561931	Cluster	0
chr1	92510000	92520000	chr1	92610000	92620000	23	9.8008452662648	0.00619619777913426	Cluster	0
chr1	92520000	92530000	chr1	92600000	92610000	20	8.12065087477169	0.00750293514362232	Cluster	0
chr1	92520000	92530000	chr1	92610000	92620000	39	11.7884598355292	6.33807663781314e-09	Cluster	1
chr1	92640000	92650000	chr1	92830000	92840000	30	8.21976742810562	5.62217461135725e-08	Cluster	1
chr1	92640000	92650000	chr1	92840000	92850000	20	8.06129631897879	0.0019458922688238	Cluster	0
chr1	92640000	92650000	chr1	92890000	92900000	20	8.05042466179071	0.00191349031448655	Cluster	0
chr1	92650000	92660000	chr1	92830000	92840000	20	5.40875315014049	5.79939270715172e-05	Cluster	0
chr1	92650000	92660000	chr1	92890000	92900000	16	5.32291593677252	0.00345257959130371	Cluster	0
chr1	92660000	92670000	chr1	92820000	92830000	14	4.82131839167256	0.00942409318734968	Cluster	0
chr1	92660000	92670000	chr1	92890000	92900000	16	5.19808644082552	0.0007100166713217	Cluster	1
chr1	92670000	92680000	chr1	92890000	92900000	16	5.02320693619262	0.00197688408906513	Cluster	0
chr1	92680000	92690000	chr1	92830000	92840000	18	6.14714742396883	0.00220557784775875	Cluster	0
chr1	92690000	92700000	chr1	92830000	92840000	18	7.61070272399588	0.00567975367912937	Cluster	0
chr1	92690000	92700000	chr1	92890000	92900000	20	6.92101384309116	0.000309708782948047	Cluster	0
chr1	92700000	92710000	chr1	92830000	92840000	47	8.64702580321953	7.18122260064141e-17	Cluster	1
chr1	92700000	92710000	chr1	92840000	92850000	31	8.29842980252941	1.68969436134839e-07	Cluster	0
chr1	92700000	92710000	chr1	92890000	92900000	29	7.85407016213307	6.10061566010016e-07	Cluster	1
chr1	92710000	92720000	chr1	92830000	92840000	22	7.82815104130947	0.000909356553817799	Cluster	0
chr1	92710000	92720000	chr1	92890000	92900000	19	6.95667265204058	0.00333334567202741	Cluster	0
chr1	93120000	93130000	chr1	93300000	93310000	28	7.00536140328849	2.18354929973128e-07	Singleton	0
chr1	93120000	93130000	chr1	93330000	93340000	15	4.85639213097299	0.00389216722514284	Cluster	0
chr1	93120000	93130000	chr1	93340000	93350000	18	5.29293002793564	0.000427359048017803	Cluster	1
chr1	93170000	93180000	chr1	93270000	93280000	24	10.6211333040637	0.00766156782805849	Cluster	0
chr1	93170000	93180000	chr1	93280000	93290000	26	10.6136365181558	0.00173532238722453	Cluster	0
chr1	93170000	93180000	chr1	93290000	93300000	23	9.1999943659668	0.00292542355900889	Cluster	0
chr1	93170000	93180000	chr1	93300000	93310000	29	10.223356187167	7.54168827592482e-05	Cluster	1
chr1	93830000	93840000	chr1	94070000	94080000	27	4.90538250304092	6.76301848392016e-10	Singleton	0
chr1	96840000	96850000	chr1	97010000	97020000	43	5.73785084894744	2.43344924273455e-20	Cluster	1
chr1	96850000	96860000	chr1	97010000	97020000	17	4.19623960389591	9.17701885616774e-05	Cluster	0
chr1	105090000	105100000	chr1	105350000	105360000	16	3.10654746501918	1.03082425371923e-05	Cluster	1
chr1	105090000	105100000	chr1	105360000	105370000	17	4.682194785409	6.94205892265377e-05	Cluster	0
chr1	106040000	106050000	chr1	106390000	106400000	16	2.78630788426117	2.7768358869648e-06	Cluster	0
chr1	106050000	106060000	chr1	106380000	106390000	13	2.58465106681878	0.000116351462123798	Cluster	0
chr1	106050000	106060000	chr1	106390000	106400000	15	3.06519923392155	3.84357801262438e-05	Cluster	0
chr1	106060000	106070000	chr1	106380000	106390000	14	3.22249294941102	0.000251596602896726	Cluster	0
chr1	106060000	106070000	chr1	106390000	106400000	21	3.89596033517152	1.19814135460077e-07	Cluster	0
chr1	106070000	106080000	chr1	106360000	106370000	19	3.07486256980545	7.67907384968648e-08	Cluster	0
chr1	106070000	106080000	chr1	106370000	106380000	14	3.51438667761043	0.00058021517915616	Cluster	0
chr1	106070000	106080000	chr1	106380000	106390000	31	4.1220311948307	5.71656885201335e-16	Cluster	0
chr1	106070000	106080000	chr1	106390000	106400000	42	5.0213544427466	5.50668413872901e-23	Cluster	1
chr1	106070000	106080000	chr1	106400000	106410000	18	3.66814559388872	4.42450316223906e-06	Cluster	0
chr1	106090000	106100000	chr1	106390000	106400000	12	3.69347680769317	0.00829527244554635	Cluster	0
chr1	106100000	106110000	chr1	106390000	106400000	14	3.12619004703354	0.000186722401294208	Cluster	1
chr1	106150000	106160000	chr1	106340000	106350000	17	6.67123401784132	0.00350666638146501	Cluster	0
chr1	106150000	106160000	chr1	106370000	106380000	13	4.18494481836233	0.00790694132987723	Cluster	0
chr1	106150000	106160000	chr1	106380000	106390000	15	4.95954379665323	0.00126808949264997	Cluster	0
chr1	106150000	106160000	chr1	106390000	106400000	19	6.01615475158776	0.00014899481701185	Cluster	0
chr1	106150000	106160000	chr1	106400000	106410000	13	4.25887805654491	0.00903180833487829	Cluster	0
chr1	106160000	106170000	chr1	106340000	106350000	17	5.65019228525695	0.00238556634165092	Cluster	0
chr1	106160000	106170000	chr1	106380000	106390000	15	4.25933446072485	0.00113878580528326	Cluster	0
chr1	106160000	106170000	chr1	106390000	106400000	18	5.16661002747539	0.000325975932580352	Cluster	0
chr1	106170000	106180000	chr1	106330000	106340000	21	5.41511614228335	1.80188955043166e-05	Cluster	0
chr1	106170000	106180000	chr1	106340000	106350000	33	7.83613680254089	3.46905826829392e-10	Cluster	1
chr1	106170000	106180000	chr1	106350000	106360000	18	4.85723693241693	0.000156165796853637	Cluster	0
chr1	106170000	106180000	chr1	106370000	106380000	16	4.82218795815453	0.00131171352368848	Cluster	0
chr1	106170000	106180000	chr1	106380000	106390000	21	5.70173866820744	6.56882080856814e-06	Cluster	1
chr1	106170000	106180000	chr1	106390000	106400000	22	6.90791811292731	3.60340988574414e-05	Cluster	0
chr1	106170000	106180000	chr1	106400000	106410000	14	4.85995628275057	0.00999525991890783	Cluster	0
chr1	106500000	106510000	chr1	106710000	106720000	16	5.18627899280165	0.00270759521691115	Cluster	0
chr1	106510000	106520000	chr1	106700000	106710000	19	4.86488517550744	4.79854860247126e-05	Cluster	0
chr1	106510000	106520000	chr1	106710000	106720000	32	7.40653731145177	3.56082057661951e-10	Cluster	0
chr1	106510000	106520000	chr1	106730000	106740000	13	4.25531225756494	0.00260981275890126	Cluster	1
chr1	106510000	106520000	chr1	106740000	106750000	13	4.29146550362939	0.00955185457044653	Cluster	0
chr1	106520000	106530000	chr1	106710000	106720000	25	6.82553072646961	5.34485846589728e-06	Cluster	0
chr1	106530000	106540000	chr1	106710000	106720000	14	4.46589048032927	0.00502246050091719	Cluster	0
chr1	106540000	106550000	chr1	106700000	106710000	21	6.4345726468522	0.000193770360503038	Cluster	0
chr1	106540000	106550000	chr1	106710000	106720000	42	9.90462301743171	8.07145093252958e-13	Cluster	1
chr1	106540000	106550000	chr1	106720000	106730000	21	5.88825325653618	5.79939270715172e-05	Cluster	0
chr1	107010000	107020000	chr1	107480000	107490000	15	2.09130524492052	5.70615343358641e-08	Singleton	0
chr1	111660000	111670000	chr1	112380000	112390000	16	2.23207601450044	1.70788273659747e-07	Singleton	0
chr1	111660000	111670000	chr1	112450000	112460000	12	1.95055729015386	4.01022322168435e-05	Singleton	0
chr1	111840000	111850000	chr1	112370000	112380000	13	2.10617182677849	1.61029245796378e-05	Cluster	0
chr1	111850000	111860000	chr1	112380000	112390000	15	2.08787813784791	4.55696335040406e-07	Cluster	0
chr1	111860000	111870000	chr1	112370000	112380000	44	3.37253629208596	5.66351649786005e-30	Cluster	1
chr1	111860000	111870000	chr1	112380000	112390000	31	3.57124785822693	1.18429028452768e-17	Cluster	0
chr1	118330000	118340000	chr1	118460000	118470000	33	9.80900392718758	5.88249811715144e-07	Cluster	1
chr1	118330000	118340000	chr1	118490000	118500000	24	6.34850899872926	5.31394819197646e-06	Cluster	1
chr1	118340000	118350000	chr1	118460000	118470000	24	9.3587046564034	0.00161117284764897	Cluster	0
chr1	118340000	118350000	chr1	118490000	118500000	19	5.98272226194227	0.000615642829461762	Cluster	0
chr1	118360000	118370000	chr1	118460000	118470000	31	12.2867392489705	0.000296209423572017	Cluster	0
chr1	118360000	118370000	chr1	118470000	118480000	24	8.46614360872044	0.000422429875188571	Cluster	0
chr1	118370000	118380000	chr1	118460000	118470000	29	10.9694969165954	0.000244034894567907	Cluster	0
chr1	118380000	118390000	chr1	118460000	118470000	36	14.1565912749592	6.22306035686847e-05	Cluster	1
chr1	118410000	118420000	chr1	118460000	118470000	47	18.3948864236555	2.36612237066497e-06	Singleton	0
chr1	118520000	118530000	chr1	118750000	118760000	19	5.32244634298039	3.03048314348562e-05	Singleton	0
chr1	118550000	118560000	chr1	118750000	118760000	16	4.60678135916415	0.000826894686270187	Cluster	0
chr1	118560000	118570000	chr1	118720000	118730000	19	7.1127509244199	0.00422288595021077	Cluster	0
chr1	118560000	118570000	chr1	118730000	118740000	24	4.89237788433791	6.18495303831079e-08	Cluster	1
chr1	118560000	118570000	chr1	118750000	118760000	44	7.9827078773112	2.63455282022892e-17	Cluster	1
chr1	118560000	118570000	chr1	118760000	118770000	27	7.53308004863878	2.89999296642708e-06	Cluster	0
chr1	118560000	118570000	chr1	118770000	118780000	28	8.40203997393809	1.03512173720641e-06	Cluster	0
chr1	118570000	118580000	chr1	118750000	118760000	17	4.27412723837074	0.000112501723370377	Cluster	0
chr1	118590000	118600000	chr1	118750000	118760000	19	5.4845526578415	0.000218147507764108	Cluster	0
chr1	118600000	118610000	chr1	118750000	118760000	19	5.2087211588807	0.000112956153510549	Cluster	1
chr1	118620000	118630000	chr1	118750000	118760000	26	9.50376896398716	7.82115372506716e-05	Singleton	0
chr1	118620000	118630000	chr1	118770000	118780000	26	9.62637916432759	9.62491338786815e-05	Singleton	0
chr1	118750000	118760000	chr1	119080000	119090000	15	5.41778553392102	0.00297969462939338	Cluster	0
chr1	118760000	118770000	chr1	119070000	119080000	28	4.5204174525479	2.09494571646599e-11	Cluster	0
chr1	118760000	118770000	chr1	119080000	119090000	46	5.77094270259457	7.42513224958546e-23	Cluster	1
chr1	118770000	118780000	chr1	119050000	119060000	22	8.06354241682462	0.000321017454151814	Cluster	0
chr1	118770000	118780000	chr1	119060000	119070000	18	5.0669701068877	0.000256965353178612	Cluster	0
chr1	118770000	118780000	chr1	119070000	119080000	30	5.21855584117308	1.54021737355447e-12	Cluster	0
chr1	118770000	118780000	chr1	119080000	119090000	42	6.6510005949335	1.31362575030046e-18	Cluster	0
chr1	118770000	118780000	chr1	119090000	119100000	15	4.86063215597194	0.00103808717899592	Cluster	0
chr1	118770000	118780000	chr1	119100000	119110000	20	3.81861068602437	4.06546059700302e-07	Cluster	0
chr1	118780000	118790000	chr1	119050000	119060000	15	5.18327647871551	0.00697339680537147	Cluster	0
chr1	118780000	118790000	chr1	119080000	119090000	14	4.3111871872073	0.00369640268837928	Cluster	0
chr1	118790000	118800000	chr1	119050000	119060000	14	4.29830462901869	0.00359928674331373	Cluster	0
chr1	118790000	118800000	chr1	119080000	119090000	19	3.59170731603225	7.52163254284301e-07	Cluster	0
chr1	118800000	118810000	chr1	119080000	119090000	16	4.47950113267554	0.000620480122963689	Cluster	0
chr1	118810000	118820000	chr1	119070000	119080000	13	4.0298553043722	0.00588300715356782	Cluster	0
chr1	118820000	118830000	chr1	119070000	119080000	16	5.23097878544907	0.00075962908443023	Cluster	0
chr1	118820000	118830000	chr1	119080000	119090000	26	6.62740947107881	1.26962223733251e-07	Cluster	0
chr1	118830000	118840000	chr1	119070000	119080000	17	4.77280005213635	0.000401882258650835	Cluster	0
chr1	118830000	118840000	chr1	119080000	119090000	23	6.05462284947948	8.36599812392044e-06	Cluster	0
chr1	118840000	118850000	chr1	119070000	119080000	15	4.37076852401193	0.00145357227521806	Cluster	0
chr1	118850000	118860000	chr1	119080000	119090000	18	5.54500108573018	0.000714825117124912	Cluster	0
chr1	118860000	118870000	chr1	119050000	119060000	26	8.71320422554057	9.66158003134882e-05	Singleton	0
chr1	118860000	118870000	chr1	119070000	119080000	18	5.47377397218961	0.000622341604902341	Cluster	0
chr1	118870000	118880000	chr1	119070000	119080000	15	5.35609906749615	0.0091827600901157	Cluster	0
chr1	119070000	119080000	chr1	119410000	119420000	14	3.23706883092706	0.000263791953763585	Cluster	0
chr1	119080000	119090000	chr1	119400000	119410000	14	4.77542490082101	0.00872385445032972	Cluster	0
chr1	119080000	119090000	chr1	119410000	119420000	14	4.27873528538341	0.00345417244561931	Cluster	0
chr1	119080000	119090000	chr1	119420000	119430000	22	5.81740913957648	2.50024877901265e-06	Cluster	0
chr1	119080000	119090000	chr1	119440000	119450000	14	4.87384474146101	0.00304197674472423	Cluster	0
chr1	119080000	119090000	chr1	119450000	119460000	12	4.2176976702729	0.00692632977732069	Cluster	0
chr1	119080000	119090000	chr1	119460000	119470000	22	5.05815424261446	2.44709978594077e-07	Cluster	1
chr1	119080000	119090000	chr1	119470000	119480000	17	4.21541303413359	9.67447116817919e-05	Cluster	0
chr1	119090000	119100000	chr1	119420000	119430000	23	4.52273583210228	7.71340385880873e-09	Cluster	1
chr1	119090000	119100000	chr1	119440000	119450000	16	3.81368928837158	2.13486297807649e-05	Cluster	0
chr1	119090000	119100000	chr1	119450000	119460000	15	3.32944003943063	1.78462906061792e-05	Cluster	0
chr1	119090000	119100000	chr1	119460000	119470000	14	3.94488410542678	0.000416799586530375	Cluster	0
chr1	119090000	119100000	chr1	119470000	119480000	13	3.28753346883254	0.00106338289321207	Cluster	0
chr1	119100000	119110000	chr1	119420000	119430000	15	3.79454551218199	0.000368875263937295	Cluster	0
chr1	119100000	119110000	chr1	119440000	119450000	18	3.18782237184425	6.6483364115896e-07	Cluster	0
chr1	119100000	119110000	chr1	119450000	119460000	13	2.83945734384363	0.000286505742328034	Cluster	0
chr1	119120000	119130000	chr1	119410000	119420000	26	3.67299139445317	8.0520035170375e-12	Cluster	1
chr1	119120000	119130000	chr1	119420000	119430000	16	5.05295234846092	0.000524870541579864	Cluster	0
chr1	119120000	119130000	chr1	119440000	119450000	17	4.22166839292454	1.91157604913809e-05	Singleton	0
chr1	119120000	119130000	chr1	119460000	119470000	14	4.35126197811279	0.00106147115325446	Cluster	0
chr1	119120000	119130000	chr1	119470000	119480000	14	3.55950308889853	0.000651378752280885	Cluster	1
chr1	119120000	119130000	chr1	119480000	119490000	13	4.23557194572557	0.00250056331695056	Cluster	0
chr1	119140000	119150000	chr1	119420000	119430000	15	4.02162085815051	0.000648852059931258	Cluster	0
chr1	119150000	119160000	chr1	119400000	119410000	15	4.33926325320248	0.00135230662363257	Cluster	0
chr1	119150000	119160000	chr1	119410000	119420000	17	3.87002881759355	3.5537385178814e-05	Cluster	0
chr1	119150000	119160000	chr1	119420000	119430000	20	5.2453568114515	6.82683507521545e-06	Cluster	1
chr1	119160000	119170000	chr1	119420000	119430000	21	5.58059525116123	2.80244063972673e-05	Cluster	0
chr1	119330000	119340000	chr1	119420000	119430000	27	12.3838394602758	0.00639725086541519	Cluster	0
chr1	119340000	119350000	chr1	119410000	119420000	35	14.251376386314	0.000161925844137334	Cluster	1
chr1	119340000	119350000	chr1	119420000	119430000	39	19.0327027553055	0.000437568411862912	Cluster	0
chr1	119530000	119540000	chr1	119670000	119680000	19	7.40939806632404	0.00643855183737113	Cluster	0
chr1	119540000	119550000	chr1	119670000	119680000	30	9.97116864084878	3.10262152920702e-06	Cluster	1
chr1	119540000	119550000	chr1	119680000	119690000	20	7.19112069827137	0.00199077770471056	Cluster	0
chr1	119550000	119560000	chr1	119670000	119680000	20	8.11914360996509	0.0074887866419778	Cluster	0
chr1	119930000	119940000	chr1	120010000	120020000	42	16.2261571943171	1.164085139949e-06	Cluster	1
chr1	119940000	119950000	chr1	120010000	120020000	23	9.28760608560045	0.00326278592801922	Cluster	0
chr1	120010000	120020000	chr1	120090000	120100000	53	24.8590164141975	1.05255237002591e-05	Cluster	0
chr1	120020000	120030000	chr1	120090000	120100000	65	19.5751410271063	2.07054790134686e-14	Cluster	0
chr1	120030000	120040000	chr1	120090000	120100000	104	32.8866524341002	3.67980792466592e-21	Cluster	1
chr1	120030000	120040000	chr1	120150000	120160000	38	13.1013373914608	2.77616678977927e-07	Cluster	1
chr1	120030000	120040000	chr1	120160000	120170000	23	8.78479590995503	0.00164548140785354	Cluster	0
chr1	120090000	120100000	chr1	120540000	120550000	12	3.34824003453874	0.00104516430167942	Cluster	1
chr1	120090000	120100000	chr1	120550000	120560000	13	3.72605930636643	0.00310786212399501	Cluster	0
chr1	120160000	120170000	chr1	120330000	120340000	18	5.4211394033494	0.000560327777484755	Cluster	1
chr1	120170000	120180000	chr1	120330000	120340000	17	7.15284644481634	0.00703842655352827	Cluster	0
chr1	120190000	120200000	chr1	120550000	120560000	21	3.83354433563998	9.20301767306082e-08	Singleton	0
chr1	120330000	120340000	chr1	120580000	120590000	14	5.16322968018303	0.00505813834615729	Cluster	0
chr1	120330000	120340000	chr1	120590000	120600000	17	6.3228252592556	0.00201635522855202	Cluster	0
chr1	120340000	120350000	chr1	120540000	120550000	21	5.41615477059757	2.98958821521579e-06	Cluster	1
chr1	120340000	120350000	chr1	120550000	120560000	21	5.71506142745595	3.89318884274332e-05	Cluster	0
chr1	120340000	120350000	chr1	120590000	120600000	28	6.86918526725249	1.74634747995342e-08	Cluster	0
chr1	120340000	120350000	chr1	120600000	120610000	28	5.74453489564376	3.91568628884389e-09	Cluster	1
chr1	120360000	120370000	chr1	120460000	120470000	52	15.8583028172892	1.69302245742265e-11	Cluster	1
chr1	120360000	120370000	chr1	120470000	120480000	26	10.1503569787145	0.000928957718219598	Cluster	0
chr1	120360000	120370000	chr1	120540000	120550000	40	6.94050800611452	1.93522341355133e-16	Cluster	1
chr1	120360000	120370000	chr1	120550000	120560000	23	7.18889752645968	0.000109199433807313	Cluster	0
chr1	120370000	120380000	chr1	120460000	120470000	21	8.00616610454916	0.00288629828743801	Cluster	0
chr1	120580000	120590000	chr1	121170000	121180000	12	2.30053149443247	0.000176608521677284	Cluster	0
chr1	120580000	120590000	chr1	121180000	121190000	16	2.10579762150496	9.00779779575594e-09	Cluster	0
chr1	120590000	120600000	chr1	121170000	121180000	28	2.8011585528457	3.08702869771756e-16	Cluster	1
chr1	120590000	120600000	chr1	121180000	121190000	20	2.51660081649061	4.65993320886333e-11	Cluster	0
chr1	120640000	120650000	chr1	121170000	121180000	16	2.15857913756216	1.10966771729474e-07	Cluster	1
chr1	120640000	120650000	chr1	121180000	121190000	13	2.00384468063017	1.53072569021024e-06	Cluster	0
chr1	120660000	120670000	chr1	121170000	121180000	13	2.40297498805247	5.81798485284038e-05	Cluster	0
chr1	120660000	120670000	chr1	121180000	121190000	13	2.20744482337828	4.37263269115359e-06	Cluster	1
chr1	120670000	120680000	chr1	121070000	121080000	12	1.95650590773683	4.11605405205616e-05	Singleton	0
chr1	121240000	121250000	chr1	121380000	121390000	19	5.95014855808241	0.000579717208713466	Cluster	0
chr1	121250000	121260000	chr1	121380000	121390000	19	5.64202518307774	0.000310037985388153	Cluster	1
chr1	125370000	125380000	chr1	125570000	125580000	20	5.17481369963463	5.63942432148391e-06	Cluster	1
chr1	125370000	125380000	chr1	125590000	125600000	18	4.2216123344155	2.80244063972673e-05	Singleton	0
chr1	125380000	125390000	chr1	125570000	125580000	15	4.58075997589987	0.00227151900902405	Cluster	0
chr1	125510000	125520000	chr1	125560000	125570000	37	16.9306413251589	0.000832135072742515	Cluster	0
chr1	125510000	125520000	chr1	125570000	125580000	45	13.7074154760006	4.51053556637287e-10	Cluster	1
chr1	125510000	125520000	chr1	125580000	125590000	27	10.687378567807	0.00085921038682997	Cluster	0
chr1	125600000	125610000	chr1	125820000	125830000	17	3.55861598723273	1.26456957946025e-05	Singleton	0
chr1	126440000	126450000	chr1	126930000	126940000	17	2.56287941220725	1.77679250015015e-07	Singleton	0
chr1	126730000	126740000	chr1	126930000	126940000	22	5.29373517984475	3.63888638076231e-06	Singleton	0
chr1	127010000	127020000	chr1	127400000	127410000	12	2.38040056835537	4.92039448661934e-05	Singleton	0
chr1	127010000	127020000	chr1	127450000	127460000	16	2.3714341635602	4.51089175260513e-08	Singleton	0
chr1	127010000	127020000	chr1	127480000	127490000	14	3.15109342416792	4.12363213437229e-05	Singleton	0
chr1	127190000	127200000	chr1	127400000	127410000	12	3.4615501034159	0.00511336628547222	Cluster	0
chr1	127200000	127210000	chr1	127400000	127410000	17	5.14562150073268	0.000210988933527225	Cluster	0
chr1	127200000	127210000	chr1	127410000	127420000	19	5.44257910614335	0.000199081487775575	Cluster	0
chr1	127200000	127210000	chr1	127420000	127430000	15	4.65142911599918	0.00263034974741325	Cluster	0
chr1	127200000	127210000	chr1	127430000	127440000	13	3.65507236453054	0.00263896569260943	Cluster	0
chr1	127200000	127210000	chr1	127440000	127450000	19	4.3559264044168	1.11272486243398e-05	Cluster	0
chr1	127200000	127210000	chr1	127450000	127460000	19	4.6655217789533	4.7990674303736e-06	Cluster	1
chr1	127200000	127210000	chr1	127470000	127480000	18	3.70105425124132	5.01251454459739e-06	Cluster	1
chr1	127200000	127210000	chr1	127480000	127490000	17	6.38713445743592	0.00224626240795946	Cluster	0
chr1	127480000	127490000	chr1	127720000	127730000	17	3.98545282861926	5.00046638908552e-05	Singleton	0
chr1	127480000	127490000	chr1	127750000	127760000	16	4.76567589702963	0.00116661007705955	Cluster	1
chr1	127480000	127490000	chr1	127760000	127770000	14	4.60143411857937	0.00644541505098512	Cluster	0
chr1	127490000	127500000	chr1	127650000	127660000	12	3.39581217588205	0.00441660067431146	Cluster	0
chr1	127490000	127500000	chr1	127670000	127680000	24	5.07711447752708	1.36293039655428e-08	Cluster	0
chr1	127490000	127500000	chr1	127680000	127690000	14	4.26460968388956	0.000882333675790327	Cluster	0
chr1	127500000	127510000	chr1	127660000	127670000	16	4.45350463272364	0.000583611012921798	Cluster	0
chr1	127500000	127510000	chr1	127670000	127680000	32	7.28885153151272	2.40891458776496e-10	Cluster	1
chr1	127500000	127510000	chr1	127680000	127690000	23	6.06300257451171	1.34259890553313e-06	Cluster	0
chr1	127500000	127510000	chr1	127690000	127700000	14	4.35575002536008	0.00404840349911349	Cluster	0
chr1	127500000	127510000	chr1	127810000	127820000	18	3.2757947737823	9.68879103296192e-07	Singleton	0
chr1	127510000	127520000	chr1	127670000	127680000	28	6.46964169799076	4.50349800625048e-08	Cluster	0
chr1	127510000	127520000	chr1	127680000	127690000	15	5.39324146476021	0.00967748618868685	Cluster	0
chr1	128340000	128350000	chr1	128820000	128830000	15	3.33266393704401	9.35482699606888e-05	Cluster	0
chr1	128350000	128360000	chr1	128820000	128830000	12	3.30586917157508	0.00357287216495705	Cluster	0
chr1	128360000	128370000	chr1	128820000	128830000	26	3.6647362210776	7.69716681137281e-12	Cluster	1
chr1	128360000	128370000	chr1	128830000	128840000	15	2.84658456891533	1.67698189191241e-05	Cluster	0
chr1	128370000	128380000	chr1	128820000	128830000	22	3.45018340092565	2.96309950685695e-09	Cluster	0
chr1	128390000	128400000	chr1	128820000	128830000	17	4.18504190902077	8.88522341948641e-05	Singleton	0
chr1	128440000	128450000	chr1	128820000	128830000	16	4.58794643073575	0.00079305411646203	Cluster	0
chr1	128440000	128450000	chr1	128830000	128840000	12	3.47814513396683	0.0053151509299684	Cluster	0
chr1	128450000	128460000	chr1	128820000	128830000	12	3.35830106727875	0.00405169953905074	Cluster	0
chr1	128460000	128470000	chr1	128820000	128830000	19	3.95009074870573	2.89999296642708e-06	Cluster	1
chr1	128470000	128480000	chr1	128820000	128830000	19	4.2346496801874	7.53289776798591e-06	Cluster	0
chr1	128470000	128480000	chr1	128830000	128840000	12	3.22592165376306	0.00296863660798157	Cluster	0
chr1	128510000	128520000	chr1	128820000	128830000	18	4.64437251624715	9.00379801356013e-05	Cluster	1
chr1	128510000	128520000	chr1	128830000	128840000	12	3.50128285315996	0.0055922471298439	Cluster	0
chr1	128520000	128530000	chr1	128820000	128830000	13	3.72375199081287	0.00309458941172122	Cluster	0
chr1	128560000	128570000	chr1	128820000	128830000	16	3.99423739024026	0.000183187972586668	Cluster	0
chr1	128570000	128580000	chr1	128820000	128830000	18	4.86651750354277	0.000160272014596229	Cluster	0
chr1	128580000	128590000	chr1	128820000	128830000	19	5.45510467399256	0.000205092789710635	Cluster	0
chr1	128590000	128600000	chr1	128810000	128820000	18	3.75457168155994	6.0092726384701e-06	Cluster	0
chr1	128590000	128600000	chr1	128820000	128830000	44	7.24859353754103	7.93673967724827e-19	Cluster	1
chr1	128590000	128600000	chr1	128830000	128840000	19	5.34733627303847	3.21310953081477e-05	Cluster	0
chr1	128600000	128610000	chr1	128820000	128830000	18	4.89870462250646	0.00017320120315451	Cluster	0
chr1	130160000	130170000	chr1	130340000	130350000	12	4.16441841431924	0.00626297567512699	Cluster	0
chr1	130160000	130170000	chr1	130350000	130360000	13	3.69203652498333	0.000741776473447694	Cluster	1
chr1	130160000	130170000	chr1	130370000	130380000	21	5.45700480763613	2.03021577860356e-05	Singleton	0
chr1	130540000	130550000	chr1	130780000	130790000	20	6.11419951059031	6.05587314536488e-05	Singleton	0
chr1	130680000	130690000	chr1	130780000	130790000	33	12.0414866052823	3.73165460676174e-05	Cluster	0
chr1	130690000	130700000	chr1	130780000	130790000	42	13.9106839256665	1.67954298142177e-07	Cluster	1
chr1	130700000	130710000	chr1	130780000	130790000	32	15.575832332387	0.00569756044769046	Cluster	0
chr1	130710000	130720000	chr1	130780000	130790000	39	17.6471254834943	0.00045324810316141	Cluster	0
chr1	130780000	130790000	chr1	131060000	131070000	18	5.18161676344778	7.1723224865986e-05	Singleton	0
chr1	130870000	130880000	chr1	131040000	131050000	21	6.90535477530958	0.00048150080067792	Cluster	0
chr1	130870000	130880000	chr1	131050000	131060000	28	8.74112120645036	2.19925321253817e-06	Cluster	1
chr1	130870000	130880000	chr1	131060000	131070000	21	6.32689723013543	3.12739603081287e-05	Cluster	0
chr1	130880000	130890000	chr1	131050000	131060000	21	6.89350880532077	0.000472222951818491	Cluster	0
chr1	130880000	130890000	chr1	131060000	131070000	17	5.0320225676325	0.000706439274767767	Cluster	0
chr1	130980000	130990000	chr1	131040000	131050000	32	12.0393604586146	8.87607341479793e-05	Cluster	0
chr1	130980000	130990000	chr1	131050000	131060000	40	14.3591399559183	3.55164496209917e-07	Cluster	1
chr1	131080000	131090000	chr1	131260000	131270000	21	8.2313203755492	0.00392747965542069	Cluster	0
chr1	131090000	131100000	chr1	131260000	131270000	30	11.7625354541523	0.000328719005351325	Cluster	0
chr1	131100000	131110000	chr1	131220000	131230000	21	7.24976465342053	0.000877320783837764	Cluster	0
chr1	131100000	131110000	chr1	131260000	131270000	32	10.0609960157396	2.89999296642708e-06	Cluster	0
chr1	131100000	131110000	chr1	131270000	131280000	30	8.50459904322243	9.09150278278641e-07	Cluster	0
chr1	131110000	131120000	chr1	131200000	131210000	36	16.0288924009464	0.000144067817556188	Cluster	1
chr1	131110000	131120000	chr1	131210000	131220000	29	11.3778292922308	0.000436720289100315	Cluster	0
chr1	131110000	131120000	chr1	131220000	131230000	25	10.2146230403843	0.000569105434638811	Cluster	0
chr1	131110000	131120000	chr1	131240000	131250000	34	11.9662154286308	2.10723869446039e-06	Cluster	0
chr1	131110000	131120000	chr1	131250000	131260000	22	8.25633803474647	0.00177768306024793	Cluster	0
chr1	131110000	131120000	chr1	131260000	131270000	52	13.7194112683939	8.47403262117868e-14	Cluster	1
chr1	131110000	131120000	chr1	131270000	131280000	31	11.5185180321197	1.8806157552887e-05	Cluster	0
chr1	131120000	131130000	chr1	131260000	131270000	32	14.7645076227031	0.000666107572495107	Cluster	0
chr1	131120000	131130000	chr1	131270000	131280000	26	12.3471400065587	0.0035231993319466	Cluster	0
chr1	131130000	131140000	chr1	131260000	131270000	31	14.4909196948811	0.00100643317050909	Cluster	0
chr1	131170000	131180000	chr1	131270000	131280000	26	11.6149314403393	0.00564086906978642	Cluster	0
chr1	131180000	131190000	chr1	131250000	131260000	47	18.5481501880832	2.90915080813446e-06	Cluster	0
chr1	131180000	131190000	chr1	131260000	131270000	90	30.3949952390019	1.1073722215095e-16	Cluster	1
chr1	131190000	131200000	chr1	131260000	131270000	45	18.6634465816064	1.74284142856949e-05	Cluster	0
chr1	131260000	131270000	chr1	131540000	131550000	16	6.72952319767829	0.00910469678196575	Cluster	0
chr1	131260000	131270000	chr1	131550000	131560000	20	6.4669024476182	0.000129054976996187	Cluster	0
chr1	131260000	131270000	chr1	131560000	131570000	22	6.49499249500307	7.50283928173709e-05	Cluster	0
chr1	131260000	131270000	chr1	131590000	131600000	16	5.42456152748793	0.00414348673154168	Cluster	0
chr1	131270000	131280000	chr1	131540000	131550000	16	6.2265271223582	0.00438977574658045	Cluster	0
chr1	131270000	131280000	chr1	131550000	131560000	31	5.9776198039792	8.43282440385786e-12	Cluster	0
chr1	131270000	131280000	chr1	131560000	131570000	18	5.99716668918738	0.00170515109995756	Cluster	0
chr1	131270000	131280000	chr1	131570000	131580000	16	5.44129562766818	0.00426773416069316	Cluster	0
chr1	131270000	131280000	chr1	131590000	131600000	17	5.00180556799537	0.000661931007028468	Cluster	0
chr1	131270000	131280000	chr1	131620000	131630000	13	3.77832529822439	0.00346063185939117	Cluster	0
chr1	131280000	131290000	chr1	131540000	131550000	21	4.84328525584361	5.08450961619854e-07	Cluster	0
chr1	131280000	131290000	chr1	131550000	131560000	30	4.64957435350617	8.65921194345719e-14	Cluster	1
chr1	131280000	131290000	chr1	131570000	131580000	14	4.1885983671384	0.00289583848721735	Cluster	0
chr1	131280000	131290000	chr1	131590000	131600000	17	3.85967193770553	3.43803793162215e-05	Cluster	1
chr1	131280000	131290000	chr1	131620000	131630000	12	2.97189380870044	0.00153591497708484	Cluster	1
chr1	131290000	131300000	chr1	131540000	131550000	18	5.37983405255517	0.000513220664907046	Cluster	0
chr1	131290000	131300000	chr1	131550000	131560000	24	5.25516016523404	2.17782454924809e-07	Cluster	0
chr1	131310000	131320000	chr1	131540000	131550000	15	4.93952629344221	0.00454603123696714	Cluster	0
chr1	131310000	131320000	chr1	131550000	131560000	16	4.81255192953601	0.00128586975957947	Cluster	0
chr1	131320000	131330000	chr1	131540000	131550000	15	4.49614276288025	0.00191428347028243	Cluster	0
chr1	131330000	131340000	chr1	131540000	131550000	17	4.75534131610415	0.000387143191045539	Cluster	0
chr1	131330000	131340000	chr1	131550000	131560000	20	4.61833147018586	6.54682600429341e-06	Cluster	0
chr1	131340000	131350000	chr1	131540000	131550000	17	4.42480733445578	0.000171235578745711	Cluster	0
chr1	131340000	131350000	chr1	131550000	131560000	16	4.2910398437952	0.000398790546110831	Cluster	0
chr1	131350000	131360000	chr1	131540000	131550000	24	5.20170215049025	1.83442492469211e-07	Cluster	1
chr1	131360000	131370000	chr1	131540000	131550000	14	4.75222949668071	0.00838640478437453	Cluster	0
chr1	131360000	131370000	chr1	131550000	131560000	16	4.58619958292789	0.000790080853211445	Cluster	0
chr1	131690000	131700000	chr1	131880000	131890000	20	7.1656433300352	0.00191428347028243	Cluster	0
chr1	131700000	131710000	chr1	131770000	131780000	40	17.583888773203	0.000207432100860141	Cluster	0
chr1	131700000	131710000	chr1	131840000	131850000	34	13.4012848858164	2.26054711129978e-05	Cluster	0
chr1	131700000	131710000	chr1	131870000	131880000	26	8.64799691121632	8.57379996440059e-05	Cluster	0
chr1	131700000	131710000	chr1	131880000	131890000	30	9.91499166415836	2.79114208527539e-06	Cluster	0
chr1	131710000	131720000	chr1	131760000	131770000	84	31.8350952692005	5.55014941855058e-13	Cluster	1
chr1	131710000	131720000	chr1	131830000	131840000	27	11.7717960305512	0.00330619976526229	Cluster	0
chr1	131710000	131720000	chr1	131840000	131850000	41	14.4383414048293	1.51489565855594e-07	Cluster	1
chr1	131710000	131720000	chr1	131850000	131860000	29	9.53518669848177	2.30543647395123e-05	Cluster	0
chr1	131710000	131720000	chr1	131860000	131870000	27	10.4662058847322	0.000144179782376404	Cluster	0
chr1	131710000	131720000	chr1	131880000	131890000	23	10.5226872648201	0.00414320343317758	Cluster	0
chr1	131710000	131720000	chr1	131890000	131900000	16	5.7473326363541	0.00709097952230576	Cluster	0
chr1	131760000	131770000	chr1	131840000	131850000	45	20.5460645491294	3.12882229518999e-05	Singleton	0
chr1	131980000	131990000	chr1	132100000	132110000	24	9.64467157575483	0.00236562166431461	Cluster	0
chr1	131990000	132000000	chr1	132040000	132050000	93	37.3180783277	8.5658429250608e-12	Singleton	0
chr1	131990000	132000000	chr1	132110000	132120000	38	12.2702616337697	4.4289992634453e-07	Cluster	0
chr1	131990000	132000000	chr1	132120000	132130000	37	11.7541542210385	4.54385634944078e-07	Cluster	0
chr1	131990000	132000000	chr1	132150000	132160000	61	17.2567531076455	1.66797778056048e-13	Cluster	1
chr1	132000000	132010000	chr1	132090000	132100000	35	13.7394809479445	8.02188047403404e-05	Cluster	0
chr1	132000000	132010000	chr1	132100000	132110000	46	14.7800752718437	1.42692526885256e-08	Cluster	1
chr1	132000000	132010000	chr1	132120000	132130000	31	13.8208919838046	0.000471014150181916	Cluster	0
chr1	132000000	132010000	chr1	132150000	132160000	53	19.6637724744282	9.03111195276315e-09	Cluster	0
chr1	132010000	132020000	chr1	132150000	132160000	31	15.3642147007627	0.00858387754088746	Cluster	0
chr1	132110000	132120000	chr1	132150000	132160000	110	51.4304503854	3.94131148309344e-11	Cluster	0
chr1	132120000	132130000	chr1	132150000	132160000	153	66.4132981882	7.09955164211006e-18	Cluster	1
chr1	132120000	132130000	chr1	132230000	132240000	39	18.9418413098825	0.000402034478259286	Cluster	0
chr1	132130000	132140000	chr1	132230000	132240000	41	18.1302934856921	0.00018696726825174	Cluster	1
chr1	132150000	132160000	chr1	132210000	132220000	104	48.0518580796	7.67998205467185e-11	Cluster	0
chr1	132150000	132160000	chr1	132220000	132230000	67	30.3231061551021	1.47636856617216e-07	Cluster	0
chr1	132150000	132160000	chr1	132230000	132240000	114	44.3776674363	1.42697997803134e-16	Cluster	0
chr1	132150000	132160000	chr1	132240000	132250000	40	18.7690755240759	0.000722945514699065	Cluster	0
chr1	132150000	132160000	chr1	132250000	132260000	56	24.3454640699506	5.71587153025893e-07	Cluster	0
chr1	132150000	132160000	chr1	132290000	132300000	46	21.2081852142589	3.14609532235948e-05	Cluster	0
chr1	132150000	132160000	chr1	132300000	132310000	60	22.6608099705645	1.53555476173055e-09	Cluster	0
chr1	132150000	132160000	chr1	132320000	132330000	34	16.0176360519395	0.00243593003169727	Cluster	0
chr1	132150000	132160000	chr1	132330000	132340000	32	14.1297358346223	0.000319646349374077	Cluster	1
chr1	132150000	132160000	chr1	132350000	132360000	35	15.0840679441167	9.86595135638708e-05	Cluster	0
chr1	132160000	132170000	chr1	132210000	132220000	105	44.7696522322	6.30050898769097e-13	Cluster	0
chr1	132160000	132170000	chr1	132220000	132230000	83	27.6713351832266	9.35436687056349e-16	Cluster	0
chr1	132160000	132170000	chr1	132230000	132240000	143	39.8596903311	2.93998756402381e-34	Cluster	1
chr1	132160000	132170000	chr1	132240000	132250000	42	16.5128765613845	1.12491295168501e-05	Cluster	0
chr1	132160000	132170000	chr1	132250000	132260000	58	21.3776424234114	1.25629567625405e-09	Cluster	0
chr1	132160000	132170000	chr1	132260000	132270000	39	19.4894876890304	0.000686475478404305	Cluster	0
chr1	132160000	132170000	chr1	132290000	132300000	47	18.135783894738	2.21914670294766e-07	Cluster	0
chr1	132160000	132170000	chr1	132300000	132310000	74	19.2912468928752	1.35703990535412e-19	Cluster	1
chr1	132160000	132170000	chr1	132320000	132330000	32	13.446847281639	0.000595739947481893	Cluster	0
chr1	132160000	132170000	chr1	132330000	132340000	24	11.9026123000951	0.00892703360551569	Cluster	0
chr1	132160000	132170000	chr1	132350000	132360000	55	12.63914380291	5.49832136071899e-17	Cluster	1
chr1	132170000	132180000	chr1	132220000	132230000	49	19.2689006105049	1.51109405436961e-06	Cluster	0
chr1	132170000	132180000	chr1	132230000	132240000	57	27.1080812186457	3.84387102009095e-05	Cluster	0
chr1	132170000	132180000	chr1	132350000	132360000	21	8.21513592741744	0.00383835218396395	Cluster	0
chr1	132180000	132190000	chr1	132350000	132360000	23	9.24696555220346	0.00310786212399501	Cluster	0
chr1	132220000	132230000	chr1	132300000	132310000	46	21.1639733522207	2.99915730479137e-05	Singleton	0
chr1	132310000	132320000	chr1	132350000	132360000	87	41.3082824299	1.17222487831147e-08	Singleton	0
chr1	132350000	132360000	chr1	132500000	132510000	21	7.99210573217775	0.00282902622636268	Cluster	1
chr1	132360000	132370000	chr1	132490000	132500000	20	8.03829578432549	0.00674263762041087	Cluster	0
chr1	132360000	132370000	chr1	132520000	132530000	51	19.321271785108	3.45496357064981e-08	Cluster	1
chr1	132370000	132380000	chr1	132520000	132530000	30	13.1001813762506	0.00173541741093818	Cluster	0
chr1	132380000	132390000	chr1	132520000	132530000	33	15.2848358619576	0.00225777366317904	Cluster	0
chr1	132490000	132500000	chr1	132590000	132600000	31	12.8103280246422	0.000582653514157572	Cluster	0
chr1	132500000	132510000	chr1	132590000	132600000	37	15.9783593317676	0.000294335761361683	Cluster	0
chr1	132510000	132520000	chr1	132590000	132600000	44	20.3438028342325	0.000248845084618088	Cluster	0
chr1	132520000	132530000	chr1	132580000	132590000	119	33.8581657972001	2.13891156904814e-26	Cluster	0
chr1	132520000	132530000	chr1	132590000	132600000	253	52.2342585322	4.02981693177601e-85	Cluster	1
chr1	132520000	132530000	chr1	132600000	132610000	167	42.7391953009	1.84602808977891e-44	Cluster	0
chr1	132520000	132530000	chr1	132610000	132620000	87	23.4630129133154	1.38026542597969e-20	Cluster	0
chr1	132520000	132530000	chr1	132620000	132630000	39	19.4820540469041	0.00265033464520572	Cluster	0
chr1	132530000	132540000	chr1	132590000	132600000	119	28.496521767112	1.66890520492892e-32	Cluster	0
chr1	132530000	132540000	chr1	132600000	132610000	53	23.1845645976782	9.30353129356202e-06	Cluster	0
chr1	132540000	132550000	chr1	132590000	132600000	71	33.6918799724001	2.37929139346901e-06	Cluster	0
chr1	132600000	132610000	chr1	132970000	132980000	20	5.23295211557617	6.60116082983435e-06	Singleton	0
chr1	132670000	132680000	chr1	132960000	132970000	23	6.98758055994792	1.37697854813486e-05	Cluster	1
chr1	132680000	132690000	chr1	132960000	132970000	16	4.49535441266722	0.000642527269988331	Cluster	0
chr1	132710000	132720000	chr1	132960000	132970000	19	5.40250228698328	0.000181283130466887	Cluster	0
chr1	132720000	132730000	chr1	132960000	132970000	24	5.64382562701884	7.5316500542499e-07	Cluster	0
chr1	132730000	132740000	chr1	132960000	132970000	29	6.79542882689259	3.19216012006804e-08	Cluster	0
chr1	132740000	132750000	chr1	132960000	132970000	26	6.70848342711056	1.22161393153381e-06	Cluster	0
chr1	132740000	132750000	chr1	132970000	132980000	27	4.74728741353235	3.36237184159057e-10	Cluster	0
chr1	132740000	132750000	chr1	132980000	132990000	20	4.39608044490877	3.25692222006272e-06	Cluster	0
chr1	132750000	132760000	chr1	132900000	132910000	21	7.46929831580159	0.00126021538695437	Cluster	0
chr1	132750000	132760000	chr1	132910000	132920000	23	8.18291099024574	0.000655014484289005	Cluster	0
chr1	132750000	132760000	chr1	132920000	132930000	19	6.88949673182423	0.00077961215621431	Cluster	0
chr1	132750000	132760000	chr1	132930000	132940000	27	8.3357835155575	2.81670468338929e-06	Cluster	0
chr1	132750000	132760000	chr1	132940000	132950000	19	6.49141351256995	0.00156643589911032	Cluster	0
chr1	132750000	132760000	chr1	132950000	132960000	36	5.83579027739761	1.74350842005966e-14	Cluster	0
chr1	132750000	132760000	chr1	132960000	132970000	97	9.01132150398852	2.01211414275357e-61	Cluster	1
chr1	132750000	132760000	chr1	132970000	132980000	51	6.34632960158695	6.01814769740702e-27	Cluster	0
chr1	132750000	132760000	chr1	132980000	132990000	18	5.76218814700067	0.000261522716234843	Cluster	0
chr1	132750000	132760000	chr1	132990000	133000000	18	5.51364371450338	0.000671267910239945	Cluster	0
chr1	132750000	132760000	chr1	133000000	133010000	14	4.7177738202275	0.00792871040598785	Cluster	0
chr1	132760000	132770000	chr1	132890000	132900000	16	5.77808108853697	0.00742050674401101	Cluster	0
chr1	132760000	132770000	chr1	132900000	132910000	16	5.64939556790215	0.00606849419441987	Cluster	0
chr1	132760000	132770000	chr1	132910000	132920000	18	6.158477928434	0.00224970491315943	Cluster	0
chr1	132760000	132770000	chr1	132930000	132940000	25	6.27187993249365	1.72341284060224e-07	Cluster	0
chr1	132760000	132770000	chr1	132940000	132950000	19	4.86393845004291	4.79429008283888e-05	Cluster	0
chr1	132760000	132770000	chr1	132950000	132960000	23	4.37899055338543	3.85512550119417e-08	Cluster	0
chr1	132760000	132770000	chr1	132960000	132970000	65	6.72489767982944	1.2061587424679e-38	Cluster	0
chr1	132760000	132770000	chr1	132970000	132980000	40	4.75542582008053	5.09831295479912e-22	Cluster	0
chr1	132760000	132770000	chr1	132980000	132990000	14	4.32548143972287	0.00100540388497222	Cluster	0
chr1	132760000	132770000	chr1	132990000	133000000	16	4.11811765708102	0.000255395131281664	Cluster	0
chr1	132770000	132780000	chr1	132910000	132920000	17	5.94724343888685	0.00397477773551934	Cluster	0
chr1	132770000	132780000	chr1	132940000	132950000	19	4.65617622670821	2.75574339892933e-05	Cluster	0
chr1	132770000	132780000	chr1	132960000	132970000	30	6.41583849662056	2.17427855915586e-10	Cluster	0
chr1	132770000	132780000	chr1	132970000	132980000	13	4.53508153632033	0.00449520146630394	Cluster	0
chr1	132780000	132790000	chr1	132920000	132930000	16	5.62544025220229	0.0058230960232624	Cluster	0
chr1	132780000	132790000	chr1	132930000	132940000	20	6.69998729960042	0.000871119795726854	Cluster	0
chr1	132780000	132790000	chr1	132960000	132970000	25	7.07020165022247	9.6266103703136e-06	Cluster	0
chr1	132780000	132790000	chr1	132970000	132980000	20	4.95410137147439	1.78138546958375e-05	Cluster	0
chr1	132790000	132800000	chr1	132930000	132940000	20	7.91351992522658	0.00572678020351673	Cluster	0
chr1	132790000	132800000	chr1	132960000	132970000	31	8.26846764852889	1.56032706527423e-07	Cluster	0
chr1	132790000	132800000	chr1	132970000	132980000	21	5.75781161370074	4.30766439725058e-05	Cluster	0
chr1	132800000	132810000	chr1	132920000	132930000	21	8.86524350836795	0.00255698916825296	Cluster	0
chr1	132800000	132810000	chr1	132930000	132940000	27	10.519064693861	0.000156271129470282	Cluster	0
chr1	132800000	132810000	chr1	132940000	132950000	25	7.81718140581915	4.85437888895432e-05	Cluster	0
chr1	132800000	132810000	chr1	132950000	132960000	18	6.91498104972136	0.00732556284889031	Cluster	0
chr1	132800000	132810000	chr1	132960000	132970000	37	10.84106266438	7.42845397184411e-09	Cluster	0
chr1	132810000	132820000	chr1	132960000	132970000	22	9.54297851860613	0.00937755499848025	Cluster	0
chr1	132820000	132830000	chr1	132960000	132970000	21	7.82351315375291	0.00218898410395091	Cluster	0
chr1	132820000	132830000	chr1	132970000	132980000	15	5.39965563101518	0.00977798771196924	Cluster	0
chr1	133020000	133030000	chr1	133120000	133130000	43	12.8368711574429	6.56018723508835e-09	Cluster	0
chr1	133030000	133040000	chr1	133090000	133100000	35	17.3315859576227	0.00442792940012354	Cluster	0
chr1	133030000	133040000	chr1	133110000	133120000	33	15.2623267737177	0.000555009816682183	Cluster	0
chr1	133030000	133040000	chr1	133120000	133130000	58	16.3874035733484	4.68384276372164e-14	Cluster	0
chr1	133040000	133050000	chr1	133080000	133090000	91	41.2467501378	5.83322920272097e-09	Cluster	0
chr1	133040000	133050000	chr1	133100000	133110000	72	26.4431549935867	9.519864356354e-11	Cluster	0
chr1	133040000	133050000	chr1	133110000	133120000	76	20.9473720444418	2.06075971514838e-17	Cluster	1
chr1	133040000	133050000	chr1	133120000	133130000	73	22.2133597884058	1.3889718955263e-14	Cluster	0
chr1	133050000	133060000	chr1	133090000	133100000	56	27.6396380567274	0.000117669030848334	Cluster	0
chr1	133050000	133060000	chr1	133100000	133110000	60	29.3567148909052	8.52594461457679e-06	Cluster	0
chr1	133050000	133060000	chr1	133110000	133120000	46	22.7053569075284	0.000150255737699197	Cluster	0
chr1	133060000	133070000	chr1	133100000	133110000	54	23.3840140145344	5.54336122302257e-06	Cluster	0
chr1	133130000	133140000	chr1	133310000	133320000	32	12.2861495026845	0.000126493388164107	Cluster	0
chr1	133130000	133140000	chr1	133350000	133360000	29	10.3716632679586	9.64044540119597e-05	Cluster	0
chr1	133140000	133150000	chr1	133290000	133300000	17	6.00647749393442	0.00438736654270201	Cluster	0
chr1	133140000	133150000	chr1	133300000	133310000	27	7.52113597386387	4.00234685716835e-07	Cluster	0
chr1	133140000	133150000	chr1	133310000	133320000	38	10.8431161959102	2.19446184284288e-09	Cluster	0
chr1	133140000	133150000	chr1	133340000	133350000	16	5.87465023372018	0.00856879928512829	Cluster	0
chr1	133140000	133150000	chr1	133350000	133360000	23	9.00231008815911	0.00055968941076757	Cluster	0
chr1	133150000	133160000	chr1	133300000	133310000	25	7.36626744466826	1.90745389222294e-05	Cluster	0
chr1	133150000	133160000	chr1	133310000	133320000	31	10.6197787482459	2.29524671634261e-05	Cluster	0
chr1	133150000	133160000	chr1	133350000	133360000	29	8.79098870432349	5.18738606268192e-06	Cluster	0
chr1	133160000	133170000	chr1	133300000	133310000	34	11.2226329852382	3.51026100644135e-06	Cluster	0
chr1	133160000	133170000	chr1	133310000	133320000	48	16.1275822800335	2.37981616811277e-08	Cluster	0
chr1	133160000	133170000	chr1	133320000	133330000	22	9.20331339645482	0.00633574402601919	Cluster	0
chr1	133160000	133170000	chr1	133350000	133360000	38	13.1958817476923	2.37929139346901e-06	Cluster	0
chr1	133170000	133180000	chr1	133280000	133290000	29	12.4897651984597	0.00177810529142896	Cluster	0
chr1	133170000	133180000	chr1	133290000	133300000	38	11.3058307522645	6.0088981133723e-08	Cluster	0
chr1	133170000	133180000	chr1	133300000	133310000	75	14.3699471543052	1.65031810880346e-27	Cluster	0
chr1	133170000	133180000	chr1	133310000	133320000	73	20.4822628880642	1.14932455676759e-17	Cluster	0
chr1	133170000	133180000	chr1	133320000	133330000	32	11.6740182098509	9.27943259789189e-06	Cluster	0
chr1	133170000	133180000	chr1	133330000	133340000	32	7.88113444637986	1.54714397408445e-08	Cluster	0
chr1	133170000	133180000	chr1	133340000	133350000	28	10.493601497651	0.000286138578729489	Cluster	0
chr1	133170000	133180000	chr1	133350000	133360000	52	16.4026022352094	5.61424728366299e-11	Cluster	0
chr1	133170000	133180000	chr1	133360000	133370000	25	9.3230463075426	0.000657304267525813	Cluster	0
chr1	133180000	133190000	chr1	133260000	133270000	33	16.197868960293	0.00148513292309595	Cluster	0
chr1	133180000	133190000	chr1	133270000	133280000	41	15.4009341869606	7.92510976920961e-07	Cluster	0
chr1	133180000	133190000	chr1	133280000	133290000	34	13.1745313888491	8.37305547639611e-05	Cluster	0
chr1	133180000	133190000	chr1	133290000	133300000	29	11.845099680605	0.00080606367466369	Cluster	0
chr1	133180000	133190000	chr1	133300000	133310000	92	15.000278567163	9.08500631392145e-39	Cluster	1
chr1	133180000	133190000	chr1	133310000	133320000	82	21.2708722671016	9.13389902222068e-22	Cluster	0
chr1	133180000	133190000	chr1	133320000	133330000	28	12.0692024675105	0.000568400030971186	Cluster	0
chr1	133180000	133190000	chr1	133330000	133340000	22	8.1020179119972	0.00139704804735077	Cluster	0
chr1	133180000	133190000	chr1	133350000	133360000	47	16.7800367926973	2.33905907058439e-08	Cluster	0
chr1	133180000	133190000	chr1	133360000	133370000	30	9.49833817198262	7.56599989315374e-06	Cluster	0
chr1	133310000	133320000	chr1	133340000	133350000	124	60.1880547934	2.32598836396192e-10	Cluster	0
chr1	133310000	133320000	chr1	133350000	133360000	198	83.6301738718	2.62571617347183e-24	Cluster	1
chr1	133310000	133320000	chr1	133580000	133590000	30	9.26155931942316	4.72537081102313e-06	Cluster	0
chr1	133310000	133320000	chr1	133590000	133600000	26	6.24776145229524	3.32562992713526e-07	Cluster	0
chr1	133310000	133320000	chr1	133600000	133610000	46	8.27568064593692	7.18122260064141e-17	Cluster	1
chr1	133310000	133320000	chr1	133610000	133620000	42	8.79948223424675	1.81735470712415e-14	Cluster	0
chr1	133320000	133330000	chr1	133600000	133610000	15	5.20487082376586	0.00720072115495981	Cluster	0
chr1	133330000	133340000	chr1	133610000	133620000	14	4.19288214285592	0.00291960867369992	Cluster	0
chr1	133350000	133360000	chr1	133570000	133580000	20	8.23916601093435	0.00867935251343415	Cluster	0
chr1	133350000	133360000	chr1	133580000	133590000	38	10.9363070484554	2.58613412288441e-08	Cluster	0
chr1	133350000	133360000	chr1	133590000	133600000	20	7.32756460791285	0.00246784964407539	Cluster	0
chr1	133350000	133360000	chr1	133600000	133610000	32	9.66659740948927	1.30706310197689e-06	Cluster	0
chr1	133360000	133370000	chr1	133610000	133620000	26	6.36863160992447	4.6804216161031e-07	Cluster	0
chr1	133370000	133380000	chr1	133610000	133620000	18	6.04331443514406	0.00184861268687438	Cluster	0
chr1	133380000	133390000	chr1	133610000	133620000	58	12.2749396181463	4.40935409425024e-18	Cluster	1
chr1	133390000	133400000	chr1	133550000	133560000	25	6.65238794065958	3.51026100644135e-06	Singleton	0
chr1	133390000	133400000	chr1	133580000	133590000	30	8.35890460903094	6.43607214086767e-07	Cluster	0
chr1	133390000	133400000	chr1	133590000	133600000	19	5.57415588391119	0.000266835638246295	Cluster	0
chr1	133390000	133400000	chr1	133600000	133610000	23	7.28253224675414	0.000131693434107157	Cluster	0
chr1	133390000	133400000	chr1	133610000	133620000	22	7.78651183763639	0.000199122240203396	Cluster	0
chr1	133630000	133640000	chr1	133710000	133720000	48	21.5130466136657	5.35751514986043e-05	Singleton	0
chr1	133650000	133660000	chr1	133710000	133720000	58	28.334045292714	6.40622547043331e-05	Singleton	0
chr1	133690000	133700000	chr1	134040000	134050000	20	6.40006117107291	0.000503956915623806	Cluster	0
chr1	133700000	133710000	chr1	133890000	133900000	19	7.54482949398771	0.0021989024589564	Cluster	0
chr1	133700000	133710000	chr1	134040000	134050000	21	6.89943523546611	0.000104881317135132	Cluster	0
chr1	133710000	133720000	chr1	133870000	133880000	25	10.2612310536046	0.00239817432469372	Cluster	0
chr1	133710000	133720000	chr1	133880000	133890000	28	8.65073527049229	1.12824947933463e-05	Cluster	0
chr1	133710000	133720000	chr1	133890000	133900000	38	12.1303567875935	4.09735880779297e-08	Cluster	0
chr1	133710000	133720000	chr1	133900000	133910000	30	10.175815845641	2.75574339892933e-05	Cluster	0
chr1	133710000	133720000	chr1	133910000	133920000	23	10.8843087481958	0.00622434840080642	Cluster	0
chr1	133710000	133720000	chr1	133920000	133930000	20	8.13741313633983	0.00766706967601755	Cluster	0
chr1	133710000	133720000	chr1	134030000	134040000	19	6.10015243114695	0.000176765482736084	Cluster	0
chr1	133710000	133720000	chr1	134040000	134050000	33	10.8412323742696	6.99780191610225e-07	Cluster	0
chr1	133720000	133730000	chr1	133910000	133920000	16	5.73483093876588	0.00695574337298766	Cluster	0
chr1	133720000	133730000	chr1	134040000	134050000	31	5.71195268112864	3.38869327931953e-11	Cluster	0
chr1	133730000	133740000	chr1	133860000	133870000	34	9.03496989701105	2.83830877820268e-08	Cluster	0
chr1	133730000	133740000	chr1	133870000	133880000	45	9.81321750552709	1.35587675771978e-13	Cluster	0
chr1	133730000	133740000	chr1	133880000	133890000	41	8.21449918496752	1.50950687650781e-13	Cluster	0
chr1	133730000	133740000	chr1	133890000	133900000	69	11.5644060350519	1.27296122691417e-28	Cluster	1
chr1	133730000	133740000	chr1	133900000	133910000	53	9.5460434958052	1.93557675663762e-19	Cluster	0
chr1	133730000	133740000	chr1	133910000	133920000	38	10.260847794813	4.95342883817083e-10	Cluster	0
chr1	133730000	133740000	chr1	134030000	134040000	17	5.54671320660871	0.000493369949213848	Cluster	0
chr1	133730000	133740000	chr1	134040000	134050000	65	9.82229895044982	2.0716130080957e-29	Cluster	1
chr1	133740000	133750000	chr1	133890000	133900000	25	7.70552245962287	3.91861169467945e-05	Cluster	0
chr1	133740000	133750000	chr1	133910000	133920000	23	6.80167561865957	4.91880194197559e-05	Cluster	0
chr1	133740000	133750000	chr1	134030000	134040000	14	3.73488973759707	0.0010197022656569	Cluster	0
chr1	133740000	133750000	chr1	134040000	134050000	29	6.50017971599866	1.26845371941761e-08	Cluster	0
chr1	133750000	133760000	chr1	133890000	133900000	22	7.72619453020409	0.000773287752698	Cluster	0
chr1	133750000	133760000	chr1	134040000	134050000	31	6.32141493656776	3.93697216528973e-10	Cluster	0
chr1	133760000	133770000	chr1	133890000	133900000	24	7.2012861894089	3.96661793376e-05	Cluster	0
chr1	133800000	133810000	chr1	134030000	134040000	13	4.2869687500129	0.0094863141494984	Cluster	0
chr1	133800000	133810000	chr1	134040000	134050000	26	7.48482596634564	8.07198537888441e-06	Cluster	1
chr1	133810000	133820000	chr1	134040000	134050000	20	7.84240429023121	0.00518565974232325	Cluster	0
chr1	133900000	133910000	chr1	134030000	134040000	25	8.09524818609997	8.30662244715781e-05	Cluster	0
chr1	133900000	133910000	chr1	134040000	134050000	42	13.9440748314707	1.77679250015015e-07	Cluster	0
chr1	133900000	133910000	chr1	134050000	134060000	20	7.8627455114091	0.00534921812511087	Cluster	0
chr1	133910000	133920000	chr1	134010000	134020000	24	9.10513055956676	0.00112189904276374	Cluster	0
chr1	133910000	133920000	chr1	134020000	134030000	22	9.18286661195408	0.0061972689170893	Cluster	0
chr1	133910000	133920000	chr1	134030000	134040000	24	9.98072992549027	0.000955119017555718	Cluster	0
chr1	133910000	133920000	chr1	134040000	134050000	70	17.0022726348861	3.81847130961084e-20	Cluster	1
chr1	134040000	134050000	chr1	134100000	134110000	90	43.2235150832	1.05600422322253e-08	Cluster	0
chr1	134050000	134060000	chr1	134100000	134110000	87	30.3053297867021	2.08440977408777e-15	Cluster	1
chr1	134060000	134070000	chr1	134100000	134110000	81	38.2210024251	3.21277031241306e-08	Cluster	0
chr1	134070000	134080000	chr1	134100000	134110000	103	48.9884292688	4.49385274359246e-10	Cluster	0
chr1	134110000	134120000	chr1	134240000	134250000	31	13.8145342559192	0.00189199431582855	Cluster	0
chr1	134120000	134130000	chr1	134230000	134240000	22	9.35800037729802	0.00761756586162767	Cluster	0
chr1	134120000	134130000	chr1	134240000	134250000	34	11.4382517952698	7.82988694412786e-07	Cluster	0
chr1	134120000	134130000	chr1	134270000	134280000	23	6.09301223125292	9.22901199106506e-06	Cluster	0
chr1	134120000	134130000	chr1	134280000	134290000	18	7.0109873203418	0.00240105235041945	Cluster	0
chr1	134120000	134130000	chr1	134290000	134300000	20	7.10906962140034	0.000431794457224446	Cluster	0
chr1	134120000	134130000	chr1	134300000	134310000	16	5.67224882568043	0.00628999913272766	Cluster	0
chr1	134120000	134130000	chr1	134330000	134340000	31	6.85685614199183	2.36652537046981e-10	Cluster	0
chr1	134130000	134140000	chr1	134240000	134250000	38	12.6815546419985	9.59119193669607e-07	Cluster	0
chr1	134130000	134140000	chr1	134290000	134300000	24	7.71772382141668	0.000110232538631919	Cluster	0
chr1	134130000	134140000	chr1	134310000	134320000	17	6.35510214840757	0.00752769385470487	Cluster	0
chr1	134130000	134140000	chr1	134320000	134330000	18	5.87222158033608	0.00134490787675475	Cluster	0
chr1	134130000	134140000	chr1	134330000	134340000	19	7.54923803173297	0.00778112416895254	Cluster	0
chr1	134140000	134150000	chr1	134240000	134250000	42	13.8718010953925	1.56032706527423e-07	Cluster	0
chr1	134140000	134150000	chr1	134290000	134300000	20	8.22675307239044	0.00853378531091229	Cluster	0
chr1	134140000	134150000	chr1	134330000	134340000	25	7.95508324988444	6.32897529923335e-05	Cluster	0
chr1	134150000	134160000	chr1	134200000	134210000	77	37.7375532749	3.26668260577902e-07	Singleton	0
chr1	134150000	134160000	chr1	134230000	134240000	68	23.9193404602788	6.29369439138806e-11	Cluster	0
chr1	134150000	134160000	chr1	134240000	134250000	151	29.5723184961042	1.23438775303001e-53	Cluster	1
chr1	134150000	134160000	chr1	134250000	134260000	35	11.8035271269618	3.76485048778091e-06	Cluster	0
chr1	134150000	134160000	chr1	134260000	134270000	40	14.8030152842281	5.14424765005872e-06	Cluster	0
chr1	134150000	134160000	chr1	134270000	134280000	38	14.3758573033405	1.57688911502911e-05	Cluster	0
chr1	134150000	134160000	chr1	134280000	134290000	41	16.9077879500879	7.71509716726445e-06	Cluster	0
chr1	134150000	134160000	chr1	134290000	134300000	52	16.9426775905984	1.71876893343118e-10	Cluster	0
chr1	134150000	134160000	chr1	134300000	134310000	45	12.9095530052281	8.0398124458558e-10	Cluster	0
chr1	134150000	134160000	chr1	134310000	134320000	35	13.6863998898478	1.40785873142266e-05	Cluster	0
chr1	134150000	134160000	chr1	134320000	134330000	51	12.4839070883777	9.09773063185958e-15	Cluster	0
chr1	134150000	134160000	chr1	134330000	134340000	58	15.7605409574926	9.124410074663e-15	Cluster	0
chr1	134160000	134170000	chr1	134240000	134250000	42	15.1968902296551	1.57021810407301e-06	Cluster	0
chr1	134160000	134170000	chr1	134280000	134290000	21	8.48440023190722	0.00552568044299346	Cluster	0
chr1	134160000	134170000	chr1	134320000	134330000	17	6.22512576351578	0.00621498105999742	Cluster	0
chr1	134160000	134170000	chr1	134330000	134340000	22	7.9435391096571	0.00109897487108652	Cluster	0
chr1	134170000	134180000	chr1	134240000	134250000	38	17.3610759227073	0.000659311020424584	Cluster	0
chr1	134360000	134370000	chr1	134430000	134440000	50	23.9819344727219	3.55562127715771e-05	Singleton	0
chr1	134360000	134370000	chr1	134460000	134470000	29	12.2501339590126	0.00132886946483377	Cluster	1
chr1	134360000	134370000	chr1	134470000	134480000	27	11.0527883974166	0.00138347185023081	Cluster	0
chr1	134410000	134420000	chr1	134430000	134440000	150	74.9650344061	1.23535774789286e-11	Singleton	0
chr1	134510000	134520000	chr1	134600000	134610000	33	12.1491796607517	4.39795971556635e-05	Cluster	0
chr1	134510000	134520000	chr1	134610000	134620000	27	10.6097253655244	0.000774044619610474	Cluster	0
chr1	134520000	134530000	chr1	134590000	134600000	41	17.9037177030324	0.000144201309812787	Cluster	0
chr1	134520000	134530000	chr1	134600000	134610000	39	17.2269704915697	0.00028619500445113	Cluster	0
chr1	134520000	134530000	chr1	134610000	134620000	41	14.8974868119571	2.4114061989465e-06	Cluster	1
chr1	134640000	134650000	chr1	134740000	134750000	59	23.3809113585393	1.15952321645514e-08	Singleton	0
chr1	134640000	134650000	chr1	134820000	134830000	24	7.83996705633221	0.00013970669267628	Cluster	1
chr1	134640000	134650000	chr1	134830000	134840000	23	8.62986932737839	0.00130538927843264	Cluster	0
chr1	134640000	134650000	chr1	134850000	134860000	31	8.26885936709864	1.81322102890182e-08	Cluster	1
chr1	134640000	134650000	chr1	134860000	134870000	16	5.85581997942556	0.00833083838437237	Cluster	0
chr1	134670000	134680000	chr1	134820000	134830000	22	7.80342958010387	0.000876725593280414	Cluster	1
chr1	134670000	134680000	chr1	134850000	134860000	29	8.03777443607729	1.24607863883769e-07	Cluster	1
chr1	134670000	134680000	chr1	134860000	134870000	16	5.65314347735909	0.0061061629324206	Cluster	0
chr1	134680000	134690000	chr1	134830000	134840000	19	6.619748892213	0.00194693286404652	Cluster	0
chr1	134690000	134700000	chr1	134850000	134860000	17	5.66949870415544	0.00247454579177764	Cluster	0
chr1	134700000	134710000	chr1	134850000	134860000	24	9.88453368501908	0.000842678850085134	Cluster	0
chr1	134700000	134710000	chr1	134860000	134870000	21	6.86273635214284	0.000446273573641377	Cluster	1
chr1	134740000	134750000	chr1	134820000	134830000	38	15.2279334673144	5.25477207684019e-05	Cluster	1
chr1	134740000	134750000	chr1	134830000	134840000	36	15.9070335046052	0.000557186559992645	Cluster	0
chr1	134740000	134750000	chr1	134850000	134860000	30	14.2612942609075	0.00159228682498406	Cluster	1
chr1	134750000	134760000	chr1	134850000	134860000	25	10.1053232267724	0.00196626541594231	Cluster	0
chr1	134960000	134970000	chr1	135100000	135110000	48	19.015392871612	2.42190443913503e-06	Cluster	0
chr1	134970000	134980000	chr1	135090000	135100000	21	7.7662198404984	0.00201144315746648	Cluster	0
chr1	134980000	134990000	chr1	135090000	135100000	25	11.2511084161677	0.00214969245839334	Cluster	0
chr1	134980000	134990000	chr1	135100000	135110000	74	17.868685987028	5.1408284717159e-20	Cluster	1
chr1	134980000	134990000	chr1	135110000	135120000	33	11.56468447291	1.70577362720727e-05	Cluster	0
chr1	134980000	134990000	chr1	135130000	135140000	25	11.9482642654732	0.0046863736480192	Cluster	0
chr1	134990000	135000000	chr1	135090000	135100000	26	11.3648145712769	0.00426966501934175	Cluster	0
chr1	134990000	135000000	chr1	135130000	135140000	31	12.068794943482	0.000218147507764108	Cluster	1
chr1	135000000	135010000	chr1	135090000	135100000	28	10.8011476855689	0.000446273573641377	Cluster	0
chr1	135020000	135030000	chr1	135100000	135110000	76	25.1930525143885	2.1362848161092e-13	Singleton	0
chr1	135140000	135150000	chr1	135360000	135370000	24	8.55713196579238	0.000487333084232538	Cluster	0
chr1	135150000	135160000	chr1	135250000	135260000	58	22.6364907220412	8.33661391787905e-08	Cluster	0
chr1	135150000	135160000	chr1	135260000	135270000	53	17.7822808828985	3.08046988290298e-10	Cluster	0
chr1	135150000	135160000	chr1	135270000	135280000	32	11.7461907442439	5.68294126966605e-05	Cluster	0
chr1	135150000	135160000	chr1	135330000	135340000	18	7.08987168620359	0.0092804600479109	Cluster	0
chr1	135150000	135160000	chr1	135340000	135350000	21	6.89511194065415	0.000473349822420302	Cluster	0
chr1	135150000	135160000	chr1	135350000	135360000	20	7.74473922492452	0.00454305799582083	Cluster	0
chr1	135150000	135160000	chr1	135360000	135370000	36	9.84523924940358	2.09138241513581e-09	Cluster	0
chr1	135150000	135160000	chr1	135370000	135380000	28	7.81341278644078	1.80973866000171e-06	Cluster	0
chr1	135160000	135170000	chr1	135250000	135260000	54	19.0430040866031	1.14583844963129e-08	Cluster	0
chr1	135160000	135170000	chr1	135260000	135270000	43	14.9091647065483	4.56816029546785e-08	Cluster	0
chr1	135160000	135170000	chr1	135270000	135280000	27	9.73637668914707	0.000214782674099592	Cluster	0
chr1	135160000	135170000	chr1	135360000	135370000	27	7.92717929768184	1.11271045545776e-06	Cluster	0
chr1	135160000	135170000	chr1	135370000	135380000	19	6.26537557159175	0.00104957578514162	Cluster	0
chr1	135160000	135170000	chr1	135380000	135390000	17	5.97850764801856	0.00111032843736104	Cluster	0
chr1	135170000	135180000	chr1	135240000	135250000	44	21.6319843067186	0.000857186771120015	Cluster	0
chr1	135170000	135180000	chr1	135250000	135260000	126	33.4984584363001	2.61722994613814e-30	Cluster	1
chr1	135170000	135180000	chr1	135260000	135270000	76	25.7100392719755	3.67545557724362e-14	Cluster	0
chr1	135170000	135180000	chr1	135270000	135280000	64	16.823301917983	1.44444370894658e-15	Cluster	0
chr1	135170000	135180000	chr1	135350000	135360000	24	10.3887603694683	0.00591163872312719	Cluster	0
chr1	135170000	135180000	chr1	135360000	135370000	73	13.0397168961819	1.3539332955493e-28	Cluster	1
chr1	135170000	135180000	chr1	135370000	135380000	38	10.3887167790722	7.06395653526689e-09	Cluster	0
chr1	135170000	135180000	chr1	135380000	135390000	29	9.77029556639573	6.07680692289152e-06	Cluster	0
chr1	135170000	135180000	chr1	135390000	135400000	26	7.8913038566032	1.99109121824489e-05	Cluster	0
chr1	135180000	135190000	chr1	135260000	135270000	51	21.8982788928625	9.12212961806532e-06	Cluster	0
chr1	135180000	135190000	chr1	135360000	135370000	30	10.7499657153777	7.10868427501298e-05	Cluster	0
chr1	135250000	135260000	chr1	135360000	135370000	53	25.3088379807581	8.96534424931966e-05	Cluster	0
chr1	135260000	135270000	chr1	135360000	135370000	51	23.4928441830727	1.00391087909446e-05	Cluster	0
chr1	135270000	135280000	chr1	135360000	135370000	54	18.4466264441417	4.0124719213216e-09	Cluster	1
chr1	135450000	135460000	chr1	135660000	135670000	19	6.08399610041784	0.000744401393999837	Cluster	0
chr1	135460000	135470000	chr1	135530000	135540000	65	19.2018484586197	1.48294271328275e-13	Cluster	0
chr1	135460000	135470000	chr1	135540000	135550000	108	33.0627343510001	5.63461725391505e-23	Cluster	1
chr1	135460000	135470000	chr1	135650000	135660000	22	7.84795593420967	0.000221189064410567	Cluster	0
chr1	135460000	135470000	chr1	135660000	135670000	22	7.46424384671966	0.000498442514575142	Cluster	0
chr1	135460000	135470000	chr1	135670000	135680000	34	10.6999236454553	1.72488488653581e-07	Cluster	0
chr1	135460000	135470000	chr1	135680000	135690000	24	8.40646060421496	0.00038400745194117	Cluster	0
chr1	135470000	135480000	chr1	135540000	135550000	74	30.5850344346016	6.89781987222234e-10	Cluster	0
chr1	135470000	135480000	chr1	135660000	135670000	28	6.34118188203246	2.96622148181508e-08	Cluster	1
chr1	135470000	135480000	chr1	135670000	135680000	28	9.21340369557193	5.90479945713093e-06	Cluster	0
chr1	135470000	135480000	chr1	135690000	135700000	24	8.03720220539958	4.12363213437229e-05	Cluster	0
chr1	135480000	135490000	chr1	135670000	135680000	19	7.36601941506698	0.00609191075524036	Cluster	0
[truncated: 51,789 more rows]
