# Supplementary material for: MAPS: Model-based analysis of long-range chromatin interactions from PLAC-seq and HiChIP experiments
Source: PLoS Comput Biol. 2019 Apr 15;15(4):e1006982. doi: 10.1371/journal.pcbi.1006982 (PMC6483256; doi:10.1371/journal.pcbi.1006982)
Supplement: S1 Data — (ZIP) [file pcbi.1006982.s027.zip › Supplementary data/mESC_H3K4me3_combine.mango]

chr1	3530072	3532613	chr1	3668258	3672273	6	1
chr1	3530072	3532613	chr1	4781511	4784884	1	0.0668628190122243
chr1	3668258	3672273	chr1	4494785	4497281	15	0
chr1	3668258	3672273	chr1	4686987	4689307	1	0.0738413515435209
chr1	3668258	3672273	chr1	4781511	4784884	5	6.28845773968316e-09
chr1	3668258	3672273	chr1	4805967	4811543	1	0.0704138022935587
chr1	3668258	3672273	chr1	4849722	4853280	2	0.0017007133553222
chr1	3668258	3672273	chr1	5021104	5024131	1	0.0640664443724789
chr1	3668258	3672273	chr1	5167593	5171431	3	2.14146654949496e-05
chr1	4489387	4492124	chr1	4494785	4497281	86	0.000595380951053188
chr1	4489387	4492124	chr1	4570200	4572399	10	1
chr1	4489387	4492124	chr1	4686987	4689307	10	1
chr1	4489387	4492124	chr1	4781511	4784884	3	0.238882837264881
chr1	4489387	4492124	chr1	4800737	4803284	5	0.00673382116265496
chr1	4489387	4492124	chr1	4805967	4811543	7	0.000157766088061634
chr1	4489387	4492124	chr1	4849722	4853280	3	0.033417998544608
chr1	4489387	4492124	chr1	4855787	4861840	8	2.61194604940686e-07
chr1	4489387	4492124	chr1	5016884	5019078	7	3.63331334399354e-09
chr1	4489387	4492124	chr1	5021104	5024131	2	0.0247318364988057
chr1	4489387	4492124	chr1	5914906	5917381	1	0.061894781004005
chr1	4489387	4492124	chr1	6281394	6283666	1	0.0509930226992128
chr1	4494785	4497281	chr1	4570200	4572399	12	1
chr1	4494785	4497281	chr1	4686987	4689307	6	1
chr1	4494785	4497281	chr1	4781511	4784884	3	0.283339787520695
chr1	4494785	4497281	chr1	4800737	4803284	2	0.39536371370432
chr1	4494785	4497281	chr1	4805967	4811543	9	4.40184302625933e-06
chr1	4494785	4497281	chr1	4855787	4861840	5	0.000525463027630676
chr1	4494785	4497281	chr1	5016884	5019078	6	1.35674676825616e-07
chr1	4494785	4497281	chr1	5021104	5024131	4	9.18888799138489e-05
chr1	4494785	4497281	chr1	5167593	5171431	1	0.102277114790288
chr1	4494785	4497281	chr1	5914906	5917381	8	0
chr1	4494785	4497281	chr1	6212379	6214592	5	9.42786002781074e-10
chr1	4570200	4572399	chr1	4686987	4689307	7	1
chr1	4570200	4572399	chr1	4781511	4784884	7	1
chr1	4570200	4572399	chr1	4800737	4803284	4	1
chr1	4570200	4572399	chr1	4805967	4811543	13	0.588579168557257
chr1	4570200	4572399	chr1	4849722	4853280	1	1
chr1	4570200	4572399	chr1	4855787	4861840	2	0.54204550976616
chr1	4570200	4572399	chr1	5016884	5019078	2	0.0555837159298873
chr1	4570200	4572399	chr1	5749706	5752700	2	0.00148215230265347
chr1	4570200	4572399	chr1	6438612	6441974	6	6.23590704875234e-12
chr1	4686987	4689307	chr1	4781511	4784884	3	1
chr1	4686987	4689307	chr1	4800737	4803284	6	1
chr1	4686987	4689307	chr1	4805967	4811543	11	1
chr1	4686987	4689307	chr1	4855787	4861840	3	1
chr1	4686987	4689307	chr1	5016884	5019078	3	0.0698962938055836
chr1	4686987	4689307	chr1	5021104	5024131	7	4.98695157055185e-05
chr1	4686987	4689307	chr1	5045259	5047856	3	0.0355903041684815
chr1	4781511	4784884	chr1	4800737	4803284	36	1
chr1	4781511	4784884	chr1	4805967	4811543	124	0
chr1	4781511	4784884	chr1	4849722	4853280	21	1
chr1	4781511	4784884	chr1	4855787	4861840	37	0.0476954195141444
chr1	4781511	4784884	chr1	5016884	5019078	4	1
chr1	4781511	4784884	chr1	5021104	5024131	2	1
chr1	4781511	4784884	chr1	5586441	5589066	1	0.0899314012669186
chr1	4781511	4784884	chr1	5914906	5917381	1	0.0704998388231378
chr1	4781511	4784884	chr1	6212379	6214592	4	2.24362571758934e-07
chr1	4800737	4803284	chr1	4805967	4811543	197	0
chr1	4800737	4803284	chr1	4849722	4853280	11	1
chr1	4800737	4803284	chr1	4855787	4861840	42	0.0163519556567124
chr1	4800737	4803284	chr1	5016884	5019078	7	1
chr1	4800737	4803284	chr1	5021104	5024131	1	1
chr1	4800737	4803284	chr1	6173431	6175996	2	0.00155935852088812
chr1	4800737	4803284	chr1	6438612	6441974	1	0.057666286193622
chr1	4805967	4811543	chr1	4849722	4853280	60	9.81074402120158e-05
chr1	4805967	4811543	chr1	4855787	4861840	110	0
chr1	4805967	4811543	chr1	5016884	5019078	33	0.000133465927456207
chr1	4805967	4811543	chr1	5021104	5024131	9	1
chr1	4805967	4811543	chr1	5045259	5047856	2	1
chr1	4805967	4811543	chr1	5167593	5171431	8	7.40864050521318e-07
chr1	4805967	4811543	chr1	5586441	5589066	1	0.0924196197550504
chr1	4805967	4811543	chr1	5914906	5917381	2	0.00208521546581263
chr1	4849722	4853280	chr1	4855787	4861840	161	0
chr1	4849722	4853280	chr1	5016884	5019078	12	1
chr1	4849722	4853280	chr1	5021104	5024131	1	1
chr1	4849722	4853280	chr1	5045259	5047856	4	1
chr1	4855787	4861840	chr1	5016884	5019078	24	0.0844238010449003
chr1	4855787	4861840	chr1	5021104	5024131	7	1
chr1	4855787	4861840	chr1	5045259	5047856	2	1
chr1	4855787	4861840	chr1	5081655	5085327	2	1
chr1	4855787	4861840	chr1	5344689	5347018	3	0.00258042488319812
chr1	4855787	4861840	chr1	5586441	5589066	1	0.0980786633796904
chr1	4855787	4861840	chr1	5749706	5752700	1	0.0722534229721703
chr1	4855787	4861840	chr1	6212379	6214592	7	5.27527571026613e-14
chr1	4855787	4861840	chr1	6381372	6383504	1	0.0522973392689669
chr1	5016884	5019078	chr1	5045259	5047856	7	1
chr1	5016884	5019078	chr1	5167593	5171431	4	1
chr1	5016884	5019078	chr1	5586441	5589066	5	1.18188257703875e-06
chr1	5016884	5019078	chr1	5914906	5917381	7	1.40259031681173e-12
chr1	5016884	5019078	chr1	6173431	6175996	2	0.00197855016620772
chr1	5016884	5019078	chr1	6212379	6214592	3	2.78307143606089e-05
chr1	5021104	5024131	chr1	5045259	5047856	21	1
chr1	5021104	5024131	chr1	5081655	5085327	2	1
chr1	5021104	5024131	chr1	5586441	5589066	3	0.000984170610344082
chr1	5021104	5024131	chr1	5749706	5752700	3	0.000116978413841599
chr1	5021104	5024131	chr1	5914906	5917381	3	6.87585196640235e-05
chr1	5021104	5024131	chr1	6212379	6214592	2	0.00190146754324135
chr1	5021104	5024131	chr1	6438612	6441974	1	0.0624833153032677
chr1	5045259	5047856	chr1	5167593	5171431	5	1
chr1	5045259	5047856	chr1	5586441	5589066	1	0.218054695309512
chr1	5045259	5047856	chr1	5914906	5917381	6	1.73272339586319e-10
chr1	5081655	5085327	chr1	5167593	5171431	1	1
chr1	5081655	5085327	chr1	5586441	5589066	3	0.00247675754578461
chr1	5081655	5085327	chr1	5749706	5752700	1	0.0974181825606376
chr1	5167593	5171431	chr1	5344689	5347018	11	1
chr1	5167593	5171431	chr1	5586441	5589066	2	0.081051977518707
chr1	5167593	5171431	chr1	5749706	5752700	1	0.156788295519849
chr1	5167593	5171431	chr1	5914906	5917381	6	4.52015009724959e-10
chr1	5167593	5171431	chr1	6212379	6214592	5	5.58447024652880e-09
chr1	5167593	5171431	chr1	6281394	6283666	1	0.0644410953181065
chr1	5167593	5171431	chr1	6438612	6441974	6	3.11709283196907e-11
chr1	5344689	5347018	chr1	5586441	5589066	8	0.734527370950923
chr1	5344689	5347018	chr1	5749706	5752700	1	0.426546273774911
chr1	5586441	5589066	chr1	5749706	5752700	3	1
chr1	5586441	5589066	chr1	5914906	5917381	3	0.0821591372722665
chr1	5586441	5589066	chr1	6173431	6175996	1	0.17072498598691
chr1	5586441	5589066	chr1	6212379	6214592	6	4.7098700697064e-09
chr1	5586441	5589066	chr1	6357178	6359851	1	0.0932888679339301
chr1	5586441	5589066	chr1	6381372	6383504	1	0.0900290706480205
chr1	5749706	5752700	chr1	5914906	5917381	1	1
chr1	5749706	5752700	chr1	6212379	6214592	3	0.00324139078674365
chr1	5914906	5917381	chr1	6173431	6175996	3	0.862838789220139
chr1	5914906	5917381	chr1	6212379	6214592	8	0.000113375999728943
chr1	5914906	5917381	chr1	6281394	6283666	8	2.37320925118458e-07
chr1	5914906	5917381	chr1	6357178	6359851	2	0.0614634111593416
chr1	5914906	5917381	chr1	6381372	6383504	2	0.0417051185803159
chr1	5914906	5917381	chr1	7497550	7500587	5	1.81747971748636e-09
chr1	6173431	6175996	chr1	6212379	6214592	4	1
chr1	6173431	6175996	chr1	6381372	6383504	1	1
chr1	6173431	6175996	chr1	6438612	6441974	1	1
chr1	6173431	6175996	chr1	7394366	7398678	3	3.15766040770246e-05
chr1	6212379	6214592	chr1	6281394	6283666	19	1
chr1	6212379	6214592	chr1	6357178	6359851	16	0.954569351116155
chr1	6212379	6214592	chr1	6381372	6383504	9	1
chr1	6212379	6214592	chr1	7085603	7089561	2	0.002493053655711
chr1	6212379	6214592	chr1	7123849	7131640	1	0.0787810801448061
chr1	6212379	6214592	chr1	7204389	7209697	3	5.15754024373924e-05
chr1	6281394	6283666	chr1	6357178	6359851	8	1
chr1	6281394	6283666	chr1	6381372	6383504	7	1
chr1	6281394	6283666	chr1	6438612	6441974	3	1
chr1	6281394	6283666	chr1	7085603	7089561	3	5.73559517864294e-05
chr1	6281394	6283666	chr1	7292857	7295156	4	3.95970615575381e-07
chr1	6357178	6359851	chr1	6381372	6383504	20	1
chr1	6357178	6359851	chr1	6438612	6441974	1	1
chr1	6357178	6359851	chr1	7123849	7131640	3	9.90061016917504e-05
chr1	6357178	6359851	chr1	7204389	7209697	1	0.0859972348783373
chr1	6381372	6383504	chr1	6438612	6441974	2	1
chr1	6381372	6383504	chr1	7123849	7131640	3	8.03078967697395e-05
chr1	6381372	6383504	chr1	7204389	7209697	2	0.00294255813884288
chr1	6381372	6383504	chr1	7394366	7398678	1	0.0655911569965821
chr1	6438612	6441974	chr1	7011407	7014922	4	2.55824389865338e-05
chr1	6438612	6441974	chr1	7123849	7131640	7	9.25485381447009e-12
chr1	6438612	6441974	chr1	7394366	7398678	3	5.49731878775392e-05
chr1	7011407	7014922	chr1	7085603	7089561	8	1
chr1	7011407	7014922	chr1	7123849	7131640	5	1
chr1	7011407	7014922	chr1	7204389	7209697	3	1
chr1	7011407	7014922	chr1	7270491	7272728	3	0.725785169788104
chr1	7011407	7014922	chr1	7292857	7295156	2	0.595077189947777
chr1	7011407	7014922	chr1	7394366	7398678	4	0.00164739667915934
chr1	7085603	7089561	chr1	7123849	7131640	71	1.32256692421689e-06
chr1	7085603	7089561	chr1	7204389	7209697	20	0.956622211139535
chr1	7085603	7089561	chr1	7270491	7272728	7	1
chr1	7085603	7089561	chr1	7292857	7295156	5	1
chr1	7085603	7089561	chr1	7394366	7398678	9	2.69556163047507e-06
chr1	7085603	7089561	chr1	7497550	7500587	6	9.27221915635392e-06
chr1	7123849	7131640	chr1	7204389	7209697	18	1
chr1	7123849	7131640	chr1	7270491	7272728	5	1
chr1	7123849	7131640	chr1	7292857	7295156	3	1
chr1	7123849	7131640	chr1	7394366	7398678	8	0.00416450632381613
chr1	7123849	7131640	chr1	7497550	7500587	5	0.00059418585280611
chr1	7123849	7131640	chr1	8934828	8940106	4	1.25090239292132e-07
chr1	7204389	7209697	chr1	7270491	7272728	9	1
chr1	7204389	7209697	chr1	7394366	7398678	4	1
chr1	7204389	7209697	chr1	7497550	7500587	1	1
chr1	7270491	7272728	chr1	7394366	7398678	5	1
chr1	8652974	8655771	chr1	9296792	9301747	8	3.52833105225744e-13
chr1	8784480	8787113	chr1	8934828	8940106	5	1
chr1	8784480	8787113	chr1	9543215	9545399	2	0.0029266907416675
chr1	8784480	8787113	chr1	9695808	9700713	6	7.66052552689462e-11
chr1	8789442	8791631	chr1	8934828	8940106	1	1
chr1	8789442	8791631	chr1	9296792	9301747	1	0.247700886805869
chr1	8934828	8940106	chr1	9296792	9301747	3	0.0305137640318955
chr1	8934828	8940106	chr1	9695808	9700713	1	0.0844018252381704
chr1	8934828	8940106	chr1	9743181	9749789	1	0.0857003886784529
chr1	8934828	8940106	chr1	9796257	9798520	4	7.87128603833059e-07
chr1	8934828	8940106	chr1	9965065	9968669	2	0.00183272484011798
chr1	9296792	9301747	chr1	9543215	9545399	1	1
chr1	9296792	9301747	chr1	9600219	9602632	3	0.134221650627414
chr1	9296792	9301747	chr1	9695808	9700713	4	0.00150643171277362
chr1	9296792	9301747	chr1	9743181	9749789	12	5.88943516103936e-15
chr1	9296792	9301747	chr1	9846223	9849024	1	0.20477080302895
chr1	9296792	9301747	chr1	9965065	9968669	2	0.0042413705269721
chr1	9296792	9301747	chr1	10007691	10009912	1	0.10005529884788
chr1	9543215	9545399	chr1	9600219	9602632	3	1
chr1	9543215	9545399	chr1	9612286	9614711	2	1
chr1	9543215	9545399	chr1	9695808	9700713	10	1
chr1	9543215	9545399	chr1	9743181	9749789	3	1
chr1	9543215	9545399	chr1	9767368	9769676	1	1
chr1	9543215	9545399	chr1	9846223	9849024	8	4.83689720509828e-05
chr1	9543215	9545399	chr1	9940087	9942239	1	0.431546652400382
chr1	9543215	9545399	chr1	10035418	10038053	1	0.241487092957313
chr1	9600219	9602632	chr1	9612286	9614711	16	1
chr1	9600219	9602632	chr1	9695808	9700713	15	1
chr1	9600219	9602632	chr1	9743181	9749789	2	1
chr1	9600219	9602632	chr1	9796257	9798520	1	1
chr1	9600219	9602632	chr1	9846223	9849024	5	0.833890117810207
chr1	9600219	9602632	chr1	9965065	9968669	1	0.537017480341561
chr1	9600219	9602632	chr1	10035418	10038053	1	0.33507864878439
chr1	9612286	9614711	chr1	9695808	9700713	17	1
chr1	9612286	9614711	chr1	9743181	9749789	4	1
chr1	9612286	9614711	chr1	9796257	9798520	7	1
chr1	9612286	9614711	chr1	9846223	9849024	5	1
chr1	9612286	9614711	chr1	9965065	9968669	5	0.000585189634721414
chr1	9695808	9700713	chr1	9743181	9749789	83	6.0881107462692e-12
chr1	9695808	9700713	chr1	9767368	9769676	6	1
chr1	9695808	9700713	chr1	9796257	9798520	13	1
chr1	9695808	9700713	chr1	9846223	9849024	6	1
chr1	9695808	9700713	chr1	9940087	9942239	8	0.43175450557597
chr1	9695808	9700713	chr1	9965065	9968669	8	0.00299777065745152
chr1	9695808	9700713	chr1	10007691	10009912	1	0.888679389445181
chr1	9695808	9700713	chr1	10035418	10038053	13	1.72354968257865e-12
chr1	9695808	9700713	chr1	10877064	10882315	1	0.0632356790958073
chr1	9695808	9700713	chr1	10991777	10994274	2	0.00138157910115502
chr1	9695808	9700713	chr1	11389238	11402185	1	0.0507388312808597
chr1	9695808	9700713	chr1	11411247	11414619	2	0.000979705403191259
chr1	9743181	9749789	chr1	9767368	9769676	55	0.0495279642326943
chr1	9743181	9749789	chr1	9796257	9798520	80	1.4564114662992e-11
chr1	9743181	9749789	chr1	9846223	9849024	46	0.000175041338443376
chr1	9743181	9749789	chr1	9906901	9909435	17	0.875763918137715
chr1	9743181	9749789	chr1	9940087	9942239	22	0.0958674710223006
chr1	9743181	9749789	chr1	9965065	9968669	33	3.68915662853787e-05
chr1	9743181	9749789	chr1	10007691	10009912	6	0.10603435189893
chr1	9743181	9749789	chr1	10035418	10038053	13	1.16716340813182e-08
chr1	9743181	9749789	chr1	10229681	10233252	9	1.56870087364797e-11
chr1	9743181	9749789	chr1	11376327	11381270	2	0.00120174947940161
chr1	9743181	9749789	chr1	11389238	11402185	3	1.42427335116039e-05
chr1	9743181	9749789	chr1	11411247	11414619	3	1.58251656936646e-05
chr1	9767368	9769676	chr1	9796257	9798520	8	1
chr1	9767368	9769676	chr1	9846223	9849024	6	1
chr1	9767368	9769676	chr1	9906901	9909435	5	1
chr1	9767368	9769676	chr1	9965065	9968669	1	1
chr1	9767368	9769676	chr1	10229681	10233252	1	0.285160879180823
chr1	9796257	9798520	chr1	9846223	9849024	36	0.375825000458908
chr1	9796257	9798520	chr1	9906901	9909435	4	1
chr1	9796257	9798520	chr1	9940087	9942239	17	0.748927205182651
chr1	9796257	9798520	chr1	9965065	9968669	11	1
chr1	9796257	9798520	chr1	10035418	10038053	4	1
chr1	9796257	9798520	chr1	10820827	10825623	1	0.0691737089553072
chr1	9796257	9798520	chr1	10877064	10882315	2	0.00173267260434849
chr1	9796257	9798520	chr1	10991777	10994274	4	2.82352759068502e-07
chr1	9846223	9849024	chr1	9906901	9909435	13	1
chr1	9846223	9849024	chr1	9940087	9942239	8	1
chr1	9846223	9849024	chr1	9965065	9968669	11	1
chr1	9846223	9849024	chr1	10035418	10038053	1	1
chr1	9846223	9849024	chr1	10229681	10233252	4	0.00250396847656142
chr1	9846223	9849024	chr1	10991777	10994274	1	0.0672161400065402
chr1	9846223	9849024	chr1	11744955	11747648	3	1.35421812825181e-05
chr1	9906901	9909435	chr1	9940087	9942239	4	1
chr1	9906901	9909435	chr1	9965065	9968669	7	1
chr1	9906901	9909435	chr1	10007691	10009912	4	1
chr1	9906901	9909435	chr1	10035418	10038053	3	1
chr1	9906901	9909435	chr1	10229681	10233252	2	0.27734273047896
chr1	9940087	9942239	chr1	9965065	9968669	6	1
chr1	9940087	9942239	chr1	10007691	10009912	6	1
chr1	9940087	9942239	chr1	10035418	10038053	12	1
chr1	9940087	9942239	chr1	10991777	10994274	1	0.0667520314379371
chr1	9940087	9942239	chr1	11274693	11277539	1	0.0589997169237392
chr1	9965065	9968669	chr1	10007691	10009912	13	1
chr1	9965065	9968669	chr1	10035418	10038053	3	1
chr1	9965065	9968669	chr1	10229681	10233252	1	1
chr1	10007691	10009912	chr1	10035418	10038053	26	1
chr1	10035418	10038053	chr1	10229681	10233252	6	1
chr1	10035418	10038053	chr1	11371939	11374347	3	1.59770447185721e-05
chr1	10035418	10038053	chr1	11376327	11381270	3	1.76417471394194e-05
chr1	10035418	10038053	chr1	11389238	11402185	3	1.56431695114821e-05
chr1	10229681	10233252	chr1	10545132	10547625	7	6.73147372407078e-05
chr1	10229681	10233252	chr1	10877064	10882315	6	1.0150148372485e-09
chr1	10229681	10233252	chr1	10991777	10994274	2	0.00304028992375626
chr1	10229681	10233252	chr1	11376327	11381270	1	0.0638388986736014
chr1	10229681	10233252	chr1	11389238	11402185	2	0.00145846373353793
chr1	10229681	10233252	chr1	11411247	11414619	4	2.91061907049036e-07
chr1	10820827	10825623	chr1	10877064	10882315	5	1
chr1	10820827	10825623	chr1	10991777	10994274	4	1
chr1	10820827	10825623	chr1	11327381	11330239	3	0.00194079685794647
chr1	10820827	10825623	chr1	11389238	11402185	4	1.91091932819614e-05
chr1	10820827	10825623	chr1	11411247	11414619	1	0.151169145175585
chr1	10877064	10882315	chr1	10991777	10994274	5	1
chr1	10877064	10882315	chr1	11371939	11374347	3	0.00186539789039561
chr1	10877064	10882315	chr1	11389238	11402185	5	2.41706671286353e-06
chr1	10877064	10882315	chr1	11411247	11414619	3	0.0011284348098221
chr1	10877064	10882315	chr1	11744955	11747648	2	0.00260149212803584
chr1	10877064	10882315	chr1	12358894	12361511	1	0.0598525691766247
chr1	10877064	10882315	chr1	12811603	12816501	3	9.54385769398321e-06
chr1	10991777	10994274	chr1	11274693	11277539	2	0.613824074518447
chr1	10991777	10994274	chr1	11371939	11374347	1	0.475782610705377
chr1	10991777	10994274	chr1	11411247	11414619	1	0.381117134902994
chr1	11274693	11277539	chr1	11327381	11330239	15	1
chr1	11274693	11277539	chr1	11371939	11374347	10	1
chr1	11274693	11277539	chr1	11389238	11402185	15	1
chr1	11274693	11277539	chr1	11411247	11414619	16	0.977211379069719
chr1	11274693	11277539	chr1	12716482	12720025	1	0.0561124266770348
chr1	11327381	11330239	chr1	11371939	11374347	4	1
chr1	11327381	11330239	chr1	11376327	11381270	7	1
chr1	11327381	11330239	chr1	11389238	11402185	18	1
chr1	11327381	11330239	chr1	11411247	11414619	32	0.0998474734911453
chr1	11327381	11330239	chr1	11744955	11747648	2	0.0736551262384543
chr1	11327381	11330239	chr1	12019324	12024355	3	9.82688327322524e-05
chr1	11327381	11330239	chr1	12833598	12839161	1	0.0545159064752521
chr1	11327381	11330239	chr1	13094133	13096311	1	0.0556076872365239
chr1	11371939	11374347	chr1	11376327	11381270	50	0.586324211869528
chr1	11371939	11374347	chr1	11389238	11402185	37	0.725903040846832
chr1	11371939	11374347	chr1	11411247	11414619	13	1
chr1	11371939	11374347	chr1	12019324	12024355	1	0.101578514185935
chr1	11371939	11374347	chr1	13067306	13075715	4	8.77376527357972e-08
chr1	11376327	11381270	chr1	11389238	11402185	63	0.00321897727123296
chr1	11376327	11381270	chr1	11411247	11414619	13	1
chr1	11376327	11381270	chr1	11744955	11747648	1	0.55341960699654
chr1	11376327	11381270	chr1	12019324	12024355	2	0.00525581467970347
chr1	11376327	11381270	chr1	12601165	12604651	1	0.0618164843749603
chr1	11376327	11381270	chr1	12811603	12816501	3	1.62563522421445e-05
chr1	11376327	11381270	chr1	12833598	12839161	1	0.0546790440206841
chr1	11376327	11381270	chr1	12874262	12877349	3	1.70434470977337e-05
chr1	11376327	11381270	chr1	12989116	12991564	1	0.0533499388539975
chr1	11376327	11381270	chr1	13102126	13105320	1	0.051566720612907
chr1	11389238	11402185	chr1	11411247	11414619	120	0
chr1	11389238	11402185	chr1	12690428	12693507	1	0.058959664268823
chr1	11389238	11402185	chr1	12811603	12816501	5	1.10826211033412e-09
chr1	11389238	11402185	chr1	12989116	12991564	2	0.000986958083631676
chr1	11389238	11402185	chr1	13013155	13015589	2	0.000929881029768394
chr1	11389238	11402185	chr1	13370150	13374068	3	7.67896102941063e-06
chr1	11411247	11414619	chr1	12358894	12361511	1	0.0772337260048486
chr1	11411247	11414619	chr1	12690428	12693507	6	1.66894498318812e-11
chr1	11411247	11414619	chr1	12716482	12720025	1	0.0581544359023238
chr1	11411247	11414619	chr1	12862599	12866024	3	1.65556322045907e-05
chr1	11411247	11414619	chr1	13370150	13374068	1	0.0470407076525414
chr1	11744955	11747648	chr1	12811603	12816501	1	0.0677079327911209
chr1	12019324	12024355	chr1	12601165	12604651	1	0.155617592268304
chr1	12019324	12024355	chr1	12690428	12693507	3	0.000113347337927768
chr1	12019324	12024355	chr1	12804949	12809326	2	0.00308091964282459
chr1	12019324	12024355	chr1	12811603	12816501	4	1.01698022376446e-06
chr1	12019324	12024355	chr1	12862599	12866024	3	5.48966297883192e-05
chr1	12019324	12024355	chr1	13067306	13075715	3	2.96365662925849e-05
chr1	12019324	12024355	chr1	13370150	13374068	2	0.00118832178250859
chr1	12358894	12361511	chr1	12804949	12809326	1	0.363059713321356
chr1	12601165	12604651	chr1	12690428	12693507	3	1
chr1	12601165	12604651	chr1	12716482	12720025	5	1
chr1	12601165	12604651	chr1	12811603	12816501	3	1
chr1	12601165	12604651	chr1	12833598	12839161	4	1
chr1	12601165	12604651	chr1	13102126	13105320	3	0.00189355073678585
chr1	12690428	12693507	chr1	12716482	12720025	6	1
chr1	12690428	12693507	chr1	12804949	12809326	2	1
chr1	12690428	12693507	chr1	12811603	12816501	6	1
chr1	12690428	12693507	chr1	12833598	12839161	4	1
chr1	12690428	12693507	chr1	12862599	12866024	5	1
chr1	12690428	12693507	chr1	12989116	12991564	7	0.000520529638445442
chr1	12690428	12693507	chr1	13067306	13075715	1	0.501607686441802
chr1	12690428	12693507	chr1	13102126	13105320	1	0.414074578542092
chr1	12716482	12720025	chr1	12804949	12809326	11	1
chr1	12716482	12720025	chr1	12811603	12816501	19	0.975258318500149
chr1	12716482	12720025	chr1	12833598	12839161	14	1
chr1	12716482	12720025	chr1	12862599	12866024	1	1
chr1	12716482	12720025	chr1	12874262	12877349	4	1
chr1	12716482	12720025	chr1	12989116	12991564	1	1
chr1	12716482	12720025	chr1	13067306	13075715	5	0.000598549024798587
chr1	12716482	12720025	chr1	13076932	13081995	1	0.563240464613879
chr1	12716482	12720025	chr1	13094133	13096311	1	0.535013893807517
chr1	12716482	12720025	chr1	13102126	13105320	2	0.0946034085927841
chr1	12716482	12720025	chr1	13122152	13125854	2	0.0802628952864921
chr1	12716482	12720025	chr1	13587224	13590612	2	0.00236196615107793
chr1	12716482	12720025	chr1	13657349	13660562	2	0.0021719341917691
chr1	12804949	12809326	chr1	12811603	12816501	76	0.00379038881090089
chr1	12804949	12809326	chr1	12833598	12839161	3	1
chr1	12804949	12809326	chr1	12862599	12866024	1	1
chr1	12804949	12809326	chr1	12989116	12991564	2	1
chr1	12804949	12809326	chr1	13076932	13081995	1	1
chr1	12804949	12809326	chr1	13370150	13374068	7	3.92411412456339e-10
chr1	12804949	12809326	chr1	13657349	13660562	1	0.0831981402070348
chr1	12811603	12816501	chr1	12833598	12839161	29	1
chr1	12811603	12816501	chr1	12862599	12866024	1	1
chr1	12811603	12816501	chr1	12874262	12877349	4	1
chr1	12811603	12816501	chr1	12989116	12991564	5	1
chr1	12811603	12816501	chr1	13076932	13081995	5	0.123857487310745
chr1	12811603	12816501	chr1	13094133	13096311	2	0.689981017503745
chr1	12811603	12816501	chr1	13122152	13125854	1	0.854399013976287
chr1	12811603	12816501	chr1	13618024	13622580	5	1.02220896721788e-08
chr1	12811603	12816501	chr1	13657349	13660562	1	0.0792484581268909
chr1	12811603	12816501	chr1	14503144	14508355	2	0.0010394347350292
chr1	12833598	12839161	chr1	12862599	12866024	2	1
chr1	12833598	12839161	chr1	12874262	12877349	2	1
chr1	12833598	12839161	chr1	12989116	12991564	2	1
chr1	12833598	12839161	chr1	13076932	13081995	5	1
chr1	12833598	12839161	chr1	13370150	13374068	3	0.000934177542465869
chr1	12833598	12839161	chr1	13587224	13590612	1	0.0835121480622197
chr1	12862599	12866024	chr1	12874262	12877349	1	1
chr1	12862599	12866024	chr1	12989116	12991564	3	1
chr1	12862599	12866024	chr1	13067306	13075715	6	1
chr1	12862599	12866024	chr1	13076932	13081995	3	1
chr1	12862599	12866024	chr1	13094133	13096311	1	1
chr1	12862599	12866024	chr1	13122152	13125854	2	1
chr1	12862599	12866024	chr1	13424508	13427092	1	0.169547544958777
chr1	12862599	12866024	chr1	13587224	13590612	1	0.0894593067770465
chr1	12874262	12877349	chr1	13067306	13075715	2	1
chr1	12874262	12877349	chr1	13076932	13081995	3	1
chr1	12874262	12877349	chr1	13370150	13374068	6	1.83533255581661e-07
chr1	12989116	12991564	chr1	13013155	13015589	22	1
chr1	12989116	12991564	chr1	13067306	13075715	22	0.883607283253396
chr1	12989116	12991564	chr1	13076932	13081995	8	1
chr1	12989116	12991564	chr1	13094133	13096311	8	1
chr1	12989116	12991564	chr1	13102126	13105320	18	0.952005007496731
chr1	12989116	12991564	chr1	13122152	13125854	7	1
chr1	12989116	12991564	chr1	13370150	13374068	1	0.474220127637028
chr1	12989116	12991564	chr1	13424508	13427092	1	0.338740465196987
chr1	13013155	13015589	chr1	13067306	13075715	12	1
chr1	13013155	13015589	chr1	13076932	13081995	1	1
chr1	13013155	13015589	chr1	13094133	13096311	5	1
chr1	13013155	13015589	chr1	13102126	13105320	5	1
chr1	13013155	13015589	chr1	13122152	13125854	3	1
chr1	13013155	13015589	chr1	13370150	13374068	7	3.36187252303874e-06
chr1	13013155	13015589	chr1	13424508	13427092	1	0.383604405824208
chr1	13013155	13015589	chr1	13587224	13590612	10	0
chr1	13013155	13015589	chr1	13657349	13660562	2	0.00524000171135336
chr1	13067306	13075715	chr1	13076932	13081995	214	0
chr1	13067306	13075715	chr1	13094133	13096311	50	0.224773360739288
chr1	13067306	13075715	chr1	13102126	13105320	59	0.000324361958217669
chr1	13067306	13075715	chr1	13122152	13125854	41	0.0634040406621147
chr1	13067306	13075715	chr1	13370150	13374068	23	0
chr1	13067306	13075715	chr1	13587224	13590612	4	6.67224083761094e-05
chr1	13067306	13075715	chr1	13618024	13622580	5	8.41383818846862e-07
chr1	13067306	13075715	chr1	14302878	14309202	2	0.00132792854553822
chr1	13067306	13075715	chr1	14753046	14759134	5	7.41134038324067e-10
chr1	13067306	13075715	chr1	14917112	14919411	5	4.44683040571562e-10
chr1	13076932	13081995	chr1	13094133	13096311	50	0.777527998032142
chr1	13076932	13081995	chr1	13102126	13105320	50	0.110104920846175
chr1	13076932	13081995	chr1	13122152	13125854	19	1
chr1	13076932	13081995	chr1	13370150	13374068	17	1.64032185001372e-13
chr1	13076932	13081995	chr1	13424508	13427092	3	0.0411650437274094
chr1	13076932	13081995	chr1	13587224	13590612	4	9.38167106983958e-05
chr1	13076932	13081995	chr1	13657349	13660562	1	0.166201971660438
chr1	13076932	13081995	chr1	14302878	14309202	3	2.2071048641366e-05
chr1	13076932	13081995	chr1	14503144	14508355	5	1.9019092454111e-09
chr1	13094133	13096311	chr1	13102126	13105320	89	0.000100449007479588
chr1	13094133	13096311	chr1	13122152	13125854	17	1
chr1	13094133	13096311	chr1	13370150	13374068	6	0.0186549151734796
chr1	13094133	13096311	chr1	13424508	13427092	2	0.252271396779972
chr1	13094133	13096311	chr1	13587224	13590612	4	0.000183333575073952
chr1	13094133	13096311	chr1	14302878	14309202	2	0.00163968691159391
chr1	13102126	13105320	chr1	13122152	13125854	24	1
chr1	13102126	13105320	chr1	13370150	13374068	11	2.55613730178744e-05
chr1	13102126	13105320	chr1	13424508	13427092	1	0.737296532997727
chr1	13102126	13105320	chr1	13587224	13590612	6	2.96396940072219e-07
chr1	13102126	13105320	chr1	13618024	13622580	1	0.210980976473102
chr1	13122152	13125854	chr1	13370150	13374068	6	0.432151750365973
chr1	13122152	13125854	chr1	13424508	13427092	1	0.89819233820972
chr1	13122152	13125854	chr1	13657349	13660562	2	0.0220939008138298
chr1	13122152	13125854	chr1	14503144	14508355	2	0.00148372603581323
chr1	13370150	13374068	chr1	13424508	13427092	39	0.0359771417595957
chr1	13370150	13374068	chr1	13587224	13590612	6	1
chr1	13370150	13374068	chr1	13618024	13622580	8	0.0929126068181721
chr1	13370150	13374068	chr1	13657349	13660562	17	9.88241413932725e-13
chr1	13370150	13374068	chr1	14302878	14309202	4	4.85339693845661e-07
chr1	13370150	13374068	chr1	14503144	14508355	2	0.00161011884009776
chr1	13370150	13374068	chr1	15283590	15287032	4	6.46600333760093e-08
chr1	13424508	13427092	chr1	13587224	13590612	5	1
chr1	13424508	13427092	chr1	13618024	13622580	2	1
chr1	13424508	13427092	chr1	14503144	14508355	1	0.0660173172412573
chr1	13424508	13427092	chr1	14753046	14759134	3	1.78048032811016e-05
chr1	13587224	13590612	chr1	13618024	13622580	59	0.000229433269004855
chr1	13587224	13590612	chr1	13657349	13660562	10	1
chr1	13618024	13622580	chr1	13657349	13660562	21	1
chr1	13618024	13622580	chr1	14503144	14508355	3	4.59919353052924e-05
chr1	13618024	13622580	chr1	14753046	14759134	1	0.061873201734288
chr1	13657349	13660562	chr1	14286874	14289495	1	0.120232374379259
chr1	13657349	13660562	chr1	14302878	14309202	2	0.00507637917513979
chr1	13657349	13660562	chr1	14503144	14508355	3	6.75324985349631e-05
chr1	13657349	13660562	chr1	14753046	14759134	1	0.0673593387853535
chr1	13657349	13660562	chr1	14917112	14919411	2	0.00136195042436697
chr1	13657349	13660562	chr1	15283590	15287032	3	1.30531499399866e-05
chr1	14286874	14289495	chr1	14302878	14309202	10	1
chr1	14286874	14289495	chr1	14503144	14508355	9	1
chr1	14286874	14289495	chr1	14753046	14759134	5	1.11487510467945e-05
chr1	14286874	14289495	chr1	15170989	15174447	3	4.28712854607975e-05
chr1	14286874	14289495	chr1	15811017	15816474	4	1.17802616055867e-07
chr1	14290952	14293787	chr1	14302878	14309202	12	1
chr1	14290952	14293787	chr1	14503144	14508355	1	1
chr1	14290952	14293787	chr1	14753046	14759134	2	0.0393654704849257
chr1	14302878	14309202	chr1	14503144	14508355	15	0.57036236169129
chr1	14302878	14309202	chr1	14753046	14759134	9	3.96933780707772e-11
chr1	14302878	14309202	chr1	15170989	15174447	2	0.00220987526645871
chr1	14302878	14309202	chr1	15283590	15287032	2	0.0018004197832893
chr1	14302878	14309202	chr1	15802072	15806029	3	1.37617263417805e-05
chr1	14503144	14508355	chr1	14753046	14759134	5	0.573305326439588
chr1	14503144	14508355	chr1	14917112	14919411	2	0.0698767564034509
chr1	14503144	14508355	chr1	15170989	15174447	1	0.0974658201932336
chr1	14503144	14508355	chr1	15283590	15287032	3	6.83292498272083e-05
chr1	14503144	14508355	chr1	15802072	15806029	5	2.23748325634457e-09
chr1	14503144	14508355	chr1	15890609	15893408	2	0.00129334307965897
chr1	14503144	14508355	chr1	16114695	16117281	4	1.2406769975224e-07
chr1	14753046	14759134	chr1	14917112	14919411	12	1
chr1	14753046	14759134	chr1	15283590	15287032	2	0.0187390493004468
chr1	14753046	14759134	chr1	16615672	16618726	2	0.000939053987160713
chr1	14917112	14919411	chr1	15283590	15287032	4	0.00254284059716578
chr1	14917112	14919411	chr1	15882479	15884712	1	0.070482404066188
chr1	15170989	15174447	chr1	15283590	15287032	3	1
chr1	15170989	15174447	chr1	15802072	15806029	3	0.000198606004136527
chr1	15170989	15174447	chr1	15807443	15809799	2	0.00541233414858159
chr1	15170989	15174447	chr1	15882479	15884712	2	0.00356461293325099
chr1	15170989	15174447	chr1	15890609	15893408	3	7.67114373630479e-05
chr1	15170989	15174447	chr1	16663447	16666310	3	1.34402544093201e-05
chr1	15283590	15287032	chr1	15802072	15806029	9	7.7908831764177e-13
chr1	15283590	15287032	chr1	15882479	15884712	2	0.00918576353381668
chr1	15283590	15287032	chr1	15890609	15893408	4	8.40543656626339e-06
chr1	15283590	15287032	chr1	16114695	16117281	1	0.0749754103974962
chr1	15283590	15287032	chr1	16615672	16618726	3	1.87318342509413e-05
chr1	15283590	15287032	chr1	16653251	16656079	1	0.0546877764611273
chr1	15283590	15287032	chr1	16686483	16688777	1	0.056194908529966
chr1	15283590	15287032	chr1	17089712	17097736	1	0.051276396885796
chr1	15790182	15792737	chr1	15802072	15806029	48	0.600036362186082
chr1	15790182	15792737	chr1	15807443	15809799	3	1
chr1	15790182	15792737	chr1	15811017	15816474	7	1
chr1	15790182	15792737	chr1	15890609	15893408	9	1
chr1	15790182	15792737	chr1	16090788	16093716	1	0.872742777652855
chr1	15790182	15792737	chr1	16114695	16117281	2	0.239046312203482
chr1	15790182	15792737	chr1	16516740	16520094	2	0.00346326912491041
chr1	15790182	15792737	chr1	17089712	17097736	3	2.2857993535347e-05
chr1	15802072	15806029	chr1	15811017	15816474	111	1.38088236739581e-13
chr1	15802072	15806029	chr1	15882479	15884712	16	1
chr1	15802072	15806029	chr1	15890609	15893408	16	1
chr1	15802072	15806029	chr1	16099504	16101893	12	8.45411149021025e-09
chr1	15802072	15806029	chr1	16114695	16117281	1	0.797077287162066
chr1	15802072	15806029	chr1	16615672	16618726	7	1.28922383476140e-12
chr1	15802072	15806029	chr1	16653251	16656079	3	4.53799252052474e-05
chr1	15802072	15806029	chr1	16686483	16688777	4	7.6611657698252e-07
chr1	15802072	15806029	chr1	17089712	17097736	4	2.78963819273392e-07
chr1	15802072	15806029	chr1	17725638	17728855	1	0.0467447725509285
chr1	15807443	15809799	chr1	15811017	15816474	38	1
chr1	15807443	15809799	chr1	15882479	15884712	6	1
chr1	15807443	15809799	chr1	15890609	15893408	5	1
chr1	15807443	15809799	chr1	16653251	16656079	1	0.0737741603139711
chr1	15811017	15816474	chr1	15882479	15884712	1	1
chr1	15811017	15816474	chr1	15890609	15893408	15	1
chr1	15811017	15816474	chr1	16099504	16101893	2	0.498544178142553
chr1	15811017	15816474	chr1	16114695	16117281	2	0.363243293882889
chr1	15811017	15816474	chr1	16663447	16666310	4	6.75354248823042e-07
chr1	15811017	15816474	chr1	17089712	17097736	1	0.0608127040183602
chr1	15882479	15884712	chr1	15890609	15893408	44	1
chr1	15882479	15884712	chr1	16090788	16093716	3	1
chr1	15882479	15884712	chr1	16099504	16101893	2	1
chr1	15882479	15884712	chr1	16114695	16117281	1	1
chr1	15882479	15884712	chr1	16615672	16618726	4	1.98017609850905e-06
chr1	15882479	15884712	chr1	16653251	16656079	1	0.0820811110219168
chr1	15882479	15884712	chr1	17143880	17146702	2	0.00144685449146116
chr1	15890609	15893408	chr1	16090788	16093716	7	1
chr1	15890609	15893408	chr1	16114695	16117281	2	1
chr1	15890609	15893408	chr1	16516740	16520094	4	7.05106534883783e-06
chr1	15890609	15893408	chr1	16653251	16656079	4	9.90190874653736e-07
chr1	15890609	15893408	chr1	16663447	16666310	1	0.0802139989765186
chr1	15890609	15893408	chr1	17089712	17097736	7	1.47478649635676e-13
chr1	16090788	16093716	chr1	16099504	16101893	17	1
chr1	16090788	16093716	chr1	16114695	16117281	7	1
chr1	16090788	16093716	chr1	16615672	16618726	5	2.01600568299271e-06
chr1	16090788	16093716	chr1	17089712	17097736	6	4.70864466709433e-11
chr1	16090788	16093716	chr1	17248335	17252426	2	0.00136951810489931
chr1	16099504	16101893	chr1	16114695	16117281	6	1
chr1	16099504	16101893	chr1	16516740	16520094	4	0.000742426500023575
chr1	16099504	16101893	chr1	16615672	16618726	6	7.38381147818642e-08
chr1	16099504	16101893	chr1	16653251	16656079	1	0.165991748035377
chr1	16114695	16117281	chr1	16516740	16520094	5	9.66321362450358e-05
chr1	16114695	16117281	chr1	16615672	16618726	10	4.7743726848518e-14
chr1	16114695	16117281	chr1	16653251	16656079	3	0.000857030736903666
chr1	16114695	16117281	chr1	16663447	16666310	4	2.74000413541668e-05
chr1	16114695	16117281	chr1	16686483	16688777	3	0.000573580861251198
chr1	16114695	16117281	chr1	17089712	17097736	3	3.9629163452859e-05
chr1	16114695	16117281	chr1	18055948	18058057	2	0.000958905649434481
chr1	16516740	16520094	chr1	16615672	16618726	17	1
chr1	16516740	16520094	chr1	16653251	16656079	15	1
chr1	16516740	16520094	chr1	16663447	16666310	8	1
chr1	16516740	16520094	chr1	16686483	16688777	8	1
chr1	16516740	16520094	chr1	17089712	17097736	27	0
chr1	16516740	16520094	chr1	17143880	17146702	7	3.25270221015544e-11
chr1	16516740	16520094	chr1	17248335	17252426	4	1.38497710286673e-06
chr1	16615672	16618726	chr1	16653251	16656079	52	0.00200079286781187
chr1	16615672	16618726	chr1	16663447	16666310	27	1
chr1	16615672	16618726	chr1	16686483	16688777	26	0.806296210163946
chr1	16615672	16618726	chr1	17089712	17097736	30	0
chr1	16615672	16618726	chr1	17143880	17146702	2	0.01999196800491
chr1	16615672	16618726	chr1	17248335	17252426	3	0.000188939464137194
chr1	16615672	16618726	chr1	18055948	18058057	4	2.71921089164535e-07
chr1	16653251	16656079	chr1	16663447	16666310	115	0
chr1	16653251	16656079	chr1	16686483	16688777	41	0.176886283660609
chr1	16653251	16656079	chr1	17089712	17097736	11	7.52007969648991e-14
chr1	16653251	16656079	chr1	17143880	17146702	1	0.239085163580707
chr1	16653251	16656079	chr1	17248335	17252426	5	2.01528976995979e-07
chr1	16653251	16656079	chr1	17725638	17728855	1	0.0620472002357725
chr1	16663447	16666310	chr1	16686483	16688777	63	0.000766743351686744
chr1	16663447	16666310	chr1	17089712	17097736	14	0
chr1	16663447	16666310	chr1	17248335	17252426	3	0.000390767441920003
chr1	16663447	16666310	chr1	17792465	17796507	4	4.34253463750609e-07
chr1	16686483	16688777	chr1	17089712	17097736	26	0
chr1	16686483	16688777	chr1	17143880	17146702	2	0.0450044351410383
chr1	16686483	16688777	chr1	17248335	17252426	1	0.165684994499949
chr1	16686483	16688777	chr1	18055948	18058057	1	0.0631988144636359
chr1	17089712	17097736	chr1	17143880	17146702	13	1
chr1	17089712	17097736	chr1	17248335	17252426	8	1
chr1	17143880	17146702	chr1	17248335	17252426	9	1
chr1	17143880	17146702	chr1	17725638	17728855	2	0.00950015235761293
chr1	17143880	17146702	chr1	17792465	17796507	1	0.114739392473181
chr1	17143880	17146702	chr1	18055948	18058057	1	0.0789975554193395
chr1	17143880	17146702	chr1	19108369	19111903	1	0.0473345157669719
chr1	17248335	17252426	chr1	17725638	17728855	2	0.0308616530336384
chr1	17248335	17252426	chr1	17792465	17796507	1	0.196818952064644
chr1	17248335	17252426	chr1	18055948	18058057	3	7.05041792632079e-05
chr1	17725638	17728855	chr1	18055948	18058057	1	0.731114237572616
chr1	18055948	18058057	chr1	19101401	19104377	2	0.00227530390290353
chr1	18055948	18058057	chr1	19204473	19215010	7	2.68641818476501e-13
chr1	18055948	18058057	chr1	19228714	19241591	1	0.066784235855441
chr1	19094579	19098202	chr1	19101401	19104377	44	1
chr1	19094579	19098202	chr1	19108369	19111903	13	1
chr1	19094579	19098202	chr1	19204473	19215010	4	1
chr1	19094579	19098202	chr1	19228714	19241591	16	0.834839176177166
chr1	19101401	19104377	chr1	19108369	19111903	45	1
chr1	19101401	19104377	chr1	19204473	19215010	46	7.11184106828763e-06
chr1	19101401	19104377	chr1	19228714	19241591	64	0
chr1	19101401	19104377	chr1	20888390	20891546	5	1.10657660420215e-09
chr1	19108369	19111903	chr1	19204473	19215010	44	2.28450056691248e-05
chr1	19108369	19111903	chr1	19228714	19241591	48	2.57416910381197e-08
chr1	19108369	19111903	chr1	20476322	20478652	1	0.0561365000775683
chr1	19204473	19215010	chr1	19228714	19241591	380	0
chr1	19204473	19215010	chr1	20430587	20434344	2	0.00144878706761973
chr1	19204473	19215010	chr1	20476322	20478652	2	0.00128296668539595
chr1	19204473	19215010	chr1	20785164	20788364	1	0.0544418527739525
chr1	19204473	19215010	chr1	20816275	20821575	1	0.0520714361490436
chr1	19204473	19215010	chr1	20938070	20941028	2	0.000865398457842695
chr1	19228714	19241591	chr1	20430587	20434344	3	2.32041925827212e-05
chr1	19228714	19241591	chr1	20476322	20478652	3	1.91686485692668e-05
chr1	19228714	19241591	chr1	20816275	20821575	1	0.052201921572331
chr1	19228714	19241591	chr1	20888390	20891546	3	1.37728634452898e-05
chr1	19228714	19241591	chr1	20933381	20936851	1	0.0554161783084818
chr1	19228714	19241591	chr1	20949608	20952755	2	0.000893061826219791
chr1	19228714	19241591	chr1	21164807	21167777	4	6.35510908881334e-08
chr1	20430587	20434344	chr1	20476322	20478652	6	1
chr1	20430587	20434344	chr1	20816275	20821575	3	0.0161505462259677
chr1	20430587	20434344	chr1	21076849	21079629	5	8.26764355742359e-08
chr1	20785164	20788364	chr1	20816275	20821575	7	1
chr1	20785164	20788364	chr1	20933381	20936851	2	1
chr1	20785164	20788364	chr1	21076849	21079629	2	0.529809678741997
chr1	20785164	20788364	chr1	21164807	21167777	2	0.105134678746555
chr1	20785164	20788364	chr1	21217138	21219946	10	5.07759263096618e-12
chr1	20816275	20821575	chr1	20888390	20891546	11	1
chr1	20816275	20821575	chr1	20933381	20936851	17	1
chr1	20816275	20821575	chr1	20938070	20941028	11	1
chr1	20816275	20821575	chr1	20949608	20952755	3	1
chr1	20816275	20821575	chr1	21023528	21025945	4	1
chr1	20816275	20821575	chr1	21076849	21079629	12	8.64396317613485e-05
chr1	20816275	20821575	chr1	21164807	21167777	10	2.53951838307469e-09
chr1	20816275	20821575	chr1	21217138	21219946	5	8.757505644269e-05
chr1	20816275	20821575	chr1	21250878	21255921	12	0
chr1	20816275	20821575	chr1	21268833	21272521	9	6.60336612107591e-11
chr1	20888390	20891546	chr1	20933381	20936851	3	1
chr1	20888390	20891546	chr1	21076849	21079629	3	1
chr1	20888390	20891546	chr1	21164807	21167777	3	0.352136851907445
chr1	20888390	20891546	chr1	21217138	21219946	6	0.000328384744767421
chr1	20933381	20936851	chr1	20949608	20952755	17	1
chr1	20933381	20936851	chr1	21023528	21025945	6	1
chr1	20933381	20936851	chr1	21076849	21079629	13	1
chr1	20933381	20936851	chr1	21164807	21167777	11	1
chr1	20933381	20936851	chr1	21217138	21219946	9	0.000119648203597321
chr1	20933381	20936851	chr1	21250878	21255921	8	1.4475843305514e-05
chr1	20933381	20936851	chr1	21268833	21272521	2	0.259610886959375
chr1	20938070	20941028	chr1	20949608	20952755	11	1
chr1	20938070	20941028	chr1	21023528	21025945	2	1
chr1	20938070	20941028	chr1	21076849	21079629	2	1
chr1	20938070	20941028	chr1	21164807	21167777	7	1
chr1	20938070	20941028	chr1	21217138	21219946	2	0.609915087502799
chr1	20938070	20941028	chr1	21250878	21255921	1	0.768531237617941
chr1	20949608	20952755	chr1	21023528	21025945	3	1
chr1	20949608	20952755	chr1	21076849	21079629	29	0.0247775159495039
chr1	20949608	20952755	chr1	21164807	21167777	8	1
chr1	20949608	20952755	chr1	21250878	21255921	2	0.364001679595991
chr1	20949608	20952755	chr1	21268833	21272521	2	0.293392301842747
chr1	20949608	20952755	chr1	21400778	21403564	4	0.000277484256230429
chr1	21023528	21025945	chr1	21076849	21079629	11	1
chr1	21023528	21025945	chr1	21164807	21167777	3	1
chr1	21023528	21025945	chr1	21217138	21219946	5	1
chr1	21023528	21025945	chr1	21400778	21403564	1	0.479396851105247
chr1	21023528	21025945	chr1	22531204	22534570	1	0.0526273513269928
chr1	21076849	21079629	chr1	21164807	21167777	4	1
chr1	21076849	21079629	chr1	21217138	21219946	5	1
chr1	21076849	21079629	chr1	21250878	21255921	8	1
chr1	21076849	21079629	chr1	21268833	21272521	2	1
chr1	21164807	21167777	chr1	21217138	21219946	23	1
chr1	21164807	21167777	chr1	21250878	21255921	6	1
chr1	21164807	21167777	chr1	21268833	21272521	7	1
chr1	21164807	21167777	chr1	22531204	22534570	1	0.0550455682991341
chr1	21217138	21219946	chr1	21250878	21255921	31	0.829247001277304
chr1	21217138	21219946	chr1	21268833	21272521	36	0.225116406459504
chr1	21217138	21219946	chr1	21400778	21403564	4	1
chr1	21217138	21219946	chr1	21958350	21962601	4	1.0263968457537e-06
chr1	21250878	21255921	chr1	21268833	21272521	34	1
chr1	21250878	21255921	chr1	21400778	21403564	7	1
chr1	21250878	21255921	chr1	21958350	21962601	2	0.00294533222457009
chr1	21250878	21255921	chr1	22531204	22534570	1	0.0568992393922752
chr1	21268833	21272521	chr1	21400778	21403564	4	1
chr1	21400778	21403564	chr1	23380688	23383395	3	8.79381954936714e-06
chr1	21958350	21962601	chr1	23254712	23257016	1	0.05528376013196
chr1	22531204	22534570	chr1	22803049	22806378	3	0.38993318159345
chr1	22531204	22534570	chr1	23254712	23257016	2	0.0028682519692724
chr1	22531204	22534570	chr1	23760145	23762679	2	0.00137830414661123
chr1	22803049	22806378	chr1	23380688	23383395	2	0.0118145520766836
chr1	23254712	23257016	chr1	23380688	23383395	10	1
chr1	23254712	23257016	chr1	23760145	23762679	8	6.59773315851623e-11
chr1	23254712	23257016	chr1	23956862	23959861	2	0.00316747402088351
chr1	23254712	23257016	chr1	24002908	24006108	5	1.23781625096624e-08
chr1	23254712	23257016	chr1	24097497	24099652	5	7.03663889353914e-09
chr1	23254712	23257016	chr1	24132502	24136607	3	3.83031052612728e-05
chr1	23380688	23383395	chr1	23760145	23762679	10	3.12971106624329e-10
chr1	23380688	23383395	chr1	23956862	23959861	1	0.163789320231467
chr1	23380688	23383395	chr1	24584436	24587141	3	2.21752969093047e-05
chr1	23760145	23762679	chr1	23920155	23922547	8	1
chr1	23760145	23762679	chr1	23956862	23959861	12	1
chr1	23760145	23762679	chr1	24002908	24006108	13	0.0162668657778423
chr1	23760145	23762679	chr1	24097497	24099652	4	0.00766429053845299
chr1	23760145	23762679	chr1	24132502	24136607	4	0.00226676032667353
chr1	23760145	23762679	chr1	24584436	24587141	2	0.00248136728237985
chr1	23760145	23762679	chr1	25226907	25230221	4	1.41041147477578e-07
chr1	23920155	23922547	chr1	23956862	23959861	12	1
chr1	23920155	23922547	chr1	24002908	24006108	22	0.698298294056776
chr1	23920155	23922547	chr1	24097497	24099652	15	0.571928459588801
chr1	23920155	23922547	chr1	24132502	24136607	1	1
chr1	23920155	23922547	chr1	24584436	24587141	10	0
chr1	23920155	23922547	chr1	24676459	24678968	3	5.83589782974665e-05
chr1	23920155	23922547	chr1	25827612	25830486	7	5.88943516103936e-15
chr1	23956862	23959861	chr1	24002908	24006108	9	1
chr1	23956862	23959861	chr1	24097497	24099652	9	1
chr1	23956862	23959861	chr1	24132502	24136607	4	1
chr1	23956862	23959861	chr1	24584436	24587141	1	0.117271834107202
chr1	24002908	24006108	chr1	24097497	24099652	20	0.757018255997715
chr1	24002908	24006108	chr1	24132502	24136607	1	1
chr1	24097497	24099652	chr1	24132502	24136607	4	1
chr1	24097497	24099652	chr1	24584436	24587141	1	0.242088741973357
chr1	24097497	24099652	chr1	24676459	24678968	2	0.00945609949866036
chr1	24097497	24099652	chr1	25226907	25230221	1	0.0606433329555915
chr1	24132502	24136607	chr1	24676459	24678968	1	0.176347957862414
chr1	24132502	24136607	chr1	25063040	25065328	2	0.00192528120624289
chr1	24584436	24587141	chr1	24676459	24678968	4	1
chr1	24584436	24587141	chr1	25063040	25065328	4	0.000139823574494678
chr1	24584436	24587141	chr1	25226907	25230221	3	0.00014396191887149
chr1	24676459	24678968	chr1	25827612	25830486	6	1.23808895180916e-11
chr1	25063040	25065328	chr1	25226907	25230221	2	1
chr1	25226907	25230221	chr1	25827612	25830486	1	0.129312187784486
chr1	30851151	30854777	chr1	30868543	30872647	14	1
chr1	30851151	30854777	chr1	30874530	30877894	21	1
chr1	30851151	30854777	chr1	30945110	30947750	14	1
chr1	30868543	30872647	chr1	30874530	30877894	90	7.28732316557055e-08
chr1	30868543	30872647	chr1	30945110	30947750	12	1
chr1	30874530	30877894	chr1	30945110	30947750	1	1
chr1	32170435	32173224	chr1	32492514	32495718	2	0.264559652490559
chr1	32170435	32173224	chr1	33270382	33272695	3	2.28479313658228e-05
chr1	32170435	32173224	chr1	33634102	33639453	7	3.25056346247477e-14
chr1	32492514	32495718	chr1	33634102	33639453	1	0.0684208784329534
chr1	32492514	32495718	chr1	33902583	33908274	1	0.057543852428429
chr1	32492514	32495718	chr1	33943000	33945855	1	0.0609737967527161
chr1	33270382	33272695	chr1	33634102	33639453	9	1.12160614775406e-08
chr1	33270382	33272695	chr1	33718045	33720819	1	0.304192925781156
chr1	33270382	33272695	chr1	33754829	33756937	1	0.244130852589184
chr1	33270382	33272695	chr1	34804519	34806821	2	0.000984666691085367
chr1	33620370	33623869	chr1	33634102	33639453	46	0.697040722198469
chr1	33620370	33623869	chr1	33667451	33671567	10	1
chr1	33620370	33623869	chr1	33718045	33720819	7	1
chr1	33620370	33623869	chr1	33811626	33814659	6	1
chr1	33620370	33623869	chr1	33902583	33908274	4	0.0805093954943727
chr1	33620370	33623869	chr1	33972928	33976059	2	0.14283378310728
chr1	33620370	33623869	chr1	34008820	34013266	4	0.00184599069342934
chr1	33620370	33623869	chr1	34072272	34077841	2	0.0475672587807709
chr1	33620370	33623869	chr1	34428492	34436440	1	0.0772670808614033
chr1	33620370	33623869	chr1	34437165	34439441	4	9.49910376450937e-07
chr1	33620370	33623869	chr1	34483193	34486392	1	0.0761528877227623
chr1	33620370	33623869	chr1	34598509	34601131	1	0.0678663980770323
chr1	33634102	33639453	chr1	33667451	33671567	48	0.0285044198166263
chr1	33634102	33639453	chr1	33718045	33720819	20	1
chr1	33634102	33639453	chr1	33754829	33756937	4	1
chr1	33634102	33639453	chr1	33811626	33814659	7	1
chr1	33634102	33639453	chr1	33837141	33840068	9	1
chr1	33634102	33639453	chr1	33882091	33885399	7	0.286520574609197
chr1	33634102	33639453	chr1	33902583	33908274	15	2.99630055672262e-08
chr1	33634102	33639453	chr1	34003845	34006330	2	0.13255904737335
chr1	33634102	33639453	chr1	34008820	34013266	2	0.136057849515199
chr1	33634102	33639453	chr1	34067232	34071373	3	0.00582192925715541
chr1	33634102	33639453	chr1	34072272	34077841	6	2.30686279591936e-06
chr1	33634102	33639453	chr1	34102127	34104756	2	0.049962453397087
chr1	33634102	33639453	chr1	34428492	34436440	9	0
chr1	33634102	33639453	chr1	34437165	34439441	3	7.50245893573902e-05
chr1	33634102	33639453	chr1	34457730	34460650	3	5.84499263494405e-05
chr1	33634102	33639453	chr1	34483193	34486392	4	1.10920975020333e-06
chr1	33634102	33639453	chr1	34534340	34537589	2	0.00256810892259894
chr1	33634102	33639453	chr1	34598509	34601131	7	4.40432255357232e-13
chr1	33634102	33639453	chr1	34748559	34750873	6	4.4903036495297e-11
chr1	33634102	33639453	chr1	34838896	34842651	1	0.0645591392670809
chr1	33667451	33671567	chr1	33718045	33720819	52	7.17900902105837e-05
chr1	33667451	33671567	chr1	33754829	33756937	9	1
chr1	33667451	33671567	chr1	33811626	33814659	18	0.493735041567621
chr1	33667451	33671567	chr1	33837141	33840068	4	1
chr1	33667451	33671567	chr1	33882091	33885399	5	1
chr1	33667451	33671567	chr1	33902583	33908274	23	0.00273861282154087
chr1	33667451	33671567	chr1	33972928	33976059	10	2.02235544761453e-07
chr1	33667451	33671567	chr1	34008820	34013266	2	0.187907636739642
chr1	33667451	33671567	chr1	34067232	34071373	3	0.00948143279086462
chr1	33667451	33671567	chr1	34176097	34178711	3	0.00140843422000607
chr1	33667451	33671567	chr1	34234479	34236976	4	1.83265947295384e-05
chr1	33667451	33671567	chr1	34437165	34439441	1	0.0808910102416827
chr1	33667451	33671567	chr1	34457730	34460650	3	5.26531816863266e-05
chr1	33667451	33671567	chr1	34483193	34486392	4	8.52841826968323e-07
chr1	33667451	33671567	chr1	34508041	34511683	3	5.0003225361617e-05
chr1	33667451	33671567	chr1	34534340	34537589	1	0.0741154957594686
chr1	33718045	33720819	chr1	33754829	33756937	13	1
chr1	33718045	33720819	chr1	33811626	33814659	18	1
chr1	33718045	33720819	chr1	33837141	33840068	21	0.555118597975778
chr1	33718045	33720819	chr1	33882091	33885399	1	1
chr1	33718045	33720819	chr1	33902583	33908274	15	0.559578608375569
chr1	33718045	33720819	chr1	33943000	33945855	6	1
chr1	33718045	33720819	chr1	33972928	33976059	1	1
chr1	33718045	33720819	chr1	34003845	34006330	8	0.000220460242158263
chr1	33718045	33720819	chr1	34008820	34013266	1	0.983835772418549
chr1	33718045	33720819	chr1	34067232	34071373	3	0.0326852847198342
chr1	33718045	33720819	chr1	34072272	34077841	4	0.00454767547799191
chr1	33718045	33720819	chr1	34102127	34104756	1	0.496591931269908
chr1	33718045	33720819	chr1	34176097	34178711	1	0.295494037502279
chr1	33718045	33720819	chr1	34428492	34436440	5	1.96507971027825e-08
chr1	33718045	33720819	chr1	34457730	34460650	1	0.0824691235049565
chr1	33718045	33720819	chr1	34470678	34472886	2	0.00284133989669835
chr1	33718045	33720819	chr1	34483193	34486392	2	0.00297064655259899
chr1	33718045	33720819	chr1	34515409	34517613	1	0.080710701707623
chr1	33718045	33720819	chr1	34534340	34537589	4	9.72641727328544e-07
chr1	33718045	33720819	chr1	34598509	34601131	3	4.35800581703649e-05
chr1	33718045	33720819	chr1	34634122	34637034	2	0.0021197824520308
chr1	33718045	33720819	chr1	34804519	34806821	1	0.0636178692018338
chr1	33718045	33720819	chr1	34838896	34842651	1	0.0639176284391866
chr1	33754829	33756937	chr1	33811626	33814659	23	1
chr1	33754829	33756937	chr1	33837141	33840068	2	1
chr1	33754829	33756937	chr1	33882091	33885399	6	1
chr1	33754829	33756937	chr1	33902583	33908274	4	1
chr1	33754829	33756937	chr1	33943000	33945855	1	1
chr1	33754829	33756937	chr1	33972928	33976059	5	1
chr1	33754829	33756937	chr1	34008820	34013266	1	1
chr1	33754829	33756937	chr1	34072272	34077841	8	6.59180602411033e-06
chr1	33754829	33756937	chr1	34176097	34178711	2	0.059695595307716
chr1	33754829	33756937	chr1	34437165	34439441	1	0.0899113512800518
chr1	33754829	33756937	chr1	34470678	34472886	1	0.0840436551520256
chr1	33754829	33756937	chr1	34483193	34486392	1	0.0850735029518913
chr1	33811626	33814659	chr1	33837141	33840068	54	0.0308493584016438
chr1	33811626	33814659	chr1	33882091	33885399	17	1
chr1	33811626	33814659	chr1	33902583	33908274	28	0.145010470540436
chr1	33811626	33814659	chr1	33943000	33945855	14	1
chr1	33811626	33814659	chr1	33972928	33976059	3	1
chr1	33811626	33814659	chr1	34003845	34006330	8	1
chr1	33811626	33814659	chr1	34008820	34013266	10	1
chr1	33811626	33814659	chr1	34067232	34071373	23	9.86194238420439e-13
chr1	33811626	33814659	chr1	34072272	34077841	10	0.000829925633534729
chr1	33811626	33814659	chr1	34102127	34104756	6	0.00542929160416694
chr1	33811626	33814659	chr1	34138385	34141593	2	0.258518328086729
chr1	33811626	33814659	chr1	34176097	34178711	5	0.000385040348961641
chr1	33811626	33814659	chr1	34428492	34436440	9	5.88943516103936e-15
chr1	33811626	33814659	chr1	34437165	34439441	6	2.31509328978123e-09
chr1	33811626	33814659	chr1	34457730	34460650	4	3.28015093643464e-06
chr1	33811626	33814659	chr1	34470678	34472886	3	0.000118430237814666
chr1	33811626	33814659	chr1	34483193	34486392	6	4.53346731639125e-10
chr1	33811626	33814659	chr1	34496416	34500040	3	9.28596507284094e-05
chr1	33811626	33814659	chr1	34508041	34511683	1	0.092001657888886
chr1	33811626	33814659	chr1	34515409	34517613	1	0.0905157684632553
chr1	33811626	33814659	chr1	34534340	34537589	1	0.0887724409811669
chr1	33811626	33814659	chr1	34675733	34678393	1	0.0749028478466069
chr1	33811626	33814659	chr1	34799980	34803127	7	2.52504367978967e-13
chr1	33811626	33814659	chr1	34859058	34861841	1	0.0649534132860373
chr1	33837141	33840068	chr1	33882091	33885399	9	1
chr1	33837141	33840068	chr1	33902583	33908274	9	1
chr1	33837141	33840068	chr1	33943000	33945855	2	1
chr1	33837141	33840068	chr1	33972928	33976059	2	1
chr1	33837141	33840068	chr1	34003845	34006330	10	1
chr1	33837141	33840068	chr1	34008820	34013266	5	1
chr1	33837141	33840068	chr1	34067232	34071373	5	1
chr1	33837141	33840068	chr1	34072272	34077841	4	1
chr1	33837141	33840068	chr1	34138385	34141593	1	0.937019789104396
chr1	33837141	33840068	chr1	34428492	34436440	1	0.147560965332217
chr1	33837141	33840068	chr1	34457730	34460650	2	0.00698550514854791
chr1	33837141	33840068	chr1	34470678	34472886	1	0.118471000205227
chr1	33837141	33840068	chr1	34496416	34500040	4	3.17069319102139e-06
chr1	33837141	33840068	chr1	34508041	34511683	1	0.100480890617127
chr1	33837141	33840068	chr1	34838896	34842651	3	4.20447329902786e-05
chr1	33882091	33885399	chr1	33902583	33908274	24	1
chr1	33882091	33885399	chr1	33943000	33945855	18	1
chr1	33882091	33885399	chr1	33972928	33976059	9	1
chr1	33882091	33885399	chr1	34003845	34006330	8	1
chr1	33882091	33885399	chr1	34008820	34013266	11	1
chr1	33882091	33885399	chr1	34067232	34071373	2	1
chr1	33882091	33885399	chr1	34072272	34077841	1	1
chr1	33882091	33885399	chr1	34176097	34178711	2	0.442011621561491
chr1	33882091	33885399	chr1	34234479	34236976	1	0.573302546355189
chr1	33882091	33885399	chr1	34428492	34436440	4	2.7739147425731e-05
chr1	33882091	33885399	chr1	34437165	34439441	1	0.175402567168731
chr1	33882091	33885399	chr1	34457730	34460650	7	1.48521481188885e-10
chr1	33882091	33885399	chr1	34598509	34601131	1	0.0845012768171931
chr1	33882091	33885399	chr1	34848492	34852295	2	0.00177332668327351
chr1	33902583	33908274	chr1	33943000	33945855	39	0.303492725214394
chr1	33902583	33908274	chr1	33972928	33976059	31	0.142255603196338
chr1	33902583	33908274	chr1	34003845	34006330	18	1
chr1	33902583	33908274	chr1	34008820	34013266	38	0.00169416192262008
chr1	33902583	33908274	chr1	34067232	34071373	28	0.0030026384128492
chr1	33902583	33908274	chr1	34072272	34077841	42	8.58741171710662e-08
chr1	33902583	33908274	chr1	34102127	34104756	7	1
chr1	33902583	33908274	chr1	34138385	34141593	6	1
chr1	33902583	33908274	chr1	34176097	34178711	3	0.385777441220451
chr1	33902583	33908274	chr1	34234479	34236976	5	0.00153881506229611
chr1	33902583	33908274	chr1	34428492	34436440	7	1.22707862763393e-09
chr1	33902583	33908274	chr1	34437165	34439441	2	0.0186685445646167
chr1	33902583	33908274	chr1	34457730	34460650	8	6.76262452098833e-12
chr1	33902583	33908274	chr1	34483193	34486392	2	0.0110861698182256
chr1	33902583	33908274	chr1	34534340	34537589	4	5.62420386450821e-06
chr1	33902583	33908274	chr1	34577205	34580562	1	0.0892077100058128
chr1	33902583	33908274	chr1	34748559	34750873	1	0.0787224928083615
chr1	33902583	33908274	chr1	34838896	34842651	1	0.0716283731885535
chr1	33902583	33908274	chr1	34848492	34852295	5	4.75115888564482e-09
chr1	33902583	33908274	chr1	35234031	35237576	1	0.0567034184778117
chr1	33943000	33945855	chr1	33972928	33976059	11	1
chr1	33943000	33945855	chr1	34003845	34006330	13	1
chr1	33943000	33945855	chr1	34008820	34013266	5	1
chr1	33943000	33945855	chr1	34067232	34071373	8	1
chr1	33943000	33945855	chr1	34072272	34077841	6	1
chr1	33943000	33945855	chr1	34102127	34104756	2	1
chr1	33943000	33945855	chr1	34234479	34236976	1	0.988346464700758
chr1	33943000	33945855	chr1	34428492	34436440	3	0.00249013992398699
chr1	33943000	33945855	chr1	34457730	34460650	2	0.0241986306454395
chr1	33943000	33945855	chr1	34483193	34486392	6	6.98734873935089e-08
chr1	33943000	33945855	chr1	34496416	34500040	4	3.74689070787715e-05
chr1	33943000	33945855	chr1	34508041	34511683	5	1.10040303237629e-06
chr1	33972928	33976059	chr1	34003845	34006330	17	1
chr1	33972928	33976059	chr1	34008820	34013266	23	1
chr1	33972928	33976059	chr1	34067232	34071373	18	0.975648176035836
chr1	33972928	33976059	chr1	34072272	34077841	14	1
chr1	33972928	33976059	chr1	34176097	34178711	3	1
chr1	33972928	33976059	chr1	34457730	34460650	2	0.0288201601894868
chr1	33972928	33976059	chr1	34534340	34537589	1	0.16820703444401
chr1	33972928	33976059	chr1	34577205	34580562	5	1.6744601156484e-07
chr1	33972928	33976059	chr1	34598509	34601131	1	0.115140441094266
chr1	33972928	33976059	chr1	34838896	34842651	2	0.00225276752211998
chr1	34003845	34006330	chr1	34008820	34013266	117	6.08886943028772e-13
chr1	34003845	34006330	chr1	34067232	34071373	32	0.168923171014115
chr1	34003845	34006330	chr1	34072272	34077841	29	0.452406966286932
chr1	34003845	34006330	chr1	34102127	34104756	25	0.537515961945729
chr1	34003845	34006330	chr1	34138385	34141593	4	1
chr1	34003845	34006330	chr1	34176097	34178711	15	0.743353979040055
chr1	34003845	34006330	chr1	34234479	34236976	6	1
chr1	34003845	34006330	chr1	34428492	34436440	3	0.00632659236849717
chr1	34003845	34006330	chr1	34437165	34439441	7	1.08213472724347e-07
chr1	34003845	34006330	chr1	34457730	34460650	1	0.302467977122949
chr1	34003845	34006330	chr1	34470678	34472886	1	0.284264734663234
chr1	34003845	34006330	chr1	34483193	34486392	4	0.000181205869252275
chr1	34003845	34006330	chr1	34508041	34511683	4	0.000100793349708082
chr1	34003845	34006330	chr1	34848492	34852295	3	4.71426537881528e-05
chr1	34008820	34013266	chr1	34067232	34071373	32	0.355108534115019
chr1	34008820	34013266	chr1	34072272	34077841	31	0.569807109857163
chr1	34008820	34013266	chr1	34102127	34104756	11	1
chr1	34008820	34013266	chr1	34138385	34141593	4	1
chr1	34008820	34013266	chr1	34176097	34178711	1	1
chr1	34008820	34013266	chr1	34234479	34236976	6	1
chr1	34008820	34013266	chr1	34428492	34436440	7	2.08384231804863e-07
chr1	34008820	34013266	chr1	34437165	34439441	7	2.19867684775741e-07
chr1	34008820	34013266	chr1	34457730	34460650	9	6.81901261633522e-11
chr1	34008820	34013266	chr1	34496416	34500040	1	0.27157871232314
chr1	34008820	34013266	chr1	34577205	34580562	2	0.0132315909804349
chr1	34067232	34071373	chr1	34072272	34077841	216	0
chr1	34067232	34071373	chr1	34102127	34104756	56	0.00184500392957003
chr1	34067232	34071373	chr1	34138385	34141593	5	1
chr1	34067232	34071373	chr1	34176097	34178711	5	1
chr1	34067232	34071373	chr1	34428492	34436440	4	0.00292722539980464
chr1	34067232	34071373	chr1	34437165	34439441	2	0.118371427624273
chr1	34067232	34071373	chr1	34457730	34460650	12	6.77889245387276e-14
chr1	34067232	34071373	chr1	34470678	34472886	2	0.072581734577368
chr1	34067232	34071373	chr1	34483193	34486392	1	0.384282657787475
chr1	34067232	34071373	chr1	34634122	34637034	2	0.0119473891010281
chr1	34067232	34071373	chr1	34748559	34750873	4	1.94588046181994e-06
chr1	34067232	34071373	chr1	34838896	34842651	1	0.0811535244196085
chr1	34072272	34077841	chr1	34102127	34104756	46	0.365220384915419
chr1	34072272	34077841	chr1	34138385	34141593	3	1
chr1	34072272	34077841	chr1	34176097	34178711	13	1
chr1	34072272	34077841	chr1	34234479	34236976	2	1
chr1	34072272	34077841	chr1	34428492	34436440	4	0.00440318894631262
chr1	34072272	34077841	chr1	34437165	34439441	14	5.88943516103936e-15
chr1	34072272	34077841	chr1	34457730	34460650	1	0.47590449676373
chr1	34072272	34077841	chr1	34799980	34803127	1	0.0873271514736651
chr1	34072272	34077841	chr1	34928268	34930538	2	0.00239693173295319
chr1	34102127	34104756	chr1	34138385	34141593	3	1
chr1	34102127	34104756	chr1	34176097	34178711	4	1
chr1	34102127	34104756	chr1	34428492	34436440	1	0.738283908974465
chr1	34102127	34104756	chr1	34457730	34460650	3	0.0364970464420324
chr1	34102127	34104756	chr1	34483193	34486392	4	0.00297533397909363
chr1	34102127	34104756	chr1	34577205	34580562	5	1.13552690745814e-05
chr1	34102127	34104756	chr1	34634122	34637034	1	0.218109229841359
chr1	34102127	34104756	chr1	36011220	36019592	1	0.0519715861964503
chr1	34102127	34104756	chr1	36063118	36068820	1	0.0513477250704807
chr1	34138385	34141593	chr1	34176097	34178711	5	1
chr1	34138385	34141593	chr1	34437165	34439441	2	0.472619307293538
chr1	34138385	34141593	chr1	34457730	34460650	2	0.287349258352945
chr1	34176097	34178711	chr1	34234479	34236976	1	1
chr1	34176097	34178711	chr1	34428492	34436440	7	0.0670765912094054
chr1	34176097	34178711	chr1	34437165	34439441	2	1
chr1	34176097	34178711	chr1	34457730	34460650	2	0.588006107692112
chr1	34176097	34178711	chr1	34483193	34486392	1	0.857092401055628
chr1	34176097	34178711	chr1	34508041	34511683	2	0.229771564619525
chr1	34176097	34178711	chr1	34748559	34750873	3	0.000676754987268482
chr1	34176097	34178711	chr1	36038698	36044712	1	0.0500684740559571
chr1	34234479	34236976	chr1	34428492	34436440	12	0.925967645157689
chr1	34234479	34236976	chr1	34437165	34439441	4	1
chr1	34234479	34236976	chr1	34457730	34460650	7	1
chr1	34234479	34236976	chr1	34470678	34472886	3	1
chr1	34234479	34236976	chr1	34483193	34486392	5	0.593088111988604
chr1	34234479	34236976	chr1	34508041	34511683	3	0.380991062841223
chr1	34234479	34236976	chr1	34534340	34537589	2	0.413891770501153
chr1	34234479	34236976	chr1	34675733	34678393	7	5.18726264602396e-08
chr1	34234479	34236976	chr1	34748559	34750873	1	0.228417735137324
chr1	34234479	34236976	chr1	34799980	34803127	2	0.0119627014083928
chr1	34234479	34236976	chr1	34804519	34806821	2	0.0115525601724773
chr1	34234479	34236976	chr1	34848492	34852295	1	0.122210693527939
chr1	34234479	34236976	chr1	36063118	36068820	1	0.0493890721109713
chr1	34428492	34436440	chr1	34437165	34439441	222	0
chr1	34428492	34436440	chr1	34457730	34460650	73	1.95849082799884e-07
chr1	34428492	34436440	chr1	34470678	34472886	15	1
chr1	34428492	34436440	chr1	34483193	34486392	28	0.860039635764162
chr1	34428492	34436440	chr1	34496416	34500040	7	1
chr1	34428492	34436440	chr1	34508041	34511683	16	1
chr1	34428492	34436440	chr1	34534340	34537589	9	1
chr1	34428492	34436440	chr1	34577205	34580562	4	1
chr1	34428492	34436440	chr1	34598509	34601131	3	1
chr1	34428492	34436440	chr1	34634122	34637034	4	1
chr1	34428492	34436440	chr1	34675733	34678393	2	1
chr1	34428492	34436440	chr1	34722366	34724923	1	0.961706636384027
chr1	34428492	34436440	chr1	34799980	34803127	1	0.514168084509628
chr1	34428492	34436440	chr1	34804519	34806821	5	0.000250541378282336
chr1	34428492	34436440	chr1	34838896	34842651	1	0.409523690816352
chr1	34428492	34436440	chr1	34848492	34852295	5	4.28052616511438e-05
chr1	34428492	34436440	chr1	34859058	34861841	7	8.77899839406937e-08
chr1	34428492	34436440	chr1	34928268	34930538	3	0.00171412312244139
chr1	34428492	34436440	chr1	35234031	35237576	1	0.0784134469255004
chr1	34428492	34436440	chr1	36002261	36004869	1	0.0554018280128125
chr1	34428492	34436440	chr1	36011220	36019592	1	0.0529694973306287
chr1	34428492	34436440	chr1	36301777	36304779	1	0.0470887273718465
chr1	34437165	34439441	chr1	34457730	34460650	130	0
chr1	34437165	34439441	chr1	34470678	34472886	13	1
chr1	34437165	34439441	chr1	34483193	34486392	10	1
chr1	34437165	34439441	chr1	34496416	34500040	13	1
chr1	34437165	34439441	chr1	34508041	34511683	9	1
chr1	34437165	34439441	chr1	34515409	34517613	15	1
chr1	34437165	34439441	chr1	34534340	34537589	8	1
chr1	34437165	34439441	chr1	34577205	34580562	4	1
chr1	34437165	34439441	chr1	34598509	34601131	6	1
chr1	34437165	34439441	chr1	34675733	34678393	4	1
chr1	34437165	34439441	chr1	34722366	34724923	4	0.0869699970798855
chr1	34437165	34439441	chr1	34838896	34842651	1	0.441478865607127
chr1	34437165	34439441	chr1	34859058	34861841	2	0.0631887626335132
chr1	34437165	34439441	chr1	34928268	34930538	3	0.0020557104287619
chr1	34437165	34439441	chr1	35234031	35237576	1	0.0814745395656294
chr1	34437165	34439441	chr1	36306639	36308807	4	8.66537792052023e-08
chr1	34457730	34460650	chr1	34470678	34472886	50	0.358475260047842
chr1	34457730	34460650	chr1	34483193	34486392	25	1
chr1	34457730	34460650	chr1	34496416	34500040	21	1
chr1	34457730	34460650	chr1	34508041	34511683	24	1
chr1	34457730	34460650	chr1	34515409	34517613	1	1
chr1	34457730	34460650	chr1	34534340	34537589	18	1
chr1	34457730	34460650	chr1	34577205	34580562	28	0.0364457775066965
chr1	34457730	34460650	chr1	34598509	34601131	5	1
chr1	34457730	34460650	chr1	34634122	34637034	2	1
chr1	34457730	34460650	chr1	34675733	34678393	8	1
chr1	34457730	34460650	chr1	34722366	34724923	3	0.539423679871015
chr1	34457730	34460650	chr1	34799980	34803127	2	0.17340840610968
chr1	34457730	34460650	chr1	34804519	34806821	5	0.00076859210713774
chr1	34457730	34460650	chr1	34848492	34852295	3	0.0118986823643124
chr1	34457730	34460650	chr1	34859058	34861841	3	0.00984057958716571
chr1	34457730	34460650	chr1	36002261	36004869	4	1.52889882290546e-07
chr1	34457730	34460650	chr1	36011220	36019592	6	5.00666885119181e-12
chr1	34457730	34460650	chr1	36038698	36044712	1	0.0531152634057049
chr1	34457730	34460650	chr1	36063118	36068820	2	0.000989552726945518
chr1	34457730	34460650	chr1	36241627	36244192	3	9.88777923613593e-06
chr1	34457730	34460650	chr1	36442886	36445860	3	8.62486606608387e-06
chr1	34470678	34472886	chr1	34483193	34486392	43	1
chr1	34470678	34472886	chr1	34496416	34500040	17	1
chr1	34470678	34472886	chr1	34508041	34511683	29	1
chr1	34470678	34472886	chr1	34515409	34517613	5	1
chr1	34470678	34472886	chr1	34534340	34537589	7	1
chr1	34470678	34472886	chr1	34577205	34580562	2	1
chr1	34470678	34472886	chr1	34598509	34601131	5	1
chr1	34470678	34472886	chr1	34675733	34678393	4	1
chr1	34470678	34472886	chr1	34722366	34724923	1	1
chr1	34470678	34472886	chr1	34748559	34750873	1	1
chr1	34470678	34472886	chr1	34799980	34803127	2	0.219047710773516
chr1	34470678	34472886	chr1	34838896	34842651	2	0.123202452748156
chr1	34470678	34472886	chr1	36011220	36019592	5	9.5466384878167e-10
chr1	34470678	34472886	chr1	36029295	36031575	4	1.19445797142422e-07
chr1	34470678	34472886	chr1	36063118	36068820	1	0.0527231721611288
chr1	34483193	34486392	chr1	34496416	34500040	29	1
chr1	34483193	34486392	chr1	34508041	34511683	20	1
chr1	34483193	34486392	chr1	34515409	34517613	1	1
chr1	34483193	34486392	chr1	34534340	34537589	14	1
chr1	34483193	34486392	chr1	34577205	34580562	8	1
chr1	34483193	34486392	chr1	34598509	34601131	1	1
chr1	34483193	34486392	chr1	34675733	34678393	3	1
chr1	34483193	34486392	chr1	34722366	34724923	1	1
chr1	34483193	34486392	chr1	34748559	34750873	1	1
chr1	34483193	34486392	chr1	34799980	34803127	7	7.93606536443308e-05
chr1	34483193	34486392	chr1	34804519	34806821	1	0.764608256121303
chr1	34483193	34486392	chr1	34838896	34842651	2	0.163373683087455
chr1	34483193	34486392	chr1	34848492	34852295	3	0.024214641802823
chr1	34483193	34486392	chr1	36241627	36244192	3	1.1865832951351e-05
chr1	34483193	34486392	chr1	36366376	36369200	3	9.64930317786451e-06
chr1	34483193	34486392	chr1	36442886	36445860	1	0.0499990541412026
chr1	34496416	34500040	chr1	34508041	34511683	39	1
chr1	34496416	34500040	chr1	34515409	34517613	7	1
chr1	34496416	34500040	chr1	34534340	34537589	19	1
chr1	34496416	34500040	chr1	34577205	34580562	4	1
chr1	34496416	34500040	chr1	34598509	34601131	13	1
chr1	34496416	34500040	chr1	34634122	34637034	4	1
chr1	34496416	34500040	chr1	34675733	34678393	12	1
chr1	34496416	34500040	chr1	34722366	34724923	1	1
chr1	34496416	34500040	chr1	34748559	34750873	4	0.76794400773652
chr1	34496416	34500040	chr1	34804519	34806821	4	0.0293659722324555
chr1	34496416	34500040	chr1	34838896	34842651	2	0.191772303002849
chr1	34496416	34500040	chr1	34848492	34852295	1	0.576439674972987
chr1	34496416	34500040	chr1	34859058	34861841	2	0.129084705198589
chr1	34496416	34500040	chr1	34928268	34930538	2	0.0555025504293692
chr1	34496416	34500040	chr1	36011220	36019592	2	0.00110947524479565
chr1	34496416	34500040	chr1	36366376	36369200	2	0.00081684789629122
chr1	34508041	34511683	chr1	34515409	34517613	3	1
chr1	34508041	34511683	chr1	34534340	34537589	41	0.693284197391217
chr1	34508041	34511683	chr1	34577205	34580562	31	0.241960709399443
chr1	34508041	34511683	chr1	34598509	34601131	28	0.244534053182861
chr1	34508041	34511683	chr1	34634122	34637034	11	1
chr1	34508041	34511683	chr1	34675733	34678393	6	1
chr1	34508041	34511683	chr1	34722366	34724923	3	1
chr1	34508041	34511683	chr1	34748559	34750873	4	1
chr1	34508041	34511683	chr1	34799980	34803127	11	3.67158239733767e-07
chr1	34508041	34511683	chr1	34804519	34806821	3	0.16768471459497
chr1	34508041	34511683	chr1	34838896	34842651	2	0.24804428249213
chr1	34508041	34511683	chr1	34848492	34852295	10	6.25139405261142e-09
chr1	34508041	34511683	chr1	36011220	36019592	1	0.0562802759032611
chr1	34508041	34511683	chr1	36241627	36244192	1	0.0520619494929863
chr1	34508041	34511683	chr1	36301777	36304779	1	0.0494042794106647
chr1	34508041	34511683	chr1	36366376	36369200	3	9.97033911820161e-06
chr1	34508041	34511683	chr1	36442886	36445860	1	0.0504222467676779
chr1	34515409	34517613	chr1	34534340	34537589	7	1
chr1	34515409	34517613	chr1	34598509	34601131	2	1
chr1	34515409	34517613	chr1	34634122	34637034	1	1
chr1	34515409	34517613	chr1	34675733	34678393	6	1
chr1	34515409	34517613	chr1	34748559	34750873	3	1
chr1	34515409	34517613	chr1	34799980	34803127	11	1.07498505044082e-06
chr1	34515409	34517613	chr1	34859058	34861841	1	0.630212275786833
chr1	34534340	34537589	chr1	34577205	34580562	19	1
chr1	34534340	34537589	chr1	34598509	34601131	10	1
chr1	34534340	34537589	chr1	34634122	34637034	3	1
chr1	34534340	34537589	chr1	34675733	34678393	1	1
chr1	34534340	34537589	chr1	34722366	34724923	1	1
chr1	34534340	34537589	chr1	34748559	34750873	2	1
chr1	34534340	34537589	chr1	34799980	34803127	12	1.47114435582371e-05
chr1	34534340	34537589	chr1	34804519	34806821	6	0.0327119510895795
chr1	34534340	34537589	chr1	34838896	34842651	1	0.89192555499556
chr1	34534340	34537589	chr1	34848492	34852295	1	0.788710019968956
chr1	34534340	34537589	chr1	34859058	34861841	2	0.253895127228742
chr1	34534340	34537589	chr1	35234031	35237576	1	0.0910303944318336
chr1	34534340	34537589	chr1	36002261	36004869	2	0.00136473844202489
chr1	34534340	34537589	chr1	36038698	36044712	2	0.00122952194474115
chr1	34534340	34537589	chr1	36063118	36068820	1	0.0556898352955838
chr1	34534340	34537589	chr1	36241627	36244192	2	0.00100017921193801
chr1	34534340	34537589	chr1	36366376	36369200	1	0.0495343411222805
chr1	34534340	34537589	chr1	36442886	36445860	2	0.000923448541279932
chr1	34577205	34580562	chr1	34598509	34601131	27	1
chr1	34577205	34580562	chr1	34634122	34637034	4	1
chr1	34577205	34580562	chr1	34675733	34678393	4	1
chr1	34577205	34580562	chr1	34722366	34724923	3	1
chr1	34577205	34580562	chr1	34748559	34750873	3	1
chr1	34577205	34580562	chr1	34799980	34803127	9	1
chr1	34577205	34580562	chr1	34804519	34806821	4	1
chr1	34577205	34580562	chr1	34848492	34852295	4	0.154579216762879
chr1	34577205	34580562	chr1	36058802	36061767	2	0.00104803818304399
chr1	34577205	34580562	chr1	36250162	36255890	4	1.17416544136773e-07
chr1	34598509	34601131	chr1	34634122	34637034	5	1
chr1	34598509	34601131	chr1	34675733	34678393	7	1
chr1	34598509	34601131	chr1	34722366	34724923	1	1
chr1	34598509	34601131	chr1	34748559	34750873	5	1
chr1	34598509	34601131	chr1	34799980	34803127	6	1
chr1	34598509	34601131	chr1	34804519	34806821	3	1
chr1	34598509	34601131	chr1	34838896	34842651	2	1
chr1	34598509	34601131	chr1	34848492	34852295	3	0.975515698699122
chr1	34598509	34601131	chr1	34859058	34861841	2	0.970607317997332
chr1	34598509	34601131	chr1	36306639	36308807	1	0.0504088354589279
chr1	34634122	34637034	chr1	34675733	34678393	15	1
chr1	34634122	34637034	chr1	34722366	34724923	3	1
chr1	34634122	34637034	chr1	34748559	34750873	7	1
chr1	34634122	34637034	chr1	34799980	34803127	13	1
chr1	34634122	34637034	chr1	34804519	34806821	2	1
chr1	34634122	34637034	chr1	34838896	34842651	8	1
chr1	34634122	34637034	chr1	34848492	34852295	3	1
chr1	34634122	34637034	chr1	34859058	34861841	1	1
chr1	34634122	34637034	chr1	35234031	35237576	3	0.00036018180730271
chr1	34634122	34637034	chr1	36250162	36255890	2	0.00113898239383086
chr1	34675733	34678393	chr1	34722366	34724923	4	1
chr1	34675733	34678393	chr1	34748559	34750873	11	1
chr1	34675733	34678393	chr1	34799980	34803127	7	1
chr1	34675733	34678393	chr1	34804519	34806821	9	1
chr1	34675733	34678393	chr1	34838896	34842651	4	1
chr1	34675733	34678393	chr1	34848492	34852295	4	1
chr1	34675733	34678393	chr1	34859058	34861841	12	1
chr1	34675733	34678393	chr1	35234031	35237576	4	2.49049272153424e-05
chr1	34675733	34678393	chr1	36038698	36044712	1	0.0580735014571223
chr1	34675733	34678393	chr1	36063118	36068820	1	0.0567362993801326
chr1	34675733	34678393	chr1	36102208	36105593	5	1.03880169540699e-09
chr1	34675733	34678393	chr1	36306639	36308807	1	0.0516220780768453
chr1	34722366	34724923	chr1	34748559	34750873	3	1
chr1	34722366	34724923	chr1	34799980	34803127	10	1
chr1	34722366	34724923	chr1	34804519	34806821	2	1
chr1	34722366	34724923	chr1	34838896	34842651	6	1
chr1	34722366	34724923	chr1	34859058	34861841	4	1
chr1	34722366	34724923	chr1	35234031	35237576	1	0.221142160519071
chr1	34722366	34724923	chr1	36058802	36061767	2	0.00123494490734277
chr1	34748559	34750873	chr1	34799980	34803127	12	1
chr1	34748559	34750873	chr1	34804519	34806821	8	1
chr1	34748559	34750873	chr1	34838896	34842651	3	1
chr1	34748559	34750873	chr1	34848492	34852295	7	1
chr1	34748559	34750873	chr1	34859058	34861841	11	1
chr1	34748559	34750873	chr1	34928268	34930538	3	1
chr1	34748559	34750873	chr1	36002261	36004869	1	0.0659669460615111
chr1	34748559	34750873	chr1	36029295	36031575	1	0.0611969866233147
chr1	34799980	34803127	chr1	34838896	34842651	19	1
chr1	34799980	34803127	chr1	34848492	34852295	13	1
chr1	34799980	34803127	chr1	34859058	34861841	21	1
chr1	34799980	34803127	chr1	34928268	34930538	5	1
chr1	34799980	34803127	chr1	36002261	36004869	3	2.60825123424125e-05
chr1	34799980	34803127	chr1	36038698	36044712	1	0.0605833328136062
chr1	34799980	34803127	chr1	36063118	36068820	2	0.00133796410431174
chr1	34799980	34803127	chr1	36241627	36244192	2	0.00111560208659509
chr1	34799980	34803127	chr1	36301777	36304779	1	0.0523092692510999
chr1	34799980	34803127	chr1	36313000	36316912	2	0.00100970780501278
chr1	34799980	34803127	chr1	36442886	36445860	9	0
chr1	34799980	34803127	chr1	36510181	36515272	2	0.000920896267698175
chr1	34799980	34803127	chr1	36680574	36682825	5	4.60494418876798e-10
chr1	34804519	34806821	chr1	34838896	34842651	22	1
chr1	34804519	34806821	chr1	34848492	34852295	16	1
chr1	34804519	34806821	chr1	34859058	34861841	5	1
chr1	34804519	34806821	chr1	34928268	34930538	2	1
chr1	34804519	34806821	chr1	35234031	35237576	7	8.7332420110148e-08
chr1	34804519	34806821	chr1	36038698	36044712	1	0.0610500157837257
chr1	34804519	34806821	chr1	36063118	36068820	3	2.05435172877262e-05
chr1	34804519	34806821	chr1	36250162	36255890	2	0.0012384665247418
chr1	34804519	34806821	chr1	36680574	36682825	1	0.0483980606439352
chr1	34838896	34842651	chr1	34848492	34852295	93	6.70111300514122e-08
chr1	34838896	34842651	chr1	34859058	34861841	32	1
chr1	34838896	34842651	chr1	34928268	34930538	6	1
chr1	34838896	34842651	chr1	36058802	36061767	1	0.0610500157837257
chr1	34838896	34842651	chr1	36063118	36068820	7	1.11629348777381e-13
chr1	34838896	34842651	chr1	36366376	36369200	3	1.37841120113288e-05
chr1	34838896	34842651	chr1	36510181	36515272	1	0.052664187880764
chr1	34848492	34852295	chr1	34859058	34861841	64	0.0196254515064912
chr1	34848492	34852295	chr1	36029295	36031575	2	0.00138169777873914
chr1	34848492	34852295	chr1	36063118	36068820	5	1.92735491526619e-09
chr1	34848492	34852295	chr1	36071216	36075368	3	2.24828516768604e-05
chr1	34848492	34852295	chr1	36102208	36105593	3	1.75263775318077e-05
chr1	34848492	34852295	chr1	36241627	36244192	1	0.0548851264541181
chr1	34848492	34852295	chr1	36313000	36316912	1	0.0528158666584986
chr1	34848492	34852295	chr1	36553986	36556881	2	0.000948457812115273
chr1	34848492	34852295	chr1	36689840	36692147	2	0.000836184054399885
chr1	34859058	34861841	chr1	35821364	35823584	3	3.41322810395524e-05
chr1	34859058	34861841	chr1	36038698	36044712	3	2.37097858178449e-05
chr1	34859058	34861841	chr1	36058802	36061767	1	0.0596156880999335
chr1	34859058	34861841	chr1	36063118	36068820	4	2.4392861507133e-07
chr1	34859058	34861841	chr1	36071216	36075368	3	2.41407643752676e-05
chr1	34859058	34861841	chr1	36250162	36255890	2	0.00125867804318307
chr1	34859058	34861841	chr1	36301777	36304779	1	0.0532009806123505
chr1	34928268	34930538	chr1	36002261	36004869	1	0.0669627603852042
chr1	34928268	34930538	chr1	36029295	36031575	4	2.98679786032245e-07
chr1	34928268	34930538	chr1	36272178	36274798	1	0.0555951553472256
chr1	34928268	34930538	chr1	36442886	36445860	1	0.0536005043941255
chr1	35234031	35237576	chr1	35821364	35823584	1	0.145981693850998
chr1	35234031	35237576	chr1	36038698	36044712	4	1.04044607088036e-06
chr1	35234031	35237576	chr1	36063118	36068820	1	0.0777026762095059
chr1	35234031	35237576	chr1	36102208	36105593	8	3.0497805805984e-15
chr1	35234031	35237576	chr1	36267495	36270501	5	4.54583678536033e-09
chr1	35234031	35237576	chr1	36366376	36369200	4	2.71466805305188e-07
chr1	35234031	35237576	chr1	36442886	36445860	1	0.061334326219945
chr1	35234031	35237576	chr1	36469220	36471818	4	2.35324689027371e-07
chr1	35234031	35237576	chr1	36783757	36786154	1	0.0563815468115557
chr1	35234031	35237576	chr1	36983308	36986635	1	0.0521320044689949
chr1	35821364	35823584	chr1	36002261	36004869	2	1
chr1	35821364	35823584	chr1	36011220	36019592	2	1
chr1	35821364	35823584	chr1	36029295	36031575	3	1
chr1	35821364	35823584	chr1	36058802	36061767	3	1
chr1	35821364	35823584	chr1	36063118	36068820	12	0.0353103137955312
chr1	35821364	35823584	chr1	36102208	36105593	1	1
chr1	35821364	35823584	chr1	36241627	36244192	2	0.0624783589077283
chr1	35821364	35823584	chr1	36250162	36255890	3	0.00677791272229132
chr1	35821364	35823584	chr1	36510181	36515272	1	0.0892986976544302
chr1	35821364	35823584	chr1	36689840	36692147	4	7.47210450698481e-07
chr1	35821364	35823584	chr1	36707349	36709366	2	0.00211425806965097
chr1	36002261	36004869	chr1	36011220	36019592	48	0.980617596280965
chr1	36002261	36004869	chr1	36029295	36031575	5	1
chr1	36002261	36004869	chr1	36038698	36044712	8	1
chr1	36002261	36004869	chr1	36058802	36061767	5	1
chr1	36002261	36004869	chr1	36063118	36068820	56	2.02333169700368e-05
chr1	36002261	36004869	chr1	36071216	36075368	16	1
chr1	36002261	36004869	chr1	36102208	36105593	2	1
chr1	36002261	36004869	chr1	36241627	36244192	19	0.00620497209608336
chr1	36002261	36004869	chr1	36250162	36255890	4	0.947280407354557
chr1	36002261	36004869	chr1	36272178	36274798	1	1
chr1	36002261	36004869	chr1	36301777	36304779	3	0.140746414316096
chr1	36002261	36004869	chr1	36469220	36471818	3	0.00375053166654126
chr1	36002261	36004869	chr1	36680574	36682825	3	0.000116131682308633
chr1	36002261	36004869	chr1	36983308	36986635	2	0.00243439440909669
chr1	36011220	36019592	chr1	36029295	36031575	49	0.392353622434257
chr1	36011220	36019592	chr1	36038698	36044712	67	9.24255926268966e-05
chr1	36011220	36019592	chr1	36058802	36061767	23	1
chr1	36011220	36019592	chr1	36063118	36068820	166	0
chr1	36011220	36019592	chr1	36071216	36075368	36	0.208833365118659
chr1	36011220	36019592	chr1	36102208	36105593	10	1
chr1	36011220	36019592	chr1	36241627	36244192	15	0.362807016844629
chr1	36011220	36019592	chr1	36250162	36255890	15	0.239509176713429
chr1	36011220	36019592	chr1	36267495	36270501	3	0.930608315559431
chr1	36011220	36019592	chr1	36306639	36308807	1	0.955046535933619
chr1	36011220	36019592	chr1	36313000	36316912	7	0.000283867801922788
chr1	36011220	36019592	chr1	36366376	36369200	2	0.15086500105654
chr1	36011220	36019592	chr1	36442886	36445860	5	4.17742668125881e-05
chr1	36011220	36019592	chr1	36469220	36471818	1	0.309370571488988
chr1	36011220	36019592	chr1	36510181	36515272	2	0.028227742669969
chr1	36011220	36019592	chr1	37427921	37432208	9	0
chr1	36029295	36031575	chr1	36038698	36044712	32	1
chr1	36029295	36031575	chr1	36058802	36061767	5	1
chr1	36029295	36031575	chr1	36063118	36068820	12	1
chr1	36029295	36031575	chr1	36071216	36075368	14	1
chr1	36029295	36031575	chr1	36241627	36244192	3	1
chr1	36029295	36031575	chr1	36250162	36255890	1	1
chr1	36029295	36031575	chr1	36553986	36556881	3	0.00134954530623198
chr1	36029295	36031575	chr1	37206207	37209602	1	0.0602115917365636
chr1	36038698	36044712	chr1	36058802	36061767	15	1
chr1	36038698	36044712	chr1	36063118	36068820	81	5.16019132659207e-08
chr1	36038698	36044712	chr1	36071216	36075368	12	1
chr1	36038698	36044712	chr1	36250162	36255890	6	1
chr1	36038698	36044712	chr1	36267495	36270501	2	1
chr1	36038698	36044712	chr1	36306639	36308807	1	1
chr1	36038698	36044712	chr1	36313000	36316912	1	1
chr1	36038698	36044712	chr1	36469220	36471818	3	0.00686747312488239
chr1	36038698	36044712	chr1	36769395	36772775	2	0.00324997991717125
chr1	36038698	36044712	chr1	37206207	37209602	2	0.00148676641867504
chr1	36038698	36044712	chr1	37400636	37404078	1	0.0597304982307363
chr1	36058802	36061767	chr1	36063118	36068820	142	0
chr1	36058802	36061767	chr1	36071216	36075368	16	1
chr1	36058802	36061767	chr1	36102208	36105593	1	1
chr1	36058802	36061767	chr1	36241627	36244192	4	1
chr1	36058802	36061767	chr1	36267495	36270501	3	1
chr1	36058802	36061767	chr1	36442886	36445860	3	0.0161775663576819
chr1	36058802	36061767	chr1	36469220	36471818	2	0.0697700761454269
chr1	36058802	36061767	chr1	36578017	36581796	1	0.205195413563384
chr1	36058802	36061767	chr1	36680574	36682825	3	0.000230400323888925
chr1	36058802	36061767	chr1	36707349	36709366	1	0.101710551174138
chr1	36058802	36061767	chr1	37297748	37300518	6	1.11750632082904e-11
chr1	36058802	36061767	chr1	37994463	37997148	2	0.000855283219442206
chr1	36063118	36068820	chr1	36071216	36075368	206	0
chr1	36063118	36068820	chr1	36102208	36105593	41	0.100307683348495
chr1	36063118	36068820	chr1	36241627	36244192	42	3.4728598151023e-08
chr1	36063118	36068820	chr1	36250162	36255890	12	1
chr1	36063118	36068820	chr1	36267495	36270501	12	0.989919521181927
chr1	36063118	36068820	chr1	36272178	36274798	4	1
chr1	36063118	36068820	chr1	36301777	36304779	6	1
chr1	36063118	36068820	chr1	36306639	36308807	6	0.917220193609813
chr1	36063118	36068820	chr1	36313000	36316912	9	0.0470981562762573
chr1	36063118	36068820	chr1	36366376	36369200	3	0.122165342690583
chr1	36063118	36068820	chr1	36442886	36445860	11	1.31927508749748e-11
chr1	36063118	36068820	chr1	36510181	36515272	2	0.0505566129138199
chr1	36063118	36068820	chr1	36545226	36547656	4	0.000149494040777197
chr1	36063118	36068820	chr1	36553986	36556881	1	0.26527020688949
chr1	36063118	36068820	chr1	36578017	36581796	3	0.00135076821255603
chr1	36063118	36068820	chr1	36680574	36682825	6	2.81701606671241e-09
chr1	36063118	36068820	chr1	36757128	36760629	1	0.090700419201393
chr1	36063118	36068820	chr1	36769395	36772775	2	0.00334785559908986
chr1	36063118	36068820	chr1	36783757	36786154	2	0.00387627785178784
chr1	36063118	36068820	chr1	36983308	36986635	2	0.00239368055202153
chr1	36063118	36068820	chr1	37427921	37432208	2	0.00122573194079936
chr1	36063118	36068820	chr1	37537839	37540853	4	1.958767233349e-07
chr1	36063118	36068820	chr1	37862515	37866375	8	0
chr1	36063118	36068820	chr1	37870396	37872612	7	1.68478248063295e-14
chr1	36063118	36068820	chr1	37887956	37890678	2	0.000865261796582449
chr1	36071216	36075368	chr1	36102208	36105593	8	1
chr1	36071216	36075368	chr1	36250162	36255890	2	1
chr1	36071216	36075368	chr1	36306639	36308807	6	1
chr1	36071216	36075368	chr1	36313000	36316912	5	1
chr1	36071216	36075368	chr1	36366376	36369200	3	0.173236555461574
chr1	36071216	36075368	chr1	37297748	37300518	1	0.0613146712001458
chr1	36071216	36075368	chr1	37400636	37404078	2	0.00148880428471515
chr1	36071216	36075368	chr1	37537839	37540853	1	0.0603788919085592
chr1	36102208	36105593	chr1	36241627	36244192	5	1
chr1	36102208	36105593	chr1	36250162	36255890	1	1
chr1	36102208	36105593	chr1	36267495	36270501	1	1
chr1	36102208	36105593	chr1	36301777	36304779	5	1
chr1	36102208	36105593	chr1	36306639	36308807	5	1
chr1	36102208	36105593	chr1	36313000	36316912	2	1
chr1	36102208	36105593	chr1	36366376	36369200	5	0.107859628913708
chr1	36102208	36105593	chr1	36442886	36445860	2	0.183088350402996
chr1	36102208	36105593	chr1	36680574	36682825	1	0.150476334887872
chr1	36102208	36105593	chr1	36827399	36832254	1	0.0836883998516544
chr1	36241627	36244192	chr1	36250162	36255890	223	0
chr1	36241627	36244192	chr1	36267495	36270501	32	1
chr1	36241627	36244192	chr1	36272178	36274798	23	1
chr1	36241627	36244192	chr1	36301777	36304779	9	1
chr1	36241627	36244192	chr1	36306639	36308807	21	1
chr1	36241627	36244192	chr1	36313000	36316912	20	1
chr1	36241627	36244192	chr1	36366376	36369200	17	0.842139917635519
chr1	36241627	36244192	chr1	36442886	36445860	9	1
chr1	36241627	36244192	chr1	36469220	36471818	10	1
chr1	36241627	36244192	chr1	36510181	36515272	9	0.000533808008122374
chr1	36241627	36244192	chr1	36545226	36547656	3	0.116438438269088
chr1	36241627	36244192	chr1	36578017	36581796	3	0.04758817993922
chr1	36241627	36244192	chr1	36680574	36682825	4	0.000423952845679955
chr1	36241627	36244192	chr1	36689840	36692147	10	1.58630712579936e-12
chr1	36241627	36244192	chr1	36743421	36745663	2	0.0259330913986346
chr1	36241627	36244192	chr1	36769395	36772775	1	0.201223915947716
chr1	36241627	36244192	chr1	36934632	36938379	2	0.00325242860432905
chr1	36241627	36244192	chr1	37027404	37029790	1	0.08152416636849
chr1	36241627	36244192	chr1	37297748	37300518	2	0.00163307168648093
chr1	36241627	36244192	chr1	37862515	37866375	1	0.0509195686796481
chr1	36241627	36244192	chr1	37887956	37890678	2	0.000950820990403407
chr1	36241627	36244192	chr1	37994463	37997148	1	0.0517910417415492
chr1	36241627	36244192	chr1	38125991	38129238	1	0.0475629824373756
chr1	36250162	36255890	chr1	36267495	36270501	81	2.82273105029927e-05
chr1	36250162	36255890	chr1	36272178	36274798	34	1
chr1	36250162	36255890	chr1	36301777	36304779	10	1
chr1	36250162	36255890	chr1	36306639	36308807	16	1
chr1	36250162	36255890	chr1	36313000	36316912	32	0.285056410212567
chr1	36250162	36255890	chr1	36366376	36369200	42	3.26463235462218e-05
chr1	36250162	36255890	chr1	36442886	36445860	22	0.0886456797904813
chr1	36250162	36255890	chr1	36469220	36471818	5	1
chr1	36250162	36255890	chr1	36510181	36515272	4	0.443183310289766
chr1	36250162	36255890	chr1	36553986	36556881	2	0.445873929884368
chr1	36250162	36255890	chr1	36680574	36682825	2	0.0629568045456177
chr1	36250162	36255890	chr1	36689840	36692147	3	0.00649639166201023
chr1	36250162	36255890	chr1	36707349	36709366	3	0.004000193371619
chr1	36250162	36255890	chr1	36757128	36760629	2	0.0278553906457921
chr1	36250162	36255890	chr1	36769395	36772775	2	0.0234936432882547
chr1	36250162	36255890	chr1	36827399	36832254	2	0.012333478526526
chr1	36250162	36255890	chr1	36983308	36986635	2	0.00388960067819796
chr1	36250162	36255890	chr1	37297748	37300518	3	3.22793897037932e-05
chr1	36250162	36255890	chr1	37537839	37540853	1	0.0646111522442485
chr1	36267495	36270501	chr1	36301777	36304779	3	1
chr1	36267495	36270501	chr1	36306639	36308807	11	1
chr1	36267495	36270501	chr1	36313000	36316912	13	1
chr1	36267495	36270501	chr1	36366376	36369200	7	1
chr1	36267495	36270501	chr1	36442886	36445860	5	1
chr1	36267495	36270501	chr1	36469220	36471818	1	1
chr1	36267495	36270501	chr1	36510181	36515272	1	1
chr1	36267495	36270501	chr1	36553986	36556881	3	0.260470581880218
chr1	36267495	36270501	chr1	36680574	36682825	4	0.000938443131771628
chr1	36267495	36270501	chr1	36743421	36745663	2	0.0372865215267599
chr1	36267495	36270501	chr1	36769395	36772775	6	1.51127293291453e-07
chr1	36267495	36270501	chr1	37427921	37432208	2	0.00155100726688958
chr1	36267495	36270501	chr1	37921829	37923872	3	1.50331847383002e-05
chr1	36267495	36270501	chr1	37994463	37997148	3	1.35680089485424e-05
chr1	36267495	36270501	chr1	38125991	38129238	3	9.59974343950595e-06
chr1	36272178	36274798	chr1	36301777	36304779	2	1
chr1	36272178	36274798	chr1	36306639	36308807	4	1
chr1	36272178	36274798	chr1	36313000	36316912	4	1
chr1	36272178	36274798	chr1	36366376	36369200	22	0.569872315162176
chr1	36272178	36274798	chr1	36442886	36445860	10	1
chr1	36272178	36274798	chr1	36469220	36471818	1	1
chr1	36272178	36274798	chr1	36510181	36515272	14	0.0786230844838031
chr1	36272178	36274798	chr1	36553986	36556881	4	0.099120464651782
chr1	36272178	36274798	chr1	36707349	36709366	1	0.330843977203794
chr1	36272178	36274798	chr1	37870396	37872612	2	0.00101010525337085
chr1	36272178	36274798	chr1	37994463	37997148	3	1.15857611891762e-05
chr1	36301777	36304779	chr1	36313000	36316912	27	1
chr1	36301777	36304779	chr1	36366376	36369200	9	1
chr1	36301777	36304779	chr1	36442886	36445860	14	1
chr1	36301777	36304779	chr1	36469220	36471818	1	1
chr1	36301777	36304779	chr1	36510181	36515272	2	1
chr1	36301777	36304779	chr1	36545226	36547656	1	1
chr1	36301777	36304779	chr1	36553986	36556881	2	1
chr1	36301777	36304779	chr1	36578017	36581796	1	1
chr1	36301777	36304779	chr1	36680574	36682825	4	0.00183380611569919
chr1	36301777	36304779	chr1	37027404	37029790	2	0.00299116693910481
chr1	36301777	36304779	chr1	38125991	38129238	3	8.53379712537178e-06
chr1	36306639	36308807	chr1	36313000	36316912	155	0
chr1	36306639	36308807	chr1	36366376	36369200	37	0.0460680485045667
chr1	36306639	36308807	chr1	36442886	36445860	29	0.0152929494941974
chr1	36306639	36308807	chr1	36469220	36471818	7	1
chr1	36306639	36308807	chr1	36510181	36515272	11	1
chr1	36306639	36308807	chr1	36545226	36547656	3	1
chr1	36306639	36308807	chr1	36553986	36556881	2	1
chr1	36306639	36308807	chr1	36578017	36581796	1	1
chr1	36306639	36308807	chr1	36680574	36682825	4	0.00229421027036454
chr1	36306639	36308807	chr1	36689840	36692147	1	0.477552041712115
chr1	36306639	36308807	chr1	36707349	36709366	4	0.00105224189875544
chr1	36306639	36308807	chr1	36827399	36832254	2	0.0201059042187789
chr1	36306639	36308807	chr1	36934632	36938379	2	0.00563524991634132
chr1	36306639	36308807	chr1	37027404	37029790	7	2.26976698111831e-12
chr1	36306639	36308807	chr1	37297748	37300518	6	3.27152217652295e-11
chr1	36306639	36308807	chr1	37400636	37404078	1	0.0651946016292827
chr1	36306639	36308807	chr1	37427921	37432208	2	0.00152383036513559
chr1	36306639	36308807	chr1	37537839	37540853	1	0.0624015557846055
chr1	36306639	36308807	chr1	37862515	37866375	1	0.0516793823136266
chr1	36306639	36308807	chr1	37870396	37872612	2	0.00105949690129787
chr1	36306639	36308807	chr1	37921829	37923872	1	0.0536876241837594
chr1	36313000	36316912	chr1	36366376	36369200	46	0.00141448192599784
chr1	36313000	36316912	chr1	36442886	36445860	24	0.137476886360192
chr1	36313000	36316912	chr1	36469220	36471818	14	0.943462621020188
chr1	36313000	36316912	chr1	36510181	36515272	8	1
chr1	36313000	36316912	chr1	36545226	36547656	2	1
chr1	36313000	36316912	chr1	36553986	36556881	12	0.137542379573238
chr1	36313000	36316912	chr1	36578017	36581796	7	0.0121030455570414
chr1	36313000	36316912	chr1	36680574	36682825	4	0.00268482502359367
chr1	36313000	36316912	chr1	36689840	36692147	1	0.493210132847062
chr1	36313000	36316912	chr1	36707349	36709366	4	0.00120932173301191
chr1	36313000	36316912	chr1	36757128	36760629	7	4.17908770876664e-08
chr1	36313000	36316912	chr1	36983308	36986635	1	0.0939318468183552
chr1	36313000	36316912	chr1	37027404	37029790	1	0.0859802387934857
chr1	36313000	36316912	chr1	37206207	37209602	1	0.0706510514367324
chr1	36313000	36316912	chr1	37537839	37540853	4	2.67650910165897e-07
chr1	36366376	36369200	chr1	36442886	36445860	109	0
chr1	36366376	36369200	chr1	36469220	36471818	35	0.00349188665321623
chr1	36366376	36369200	chr1	36510181	36515272	31	0.00189309993250553
chr1	36366376	36369200	chr1	36545226	36547656	10	1
chr1	36366376	36369200	chr1	36553986	36556881	13	0.914517556398032
chr1	36366376	36369200	chr1	36578017	36581796	3	1
chr1	36366376	36369200	chr1	36680574	36682825	11	7.73337807077755e-09
chr1	36366376	36369200	chr1	36689840	36692147	4	0.0141731672531492
chr1	36366376	36369200	chr1	36707349	36709366	2	0.174937183935696
chr1	36366376	36369200	chr1	36757128	36760629	4	0.00138270795852141
chr1	36366376	36369200	chr1	36769395	36772775	3	0.00950255273729968
chr1	36366376	36369200	chr1	36827399	36832254	4	0.000213258259263777
chr1	36366376	36369200	chr1	36934632	36938379	2	0.0109974755325459
chr1	36366376	36369200	chr1	36983308	36986635	1	0.12774076544138
chr1	36366376	36369200	chr1	37027404	37029790	3	0.000112681003230596
chr1	36366376	36369200	chr1	37206207	37209602	2	0.00224272673001192
chr1	36366376	36369200	chr1	37427921	37432208	8	0
chr1	36366376	36369200	chr1	37862515	37866375	2	0.000999102896493157
chr1	36366376	36369200	chr1	37994463	37997148	1	0.0524012385465694
chr1	36442886	36445860	chr1	36469220	36471818	64	0.000269322847523459
chr1	36442886	36445860	chr1	36510181	36515272	55	2.09672669390177e-06
chr1	36442886	36445860	chr1	36545226	36547656	4	1
chr1	36442886	36445860	chr1	36553986	36556881	24	0.430321774941564
chr1	36442886	36445860	chr1	36578017	36581796	5	1
chr1	36442886	36445860	chr1	36680574	36682825	8	1
chr1	36442886	36445860	chr1	36689840	36692147	7	0.341991655802773
chr1	36442886	36445860	chr1	36707349	36709366	19	4.37988149110994e-11
chr1	36442886	36445860	chr1	36769395	36772775	3	0.0640872642913319
chr1	36442886	36445860	chr1	36783757	36786154	2	0.223269876214644
chr1	36442886	36445860	chr1	36934632	36938379	3	0.00192936996124261
chr1	36442886	36445860	chr1	37027404	37029790	2	0.0108715276895052
chr1	36442886	36445860	chr1	37400636	37404078	3	4.3365799636328e-05
chr1	36442886	36445860	chr1	37689584	37693163	3	2.06669097235357e-05
chr1	36442886	36445860	chr1	37717733	37720044	1	0.061907653180436
chr1	36442886	36445860	chr1	37862515	37866375	5	1.13502901741968e-09
chr1	36442886	36445860	chr1	37887956	37890678	4	1.54036575438912e-07
chr1	36442886	36445860	chr1	37994463	37997148	2	0.00116878301464716
chr1	36442886	36445860	chr1	38208156	38210722	4	1.11175784598339e-07
chr1	36469220	36471818	chr1	36510181	36515272	26	1
chr1	36469220	36471818	chr1	36545226	36547656	6	1
chr1	36469220	36471818	chr1	36553986	36556881	7	1
chr1	36469220	36471818	chr1	36680574	36682825	9	1
chr1	36469220	36471818	chr1	36689840	36692147	8	1
chr1	36469220	36471818	chr1	36707349	36709366	2	1
chr1	36469220	36471818	chr1	36757128	36760629	1	0.991073552129079
chr1	36469220	36471818	chr1	36769395	36772775	1	0.88684674081126
chr1	36469220	36471818	chr1	36934632	36938379	2	0.0377471266496389
chr1	36469220	36471818	chr1	37297748	37300518	6	9.13482849574883e-11
chr1	36469220	36471818	chr1	37400636	37404078	3	4.42380069835216e-05
chr1	36469220	36471818	chr1	37537839	37540853	5	5.04743887045612e-09
chr1	36469220	36471818	chr1	37689584	37693163	1	0.0597494886649501
chr1	36469220	36471818	chr1	37921829	37923872	1	0.0573326023605113
chr1	36510181	36515272	chr1	36545226	36547656	8	1
chr1	36510181	36515272	chr1	36553986	36556881	26	1
chr1	36510181	36515272	chr1	36578017	36581796	5	1
chr1	36510181	36515272	chr1	36680574	36682825	25	0.0244199819501993
chr1	36510181	36515272	chr1	36689840	36692147	14	0.867283507226559
chr1	36510181	36515272	chr1	36707349	36709366	21	0.0563520108896668
chr1	36510181	36515272	chr1	36743421	36745663	11	0.890359681455461
chr1	36510181	36515272	chr1	36757128	36760629	1	1
chr1	36510181	36515272	chr1	36769395	36772775	4	0.422814321331411
chr1	36510181	36515272	chr1	36783757	36786154	1	1
chr1	36510181	36515272	chr1	36827399	36832254	5	0.00327386879000093
chr1	36510181	36515272	chr1	36934632	36938379	4	0.000580838993415941
chr1	36510181	36515272	chr1	36983308	36986635	1	0.290944367137909
chr1	36510181	36515272	chr1	37027404	37029790	3	0.00144878706761973
chr1	36510181	36515272	chr1	37041178	37043451	1	0.202502834686565
chr1	36510181	36515272	chr1	37400636	37404078	1	0.0756141184956392
chr1	36510181	36515272	chr1	37427921	37432208	2	0.00209559602728097
chr1	36510181	36515272	chr1	37537839	37540853	3	3.84551933649182e-05
chr1	36510181	36515272	chr1	37717733	37720044	2	0.00155059079989251
chr1	36510181	36515272	chr1	37921829	37923872	1	0.0581191810079901
chr1	36510181	36515272	chr1	38125991	38129238	1	0.0513651916262433
chr1	36545226	36547656	chr1	36553986	36556881	69	0.0210902981315093
chr1	36545226	36547656	chr1	36578017	36581796	4	1
chr1	36545226	36547656	chr1	36680574	36682825	37	7.4515700627899e-05
chr1	36545226	36547656	chr1	36689840	36692147	21	0.27468746659538
chr1	36545226	36547656	chr1	36707349	36709366	7	1
chr1	36545226	36547656	chr1	36743421	36745663	6	1
chr1	36545226	36547656	chr1	36757128	36760629	2	1
chr1	36545226	36547656	chr1	36783757	36786154	5	1
chr1	36545226	36547656	chr1	36827399	36832254	3	0.242694307275107
chr1	36545226	36547656	chr1	36934632	36938379	3	0.0124951274119789
chr1	36545226	36547656	chr1	37027404	37029790	3	0.00236870526505108
chr1	36545226	36547656	chr1	37297748	37300518	2	0.00277172280653724
chr1	36545226	36547656	chr1	37427921	37432208	5	7.18886258154664e-09
chr1	36545226	36547656	chr1	37862515	37866375	2	0.00118615830327227
chr1	36545226	36547656	chr1	37887956	37890678	1	0.0562502844053219
chr1	36553986	36556881	chr1	36578017	36581796	35	0.993631108698925
chr1	36553986	36556881	chr1	36680574	36682825	33	0.00522580297138991
chr1	36553986	36556881	chr1	36689840	36692147	34	0.00245312602868907
chr1	36553986	36556881	chr1	36707349	36709366	15	0.924629961241744
chr1	36553986	36556881	chr1	36743421	36745663	16	0.562179734678355
chr1	36553986	36556881	chr1	36757128	36760629	7	1
chr1	36553986	36556881	chr1	36769395	36772775	3	1
chr1	36553986	36556881	chr1	36783757	36786154	7	1
chr1	36553986	36556881	chr1	36983308	36986635	1	0.388432234684734
chr1	36553986	36556881	chr1	37027404	37029790	2	0.0411314590799019
chr1	36553986	36556881	chr1	37041178	37043451	1	0.266107044509785
chr1	36553986	36556881	chr1	37206207	37209602	1	0.103476977700133
chr1	36553986	36556881	chr1	37297748	37300518	3	7.52201093605928e-05
chr1	36553986	36556881	chr1	37870396	37872612	1	0.0612878881612712
chr1	36553986	36556881	chr1	37887956	37890678	2	0.00131893186563001
chr1	36578017	36581796	chr1	36680574	36682825	6	1
chr1	36578017	36581796	chr1	36689840	36692147	10	1
chr1	36578017	36581796	chr1	36707349	36709366	1	1
chr1	36578017	36581796	chr1	36743421	36745663	3	1
chr1	36578017	36581796	chr1	36757128	36760629	4	1
chr1	36578017	36581796	chr1	36783757	36786154	2	1
chr1	36578017	36581796	chr1	36934632	36938379	2	0.132668722303208
chr1	36578017	36581796	chr1	36983308	36986635	4	0.00109648672968059
chr1	36578017	36581796	chr1	37297748	37300518	1	0.0831569447268809
chr1	36578017	36581796	chr1	37400636	37404078	1	0.0774853914659569
chr1	36578017	36581796	chr1	37862515	37866375	4	1.70942832110211e-07
chr1	36578017	36581796	chr1	38125991	38129238	2	0.000962388512522811
chr1	36680574	36682825	chr1	36689840	36692147	84	2.9574090879222e-05
chr1	36680574	36682825	chr1	36707349	36709366	21	1
chr1	36680574	36682825	chr1	36743421	36745663	11	1
chr1	36680574	36682825	chr1	36757128	36760629	2	1
chr1	36680574	36682825	chr1	36769395	36772775	14	1
chr1	36680574	36682825	chr1	36783757	36786154	20	0.976939254267538
chr1	36680574	36682825	chr1	36827399	36832254	3	1
chr1	36680574	36682825	chr1	36934632	36938379	2	1
chr1	36680574	36682825	chr1	36983308	36986635	6	0.00174925436055502
chr1	36680574	36682825	chr1	37027404	37029790	3	0.0406178129966299
chr1	36680574	36682825	chr1	37041178	37043451	1	0.553611464118858
chr1	36680574	36682825	chr1	37297748	37300518	2	0.00653250333819879
chr1	36680574	36682825	chr1	37870396	37872612	1	0.0621373260401022
chr1	36680574	36682825	chr1	38208156	38210722	3	1.47821865427557e-05
chr1	36689840	36692147	chr1	36707349	36709366	70	0.0001507085750194
chr1	36689840	36692147	chr1	36743421	36745663	7	1
chr1	36689840	36692147	chr1	36757128	36760629	6	1
chr1	36689840	36692147	chr1	36769395	36772775	14	1
chr1	36689840	36692147	chr1	36783757	36786154	11	1
chr1	36689840	36692147	chr1	36827399	36832254	3	1
chr1	36689840	36692147	chr1	36934632	36938379	4	1
chr1	36689840	36692147	chr1	36983308	36986635	1	0.978250021986121
chr1	36689840	36692147	chr1	37027404	37029790	4	0.00931326852479864
chr1	36689840	36692147	chr1	37041178	37043451	2	0.162968987282439
chr1	36689840	36692147	chr1	37206207	37209602	1	0.213383514917969
chr1	36689840	36692147	chr1	37297748	37300518	8	6.35114489453013e-13
chr1	36689840	36692147	chr1	37400636	37404078	2	0.00361625269557007
chr1	36689840	36692147	chr1	37537839	37540853	3	6.49001886396075e-05
chr1	36689840	36692147	chr1	37717733	37720044	1	0.070331866200078
chr1	36689840	36692147	chr1	37870396	37872612	3	2.63821140199986e-05
chr1	36689840	36692147	chr1	37921829	37923872	2	0.00157855585234729
chr1	36689840	36692147	chr1	37994463	37997148	2	0.00144090807355726
chr1	36689840	36692147	chr1	38125991	38129238	3	1.50553185425022e-05
chr1	36707349	36709366	chr1	36743421	36745663	4	1
chr1	36707349	36709366	chr1	36757128	36760629	13	1
chr1	36707349	36709366	chr1	36769395	36772775	7	1
chr1	36707349	36709366	chr1	36783757	36786154	19	1
chr1	36707349	36709366	chr1	36827399	36832254	3	1
chr1	36707349	36709366	chr1	36934632	36938379	1	1
chr1	36707349	36709366	chr1	37027404	37029790	2	0.264244449992472
chr1	36707349	36709366	chr1	37041178	37043451	3	0.0515991413419421
chr1	36707349	36709366	chr1	37297748	37300518	10	0
chr1	36707349	36709366	chr1	37427921	37432208	7	1.7744281850681e-12
chr1	36707349	36709366	chr1	37870396	37872612	2	0.00148840813236703
chr1	36707349	36709366	chr1	38208156	38210722	3	1.4300454743473e-05
chr1	36743421	36745663	chr1	36757128	36760629	23	1
chr1	36743421	36745663	chr1	36769395	36772775	17	1
chr1	36743421	36745663	chr1	36783757	36786154	8	1
chr1	36743421	36745663	chr1	37041178	37043451	3	0.146037460424049
chr1	36743421	36745663	chr1	37206207	37209602	1	0.282998338528844
chr1	36743421	36745663	chr1	37297748	37300518	2	0.0134440090435065
chr1	36743421	36745663	chr1	37400636	37404078	5	5.19602136949182e-08
chr1	36743421	36745663	chr1	37537839	37540853	1	0.0841359573603718
chr1	36743421	36745663	chr1	37887956	37890678	1	0.0618601853640909
chr1	36757128	36760629	chr1	36769395	36772775	19	1
chr1	36757128	36760629	chr1	36783757	36786154	29	1
chr1	36757128	36760629	chr1	36827399	36832254	1	1
chr1	36757128	36760629	chr1	36934632	36938379	3	1
chr1	36757128	36760629	chr1	36983308	36986635	1	1
chr1	36757128	36760629	chr1	37027404	37029790	1	1
chr1	36757128	36760629	chr1	37041178	37043451	6	0.00699224837972056
chr1	36757128	36760629	chr1	37297748	37300518	1	0.185990367649553
chr1	36769395	36772775	chr1	36783757	36786154	24	1
chr1	36769395	36772775	chr1	36827399	36832254	2	1
chr1	36769395	36772775	chr1	36934632	36938379	8	1
chr1	36769395	36772775	chr1	36983308	36986635	7	1
chr1	36769395	36772775	chr1	37027404	37029790	1	1
chr1	36769395	36772775	chr1	37041178	37043451	2	0.765773947244286
chr1	36769395	36772775	chr1	37206207	37209602	1	0.328456536187256
chr1	36769395	36772775	chr1	37297748	37300518	7	1.08916103282577e-09
chr1	36769395	36772775	chr1	37400636	37404078	1	0.117783113540055
chr1	36769395	36772775	chr1	37427921	37432208	1	0.096868159730722
chr1	36769395	36772775	chr1	37537839	37540853	8	1.68478248063295e-14
chr1	36769395	36772775	chr1	37717733	37720044	3	4.18158758253184e-05
chr1	36783757	36786154	chr1	36827399	36832254	18	1
chr1	36783757	36786154	chr1	36934632	36938379	8	1
chr1	36783757	36786154	chr1	36983308	36986635	11	1
chr1	36783757	36786154	chr1	37027404	37029790	5	1
chr1	36783757	36786154	chr1	37041178	37043451	4	0.543367800021238
chr1	36783757	36786154	chr1	37206207	37209602	1	0.382591635470487
chr1	36783757	36786154	chr1	37297748	37300518	9	1.75815951315696e-12
chr1	36783757	36786154	chr1	37400636	37404078	13	0
chr1	36783757	36786154	chr1	37537839	37540853	3	0.000105685795094694
chr1	36783757	36786154	chr1	37862515	37866375	3	3.1313423504078e-05
chr1	36783757	36786154	chr1	38125991	38129238	1	0.0592986547376789
chr1	36783757	36786154	chr1	38208156	38210722	6	1.5488798161698e-11
chr1	36827399	36832254	chr1	36934632	36938379	8	1
chr1	36827399	36832254	chr1	36983308	36986635	8	1
chr1	36827399	36832254	chr1	37027404	37029790	5	1
chr1	36827399	36832254	chr1	37041178	37043451	8	1
chr1	36827399	36832254	chr1	37206207	37209602	3	0.0168478696388025
chr1	36827399	36832254	chr1	37297748	37300518	5	9.32206866080321e-06
chr1	36827399	36832254	chr1	37427921	37432208	8	9.34658682778783e-13
chr1	36827399	36832254	chr1	37537839	37540853	4	1.97794891569812e-06
chr1	36827399	36832254	chr1	37887956	37890678	1	0.0647746757229962
chr1	36827399	36832254	chr1	38125991	38129238	4	1.83528843942907e-07
chr1	36934632	36938379	chr1	36983308	36986635	36	0.229401297220778
chr1	36934632	36938379	chr1	37027404	37029790	26	0.265690132419985
chr1	36934632	36938379	chr1	37041178	37043451	8	1
chr1	36934632	36938379	chr1	37206207	37209602	1	1
chr1	36934632	36938379	chr1	37297748	37300518	11	2.39284174729158e-11
chr1	36934632	36938379	chr1	37427921	37432208	10	4.7743726848518e-14
chr1	36934632	36938379	chr1	37665268	37667660	1	0.0828615950438523
chr1	36934632	36938379	chr1	37689584	37693163	1	0.0803720059918428
chr1	36934632	36938379	chr1	37887956	37890678	1	0.0679579277651478
chr1	36983308	36986635	chr1	37027404	37029790	58	0.000190204727967702
chr1	36983308	36986635	chr1	37041178	37043451	17	1
chr1	36983308	36986635	chr1	37206207	37209602	4	1
chr1	36983308	36986635	chr1	37297748	37300518	10	1.37187182234423e-07
chr1	36983308	36986635	chr1	37427921	37432208	8	2.41373873717075e-09
chr1	36983308	36986635	chr1	37537839	37540853	9	4.22455058190091e-13
chr1	36983308	36986635	chr1	37717733	37720044	3	0.000101281515470938
chr1	36983308	36986635	chr1	37862515	37866375	3	4.73350500642182e-05
chr1	36983308	36986635	chr1	37870396	37872612	1	0.0787508620511235
chr1	36983308	36986635	chr1	37921829	37923872	4	8.53122747026353e-07
chr1	37027404	37029790	chr1	37041178	37043451	32	1
chr1	37027404	37029790	chr1	37206207	37209602	4	1
chr1	37027404	37029790	chr1	37297748	37300518	8	0.00168381850568447
chr1	37027404	37029790	chr1	37427921	37432208	5	9.11512207433886e-05
chr1	37027404	37029790	chr1	37537839	37540853	5	4.52436015018287e-06
chr1	37027404	37029790	chr1	37862515	37866375	5	9.03480580042694e-09
chr1	37027404	37029790	chr1	37921829	37923872	4	8.4197262754885e-07
chr1	37027404	37029790	chr1	38624776	38627991	3	1.24444734600426e-05
chr1	37027404	37029790	chr1	38985477	38988181	5	4.66769294893011e-10
chr1	37041178	37043451	chr1	37206207	37209602	8	1
chr1	37041178	37043451	chr1	37297748	37300518	2	1
chr1	37041178	37043451	chr1	37717733	37720044	1	0.0952216464697783
chr1	37041178	37043451	chr1	37862515	37866375	1	0.0759008762855323
chr1	37041178	37043451	chr1	37994463	37997148	1	0.0725469578841856
chr1	37206207	37209602	chr1	37297748	37300518	6	1
chr1	37206207	37209602	chr1	37400636	37404078	5	1
chr1	37206207	37209602	chr1	37427921	37432208	1	1
chr1	37206207	37209602	chr1	37537839	37540853	2	0.228686356294693
chr1	37206207	37209602	chr1	37870396	37872612	1	0.0950354171641392
chr1	37297748	37300518	chr1	37400636	37404078	68	0
chr1	37297748	37300518	chr1	37427921	37432208	26	0.0530658304902996
chr1	37297748	37300518	chr1	37537839	37540853	36	3.629049828557e-12
chr1	37297748	37300518	chr1	37665268	37667660	3	0.0213140484769197
chr1	37297748	37300518	chr1	37689584	37693163	4	0.0012647674150914
chr1	37297748	37300518	chr1	37717733	37720044	3	0.00756657895384019
chr1	37297748	37300518	chr1	37862515	37866375	9	4.7743726848518e-14
chr1	37297748	37300518	chr1	37870396	37872612	7	2.17421310759108e-10
chr1	37297748	37300518	chr1	38125991	38129238	1	0.0745874351657539
chr1	37400636	37404078	chr1	37427921	37432208	40	0.490463330251106
chr1	37400636	37404078	chr1	37537839	37540853	18	0.885798669975997
chr1	37400636	37404078	chr1	37665268	37667660	2	0.923886271052535
chr1	37400636	37404078	chr1	37717733	37720044	3	0.0944991405064071
chr1	37400636	37404078	chr1	37862515	37866375	2	0.0407286057072318
chr1	37400636	37404078	chr1	37870396	37872612	10	5.80146605756549e-13
chr1	37400636	37404078	chr1	37887956	37890678	1	0.256887187702863
chr1	37400636	37404078	chr1	38125991	38129238	2	0.00314294273117758
chr1	37400636	37404078	chr1	39365421	39369235	1	0.0491923800083373
chr1	37427921	37432208	chr1	37537839	37540853	20	0.844548266538266
chr1	37427921	37432208	chr1	37665268	37667660	5	1
chr1	37427921	37432208	chr1	37689584	37693163	7	0.0242278699036341
chr1	37427921	37432208	chr1	37862515	37866375	5	2.50393053675005e-05
chr1	37427921	37432208	chr1	37870396	37872612	3	0.00500179897014016
chr1	37427921	37432208	chr1	37887956	37890678	9	1.95306047735997e-11
chr1	37427921	37432208	chr1	37921829	37923872	4	0.000128397901475449
chr1	37427921	37432208	chr1	37994463	37997148	4	2.45469576251271e-05
chr1	37537839	37540853	chr1	37665268	37667660	2	1
chr1	37537839	37540853	chr1	37689584	37693163	18	0.601254158480418
chr1	37537839	37540853	chr1	37862515	37866375	6	0.000351898858039777
chr1	37537839	37540853	chr1	37887956	37890678	7	9.49355307614515e-06
chr1	37537839	37540853	chr1	37994463	37997148	3	0.00496484163508491
chr1	37537839	37540853	chr1	38125991	38129238	3	0.00046739200156852
chr1	37537839	37540853	chr1	38624776	38627991	1	0.0663620689618773
chr1	37537839	37540853	chr1	39343036	39346471	1	0.0515493527600567
chr1	37665268	37667660	chr1	37689584	37693163	1	1
chr1	37665268	37667660	chr1	37717733	37720044	11	1
chr1	37665268	37667660	chr1	37862515	37866375	8	1
chr1	37665268	37667660	chr1	37870396	37872612	6	1
chr1	37665268	37667660	chr1	37887956	37890678	1	1
chr1	37665268	37667660	chr1	38985477	38988181	1	0.0572116556468526
chr1	37665268	37667660	chr1	39648581	39652402	1	0.0463629092742772
chr1	37689584	37693163	chr1	37717733	37720044	38	0.666327138701198
chr1	37689584	37693163	chr1	37862515	37866375	23	0.0366956077810693
chr1	37689584	37693163	chr1	37870396	37872612	18	0.303655545093174
chr1	37689584	37693163	chr1	37887956	37890678	8	1
chr1	37689584	37693163	chr1	37921829	37923872	2	1
chr1	37689584	37693163	chr1	37994463	37997148	5	0.00727959921276342
chr1	37689584	37693163	chr1	38125991	38129238	3	0.00473724365526229
chr1	37689584	37693163	chr1	39532962	39535890	3	8.70387635543644e-06
chr1	37717733	37720044	chr1	37862515	37866375	9	1
chr1	37717733	37720044	chr1	37870396	37872612	12	1
chr1	37717733	37720044	chr1	37887956	37890678	7	1
chr1	37717733	37720044	chr1	37921829	37923872	19	0.229763365383583
chr1	37717733	37720044	chr1	37994463	37997148	5	0.0612120231255718
chr1	37717733	37720044	chr1	38624776	38627991	1	0.0735503915571419
chr1	37717733	37720044	chr1	38895925	38898363	2	0.00155304074327584
chr1	37717733	37720044	chr1	39532962	39535890	2	0.000881291363952367
chr1	37862515	37866375	chr1	37870396	37872612	144	0
chr1	37862515	37866375	chr1	37887956	37890678	36	0.729567959296694
chr1	37862515	37866375	chr1	37921829	37923872	7	1
chr1	37862515	37866375	chr1	37994463	37997148	8	1
chr1	37862515	37866375	chr1	38125991	38129238	11	6.55565448891175e-05
chr1	37862515	37866375	chr1	38208156	38210722	3	0.0402226163421161
chr1	37862515	37866375	chr1	38624776	38627991	6	1.27199681579263e-10
chr1	37862515	37866375	chr1	38765652	38768749	1	0.0707481363107836
chr1	37862515	37866375	chr1	38985477	38988181	2	0.00147915390314618
chr1	37862515	37866375	chr1	39532962	39535890	1	0.0494759848781562
chr1	37870396	37872612	chr1	37887956	37890678	75	1.36445280396363e-05
chr1	37870396	37872612	chr1	37921829	37923872	11	1
chr1	37870396	37872612	chr1	37994463	37997148	10	1
chr1	37870396	37872612	chr1	38125991	38129238	2	1
chr1	37870396	37872612	chr1	38895925	38898363	2	0.00182740579588111
chr1	37870396	37872612	chr1	38985477	38988181	2	0.00164777053992051
chr1	37870396	37872612	chr1	39334613	39336890	3	1.54170492114775e-05
chr1	37870396	37872612	chr1	39360406	39364159	1	0.0564316731484824
chr1	37887956	37890678	chr1	37921829	37923872	26	1
chr1	37887956	37890678	chr1	37994463	37997148	18	1
chr1	37887956	37890678	chr1	38125991	38129238	8	0.947662168732017
chr1	37887956	37890678	chr1	38208156	38210722	4	0.0172272461597066
chr1	37887956	37890678	chr1	38834121	38836922	2	0.00205996067614808
chr1	37921829	37923872	chr1	37994463	37997148	34	0.17131572953156
chr1	37921829	37923872	chr1	38125991	38129238	5	1
chr1	37921829	37923872	chr1	38208156	38210722	6	0.00759639882096515
chr1	37921829	37923872	chr1	39653160	39657026	2	0.00104668076337446
chr1	37994463	37997148	chr1	38125991	38129238	56	4.54719525971722e-12
chr1	37994463	37997148	chr1	38208156	38210722	3	1
chr1	37994463	37997148	chr1	38624776	38627991	8	2.66267036724621e-13
chr1	37994463	37997148	chr1	38765652	38768749	4	1.271063794533e-06
chr1	37994463	37997148	chr1	38895925	38898363	2	0.00229013629288666
chr1	37994463	37997148	chr1	38985477	38988181	1	0.0704635247812452
chr1	37994463	37997148	chr1	39028615	39031266	3	3.51375479657035e-05
chr1	37994463	37997148	chr1	39190935	39196059	2	0.00148570964906016
chr1	37994463	37997148	chr1	39343036	39346471	1	0.0584023409182335
chr1	37994463	37997148	chr1	39365421	39369235	1	0.0588135060399478
chr1	37994463	37997148	chr1	39532962	39535890	2	0.00105887919573147
chr1	37994463	37997148	chr1	39759916	39763162	1	0.0502427726538797
chr1	38125991	38129238	chr1	38208156	38210722	12	1
chr1	38125991	38129238	chr1	38624776	38627991	9	1.79846860243148e-12
chr1	38125991	38129238	chr1	38765652	38768749	1	0.106999857635174
chr1	38125991	38129238	chr1	38834121	38836922	3	8.26298318431758e-05
chr1	38125991	38129238	chr1	38895925	38898363	1	0.0796754708937919
chr1	38125991	38129238	chr1	39190935	39196059	5	2.9253177589719e-09
chr1	38125991	38129238	chr1	39343036	39346471	1	0.0589192944864263
chr1	38125991	38129238	chr1	39365421	39369235	2	0.00132677376121402
chr1	38125991	38129238	chr1	39532962	39535890	4	1.34738039758662e-07
chr1	38125991	38129238	chr1	39898139	39902892	1	0.0483194744742776
chr1	38125991	38129238	chr1	39921197	39925451	2	0.000805185771612948
chr1	38125991	38129238	chr1	39932460	39936667	2	0.000792653259572415
chr1	38208156	38210722	chr1	38624776	38627991	5	5.35046601834878e-05
chr1	38208156	38210722	chr1	38895925	38898363	2	0.00360632899197685
chr1	38208156	38210722	chr1	39190935	39196059	1	0.0690325914195165
chr1	38208156	38210722	chr1	39343036	39346471	1	0.0637249329184787
chr1	38624776	38627991	chr1	38765652	38768749	2	1
chr1	38624776	38627991	chr1	38834121	38836922	5	1
chr1	38624776	38627991	chr1	38895925	38898363	2	0.758496913590436
chr1	38624776	38627991	chr1	38985477	38988181	3	0.0262322334732511
chr1	38624776	38627991	chr1	39190935	39196059	3	0.000559940293161376
chr1	38624776	38627991	chr1	39334613	39336890	2	0.00311817077660939
chr1	38624776	38627991	chr1	39360406	39364159	2	0.00309135707970564
chr1	38624776	38627991	chr1	39389372	39391847	2	0.00313685418897792
chr1	38624776	38627991	chr1	39921197	39925451	5	1.33692487884498e-09
chr1	38765652	38768749	chr1	38834121	38836922	1	1
chr1	38765652	38768749	chr1	38985477	38988181	12	0.798451736190472
chr1	38765652	38768749	chr1	39334613	39336890	1	0.160861355723645
chr1	38765652	38768749	chr1	39343036	39346471	2	0.0106402105601678
chr1	38765652	38768749	chr1	39532962	39535890	1	0.0799098840075766
chr1	38834121	38836922	chr1	38895925	38898363	12	1
chr1	38834121	38836922	chr1	38985477	38988181	4	1
chr1	38834121	38836922	chr1	39028615	39031266	1	1
chr1	38834121	38836922	chr1	39190935	39196059	4	0.0040430382338372
chr1	38834121	38836922	chr1	39343036	39346471	1	0.228996555813364
chr1	38834121	38836922	chr1	39360406	39364159	1	0.216039621346432
chr1	38895925	38898363	chr1	38985477	38988181	13	1
chr1	38895925	38898363	chr1	39028615	39031266	4	1
chr1	38895925	38898363	chr1	39190935	39196059	4	0.046640923335705
chr1	38895925	38898363	chr1	39334613	39336890	2	0.0517732024030935
chr1	38895925	38898363	chr1	39343036	39346471	7	3.68539516296428e-08
chr1	38895925	38898363	chr1	39360406	39364159	7	2.10751915889839e-08
chr1	38895925	38898363	chr1	39365421	39369235	7	1.50559881580646e-08
chr1	38895925	38898363	chr1	39532962	39535890	3	0.000161605631618376
chr1	38895925	38898363	chr1	39573429	39576160	1	0.0884221528629277
chr1	38895925	38898363	chr1	39898139	39902892	1	0.0660851178492033
chr1	38895925	38898363	chr1	39921197	39925451	2	0.00165658947331725
chr1	38895925	38898363	chr1	40101123	40104009	2	0.00133857908389935
chr1	38985477	38988181	chr1	39028615	39031266	7	1
chr1	38985477	38988181	chr1	39190935	39196059	11	0.991355329644014
chr1	38985477	38988181	chr1	39334613	39336890	5	0.000723542986689623
chr1	38985477	38988181	chr1	39343036	39346471	11	5.76539694419225e-11
chr1	38985477	38988181	chr1	39360406	39364159	10	3.43178271813396e-10
chr1	38985477	38988181	chr1	39365421	39369235	13	1.14432358451593e-14
chr1	38985477	38988181	chr1	39389372	39391847	4	0.00136623092418848
chr1	38985477	38988181	chr1	39474558	39478038	4	0.000150720831072328
chr1	38985477	38988181	chr1	39532962	39535890	10	0
chr1	38985477	38988181	chr1	39921197	39925451	3	3.54433780001146e-05
chr1	38985477	38988181	chr1	39932460	39936667	3	3.38581953955205e-05
chr1	39028615	39031266	chr1	39190935	39196059	8	1
chr1	39028615	39031266	chr1	39334613	39336890	3	0.108116006983356
chr1	39028615	39031266	chr1	39343036	39346471	1	0.784651131143558
chr1	39028615	39031266	chr1	39360406	39364159	4	0.0111486368711321
chr1	39028615	39031266	chr1	39389372	39391847	2	0.154349289974509
chr1	39028615	39031266	chr1	39532962	39535890	3	0.00152737608695702
chr1	39028615	39031266	chr1	39718708	39721525	1	0.0879659656171378
chr1	39190935	39196059	chr1	39334613	39336890	21	0.231167704053467
chr1	39190935	39196059	chr1	39343036	39346471	42	1.8446157905602e-07
chr1	39190935	39196059	chr1	39360406	39364159	19	0.283683490508869
chr1	39190935	39196059	chr1	39365421	39369235	34	3.62711247230005e-05
chr1	39190935	39196059	chr1	39389372	39391847	5	1
chr1	39190935	39196059	chr1	39474558	39478038	9	7.64331394633103e-05
chr1	39190935	39196059	chr1	39532962	39535890	13	6.68089773230752e-13
chr1	39190935	39196059	chr1	39573429	39576160	1	0.463682640367136
chr1	39190935	39196059	chr1	39648581	39652402	5	1.30724360683981e-05
chr1	39190935	39196059	chr1	39653160	39657026	10	5.2677858181801e-13
chr1	39190935	39196059	chr1	39718708	39721525	1	0.197351459403956
chr1	39190935	39196059	chr1	39898139	39902892	3	7.46559948245017e-05
chr1	39190935	39196059	chr1	39904629	39907165	5	1.92942163951855e-08
chr1	39190935	39196059	chr1	39921197	39925451	2	0.00286121064542971
chr1	39190935	39196059	chr1	39932460	39936667	2	0.00275754536524692
chr1	39190935	39196059	chr1	40101123	40104009	1	0.0700679350356361
chr1	39334613	39336890	chr1	39343036	39346471	18	1
chr1	39334613	39336890	chr1	39360406	39364159	6	1
chr1	39334613	39336890	chr1	39365421	39369235	7	1
chr1	39334613	39336890	chr1	39389372	39391847	2	1
chr1	39334613	39336890	chr1	39932460	39936667	1	0.132310841849765
chr1	39334613	39336890	chr1	40101123	40104009	1	0.0796986495926816
chr1	39343036	39346471	chr1	39360406	39364159	8	1
chr1	39343036	39346471	chr1	39365421	39369235	50	0.0811306294327624
chr1	39343036	39346471	chr1	39389372	39391847	4	1
chr1	39343036	39346471	chr1	39474558	39478038	5	1
chr1	39343036	39346471	chr1	39532962	39535890	7	1
chr1	39343036	39346471	chr1	39573429	39576160	3	1
chr1	39343036	39346471	chr1	39653160	39657026	6	0.000911923014673927
chr1	39343036	39346471	chr1	39904629	39907165	1	0.167306979429155
chr1	39360406	39364159	chr1	39365421	39369235	113	8.28391167774033e-13
chr1	39360406	39364159	chr1	39389372	39391847	3	1
chr1	39360406	39364159	chr1	39474558	39478038	2	1
chr1	39360406	39364159	chr1	39532962	39535890	7	1
chr1	39360406	39364159	chr1	39898139	39902892	2	0.0169201820611413
chr1	39360406	39364159	chr1	39932460	39936667	2	0.0110601408019634
chr1	39365421	39369235	chr1	39389372	39391847	38	1
chr1	39365421	39369235	chr1	39474558	39478038	4	1
chr1	39365421	39369235	chr1	39532962	39535890	8	1
chr1	39365421	39369235	chr1	39573429	39576160	6	1
chr1	39365421	39369235	chr1	39648581	39652402	9	5.14409572996167e-05
chr1	39365421	39369235	chr1	39653160	39657026	1	1
chr1	39365421	39369235	chr1	39718708	39721525	1	0.57822215563831
chr1	39365421	39369235	chr1	39898139	39902892	1	0.194122843497654
chr1	39365421	39369235	chr1	39904629	39907165	2	0.0169748612521157
chr1	39365421	39369235	chr1	39921197	39925451	6	1.75322837086605e-08
chr1	39365421	39369235	chr1	39932460	39936667	1	0.158968474694977
chr1	39389372	39391847	chr1	39474558	39478038	12	1
chr1	39389372	39391847	chr1	39532962	39535890	16	0.910071287131604
chr1	39389372	39391847	chr1	39573429	39576160	5	1
chr1	39389372	39391847	chr1	39648581	39652402	6	0.0971598975250727
chr1	39389372	39391847	chr1	39759916	39763162	2	0.122821017353989
chr1	39389372	39391847	chr1	39904629	39907165	1	0.230795779581769
chr1	39389372	39391847	chr1	40084329	40086737	1	0.0951736964476758
chr1	39474558	39478038	chr1	39532962	39535890	11	1
chr1	39474558	39478038	chr1	39573429	39576160	6	1
chr1	39474558	39478038	chr1	39648581	39652402	8	1
chr1	39474558	39478038	chr1	39898139	39902892	2	0.063344512759744
chr1	39474558	39478038	chr1	39932460	39936667	1	0.299263150207049
chr1	39532962	39535890	chr1	39573429	39576160	19	1
chr1	39532962	39535890	chr1	39648581	39652402	8	1
chr1	39532962	39535890	chr1	39653160	39657026	9	1
chr1	39532962	39535890	chr1	39759916	39763162	5	1
chr1	39532962	39535890	chr1	39898139	39902892	4	0.00256706530424529
chr1	39532962	39535890	chr1	39921197	39925451	5	0.000109118718493334
chr1	39532962	39535890	chr1	39932460	39936667	1	0.403310505026193
chr1	39532962	39535890	chr1	40084329	40086737	4	2.67098345980329e-05
chr1	39573429	39576160	chr1	39648581	39652402	16	1
chr1	39573429	39576160	chr1	39653160	39657026	16	1
chr1	39573429	39576160	chr1	39718708	39721525	1	1
chr1	39573429	39576160	chr1	39759916	39763162	2	1
chr1	39573429	39576160	chr1	39898139	39902892	13	5.32790560650965e-12
chr1	39573429	39576160	chr1	39921197	39925451	4	0.00446820006995437
[truncated: 381,426 more rows]
