# Supplementary material for: MAPS: Model-based analysis of long-range chromatin interactions from PLAC-seq and HiChIP experiments
Source: PLoS Comput Biol. 2019 Apr 15;15(4):e1006982. doi: 10.1371/journal.pcbi.1006982 (PMC6483256; doi:10.1371/journal.pcbi.1006982)
Supplement: S1 Data — (ZIP) [file pcbi.1006982.s027.zip › Supplementary data/mESC_H3K4me3_combine_hichipper_converted.bedpe]

chr1	start1	end1	chr2	start2	end2	obs	exp	fdr	type	summit
chr1	3670000	3675000	chr1	4490000	4495000	15	0	3.0497805805984e-15	Cluster	1
chr1	3670000	3675000	chr1	4495000	4500000	15	0	3.0497805805984e-15	Cluster	1
chr1	4780000	4785000	chr1	4805000	4810000	124	0	3.0497805805984e-15	Cluster	1
chr1	4780000	4785000	chr1	4810000	4815000	124	0	3.0497805805984e-15	Cluster	1
chr1	4800000	4805000	chr1	4810000	4815000	197	0	3.0497805805984e-15	Singleton	0
chr1	4805000	4810000	chr1	4850000	4855000	60	0	9.81074402120158e-05	Cluster	0
chr1	4805000	4810000	chr1	4855000	4860000	110	0	3.0497805805984e-15	Cluster	1
chr1	4805000	4810000	chr1	4860000	4865000	110	0	3.0497805805984e-15	Cluster	1
chr1	4805000	4810000	chr1	5015000	5020000	33	0	0.000133465927456207	Cluster	1
chr1	4810000	4815000	chr1	4850000	4855000	60	0	9.81074402120158e-05	Cluster	0
chr1	4810000	4815000	chr1	4855000	4860000	110	0	3.0497805805984e-15	Cluster	1
chr1	4810000	4815000	chr1	4860000	4865000	110	0	3.0497805805984e-15	Cluster	1
chr1	4810000	4815000	chr1	5015000	5020000	33	0	0.000133465927456207	Cluster	1
chr1	4850000	4855000	chr1	4860000	4865000	161	0	3.0497805805984e-15	Singleton	0
chr1	7085000	7090000	chr1	7120000	7125000	71	0	1.32256692421689e-06	Cluster	1
chr1	7085000	7090000	chr1	7125000	7130000	71	0	1.32256692421689e-06	Cluster	1
chr1	7085000	7090000	chr1	7130000	7135000	71	0	1.32256692421689e-06	Cluster	1
chr1	9295000	9300000	chr1	9740000	9745000	12	0	5.88943516103936e-15	Cluster	1
chr1	9295000	9300000	chr1	9745000	9750000	12	0	5.88943516103936e-15	Cluster	1
chr1	9300000	9305000	chr1	9740000	9745000	12	0	5.88943516103936e-15	Cluster	1
chr1	9300000	9305000	chr1	9745000	9750000	12	0	5.88943516103936e-15	Cluster	1
chr1	9695000	9700000	chr1	9740000	9745000	83	0	6.0881107462692e-12	Cluster	1
chr1	9695000	9700000	chr1	9745000	9750000	83	0	6.0881107462692e-12	Cluster	1
chr1	9695000	9700000	chr1	10035000	10040000	13	0	1.72354968257865e-12	Cluster	1
chr1	9700000	9705000	chr1	9740000	9745000	83	0	6.0881107462692e-12	Cluster	1
chr1	9700000	9705000	chr1	9745000	9750000	83	0	6.0881107462692e-12	Cluster	1
chr1	9700000	9705000	chr1	10035000	10040000	13	0	1.72354968257865e-12	Cluster	1
chr1	9740000	9745000	chr1	9795000	9800000	80	0	1.4564114662992e-11	Cluster	1
chr1	9740000	9745000	chr1	9845000	9850000	46	0	0.000175041338443376	Cluster	1
chr1	9740000	9745000	chr1	9965000	9970000	33	0	3.68915662853787e-05	Cluster	1
chr1	9740000	9745000	chr1	10035000	10040000	13	0	1.16716340813182e-08	Cluster	1
chr1	9745000	9750000	chr1	9795000	9800000	80	0	1.4564114662992e-11	Cluster	1
chr1	9745000	9750000	chr1	9845000	9850000	46	0	0.000175041338443376	Cluster	1
chr1	9745000	9750000	chr1	9965000	9970000	33	0	3.68915662853787e-05	Cluster	1
chr1	9745000	9750000	chr1	10035000	10040000	13	0	1.16716340813182e-08	Cluster	1
chr1	11375000	11380000	chr1	11390000	11395000	63	0	0.00321897727123296	Cluster	0
chr1	11375000	11380000	chr1	11395000	11400000	63	0	0.00321897727123296	Cluster	0
chr1	11375000	11380000	chr1	11400000	11405000	63	0	0.00321897727123296	Cluster	0
chr1	11380000	11385000	chr1	11390000	11395000	63	0	0.00321897727123296	Cluster	0
chr1	11380000	11385000	chr1	11395000	11400000	63	0	0.00321897727123296	Cluster	0
chr1	11380000	11385000	chr1	11400000	11405000	63	0	0.00321897727123296	Cluster	0
chr1	11390000	11395000	chr1	11410000	11415000	120	0	3.0497805805984e-15	Cluster	1
chr1	11395000	11400000	chr1	11410000	11415000	120	0	3.0497805805984e-15	Cluster	1
chr1	11400000	11405000	chr1	11410000	11415000	120	0	3.0497805805984e-15	Cluster	1
chr1	13065000	13070000	chr1	13075000	13080000	214	0	3.0497805805984e-15	Cluster	1
chr1	13065000	13070000	chr1	13080000	13085000	214	0	3.0497805805984e-15	Cluster	1
chr1	13065000	13070000	chr1	13100000	13105000	59	0	0.000324361958217669	Cluster	1
chr1	13065000	13070000	chr1	13105000	13110000	59	0	0.000324361958217669	Cluster	1
chr1	13065000	13070000	chr1	13370000	13375000	23	0	3.0497805805984e-15	Cluster	1
chr1	13070000	13075000	chr1	13080000	13085000	214	0	3.0497805805984e-15	Cluster	1
chr1	13070000	13075000	chr1	13100000	13105000	59	0	0.000324361958217669	Cluster	1
chr1	13070000	13075000	chr1	13105000	13110000	59	0	0.000324361958217669	Cluster	1
chr1	13070000	13075000	chr1	13370000	13375000	23	0	3.0497805805984e-15	Cluster	1
chr1	13075000	13080000	chr1	13100000	13105000	59	0	0.000324361958217669	Cluster	1
chr1	13075000	13080000	chr1	13105000	13110000	59	0	0.000324361958217669	Cluster	1
chr1	13075000	13080000	chr1	13370000	13375000	23	0	3.0497805805984e-15	Cluster	1
chr1	13075000	13080000	chr1	13370000	13375000	17	0	1.64032185001372e-13	Cluster	0
chr1	13080000	13085000	chr1	13370000	13375000	17	0	1.64032185001372e-13	Cluster	0
chr1	13370000	13375000	chr1	13655000	13660000	17	0	9.88241413932725e-13	Cluster	1
chr1	13370000	13375000	chr1	13660000	13665000	17	0	9.88241413932725e-13	Cluster	1
chr1	13585000	13590000	chr1	13615000	13620000	59	0	0.000229433269004855	Cluster	1
chr1	13585000	13590000	chr1	13620000	13625000	59	0	0.000229433269004855	Cluster	1
chr1	13590000	13595000	chr1	13615000	13620000	59	0	0.000229433269004855	Cluster	1
chr1	13590000	13595000	chr1	13620000	13625000	59	0	0.000229433269004855	Cluster	1
chr1	15800000	15805000	chr1	15810000	15815000	111	0	1.38088236739581e-13	Cluster	1
chr1	15800000	15805000	chr1	15815000	15820000	111	0	1.38088236739581e-13	Cluster	1
chr1	15800000	15805000	chr1	16100000	16105000	12	0	8.45411149021025e-09	Cluster	1
chr1	15805000	15810000	chr1	15815000	15820000	111	0	1.38088236739581e-13	Cluster	1
chr1	15805000	15810000	chr1	16100000	16105000	12	0	8.45411149021025e-09	Cluster	1
chr1	16515000	16520000	chr1	17090000	17095000	27	0	3.0497805805984e-15	Cluster	1
chr1	16515000	16520000	chr1	17095000	17100000	27	0	3.0497805805984e-15	Cluster	1
chr1	16520000	16525000	chr1	17090000	17095000	27	0	3.0497805805984e-15	Cluster	1
chr1	16520000	16525000	chr1	17095000	17100000	27	0	3.0497805805984e-15	Cluster	1
chr1	16615000	16620000	chr1	16650000	16655000	52	0	0.00200079286781187	Cluster	1
chr1	16615000	16620000	chr1	16655000	16660000	52	0	0.00200079286781187	Cluster	1
chr1	16615000	16620000	chr1	17090000	17095000	30	0	3.0497805805984e-15	Cluster	1
chr1	16615000	16620000	chr1	17095000	17100000	30	0	3.0497805805984e-15	Cluster	1
chr1	16650000	16655000	chr1	16660000	16665000	115	0	3.0497805805984e-15	Cluster	1
chr1	16650000	16655000	chr1	16665000	16670000	115	0	3.0497805805984e-15	Cluster	1
chr1	16655000	16660000	chr1	16665000	16670000	115	0	3.0497805805984e-15	Cluster	1
chr1	16660000	16665000	chr1	16685000	16690000	63	0	0.000766743351686744	Cluster	1
chr1	16660000	16665000	chr1	17090000	17095000	14	0	3.0497805805984e-15	Cluster	1
chr1	16660000	16665000	chr1	17095000	17100000	14	0	3.0497805805984e-15	Cluster	1
chr1	16665000	16670000	chr1	16685000	16690000	63	0	0.000766743351686744	Cluster	1
chr1	16665000	16670000	chr1	17090000	17095000	14	0	3.0497805805984e-15	Cluster	1
chr1	16665000	16670000	chr1	17095000	17100000	14	0	3.0497805805984e-15	Cluster	1
chr1	16685000	16690000	chr1	17090000	17095000	26	0	3.0497805805984e-15	Cluster	1
chr1	16685000	16690000	chr1	17095000	17100000	26	0	3.0497805805984e-15	Cluster	1
chr1	19100000	19105000	chr1	19205000	19210000	46	0	7.11184106828763e-06	Cluster	0
chr1	19100000	19105000	chr1	19210000	19215000	46	0	7.11184106828763e-06	Cluster	0
chr1	19100000	19105000	chr1	19215000	19220000	46	0	7.11184106828763e-06	Cluster	0
chr1	19100000	19105000	chr1	19230000	19235000	64	0	3.0497805805984e-15	Cluster	1
chr1	19100000	19105000	chr1	19235000	19240000	64	0	3.0497805805984e-15	Cluster	1
chr1	19100000	19105000	chr1	19240000	19245000	64	0	3.0497805805984e-15	Cluster	1
chr1	19105000	19110000	chr1	19205000	19210000	44	0	2.28450056691248e-05	Cluster	0
chr1	19105000	19110000	chr1	19210000	19215000	44	0	2.28450056691248e-05	Cluster	0
chr1	19105000	19110000	chr1	19215000	19220000	44	0	2.28450056691248e-05	Cluster	0
chr1	19105000	19110000	chr1	19230000	19235000	48	0	2.57416910381197e-08	Cluster	0
chr1	19105000	19110000	chr1	19235000	19240000	48	0	2.57416910381197e-08	Cluster	0
chr1	19105000	19110000	chr1	19240000	19245000	48	0	2.57416910381197e-08	Cluster	0
chr1	19110000	19115000	chr1	19205000	19210000	44	0	2.28450056691248e-05	Cluster	0
chr1	19110000	19115000	chr1	19210000	19215000	44	0	2.28450056691248e-05	Cluster	0
chr1	19110000	19115000	chr1	19215000	19220000	44	0	2.28450056691248e-05	Cluster	0
chr1	19110000	19115000	chr1	19230000	19235000	48	0	2.57416910381197e-08	Cluster	0
chr1	19110000	19115000	chr1	19235000	19240000	48	0	2.57416910381197e-08	Cluster	0
chr1	19110000	19115000	chr1	19240000	19245000	48	0	2.57416910381197e-08	Cluster	0
chr1	19205000	19210000	chr1	19230000	19235000	380	0	3.0497805805984e-15	Cluster	1
chr1	19205000	19210000	chr1	19235000	19240000	380	0	3.0497805805984e-15	Cluster	1
chr1	19205000	19210000	chr1	19240000	19245000	380	0	3.0497805805984e-15	Cluster	1
chr1	19210000	19215000	chr1	19230000	19235000	380	0	3.0497805805984e-15	Cluster	1
chr1	19210000	19215000	chr1	19235000	19240000	380	0	3.0497805805984e-15	Cluster	1
chr1	19210000	19215000	chr1	19240000	19245000	380	0	3.0497805805984e-15	Cluster	1
chr1	19215000	19220000	chr1	19230000	19235000	380	0	3.0497805805984e-15	Cluster	1
chr1	19215000	19220000	chr1	19235000	19240000	380	0	3.0497805805984e-15	Cluster	1
chr1	19215000	19220000	chr1	19240000	19245000	380	0	3.0497805805984e-15	Cluster	1
chr1	20815000	20820000	chr1	21075000	21080000	12	0	8.64396317613485e-05	Cluster	1
chr1	20815000	20820000	chr1	21250000	21255000	12	0	3.0497805805984e-15	Cluster	1
chr1	20815000	20820000	chr1	21255000	21260000	12	0	3.0497805805984e-15	Cluster	1
chr1	20820000	20825000	chr1	21075000	21080000	12	0	8.64396317613485e-05	Cluster	1
chr1	20820000	20825000	chr1	21250000	21255000	12	0	3.0497805805984e-15	Cluster	1
chr1	20820000	20825000	chr1	21255000	21260000	12	0	3.0497805805984e-15	Cluster	1
chr1	33635000	33640000	chr1	33900000	33905000	15	0	2.99630055672262e-08	Cluster	1
chr1	33635000	33640000	chr1	33905000	33910000	15	0	2.99630055672262e-08	Cluster	1
chr1	33665000	33670000	chr1	33715000	33720000	52	0	7.17900902105837e-05	Cluster	1
chr1	33665000	33670000	chr1	33720000	33725000	52	0	7.17900902105837e-05	Cluster	1
chr1	33665000	33670000	chr1	33900000	33905000	23	0	0.00273861282154087	Cluster	1
chr1	33665000	33670000	chr1	33905000	33910000	23	0	0.00273861282154087	Cluster	1
chr1	33670000	33675000	chr1	33715000	33720000	52	0	7.17900902105837e-05	Cluster	1
chr1	33670000	33675000	chr1	33720000	33725000	52	0	7.17900902105837e-05	Cluster	1
chr1	33670000	33675000	chr1	33900000	33905000	23	0	0.00273861282154087	Cluster	1
chr1	33670000	33675000	chr1	33905000	33910000	23	0	0.00273861282154087	Cluster	1
chr1	33810000	33815000	chr1	34065000	34070000	23	0	9.86194238420439e-13	Cluster	1
chr1	33810000	33815000	chr1	34070000	34075000	23	0	9.86194238420439e-13	Cluster	1
chr1	33900000	33905000	chr1	34005000	34010000	38	0	0.00169416192262008	Cluster	1
chr1	33900000	33905000	chr1	34010000	34015000	38	0	0.00169416192262008	Cluster	1
chr1	33900000	33905000	chr1	34065000	34070000	28	0	0.0030026384128492	Cluster	0
chr1	33900000	33905000	chr1	34070000	34075000	28	0	0.0030026384128492	Cluster	0
chr1	33900000	33905000	chr1	34070000	34075000	42	0	8.58741171710662e-08	Cluster	1
chr1	33900000	33905000	chr1	34075000	34080000	42	0	8.58741171710662e-08	Cluster	1
chr1	33905000	33910000	chr1	34005000	34010000	38	0	0.00169416192262008	Cluster	1
chr1	33905000	33910000	chr1	34010000	34015000	38	0	0.00169416192262008	Cluster	1
chr1	33905000	33910000	chr1	34065000	34070000	28	0	0.0030026384128492	Cluster	0
chr1	33905000	33910000	chr1	34070000	34075000	28	0	0.0030026384128492	Cluster	0
chr1	33905000	33910000	chr1	34070000	34075000	42	0	8.58741171710662e-08	Cluster	1
chr1	33905000	33910000	chr1	34075000	34080000	42	0	8.58741171710662e-08	Cluster	1
chr1	34065000	34070000	chr1	34075000	34080000	216	0	3.0497805805984e-15	Singleton	0
chr1	34065000	34070000	chr1	34100000	34105000	56	0	0.00184500392957003	Cluster	1
chr1	34065000	34070000	chr1	34455000	34460000	12	0	6.77889245387276e-14	Cluster	1
chr1	34065000	34070000	chr1	34460000	34465000	12	0	6.77889245387276e-14	Cluster	1
chr1	34070000	34075000	chr1	34100000	34105000	56	0	0.00184500392957003	Cluster	1
chr1	34070000	34075000	chr1	34435000	34440000	14	0	5.88943516103936e-15	Cluster	1
chr1	34070000	34075000	chr1	34455000	34460000	12	0	6.77889245387276e-14	Cluster	1
chr1	34070000	34075000	chr1	34460000	34465000	12	0	6.77889245387276e-14	Cluster	1
chr1	34075000	34080000	chr1	34435000	34440000	14	0	5.88943516103936e-15	Cluster	1
chr1	34425000	34430000	chr1	34435000	34440000	222	0	3.0497805805984e-15	Singleton	0
chr1	34425000	34430000	chr1	34455000	34460000	73	0	1.95849082799884e-07	Cluster	0
chr1	34425000	34430000	chr1	34460000	34465000	73	0	1.95849082799884e-07	Cluster	0
chr1	34430000	34435000	chr1	34455000	34460000	73	0	1.95849082799884e-07	Cluster	0
chr1	34430000	34435000	chr1	34460000	34465000	73	0	1.95849082799884e-07	Cluster	0
chr1	34435000	34440000	chr1	34455000	34460000	73	0	1.95849082799884e-07	Cluster	0
chr1	34435000	34440000	chr1	34455000	34460000	130	0	3.0497805805984e-15	Cluster	1
chr1	34435000	34440000	chr1	34460000	34465000	73	0	1.95849082799884e-07	Cluster	0
chr1	34435000	34440000	chr1	34460000	34465000	130	0	3.0497805805984e-15	Cluster	1
chr1	34535000	34540000	chr1	34800000	34805000	12	0	1.47114435582371e-05	Singleton	0
chr1	34840000	34845000	chr1	34850000	34855000	93	0	6.70111300514122e-08	Singleton	0
chr1	36000000	36005000	chr1	36060000	36065000	56	0	2.02333169700368e-05	Cluster	0
chr1	36000000	36005000	chr1	36065000	36070000	56	0	2.02333169700368e-05	Cluster	0
chr1	36010000	36015000	chr1	36035000	36040000	67	0	9.24255926268966e-05	Cluster	1
chr1	36010000	36015000	chr1	36040000	36045000	67	0	9.24255926268966e-05	Cluster	1
chr1	36010000	36015000	chr1	36060000	36065000	166	0	3.0497805805984e-15	Cluster	1
chr1	36010000	36015000	chr1	36065000	36070000	166	0	3.0497805805984e-15	Cluster	1
chr1	36015000	36020000	chr1	36035000	36040000	67	0	9.24255926268966e-05	Cluster	1
chr1	36015000	36020000	chr1	36040000	36045000	67	0	9.24255926268966e-05	Cluster	1
chr1	36015000	36020000	chr1	36060000	36065000	166	0	3.0497805805984e-15	Cluster	1
chr1	36015000	36020000	chr1	36065000	36070000	166	0	3.0497805805984e-15	Cluster	1
chr1	36035000	36040000	chr1	36060000	36065000	81	0	5.16019132659207e-08	Cluster	1
chr1	36035000	36040000	chr1	36065000	36070000	81	0	5.16019132659207e-08	Cluster	1
chr1	36040000	36045000	chr1	36060000	36065000	81	0	5.16019132659207e-08	Cluster	1
chr1	36040000	36045000	chr1	36065000	36070000	81	0	5.16019132659207e-08	Cluster	1
chr1	36060000	36065000	chr1	36070000	36075000	206	0	3.0497805805984e-15	Singleton	0
chr1	36060000	36065000	chr1	36240000	36245000	42	0	3.4728598151023e-08	Cluster	1
chr1	36065000	36070000	chr1	36240000	36245000	42	0	3.4728598151023e-08	Cluster	1
chr1	36240000	36245000	chr1	36250000	36255000	223	0	3.0497805805984e-15	Cluster	1
chr1	36240000	36245000	chr1	36255000	36260000	223	0	3.0497805805984e-15	Cluster	1
chr1	36250000	36255000	chr1	36265000	36270000	81	0	2.82273105029927e-05	Cluster	0
chr1	36250000	36255000	chr1	36270000	36275000	81	0	2.82273105029927e-05	Cluster	0
chr1	36250000	36255000	chr1	36365000	36370000	42	0	3.26463235462218e-05	Cluster	1
chr1	36255000	36260000	chr1	36265000	36270000	81	0	2.82273105029927e-05	Cluster	0
chr1	36255000	36260000	chr1	36270000	36275000	81	0	2.82273105029927e-05	Cluster	0
chr1	36255000	36260000	chr1	36365000	36370000	42	0	3.26463235462218e-05	Cluster	1
chr1	36305000	36310000	chr1	36315000	36320000	155	0	3.0497805805984e-15	Singleton	0
chr1	36310000	36315000	chr1	36365000	36370000	46	0	0.00141448192599784	Cluster	1
chr1	36315000	36320000	chr1	36365000	36370000	46	0	0.00141448192599784	Cluster	1
chr1	36365000	36370000	chr1	36440000	36445000	109	0	3.0497805805984e-15	Cluster	1
chr1	36365000	36370000	chr1	36445000	36450000	109	0	3.0497805805984e-15	Cluster	1
chr1	36440000	36445000	chr1	36470000	36475000	64	0	0.000269322847523459	Cluster	1
chr1	36440000	36445000	chr1	36510000	36515000	55	0	2.09672669390177e-06	Cluster	1
chr1	36440000	36445000	chr1	36705000	36710000	19	0	4.37988149110994e-11	Cluster	1
chr1	36445000	36450000	chr1	36470000	36475000	64	0	0.000269322847523459	Cluster	1
chr1	36445000	36450000	chr1	36510000	36515000	55	0	2.09672669390177e-06	Cluster	1
chr1	36445000	36450000	chr1	36705000	36710000	19	0	4.37988149110994e-11	Cluster	1
chr1	36545000	36550000	chr1	36680000	36685000	37	0	7.4515700627899e-05	Cluster	1
chr1	36555000	36560000	chr1	36680000	36685000	33	0	0.00522580297138991	Cluster	0
chr1	36555000	36560000	chr1	36690000	36695000	34	0	0.00245312602868907	Cluster	0
chr1	36680000	36685000	chr1	36690000	36695000	84	0	2.9574090879222e-05	Cluster	1
chr1	36690000	36695000	chr1	36705000	36710000	70	0	0.0001507085750194	Cluster	0
chr1	36780000	36785000	chr1	37400000	37405000	13	0	3.0497805805984e-15	Cluster	1
chr1	36785000	36790000	chr1	37400000	37405000	13	0	3.0497805805984e-15	Cluster	1
chr1	36980000	36985000	chr1	37025000	37030000	58	0	0.000190204727967702	Cluster	1
chr1	36985000	36990000	chr1	37025000	37030000	58	0	0.000190204727967702	Cluster	1
chr1	37295000	37300000	chr1	37400000	37405000	68	0	3.0497805805984e-15	Cluster	1
chr1	37295000	37300000	chr1	37535000	37540000	36	0	3.629049828557e-12	Cluster	1
chr1	37295000	37300000	chr1	37540000	37545000	36	0	3.629049828557e-12	Cluster	1
chr1	37300000	37305000	chr1	37400000	37405000	68	0	3.0497805805984e-15	Cluster	1
chr1	37300000	37305000	chr1	37535000	37540000	36	0	3.629049828557e-12	Cluster	1
chr1	37300000	37305000	chr1	37540000	37545000	36	0	3.629049828557e-12	Cluster	1
chr1	37860000	37865000	chr1	37870000	37875000	144	0	3.0497805805984e-15	Cluster	1
chr1	37870000	37875000	chr1	37885000	37890000	75	0	1.36445280396363e-05	Cluster	0
chr1	37870000	37875000	chr1	37890000	37895000	75	0	1.36445280396363e-05	Cluster	0
chr1	37995000	38000000	chr1	38125000	38130000	56	0	4.54719525971722e-12	Singleton	0
chr1	38985000	38990000	chr1	39365000	39370000	13	0	1.14432358451593e-14	Singleton	0
chr1	39190000	39195000	chr1	39345000	39350000	42	0	1.8446157905602e-07	Cluster	1
chr1	39190000	39195000	chr1	39365000	39370000	34	0	3.62711247230005e-05	Cluster	1
chr1	39190000	39195000	chr1	39530000	39535000	13	0	6.68089773230752e-13	Cluster	1
chr1	39190000	39195000	chr1	39535000	39540000	13	0	6.68089773230752e-13	Cluster	1
chr1	39195000	39200000	chr1	39345000	39350000	42	0	1.8446157905602e-07	Cluster	1
chr1	39195000	39200000	chr1	39365000	39370000	34	0	3.62711247230005e-05	Cluster	1
chr1	39195000	39200000	chr1	39530000	39535000	13	0	6.68089773230752e-13	Cluster	1
chr1	39195000	39200000	chr1	39535000	39540000	13	0	6.68089773230752e-13	Cluster	1
chr1	39575000	39580000	chr1	39895000	39900000	13	0	5.32790560650965e-12	Cluster	1
chr1	39575000	39580000	chr1	39900000	39905000	13	0	5.32790560650965e-12	Cluster	1
chr1	39895000	39900000	chr1	39905000	39910000	92	0	4.75897424482832e-08	Singleton	0
chr1	39895000	39900000	chr1	39935000	39940000	56	0	0.000204897213296813	Cluster	1
chr1	39900000	39905000	chr1	39935000	39940000	56	0	0.000204897213296813	Cluster	1
chr1	42690000	42695000	chr1	42700000	42705000	102	0	1.15794033210041e-12	Cluster	0
chr1	42690000	42695000	chr1	42705000	42710000	102	0	1.15794033210041e-12	Cluster	0
chr1	42700000	42705000	chr1	42710000	42715000	105	0	1.01794066656886e-12	Cluster	1
chr1	42700000	42705000	chr1	43090000	43095000	12	0	7.26785027824263e-14	Cluster	0
chr1	42705000	42710000	chr1	43090000	43095000	12	0	7.26785027824263e-14	Cluster	0
chr1	42710000	42715000	chr1	43095000	43100000	16	0	3.0497805805984e-15	Cluster	1
chr1	42850000	42855000	chr1	43095000	43100000	21	0	3.66898522269929e-07	Singleton	0
chr1	43930000	43935000	chr1	43940000	43945000	188	0	3.0497805805984e-15	Singleton	0
chr1	52225000	52230000	chr1	52630000	52635000	26	0	3.0497805805984e-15	Cluster	1
chr1	52230000	52235000	chr1	52630000	52635000	26	0	3.0497805805984e-15	Cluster	1
chr1	54435000	54440000	chr1	54925000	54930000	13	0	3.0497805805984e-15	Singleton	0
chr1	55025000	55030000	chr1	55050000	55055000	114	0	3.0497805805984e-15	Singleton	0
chr1	55050000	55055000	chr1	55080000	55085000	66	0	4.73979103551371e-05	Singleton	0
chr1	55225000	55230000	chr1	55235000	55240000	87	0	1.25409412754623e-05	Singleton	0
chr1	56965000	56970000	chr1	56975000	56980000	92	0	2.63549774537699e-07	Cluster	0
chr1	56965000	56970000	chr1	56975000	56980000	119	0	3.0497805805984e-15	Cluster	1
chr1	56965000	56970000	chr1	56980000	56985000	119	0	3.0497805805984e-15	Cluster	1
chr1	56970000	56975000	chr1	56980000	56985000	119	0	3.0497805805984e-15	Cluster	1
chr1	56970000	56975000	chr1	56980000	56985000	209	0	3.0497805805984e-15	Cluster	1
chr1	56970000	56975000	chr1	57405000	57410000	15	0	3.0497805805984e-15	Cluster	1
chr1	56975000	56980000	chr1	57405000	57410000	15	0	3.0497805805984e-15	Cluster	1
chr1	57405000	57410000	chr1	57965000	57970000	17	0	3.0497805805984e-15	Cluster	1
chr1	57405000	57410000	chr1	57970000	57975000	17	0	3.0497805805984e-15	Cluster	1
chr1	57405000	57410000	chr1	57995000	58000000	24	0	3.0497805805984e-15	Singleton	0
chr1	57405000	57410000	chr1	58025000	58030000	28	0	3.0497805805984e-15	Cluster	1
chr1	57405000	57410000	chr1	58030000	58035000	28	0	3.0497805805984e-15	Cluster	1
chr1	57770000	57775000	chr1	58025000	58030000	14	0	8.7544446831137e-06	Cluster	1
chr1	57770000	57775000	chr1	58030000	58035000	14	0	8.7544446831137e-06	Cluster	1
chr1	57775000	57780000	chr1	58025000	58030000	14	0	8.7544446831137e-06	Cluster	1
chr1	57775000	57780000	chr1	58030000	58035000	14	0	8.7544446831137e-06	Cluster	1
chr1	57965000	57970000	chr1	57995000	58000000	57	0	0.00168009584529342	Cluster	1
chr1	57970000	57975000	chr1	57995000	58000000	57	0	0.00168009584529342	Cluster	1
chr1	58420000	58425000	chr1	58440000	58445000	59	0	0.00457226354472478	Cluster	1
chr1	58420000	58425000	chr1	58445000	58450000	59	0	0.00457226354472478	Cluster	1
chr1	58440000	58445000	chr1	58455000	58460000	78	0	6.18894659185601e-06	Cluster	1
chr1	58445000	58450000	chr1	58455000	58460000	78	0	6.18894659185601e-06	Cluster	1
chr1	58500000	58505000	chr1	58760000	58765000	15	0	5.83208012740357e-07	Singleton	0
chr1	58970000	58975000	chr1	59235000	59240000	27	0	3.0497805805984e-15	Singleton	0
chr1	59235000	59240000	chr1	59505000	59510000	13	0	1.38454363736044e-07	Singleton	0
chr1	59235000	59240000	chr1	59590000	59595000	23	0	3.0497805805984e-15	Singleton	0
chr1	59235000	59240000	chr1	59610000	59615000	23	0	3.0497805805984e-15	Singleton	0
chr1	59430000	59435000	chr1	59695000	59700000	12	0	1.14821897137897e-05	Singleton	0
chr1	59665000	59670000	chr1	59680000	59685000	96	0	8.2344608168631e-12	Cluster	0
chr1	59665000	59670000	chr1	59685000	59690000	96	0	8.2344608168631e-12	Cluster	0
chr1	59680000	59685000	chr1	59695000	59700000	201	0	3.0497805805984e-15	Cluster	1
chr1	59680000	59685000	chr1	59760000	59765000	38	0	0.00673300064039918	Cluster	1
chr1	59685000	59690000	chr1	59695000	59700000	201	0	3.0497805805984e-15	Cluster	1
chr1	59685000	59690000	chr1	59760000	59765000	38	0	0.00673300064039918	Cluster	1
chr1	59910000	59915000	chr1	60175000	60180000	12	0	4.21325406926977e-06	Cluster	1
chr1	59910000	59915000	chr1	60180000	60185000	12	0	4.21325406926977e-06	Cluster	1
chr1	63105000	63110000	chr1	63115000	63120000	373	0	3.0497805805984e-15	Singleton	0
chr1	63105000	63110000	chr1	63175000	63180000	57	0	7.1200559417435e-07	Cluster	1
chr1	63110000	63115000	chr1	63175000	63180000	57	0	7.1200559417435e-07	Cluster	1
chr1	63110000	63115000	chr1	63175000	63180000	56	0	0.000202287636069899	Cluster	0
chr1	63115000	63120000	chr1	63175000	63180000	56	0	0.000202287636069899	Cluster	0
chr1	63195000	63200000	chr1	63210000	63215000	70	0	0.000162480960332895	Cluster	1
chr1	63200000	63205000	chr1	63210000	63215000	70	0	0.000162480960332895	Cluster	1
chr1	63270000	63275000	chr1	63610000	63615000	12	0	3.09836588072573e-11	Singleton	0
chr1	63725000	63730000	chr1	64530000	64535000	17	0	3.0497805805984e-15	Cluster	1
chr1	63730000	63735000	chr1	64530000	64535000	17	0	3.0497805805984e-15	Cluster	1
chr1	64575000	64580000	chr1	64955000	64960000	12	0	2.06013846684068e-13	Singleton	0
chr1	64615000	64620000	chr1	65175000	65180000	14	0	3.0497805805984e-15	Singleton	0
chr1	64685000	64690000	chr1	64955000	64960000	12	0	6.80829021913818e-06	Cluster	1
chr1	64690000	64695000	chr1	64955000	64960000	12	0	6.80829021913818e-06	Cluster	1
chr1	64730000	64735000	chr1	64955000	64960000	36	0	5.60978419743469e-08	Cluster	1
chr1	64735000	64740000	chr1	64955000	64960000	36	0	5.60978419743469e-08	Cluster	1
chr1	65105000	65110000	chr1	65175000	65180000	92	0	3.0497805805984e-15	Cluster	1
chr1	65110000	65115000	chr1	65175000	65180000	92	0	3.0497805805984e-15	Cluster	1
chr1	65175000	65180000	chr1	65185000	65190000	165	0	3.0497805805984e-15	Singleton	0
chr1	66700000	66705000	chr1	66860000	66865000	41	0	1.13672072463367e-07	Singleton	0
chr1	66700000	66705000	chr1	67035000	67040000	14	0	1.09300770633049e-13	Singleton	0
chr1	71100000	71105000	chr1	71555000	71560000	14	0	3.0497805805984e-15	Singleton	0
chr1	71555000	71560000	chr1	72205000	72210000	12	0	3.0497805805984e-15	Cluster	1
chr1	71555000	71560000	chr1	72210000	72215000	12	0	3.0497805805984e-15	Cluster	1
chr1	72205000	72210000	chr1	72215000	72220000	99	0	1.3564335177928e-10	Cluster	0
chr1	72205000	72210000	chr1	72220000	72225000	94	0	4.41604422932308e-11	Cluster	1
chr1	72205000	72210000	chr1	72225000	72230000	94	0	4.41604422932308e-11	Cluster	1
chr1	72210000	72215000	chr1	72220000	72225000	94	0	4.41604422932308e-11	Cluster	1
chr1	72210000	72215000	chr1	72220000	72225000	82	0	1.31292490800651e-05	Cluster	0
chr1	72210000	72215000	chr1	72225000	72230000	94	0	4.41604422932308e-11	Cluster	1
chr1	72210000	72215000	chr1	72225000	72230000	82	0	1.31292490800651e-05	Cluster	0
chr1	72215000	72220000	chr1	72225000	72230000	82	0	1.31292490800651e-05	Cluster	0
chr1	72220000	72225000	chr1	72235000	72240000	65	0	0.00637135990927744	Cluster	0
chr1	72225000	72230000	chr1	72235000	72240000	65	0	0.00637135990927744	Cluster	0
chr1	72235000	72240000	chr1	72245000	72250000	93	0	5.8107498683038e-09	Cluster	0
chr1	72235000	72240000	chr1	72580000	72585000	12	0	8.47550860911664e-12	Singleton	0
chr1	72305000	72310000	chr1	72575000	72580000	13	0	4.05014255648183e-07	Cluster	1
chr1	72305000	72310000	chr1	72580000	72585000	12	0	7.96533938525431e-07	Cluster	0
chr1	72870000	72875000	chr1	73860000	73865000	13	0	3.0497805805984e-15	Singleton	0
chr1	74095000	74100000	chr1	74110000	74115000	70	0	0.00472148984000195	Cluster	0
chr1	74095000	74100000	chr1	74120000	74125000	64	0	0.000127569998997628	Cluster	0
chr1	74095000	74100000	chr1	74125000	74130000	64	0	0.000127569998997628	Cluster	0
chr1	74110000	74115000	chr1	74120000	74125000	84	0	1.61741918587333e-07	Cluster	1
chr1	74110000	74115000	chr1	74125000	74130000	84	0	1.61741918587333e-07	Cluster	1
chr1	74110000	74115000	chr1	74795000	74800000	16	0	3.0497805805984e-15	Cluster	1
chr1	74110000	74115000	chr1	74800000	74805000	16	0	3.0497805805984e-15	Cluster	1
chr1	74110000	74115000	chr1	74805000	74810000	16	0	3.0497805805984e-15	Cluster	1
chr1	74120000	74125000	chr1	74385000	74390000	19	0	1.42204662758188e-11	Cluster	1
chr1	74120000	74125000	chr1	74390000	74395000	19	0	1.42204662758188e-11	Cluster	1
chr1	74120000	74125000	chr1	74850000	74855000	12	0	3.0497805805984e-15	Cluster	1
chr1	74120000	74125000	chr1	74855000	74860000	12	0	3.0497805805984e-15	Cluster	1
chr1	74125000	74130000	chr1	74385000	74390000	19	0	1.42204662758188e-11	Cluster	1
chr1	74125000	74130000	chr1	74390000	74395000	19	0	1.42204662758188e-11	Cluster	1
chr1	74125000	74130000	chr1	74850000	74855000	12	0	3.0497805805984e-15	Cluster	1
chr1	74125000	74130000	chr1	74855000	74860000	12	0	3.0497805805984e-15	Cluster	1
chr1	74235000	74240000	chr1	74280000	74285000	70	0	1.28336092741425e-10	Singleton	0
chr1	74235000	74240000	chr1	74330000	74335000	41	0	7.56451372809713e-05	Singleton	0
chr1	74235000	74240000	chr1	74385000	74390000	87	0	3.0497805805984e-15	Cluster	1
chr1	74235000	74240000	chr1	74390000	74395000	87	0	3.0497805805984e-15	Cluster	1
chr1	74235000	74240000	chr1	74395000	74400000	37	0	1.02844057908855e-05	Cluster	0
chr1	74280000	74285000	chr1	74385000	74390000	90	0	3.0497805805984e-15	Cluster	1
chr1	74280000	74285000	chr1	74390000	74395000	90	0	3.0497805805984e-15	Cluster	1
chr1	74300000	74305000	chr1	74385000	74390000	49	0	1.09351652509655e-06	Cluster	1
chr1	74300000	74305000	chr1	74390000	74395000	49	0	1.09351652509655e-06	Cluster	1
chr1	74330000	74335000	chr1	74385000	74390000	51	0	3.50355267900843e-05	Cluster	1
chr1	74330000	74335000	chr1	74390000	74395000	51	0	3.50355267900843e-05	Cluster	1
chr1	74330000	74335000	chr1	74795000	74800000	15	0	3.0497805805984e-15	Cluster	1
chr1	74330000	74335000	chr1	74800000	74805000	15	0	3.0497805805984e-15	Cluster	1
chr1	74330000	74335000	chr1	74805000	74810000	15	0	3.0497805805984e-15	Cluster	1
chr1	74385000	74390000	chr1	74395000	74400000	113	0	4.7743726848518e-14	Singleton	0
chr1	74385000	74390000	chr1	74770000	74775000	26	0	3.0497805805984e-15	Cluster	1
chr1	74385000	74390000	chr1	74790000	74795000	16	0	3.0497805805984e-15	Cluster	1
chr1	74385000	74390000	chr1	74795000	74800000	20	0	3.0497805805984e-15	Cluster	1
chr1	74385000	74390000	chr1	74800000	74805000	20	0	3.0497805805984e-15	Cluster	1
chr1	74385000	74390000	chr1	74805000	74810000	20	0	3.0497805805984e-15	Cluster	1
chr1	74385000	74390000	chr1	74850000	74855000	14	0	3.0497805805984e-15	Cluster	1
chr1	74385000	74390000	chr1	74855000	74860000	14	0	3.0497805805984e-15	Cluster	1
chr1	74385000	74390000	chr1	74890000	74895000	12	0	3.0497805805984e-15	Cluster	1
chr1	74390000	74395000	chr1	74770000	74775000	26	0	3.0497805805984e-15	Cluster	1
chr1	74390000	74395000	chr1	74790000	74795000	16	0	3.0497805805984e-15	Cluster	1
chr1	74390000	74395000	chr1	74795000	74800000	20	0	3.0497805805984e-15	Cluster	1
chr1	74390000	74395000	chr1	74800000	74805000	20	0	3.0497805805984e-15	Cluster	1
chr1	74390000	74395000	chr1	74805000	74810000	20	0	3.0497805805984e-15	Cluster	1
chr1	74390000	74395000	chr1	74850000	74855000	14	0	3.0497805805984e-15	Cluster	1
chr1	74390000	74395000	chr1	74855000	74860000	14	0	3.0497805805984e-15	Cluster	1
chr1	74390000	74395000	chr1	74890000	74895000	12	0	3.0497805805984e-15	Cluster	1
chr1	74585000	74590000	chr1	74600000	74605000	125	0	3.0497805805984e-15	Singleton	0
chr1	74585000	74590000	chr1	74660000	74665000	41	0	0.00137345721923733	Cluster	0
chr1	74585000	74590000	chr1	74850000	74855000	18	0	5.2218144445802e-11	Cluster	1
chr1	74585000	74590000	chr1	74855000	74860000	18	0	5.2218144445802e-11	Cluster	1
chr1	74600000	74605000	chr1	74660000	74665000	46	0	0.00128903923107058	Cluster	1
chr1	74600000	74605000	chr1	74795000	74800000	25	0	0.00413223559649986	Cluster	1
chr1	74600000	74605000	chr1	74800000	74805000	25	0	0.00413223559649986	Cluster	1
chr1	74600000	74605000	chr1	74805000	74810000	25	0	0.00413223559649986	Cluster	1
chr1	74600000	74605000	chr1	74850000	74855000	13	0	0.000160039027553887	Cluster	0
chr1	74600000	74605000	chr1	74855000	74860000	13	0	0.000160039027553887	Cluster	0
chr1	74660000	74665000	chr1	74795000	74800000	34	0	0.000147869372450579	Cluster	1
chr1	74660000	74665000	chr1	74800000	74805000	34	0	0.000147869372450579	Cluster	1
chr1	74660000	74665000	chr1	74805000	74810000	34	0	0.000147869372450579	Cluster	1
chr1	74660000	74665000	chr1	74815000	74820000	32	0	0.000352130825186171	Cluster	0
chr1	74660000	74665000	chr1	74895000	74900000	21	0	0.00124130778817169	Cluster	1
chr1	74660000	74665000	chr1	74900000	74905000	21	0	0.00124130778817169	Cluster	1
chr1	74660000	74665000	chr1	74935000	74940000	12	0	1.0164677398398e-06	Singleton	0
chr1	74710000	74715000	chr1	74795000	74800000	70	0	3.0497805805984e-15	Cluster	1
chr1	74710000	74715000	chr1	74800000	74805000	70	0	3.0497805805984e-15	Cluster	1
chr1	74710000	74715000	chr1	74805000	74810000	70	0	3.0497805805984e-15	Cluster	1
chr1	74710000	74715000	chr1	74850000	74855000	47	0	1.46135340038313e-08	Cluster	1
chr1	74710000	74715000	chr1	74855000	74860000	47	0	1.46135340038313e-08	Cluster	1
chr1	74710000	74715000	chr1	75120000	75125000	14	0	3.0497805805984e-15	Cluster	1
chr1	74710000	74715000	chr1	75125000	75130000	14	0	3.0497805805984e-15	Cluster	1
chr1	74745000	74750000	chr1	74850000	74855000	40	0	0.000301647366217502	Cluster	1
chr1	74745000	74750000	chr1	74855000	74860000	40	0	0.000301647366217502	Cluster	1
chr1	74770000	74775000	chr1	74780000	74785000	123	0	3.0497805805984e-15	Cluster	1
chr1	74770000	74775000	chr1	74790000	74795000	107	0	3.0497805805984e-15	Cluster	1
chr1	74770000	74775000	chr1	74795000	74800000	245	0	3.0497805805984e-15	Cluster	1
chr1	74770000	74775000	chr1	74800000	74805000	245	0	3.0497805805984e-15	Cluster	1
chr1	74770000	74775000	chr1	74805000	74810000	245	0	3.0497805805984e-15	Cluster	1
chr1	74770000	74775000	chr1	74850000	74855000	114	0	3.0497805805984e-15	Cluster	1
chr1	74770000	74775000	chr1	74855000	74860000	114	0	3.0497805805984e-15	Cluster	1
chr1	74770000	74775000	chr1	74880000	74885000	91	0	3.0497805805984e-15	Cluster	1
chr1	74770000	74775000	chr1	74885000	74890000	91	0	3.0497805805984e-15	Cluster	1
chr1	74770000	74775000	chr1	74890000	74895000	51	0	5.15508069807981e-08	Cluster	0
chr1	74770000	74775000	chr1	74895000	74900000	63	0	1.14432358451593e-14	Cluster	0
chr1	74770000	74775000	chr1	74900000	74905000	63	0	1.14432358451593e-14	Cluster	0
chr1	74780000	74785000	chr1	74790000	74795000	112	0	3.0497805805984e-15	Cluster	1
chr1	74780000	74785000	chr1	74795000	74800000	237	0	3.0497805805984e-15	Cluster	1
chr1	74780000	74785000	chr1	74800000	74805000	237	0	3.0497805805984e-15	Cluster	1
chr1	74780000	74785000	chr1	74805000	74810000	237	0	3.0497805805984e-15	Cluster	1
chr1	74780000	74785000	chr1	74850000	74855000	73	0	1.14432358451593e-14	Cluster	0
chr1	74780000	74785000	chr1	74855000	74860000	73	0	1.14432358451593e-14	Cluster	0
chr1	74780000	74785000	chr1	74880000	74885000	40	0	7.68994388804358e-05	Cluster	0
chr1	74780000	74785000	chr1	74885000	74890000	40	0	7.68994388804358e-05	Cluster	0
chr1	74780000	74785000	chr1	74890000	74895000	35	0	0.0013685922224949	Cluster	0
chr1	74780000	74785000	chr1	74895000	74900000	54	0	3.55129629515752e-11	Cluster	0
chr1	74780000	74785000	chr1	74900000	74905000	54	0	3.55129629515752e-11	Cluster	0
chr1	74790000	74795000	chr1	74800000	74805000	441	0	3.0497805805984e-15	Cluster	1
chr1	74790000	74795000	chr1	74805000	74810000	441	0	3.0497805805984e-15	Cluster	1
chr1	74790000	74795000	chr1	74850000	74855000	118	0	3.0497805805984e-15	Cluster	1
chr1	74790000	74795000	chr1	74855000	74860000	118	0	3.0497805805984e-15	Cluster	1
chr1	74790000	74795000	chr1	74880000	74885000	90	0	3.0497805805984e-15	Cluster	1
chr1	74790000	74795000	chr1	74885000	74890000	90	0	3.0497805805984e-15	Cluster	1
chr1	74790000	74795000	chr1	74895000	74900000	46	0	5.2454397910585e-07	Cluster	0
chr1	74790000	74795000	chr1	74900000	74905000	46	0	5.2454397910585e-07	Cluster	0
chr1	74795000	74800000	chr1	74815000	74820000	278	0	3.0497805805984e-15	Cluster	1
chr1	74795000	74800000	chr1	74820000	74825000	71	0	1.81486512498888e-05	Cluster	0
chr1	74795000	74800000	chr1	74850000	74855000	446	0	3.0497805805984e-15	Cluster	1
chr1	74795000	74800000	chr1	74855000	74860000	446	0	3.0497805805984e-15	Cluster	1
chr1	74795000	74800000	chr1	74880000	74885000	234	0	3.0497805805984e-15	Cluster	1
chr1	74795000	74800000	chr1	74885000	74890000	234	0	3.0497805805984e-15	Cluster	1
chr1	74795000	74800000	chr1	74890000	74895000	96	0	3.0497805805984e-15	Cluster	1
chr1	74795000	74800000	chr1	74895000	74900000	149	0	3.0497805805984e-15	Cluster	1
chr1	74795000	74800000	chr1	74900000	74905000	149	0	3.0497805805984e-15	Cluster	1
chr1	74795000	74800000	chr1	74915000	74920000	34	0	0.0038930967612342	Cluster	0
chr1	74795000	74800000	chr1	74945000	74950000	42	0	2.50281958247132e-07	Cluster	1
chr1	74795000	74800000	chr1	75120000	75125000	12	0	2.32127991477289e-10	Cluster	1
chr1	74795000	74800000	chr1	75125000	75130000	12	0	2.32127991477289e-10	Cluster	1
chr1	74795000	74800000	chr1	75165000	75170000	23	0	3.0497805805984e-15	Cluster	1
chr1	74795000	74800000	chr1	75175000	75180000	16	0	3.0497805805984e-15	Cluster	1
chr1	74795000	74800000	chr1	75180000	75185000	16	0	3.0497805805984e-15	Cluster	1
chr1	74795000	74800000	chr1	75205000	75210000	14	0	3.0497805805984e-15	Cluster	1
chr1	74795000	74800000	chr1	75210000	75215000	14	0	3.0497805805984e-15	Cluster	1
chr1	74795000	74800000	chr1	75315000	75320000	15	0	3.0497805805984e-15	Cluster	1
chr1	74795000	74800000	chr1	75355000	75360000	12	0	3.0497805805984e-15	Cluster	1
chr1	74795000	74800000	chr1	75360000	75365000	12	0	3.0497805805984e-15	Cluster	1
chr1	74795000	74800000	chr1	75445000	75450000	17	0	3.0497805805984e-15	Cluster	1
chr1	74795000	74800000	chr1	75450000	75455000	17	0	3.0497805805984e-15	Cluster	1
chr1	74795000	74800000	chr1	75505000	75510000	12	0	3.0497805805984e-15	Cluster	1
chr1	74795000	74800000	chr1	75510000	75515000	12	0	3.0497805805984e-15	Cluster	1
chr1	74800000	74805000	chr1	74815000	74820000	278	0	3.0497805805984e-15	Cluster	1
chr1	74800000	74805000	chr1	74820000	74825000	71	0	1.81486512498888e-05	Cluster	0
chr1	74800000	74805000	chr1	74850000	74855000	446	0	3.0497805805984e-15	Cluster	1
chr1	74800000	74805000	chr1	74855000	74860000	446	0	3.0497805805984e-15	Cluster	1
chr1	74800000	74805000	chr1	74880000	74885000	234	0	3.0497805805984e-15	Cluster	1
chr1	74800000	74805000	chr1	74885000	74890000	234	0	3.0497805805984e-15	Cluster	1
chr1	74800000	74805000	chr1	74890000	74895000	96	0	3.0497805805984e-15	Cluster	1
chr1	74800000	74805000	chr1	74895000	74900000	149	0	3.0497805805984e-15	Cluster	1
chr1	74800000	74805000	chr1	74900000	74905000	149	0	3.0497805805984e-15	Cluster	1
chr1	74800000	74805000	chr1	74915000	74920000	34	0	0.0038930967612342	Cluster	0
chr1	74800000	74805000	chr1	74945000	74950000	42	0	2.50281958247132e-07	Cluster	1
chr1	74800000	74805000	chr1	75120000	75125000	12	0	2.32127991477289e-10	Cluster	1
chr1	74800000	74805000	chr1	75125000	75130000	12	0	2.32127991477289e-10	Cluster	1
chr1	74800000	74805000	chr1	75165000	75170000	23	0	3.0497805805984e-15	Cluster	1
chr1	74800000	74805000	chr1	75175000	75180000	16	0	3.0497805805984e-15	Cluster	1
chr1	74800000	74805000	chr1	75180000	75185000	16	0	3.0497805805984e-15	Cluster	1
chr1	74800000	74805000	chr1	75205000	75210000	14	0	3.0497805805984e-15	Cluster	1
chr1	74800000	74805000	chr1	75210000	75215000	14	0	3.0497805805984e-15	Cluster	1
chr1	74800000	74805000	chr1	75315000	75320000	15	0	3.0497805805984e-15	Cluster	1
chr1	74800000	74805000	chr1	75355000	75360000	12	0	3.0497805805984e-15	Cluster	1
chr1	74800000	74805000	chr1	75360000	75365000	12	0	3.0497805805984e-15	Cluster	1
chr1	74800000	74805000	chr1	75445000	75450000	17	0	3.0497805805984e-15	Cluster	1
chr1	74800000	74805000	chr1	75450000	75455000	17	0	3.0497805805984e-15	Cluster	1
chr1	74800000	74805000	chr1	75505000	75510000	12	0	3.0497805805984e-15	Cluster	1
chr1	74800000	74805000	chr1	75510000	75515000	12	0	3.0497805805984e-15	Cluster	1
chr1	74805000	74810000	chr1	74815000	74820000	278	0	3.0497805805984e-15	Cluster	1
chr1	74805000	74810000	chr1	74820000	74825000	71	0	1.81486512498888e-05	Cluster	0
chr1	74805000	74810000	chr1	74850000	74855000	446	0	3.0497805805984e-15	Cluster	1
chr1	74805000	74810000	chr1	74855000	74860000	446	0	3.0497805805984e-15	Cluster	1
chr1	74805000	74810000	chr1	74880000	74885000	234	0	3.0497805805984e-15	Cluster	1
chr1	74805000	74810000	chr1	74885000	74890000	234	0	3.0497805805984e-15	Cluster	1
chr1	74805000	74810000	chr1	74890000	74895000	96	0	3.0497805805984e-15	Cluster	1
chr1	74805000	74810000	chr1	74895000	74900000	149	0	3.0497805805984e-15	Cluster	1
chr1	74805000	74810000	chr1	74900000	74905000	149	0	3.0497805805984e-15	Cluster	1
chr1	74805000	74810000	chr1	74915000	74920000	34	0	0.0038930967612342	Cluster	0
chr1	74805000	74810000	chr1	74945000	74950000	42	0	2.50281958247132e-07	Cluster	1
chr1	74805000	74810000	chr1	75120000	75125000	12	0	2.32127991477289e-10	Cluster	1
chr1	74805000	74810000	chr1	75125000	75130000	12	0	2.32127991477289e-10	Cluster	1
chr1	74805000	74810000	chr1	75165000	75170000	23	0	3.0497805805984e-15	Cluster	1
chr1	74805000	74810000	chr1	75175000	75180000	16	0	3.0497805805984e-15	Cluster	1
chr1	74805000	74810000	chr1	75180000	75185000	16	0	3.0497805805984e-15	Cluster	1
chr1	74805000	74810000	chr1	75205000	75210000	14	0	3.0497805805984e-15	Cluster	1
chr1	74805000	74810000	chr1	75210000	75215000	14	0	3.0497805805984e-15	Cluster	1
chr1	74805000	74810000	chr1	75315000	75320000	15	0	3.0497805805984e-15	Cluster	1
chr1	74805000	74810000	chr1	75355000	75360000	12	0	3.0497805805984e-15	Cluster	1
chr1	74805000	74810000	chr1	75360000	75365000	12	0	3.0497805805984e-15	Cluster	1
chr1	74805000	74810000	chr1	75445000	75450000	17	0	3.0497805805984e-15	Cluster	1
chr1	74805000	74810000	chr1	75450000	75455000	17	0	3.0497805805984e-15	Cluster	1
chr1	74805000	74810000	chr1	75505000	75510000	12	0	3.0497805805984e-15	Cluster	1
chr1	74805000	74810000	chr1	75510000	75515000	12	0	3.0497805805984e-15	Cluster	1
chr1	74815000	74820000	chr1	74850000	74855000	196	0	3.0497805805984e-15	Cluster	1
chr1	74815000	74820000	chr1	74855000	74860000	196	0	3.0497805805984e-15	Cluster	1
chr1	74815000	74820000	chr1	74880000	74885000	51	0	5.09940866675743e-06	Cluster	0
chr1	74815000	74820000	chr1	74885000	74890000	51	0	5.09940866675743e-06	Cluster	0
chr1	74815000	74820000	chr1	74895000	74900000	53	0	6.18949251159193e-08	Cluster	0
chr1	74815000	74820000	chr1	74900000	74905000	53	0	6.18949251159193e-08	Cluster	0
chr1	74820000	74825000	chr1	74850000	74855000	70	0	7.43033021520462e-06	Cluster	0
chr1	74820000	74825000	chr1	74855000	74860000	70	0	7.43033021520462e-06	Cluster	0
chr1	74850000	74855000	chr1	74880000	74885000	294	0	3.0497805805984e-15	Cluster	1
chr1	74850000	74855000	chr1	74885000	74890000	294	0	3.0497805805984e-15	Cluster	1
chr1	74850000	74855000	chr1	74890000	74895000	133	0	3.0497805805984e-15	Cluster	1
chr1	74850000	74855000	chr1	74895000	74900000	132	0	3.0497805805984e-15	Cluster	1
chr1	74850000	74855000	chr1	74900000	74905000	132	0	3.0497805805984e-15	Cluster	1
chr1	74850000	74855000	chr1	75120000	75125000	22	0	1.68478248063295e-14	Cluster	1
chr1	74850000	74855000	chr1	75125000	75130000	22	0	1.68478248063295e-14	Cluster	1
chr1	74850000	74855000	chr1	75175000	75180000	32	0	3.0497805805984e-15	Cluster	1
chr1	74850000	74855000	chr1	75180000	75185000	32	0	3.0497805805984e-15	Cluster	1
chr1	74850000	74855000	chr1	75205000	75210000	17	0	3.0497805805984e-15	Cluster	1
chr1	74850000	74855000	chr1	75210000	75215000	17	0	3.0497805805984e-15	Cluster	1
chr1	74850000	74855000	chr1	75215000	75220000	15	0	3.0497805805984e-15	Cluster	1
chr1	74850000	74855000	chr1	75250000	75255000	15	0	3.0497805805984e-15	Cluster	1
chr1	74850000	74855000	chr1	75445000	75450000	13	0	3.0497805805984e-15	Cluster	1
chr1	74850000	74855000	chr1	75450000	75455000	13	0	3.0497805805984e-15	Cluster	1
chr1	74850000	74855000	chr1	75520000	75525000	19	0	3.0497805805984e-15	Cluster	1
chr1	74855000	74860000	chr1	74880000	74885000	294	0	3.0497805805984e-15	Cluster	1
chr1	74855000	74860000	chr1	74885000	74890000	294	0	3.0497805805984e-15	Cluster	1
chr1	74855000	74860000	chr1	74890000	74895000	133	0	3.0497805805984e-15	Cluster	1
chr1	74855000	74860000	chr1	74895000	74900000	132	0	3.0497805805984e-15	Cluster	1
chr1	74855000	74860000	chr1	74900000	74905000	132	0	3.0497805805984e-15	Cluster	1
chr1	74855000	74860000	chr1	75120000	75125000	22	0	1.68478248063295e-14	Cluster	1
chr1	74855000	74860000	chr1	75125000	75130000	22	0	1.68478248063295e-14	Cluster	1
chr1	74855000	74860000	chr1	75175000	75180000	32	0	3.0497805805984e-15	Cluster	1
chr1	74855000	74860000	chr1	75180000	75185000	32	0	3.0497805805984e-15	Cluster	1
chr1	74855000	74860000	chr1	75205000	75210000	17	0	3.0497805805984e-15	Cluster	1
chr1	74855000	74860000	chr1	75210000	75215000	17	0	3.0497805805984e-15	Cluster	1
chr1	74855000	74860000	chr1	75215000	75220000	15	0	3.0497805805984e-15	Cluster	1
chr1	74855000	74860000	chr1	75250000	75255000	15	0	3.0497805805984e-15	Cluster	1
chr1	74855000	74860000	chr1	75445000	75450000	13	0	3.0497805805984e-15	Cluster	1
chr1	74855000	74860000	chr1	75450000	75455000	13	0	3.0497805805984e-15	Cluster	1
chr1	74855000	74860000	chr1	75520000	75525000	19	0	3.0497805805984e-15	Cluster	1
chr1	74880000	74885000	chr1	74890000	74895000	255	0	3.0497805805984e-15	Cluster	1
chr1	74880000	74885000	chr1	74895000	74900000	261	0	3.0497805805984e-15	Cluster	1
chr1	74880000	74885000	chr1	74900000	74905000	261	0	3.0497805805984e-15	Cluster	1
chr1	74880000	74885000	chr1	75120000	75125000	17	0	0.00108229673180325	Cluster	0
chr1	74880000	74885000	chr1	75125000	75130000	17	0	0.00108229673180325	Cluster	0
chr1	74880000	74885000	chr1	75165000	75170000	14	0	5.96451558498751e-10	Cluster	0
chr1	74880000	74885000	chr1	75175000	75180000	16	0	5.24562593920714e-13	Cluster	0
chr1	74880000	74885000	chr1	75180000	75185000	16	0	5.24562593920714e-13	Cluster	0
chr1	74880000	74885000	chr1	75205000	75210000	15	0	8.75962082666696e-15	Cluster	0
chr1	74880000	74885000	chr1	75210000	75215000	15	0	8.75962082666696e-15	Cluster	0
chr1	74880000	74885000	chr1	75215000	75220000	13	0	1.04736421342664e-12	Cluster	0
chr1	74880000	74885000	chr1	75315000	75320000	16	0	3.0497805805984e-15	Cluster	1
chr1	74880000	74885000	chr1	75445000	75450000	18	0	3.0497805805984e-15	Cluster	1
chr1	74880000	74885000	chr1	75450000	75455000	18	0	3.0497805805984e-15	Cluster	1
chr1	74885000	74890000	chr1	74895000	74900000	261	0	3.0497805805984e-15	Cluster	1
chr1	74885000	74890000	chr1	74900000	74905000	261	0	3.0497805805984e-15	Cluster	1
chr1	74885000	74890000	chr1	75120000	75125000	17	0	0.00108229673180325	Cluster	0
chr1	74885000	74890000	chr1	75125000	75130000	17	0	0.00108229673180325	Cluster	0
chr1	74885000	74890000	chr1	75165000	75170000	14	0	5.96451558498751e-10	Cluster	0
chr1	74885000	74890000	chr1	75175000	75180000	16	0	5.24562593920714e-13	Cluster	0
chr1	74885000	74890000	chr1	75180000	75185000	16	0	5.24562593920714e-13	Cluster	0
chr1	74885000	74890000	chr1	75205000	75210000	15	0	8.75962082666696e-15	Cluster	0
chr1	74885000	74890000	chr1	75210000	75215000	15	0	8.75962082666696e-15	Cluster	0
chr1	74885000	74890000	chr1	75215000	75220000	13	0	1.04736421342664e-12	Cluster	0
chr1	74885000	74890000	chr1	75315000	75320000	16	0	3.0497805805984e-15	Cluster	1
chr1	74885000	74890000	chr1	75445000	75450000	18	0	3.0497805805984e-15	Cluster	1
chr1	74885000	74890000	chr1	75450000	75455000	18	0	3.0497805805984e-15	Cluster	1
chr1	74890000	74895000	chr1	74900000	74905000	225	0	3.0497805805984e-15	Cluster	1
chr1	74890000	74895000	chr1	75475000	75480000	14	0	3.0497805805984e-15	Singleton	0
chr1	74895000	74900000	chr1	74915000	74920000	81	0	6.14751056893703e-07	Cluster	0
chr1	74895000	74900000	chr1	74945000	74950000	52	0	0.000112199729427008	Cluster	1
chr1	74895000	74900000	chr1	75120000	75125000	26	0	0.000699064477908621	Cluster	1
chr1	74895000	74900000	chr1	75125000	75130000	26	0	0.000699064477908621	Cluster	1
chr1	74895000	74900000	chr1	75165000	75170000	12	0	2.66003756622147e-06	Cluster	0
chr1	74895000	74900000	chr1	75185000	75190000	19	0	3.0497805805984e-15	Cluster	1
chr1	74895000	74900000	chr1	75190000	75195000	19	0	3.0497805805984e-15	Cluster	1
chr1	74895000	74900000	chr1	75215000	75220000	12	0	2.05444367162986e-10	Cluster	0
chr1	74895000	74900000	chr1	75315000	75320000	17	0	3.0497805805984e-15	Cluster	1
chr1	74895000	74900000	chr1	75340000	75345000	17	0	3.0497805805984e-15	Cluster	1
chr1	74895000	74900000	chr1	75345000	75350000	17	0	3.0497805805984e-15	Cluster	1
chr1	74895000	74900000	chr1	75445000	75450000	24	0	3.0497805805984e-15	Cluster	1
chr1	74895000	74900000	chr1	75450000	75455000	24	0	3.0497805805984e-15	Cluster	1
chr1	74900000	74905000	chr1	74915000	74920000	81	0	6.14751056893703e-07	Cluster	0
chr1	74900000	74905000	chr1	74945000	74950000	52	0	0.000112199729427008	Cluster	1
chr1	74900000	74905000	chr1	75120000	75125000	26	0	0.000699064477908621	Cluster	1
chr1	74900000	74905000	chr1	75125000	75130000	26	0	0.000699064477908621	Cluster	1
chr1	74900000	74905000	chr1	75165000	75170000	12	0	2.66003756622147e-06	Cluster	0
chr1	74900000	74905000	chr1	75185000	75190000	19	0	3.0497805805984e-15	Cluster	1
chr1	74900000	74905000	chr1	75190000	75195000	19	0	3.0497805805984e-15	Cluster	1
chr1	74900000	74905000	chr1	75215000	75220000	12	0	2.05444367162986e-10	Cluster	0
chr1	74900000	74905000	chr1	75315000	75320000	17	0	3.0497805805984e-15	Cluster	1
chr1	74900000	74905000	chr1	75340000	75345000	17	0	3.0497805805984e-15	Cluster	1
chr1	74900000	74905000	chr1	75345000	75350000	17	0	3.0497805805984e-15	Cluster	1
chr1	74900000	74905000	chr1	75445000	75450000	24	0	3.0497805805984e-15	Cluster	1
chr1	74900000	74905000	chr1	75450000	75455000	24	0	3.0497805805984e-15	Cluster	1
chr1	74915000	74920000	chr1	75205000	75210000	12	0	2.25180062103004e-08	Cluster	0
chr1	74915000	74920000	chr1	75210000	75215000	12	0	2.25180062103004e-08	Cluster	0
chr1	74935000	74940000	chr1	75175000	75180000	20	0	2.01546953173229e-05	Cluster	1
chr1	74935000	74940000	chr1	75180000	75185000	20	0	2.01546953173229e-05	Cluster	1
chr1	74945000	74950000	chr1	75235000	75240000	15	0	3.10395152135574e-11	Singleton	0
chr1	74945000	74950000	chr1	75275000	75280000	12	0	9.44201297901051e-11	Singleton	0
chr1	74945000	74950000	chr1	75315000	75320000	21	0	3.0497805805984e-15	Singleton	0
chr1	75015000	75020000	chr1	75315000	75320000	13	0	1.72482852477951e-09	Singleton	0
chr1	75120000	75125000	chr1	75140000	75145000	73	0	1.43276478792468e-05	Cluster	1
chr1	75120000	75125000	chr1	75205000	75210000	54	0	3.08194961641273e-08	Cluster	1
chr1	75120000	75125000	chr1	75210000	75215000	54	0	3.08194961641273e-08	Cluster	1
chr1	75120000	75125000	chr1	75250000	75255000	30	0	0.00704762460399555	Cluster	1
chr1	75120000	75125000	chr1	75315000	75320000	33	0	8.05556049095106e-05	Cluster	1
chr1	75120000	75125000	chr1	75445000	75450000	12	0	1.50974576190336e-10	Cluster	0
chr1	75120000	75125000	chr1	75450000	75455000	12	0	1.50974576190336e-10	Cluster	0
chr1	75125000	75130000	chr1	75140000	75145000	73	0	1.43276478792468e-05	Cluster	1
chr1	75125000	75130000	chr1	75205000	75210000	54	0	3.08194961641273e-08	Cluster	1
chr1	75125000	75130000	chr1	75210000	75215000	54	0	3.08194961641273e-08	Cluster	1
chr1	75125000	75130000	chr1	75250000	75255000	30	0	0.00704762460399555	Cluster	1
chr1	75125000	75130000	chr1	75315000	75320000	33	0	8.05556049095106e-05	Cluster	1
chr1	75125000	75130000	chr1	75445000	75450000	12	0	1.50974576190336e-10	Cluster	0
chr1	75125000	75130000	chr1	75450000	75455000	12	0	1.50974576190336e-10	Cluster	0
chr1	75140000	75145000	chr1	75205000	75210000	42	0	0.000856792512798531	Cluster	0
chr1	75140000	75145000	chr1	75210000	75215000	42	0	0.000856792512798531	Cluster	0
chr1	75140000	75145000	chr1	75315000	75320000	28	0	0.00201056154262961	Cluster	0
chr1	75140000	75145000	chr1	75455000	75460000	19	0	3.0497805805984e-15	Cluster	1
chr1	75165000	75170000	chr1	75175000	75180000	128	0	3.0497805805984e-15	Cluster	1
chr1	75165000	75170000	chr1	75180000	75185000	128	0	3.0497805805984e-15	Cluster	1
chr1	75165000	75170000	chr1	75185000	75190000	67	0	2.96887101782208e-05	Cluster	0
chr1	75165000	75170000	chr1	75190000	75195000	67	0	2.96887101782208e-05	Cluster	0
chr1	75165000	75170000	chr1	75205000	75210000	75	0	8.0674891703512e-12	Cluster	0
chr1	75165000	75170000	chr1	75210000	75215000	75	0	8.0674891703512e-12	Cluster	0
chr1	75165000	75170000	chr1	75235000	75240000	57	0	1.6548653167178e-08	Cluster	0
chr1	75175000	75180000	chr1	75185000	75190000	104	0	1.79740047644925e-11	Cluster	0
chr1	75175000	75180000	chr1	75185000	75190000	185	0	3.0497805805984e-15	Cluster	1
chr1	75175000	75180000	chr1	75190000	75195000	185	0	3.0497805805984e-15	Cluster	1
chr1	75175000	75180000	chr1	75205000	75210000	107	0	3.0497805805984e-15	Cluster	1
chr1	75175000	75180000	chr1	75210000	75215000	107	0	3.0497805805984e-15	Cluster	1
chr1	75175000	75180000	chr1	75235000	75240000	53	0	1.58348784411136e-05	Cluster	0
chr1	75175000	75180000	chr1	75250000	75255000	51	0	3.08676454697075e-06	Cluster	0
chr1	75175000	75180000	chr1	75315000	75320000	39	0	0.000100091513246801	Cluster	0
chr1	75175000	75180000	chr1	75445000	75450000	14	0	1.23797864743439e-07	Cluster	1
chr1	75175000	75180000	chr1	75450000	75455000	14	0	1.23797864743439e-07	Cluster	1
chr1	75175000	75180000	chr1	75520000	75525000	13	0	3.51832603731086e-12	Cluster	1
chr1	75180000	75185000	chr1	75190000	75195000	185	0	3.0497805805984e-15	Cluster	1
chr1	75180000	75185000	chr1	75190000	75195000	165	0	3.0497805805984e-15	Cluster	1
chr1	75180000	75185000	chr1	75205000	75210000	107	0	3.0497805805984e-15	Cluster	1
chr1	75180000	75185000	chr1	75205000	75210000	61	0	0.000204202176870262	Cluster	0
chr1	75180000	75185000	chr1	75210000	75215000	107	0	3.0497805805984e-15	Cluster	1
chr1	75180000	75185000	chr1	75210000	75215000	61	0	0.000204202176870262	Cluster	0
chr1	75180000	75185000	chr1	75235000	75240000	53	0	1.58348784411136e-05	Cluster	0
chr1	75180000	75185000	chr1	75250000	75255000	51	0	3.08676454697075e-06	Cluster	0
chr1	75180000	75185000	chr1	75315000	75320000	39	0	0.000100091513246801	Cluster	0
chr1	75180000	75185000	chr1	75445000	75450000	14	0	1.23797864743439e-07	Cluster	1
chr1	75180000	75185000	chr1	75450000	75455000	14	0	1.23797864743439e-07	Cluster	1
chr1	75180000	75185000	chr1	75520000	75525000	13	0	3.51832603731086e-12	Cluster	1
chr1	75185000	75190000	chr1	75205000	75210000	61	0	0.000204202176870262	Cluster	0
chr1	75185000	75190000	chr1	75205000	75210000	172	0	3.0497805805984e-15	Cluster	1
chr1	75185000	75190000	chr1	75210000	75215000	61	0	0.000204202176870262	Cluster	0
chr1	75185000	75190000	chr1	75210000	75215000	172	0	3.0497805805984e-15	Cluster	1
chr1	75185000	75190000	chr1	75215000	75220000	66	0	1.64352500172566e-05	Cluster	0
chr1	75185000	75190000	chr1	75235000	75240000	68	0	4.83274406194879e-09	Cluster	0
chr1	75185000	75190000	chr1	75250000	75255000	52	0	1.22536170860488e-05	Cluster	0
chr1	75185000	75190000	chr1	75315000	75320000	51	0	2.01976960744598e-08	Cluster	0
chr1	75190000	75195000	chr1	75205000	75210000	172	0	3.0497805805984e-15	Cluster	1
chr1	75190000	75195000	chr1	75210000	75215000	172	0	3.0497805805984e-15	Cluster	1
chr1	75190000	75195000	chr1	75215000	75220000	66	0	1.64352500172566e-05	Cluster	0
chr1	75190000	75195000	chr1	75235000	75240000	68	0	4.83274406194879e-09	Cluster	0
chr1	75190000	75195000	chr1	75250000	75255000	52	0	1.22536170860488e-05	Cluster	0
chr1	75190000	75195000	chr1	75315000	75320000	51	0	2.01976960744598e-08	Cluster	0
chr1	75205000	75210000	chr1	75215000	75220000	274	0	3.0497805805984e-15	Cluster	1
chr1	75205000	75210000	chr1	75235000	75240000	91	0	5.88943516103936e-15	Cluster	0
chr1	75205000	75210000	chr1	75250000	75255000	100	0	3.0497805805984e-15	Cluster	1
chr1	75205000	75210000	chr1	75275000	75280000	42	0	0.00185020329509296	Cluster	1
chr1	75205000	75210000	chr1	75315000	75320000	76	0	3.0497805805984e-15	Cluster	1
chr1	75210000	75215000	chr1	75235000	75240000	91	0	5.88943516103936e-15	Cluster	0
chr1	75210000	75215000	chr1	75250000	75255000	100	0	3.0497805805984e-15	Cluster	1
chr1	75210000	75215000	chr1	75275000	75280000	42	0	0.00185020329509296	Cluster	1
chr1	75210000	75215000	chr1	75315000	75320000	76	0	3.0497805805984e-15	Cluster	1
chr1	75215000	75220000	chr1	75235000	75240000	95	0	7.75859732879572e-14	Cluster	0
chr1	75215000	75220000	chr1	75315000	75320000	36	0	0.00265099838202427	Cluster	0
chr1	75235000	75240000	chr1	75250000	75255000	131	0	3.0497805805984e-15	Singleton	0
chr1	75235000	75240000	chr1	75315000	75320000	56	0	1.71000472853689e-08	Cluster	0
chr1	75235000	75240000	chr1	75545000	75550000	15	0	2.75385736988716e-13	Singleton	0
chr1	75250000	75255000	chr1	75315000	75320000	74	0	2.73297620338935e-14	Cluster	1
chr1	75315000	75320000	chr1	75340000	75345000	64	0	0.000228919563137378	Cluster	0
chr1	75315000	75320000	chr1	75345000	75350000	64	0	0.000228919563137378	Cluster	0
chr1	75315000	75320000	chr1	75355000	75360000	84	0	1.14432358451593e-14	Cluster	1
chr1	75315000	75320000	chr1	75360000	75365000	84	0	1.14432358451593e-14	Cluster	1
chr1	75315000	75320000	chr1	75395000	75400000	52	0	4.68232167567367e-06	Cluster	1
chr1	75315000	75320000	chr1	75400000	75405000	52	0	4.68232167567367e-06	Cluster	1
chr1	75315000	75320000	chr1	75435000	75440000	36	0	0.00442207261406709	Cluster	0
chr1	75315000	75320000	chr1	75445000	75450000	48	0	1.02994450018397e-08	Cluster	1
chr1	75315000	75320000	chr1	75450000	75455000	48	0	1.02994450018397e-08	Cluster	1
chr1	75315000	75320000	chr1	75455000	75460000	47	0	8.94303402562321e-07	Cluster	0
chr1	75315000	75320000	chr1	75520000	75525000	36	0	9.69218765648164e-06	Singleton	0
chr1	75315000	75320000	chr1	75555000	75560000	20	0	7.61599308675369e-05	Singleton	0
chr1	75340000	75345000	chr1	75355000	75360000	83	0	1.86227828746203e-08	Cluster	0
chr1	75340000	75345000	chr1	75360000	75365000	83	0	1.86227828746203e-08	Cluster	0
chr1	75340000	75345000	chr1	75455000	75460000	40	0	0.000762371172275989	Cluster	1
chr1	75345000	75350000	chr1	75355000	75360000	83	0	1.86227828746203e-08	Cluster	0
chr1	75345000	75350000	chr1	75360000	75365000	83	0	1.86227828746203e-08	Cluster	0
chr1	75345000	75350000	chr1	75455000	75460000	40	0	0.000762371172275989	Cluster	1
chr1	75355000	75360000	chr1	75365000	75370000	113	0	3.0497805805984e-15	Cluster	1
chr1	75355000	75360000	chr1	75370000	75375000	113	0	3.0497805805984e-15	Cluster	1
chr1	75360000	75365000	chr1	75370000	75375000	113	0	3.0497805805984e-15	Cluster	1
chr1	75435000	75440000	chr1	75445000	75450000	84	0	2.50774373216408e-06	Cluster	0
chr1	75435000	75440000	chr1	75450000	75455000	84	0	2.50774373216408e-06	Cluster	0
chr1	75445000	75450000	chr1	75455000	75460000	146	0	3.0497805805984e-15	Cluster	1
chr1	75480000	75485000	chr1	75490000	75495000	75	0	0.00211001813719246	Cluster	0
chr1	75490000	75495000	chr1	75500000	75505000	94	0	8.54178646291467e-06	Cluster	0
chr1	75490000	75495000	chr1	75505000	75510000	94	0	8.54178646291467e-06	Cluster	0
chr1	75490000	75495000	chr1	75545000	75550000	70	0	7.73077660543838e-09	Singleton	0
chr1	75500000	75505000	chr1	75510000	75515000	166	0	3.0497805805984e-15	Cluster	1
chr1	75500000	75505000	chr1	75520000	75525000	80	0	0.000169185551880109	Cluster	0
chr1	75505000	75510000	chr1	75520000	75525000	80	0	0.000169185551880109	Cluster	0
chr1	75505000	75510000	chr1	75520000	75525000	88	0	9.64568843603357e-08	Cluster	0
chr1	75510000	75515000	chr1	75520000	75525000	88	0	9.64568843603357e-08	Cluster	0
chr1	75520000	75525000	chr1	75545000	75550000	116	0	3.0497805805984e-15	Cluster	1
chr1	75520000	75525000	chr1	75555000	75560000	58	0	7.10655791428172e-05	Cluster	0
chr1	78185000	78190000	chr1	78195000	78200000	213	0	3.0497805805984e-15	Cluster	1
chr1	78185000	78190000	chr1	78200000	78205000	213	0	3.0497805805984e-15	Cluster	1
chr1	78190000	78195000	chr1	78200000	78205000	213	0	3.0497805805984e-15	Cluster	1
chr1	78190000	78195000	chr1	78200000	78205000	284	0	3.0497805805984e-15	Cluster	1
chr1	78190000	78195000	chr1	78210000	78215000	119	0	3.0497805805984e-15	Cluster	1
chr1	78190000	78195000	chr1	78210000	78215000	212	0	3.0497805805984e-15	Cluster	1
chr1	78190000	78195000	chr1	78215000	78220000	212	0	3.0497805805984e-15	Cluster	1
chr1	78190000	78195000	chr1	78305000	78310000	51	0	5.81150225555768e-09	Cluster	1
chr1	78190000	78195000	chr1	78310000	78315000	51	0	5.81150225555768e-09	Cluster	1
chr1	78190000	78195000	chr1	78510000	78515000	19	0	3.0497805805984e-15	Cluster	1
chr1	78190000	78195000	chr1	78655000	78660000	12	0	3.0497805805984e-15	Cluster	1
chr1	78195000	78200000	chr1	78210000	78215000	119	0	3.0497805805984e-15	Cluster	1
chr1	78195000	78200000	chr1	78210000	78215000	212	0	3.0497805805984e-15	Cluster	1
chr1	78195000	78200000	chr1	78215000	78220000	212	0	3.0497805805984e-15	Cluster	1
chr1	78195000	78200000	chr1	78305000	78310000	51	0	5.81150225555768e-09	Cluster	1
chr1	78195000	78200000	chr1	78310000	78315000	51	0	5.81150225555768e-09	Cluster	1
chr1	78195000	78200000	chr1	78510000	78515000	19	0	3.0497805805984e-15	Cluster	1
chr1	78195000	78200000	chr1	78655000	78660000	12	0	3.0497805805984e-15	Cluster	1
chr1	78200000	78205000	chr1	78210000	78215000	119	0	3.0497805805984e-15	Cluster	1
chr1	78200000	78205000	chr1	78210000	78215000	212	0	3.0497805805984e-15	Cluster	1
chr1	78200000	78205000	chr1	78210000	78215000	108	0	5.27527571026613e-14	Cluster	0
chr1	78200000	78205000	chr1	78215000	78220000	212	0	3.0497805805984e-15	Cluster	1
chr1	78200000	78205000	chr1	78215000	78220000	108	0	5.27527571026613e-14	Cluster	0
chr1	78200000	78205000	chr1	78305000	78310000	51	0	5.81150225555768e-09	Cluster	1
chr1	78200000	78205000	chr1	78310000	78315000	51	0	5.81150225555768e-09	Cluster	1
chr1	78200000	78205000	chr1	78510000	78515000	19	0	3.0497805805984e-15	Cluster	1
chr1	78200000	78205000	chr1	78655000	78660000	12	0	3.0497805805984e-15	Cluster	1
chr1	81590000	81595000	chr1	82280000	82285000	42	0	3.0497805805984e-15	Cluster	1
chr1	81590000	81595000	chr1	82285000	82290000	42	0	3.0497805805984e-15	Cluster	1
chr1	81590000	81595000	chr1	82290000	82295000	42	0	3.0497805805984e-15	Cluster	1
chr1	82280000	82285000	chr1	82315000	82320000	61	0	8.20278693293319e-05	Cluster	1
chr1	82285000	82290000	chr1	82315000	82320000	61	0	8.20278693293319e-05	Cluster	1
chr1	82290000	82295000	chr1	82315000	82320000	61	0	8.20278693293319e-05	Cluster	1
chr1	85790000	85795000	chr1	85890000	85895000	36	0	0.00236734663120161	Cluster	1
chr1	85790000	85795000	chr1	85895000	85900000	36	0	0.00236734663120161	Cluster	1
chr1	85790000	85795000	chr1	86015000	86020000	33	0	2.87806223067689e-06	Singleton	0
chr1	85790000	85795000	chr1	86045000	86050000	24	0	2.37651076692488e-10	Cluster	1
chr1	85790000	85795000	chr1	86060000	86065000	16	0	8.41236660604156e-10	Cluster	0
chr1	85890000	85895000	chr1	86015000	86020000	43	0	1.56028130362849e-06	Cluster	1
chr1	85890000	85895000	chr1	86045000	86050000	40	0	3.96796013567683e-05	Cluster	1
chr1	85895000	85900000	chr1	86015000	86020000	43	0	1.56028130362849e-06	Cluster	1
chr1	85895000	85900000	chr1	86045000	86050000	40	0	3.96796013567683e-05	Cluster	1
chr1	86015000	86020000	chr1	86045000	86050000	73	0	3.68385138883353e-05	Cluster	1
chr1	86015000	86020000	chr1	86060000	86065000	44	0	0.00824925102816389	Cluster	0
chr1	86015000	86020000	chr1	86300000	86305000	15	0	5.03604082352143e-11	Singleton	0
chr1	86045000	86050000	chr1	86055000	86060000	80	0	0.000151933708016611	Cluster	0
chr1	86045000	86050000	chr1	86060000	86065000	80	0	0.000151933708016611	Cluster	0
chr1	86045000	86050000	chr1	86060000	86065000	87	0	2.42886811731338e-07	Cluster	1
chr1	86045000	86050000	chr1	86300000	86305000	19	0	3.85618953721347e-09	Cluster	0
chr1	86060000	86065000	chr1	86300000	86305000	38	0	2.79994620770194e-13	Cluster	1
chr1	86300000	86305000	chr1	86310000	86315000	130	0	3.0497805805984e-15	Cluster	1
chr1	86300000	86305000	chr1	86310000	86315000	409	0	3.0497805805984e-15	Cluster	1
chr1	86435000	86440000	chr1	86465000	86470000	54	0	0.00212932259037693	Cluster	1
chr1	86435000	86440000	chr1	86470000	86475000	54	0	0.00212932259037693	Cluster	1
chr1	86435000	86440000	chr1	86500000	86505000	76	0	5.88943516103936e-15	Cluster	1
chr1	86440000	86445000	chr1	86465000	86470000	54	0	0.00212932259037693	Cluster	1
chr1	86440000	86445000	chr1	86470000	86475000	54	0	0.00212932259037693	Cluster	1
chr1	86440000	86445000	chr1	86500000	86505000	76	0	5.88943516103936e-15	Cluster	1
chr1	86465000	86470000	chr1	86485000	86490000	73	0	0.000126013826191695	Cluster	0
chr1	86465000	86470000	chr1	86500000	86505000	62	0	3.39073279035169e-05	Cluster	1
chr1	86470000	86475000	chr1	86485000	86490000	73	0	0.000126013826191695	Cluster	0
chr1	86470000	86475000	chr1	86500000	86505000	62	0	3.39073279035169e-05	Cluster	1
chr1	86485000	86490000	chr1	86500000	86505000	73	0	9.23657190649764e-05	Cluster	0
chr1	86500000	86505000	chr1	86525000	86530000	134	0	3.0497805805984e-15	Cluster	1
chr1	86500000	86505000	chr1	86530000	86535000	134	0	3.0497805805984e-15	Cluster	1
chr1	86500000	86505000	chr1	86580000	86585000	53	0	1.1184712254655e-07	Singleton	0
chr1	86585000	86590000	chr1	87205000	87210000	12	0	3.0497805805984e-15	Cluster	1
chr1	86585000	86590000	chr1	87210000	87215000	12	0	3.0497805805984e-15	Cluster	1
chr1	86665000	86670000	chr1	86700000	86705000	67	0	3.94337481199464e-07	Cluster	1
chr1	86665000	86670000	chr1	87070000	87075000	25	0	3.0497805805984e-15	Cluster	1
chr1	86665000	86670000	chr1	87145000	87150000	12	0	3.0497805805984e-15	Cluster	1
chr1	86665000	86670000	chr1	87180000	87185000	14	0	3.0497805805984e-15	Cluster	1
chr1	86665000	86670000	chr1	87185000	87190000	14	0	3.0497805805984e-15	Cluster	1
chr1	86665000	86670000	chr1	87225000	87230000	14	0	3.0497805805984e-15	Cluster	1
chr1	86670000	86675000	chr1	86700000	86705000	67	0	3.94337481199464e-07	Cluster	1
chr1	86670000	86675000	chr1	87070000	87075000	25	0	3.0497805805984e-15	Cluster	1
chr1	86670000	86675000	chr1	87145000	87150000	12	0	3.0497805805984e-15	Cluster	1
chr1	86670000	86675000	chr1	87180000	87185000	14	0	3.0497805805984e-15	Cluster	1
chr1	86670000	86675000	chr1	87185000	87190000	14	0	3.0497805805984e-15	Cluster	1
chr1	86670000	86675000	chr1	87225000	87230000	14	0	3.0497805805984e-15	Cluster	1
chr1	86700000	86705000	chr1	87125000	87130000	21	0	3.0497805805984e-15	Singleton	0
chr1	87125000	87130000	chr1	87150000	87155000	68	0	3.06893555749064e-06	Singleton	0
chr1	87170000	87175000	chr1	87180000	87185000	89	0	3.58090766929859e-07	Cluster	1
chr1	87170000	87175000	chr1	87185000	87190000	89	0	3.58090766929859e-07	Cluster	1
chr1	87175000	87180000	chr1	87185000	87190000	89	0	3.58090766929859e-07	Cluster	1
chr1	87205000	87210000	chr1	87225000	87230000	124	0	3.0497805805984e-15	Cluster	1
chr1	87210000	87215000	chr1	87225000	87230000	124	0	3.0497805805984e-15	Cluster	1
chr1	87325000	87330000	chr1	87670000	87675000	17	0	3.0497805805984e-15	Cluster	1
chr1	87325000	87330000	chr1	87675000	87680000	17	0	3.0497805805984e-15	Cluster	1
chr1	87325000	87330000	chr1	87850000	87855000	17	0	3.0497805805984e-15	Singleton	0
chr1	87475000	87480000	chr1	87755000	87760000	15	0	3.36494543114596e-10	Singleton	0
chr1	87505000	87510000	chr1	87755000	87760000	14	0	0.00065329325558011	Cluster	1
chr1	87510000	87515000	chr1	87755000	87760000	14	0	0.00065329325558011	Cluster	1
chr1	87670000	87675000	chr1	87755000	87760000	35	0	0.00986864983844185	Cluster	1
chr1	87675000	87680000	chr1	87755000	87760000	35	0	0.00986864983844185	Cluster	1
chr1	88005000	88010000	chr1	88275000	88280000	16	0	5.40522955797462e-09	Singleton	0
chr1	88750000	88755000	chr1	89065000	89070000	13	0	2.77962885336251e-11	Cluster	0
chr1	88750000	88755000	chr1	89070000	89075000	13	0	2.77962885336251e-11	Cluster	0
chr1	88755000	88760000	chr1	89065000	89070000	13	0	2.77962885336251e-11	Cluster	0
chr1	88755000	88760000	chr1	89065000	89070000	30	0	3.0497805805984e-15	Cluster	1
chr1	88755000	88760000	chr1	89070000	89075000	13	0	2.77962885336251e-11	Cluster	0
chr1	88755000	88760000	chr1	89070000	89075000	30	0	3.0497805805984e-15	Cluster	1
chr1	88760000	88765000	chr1	89065000	89070000	30	0	3.0497805805984e-15	Cluster	1
chr1	88760000	88765000	chr1	89070000	89075000	30	0	3.0497805805984e-15	Cluster	1
chr1	89065000	89070000	chr1	89090000	89095000	114	0	3.0497805805984e-15	Cluster	1
chr1	89065000	89070000	chr1	89130000	89135000	62	0	9.50586564847121e-10	Cluster	1
chr1	89065000	89070000	chr1	89190000	89195000	35	0	0.000399444560564587	Cluster	1
chr1	89065000	89070000	chr1	89450000	89455000	12	0	1.06841829117228e-13	Cluster	1
chr1	89065000	89070000	chr1	89455000	89460000	12	0	1.06841829117228e-13	Cluster	1
chr1	89065000	89070000	chr1	89575000	89580000	12	0	3.0497805805984e-15	Cluster	1
chr1	89065000	89070000	chr1	89580000	89585000	12	0	3.0497805805984e-15	Cluster	1
chr1	89070000	89075000	chr1	89090000	89095000	114	0	3.0497805805984e-15	Cluster	1
chr1	89070000	89075000	chr1	89130000	89135000	62	0	9.50586564847121e-10	Cluster	1
chr1	89070000	89075000	chr1	89190000	89195000	35	0	0.000399444560564587	Cluster	1
chr1	89070000	89075000	chr1	89450000	89455000	12	0	1.06841829117228e-13	Cluster	1
chr1	89070000	89075000	chr1	89455000	89460000	12	0	1.06841829117228e-13	Cluster	1
chr1	89070000	89075000	chr1	89575000	89580000	12	0	3.0497805805984e-15	Cluster	1
chr1	89070000	89075000	chr1	89580000	89585000	12	0	3.0497805805984e-15	Cluster	1
chr1	89450000	89455000	chr1	89465000	89470000	129	0	3.0497805805984e-15	Cluster	1
chr1	89450000	89455000	chr1	89575000	89580000	52	0	5.42467321318191e-10	Cluster	1
chr1	89450000	89455000	chr1	89580000	89585000	52	0	5.42467321318191e-10	Cluster	1
chr1	89450000	89455000	chr1	89935000	89940000	19	0	3.0497805805984e-15	Cluster	1
chr1	89450000	89455000	chr1	89940000	89945000	19	0	3.0497805805984e-15	Cluster	1
chr1	89455000	89460000	chr1	89465000	89470000	129	0	3.0497805805984e-15	Cluster	1
chr1	89455000	89460000	chr1	89575000	89580000	52	0	5.42467321318191e-10	Cluster	1
chr1	89455000	89460000	chr1	89580000	89585000	52	0	5.42467321318191e-10	Cluster	1
chr1	89455000	89460000	chr1	89935000	89940000	19	0	3.0497805805984e-15	Cluster	1
chr1	89455000	89460000	chr1	89940000	89945000	19	0	3.0497805805984e-15	Cluster	1
chr1	89645000	89650000	chr1	89935000	89940000	32	0	3.0497805805984e-15	Cluster	1
chr1	89645000	89650000	chr1	89940000	89945000	32	0	3.0497805805984e-15	Cluster	1
chr1	89645000	89650000	chr1	89965000	89970000	14	0	1.07516335817413e-12	Singleton	0
chr1	89925000	89930000	chr1	89935000	89940000	120	0	3.0497805805984e-15	Cluster	1
chr1	89925000	89930000	chr1	89940000	89945000	120	0	3.0497805805984e-15	Cluster	1
chr1	90200000	90205000	chr1	90600000	90605000	12	0	3.25056346247477e-14	Cluster	1
chr1	90205000	90210000	chr1	90600000	90605000	12	0	3.25056346247477e-14	Cluster	1
chr1	90910000	90915000	chr1	91410000	91415000	15	0	3.0497805805984e-15	Cluster	1
chr1	90915000	90920000	chr1	91410000	91415000	15	0	3.0497805805984e-15	Cluster	1
chr1	90965000	90970000	chr1	91245000	91250000	13	0	1.85358096033583e-08	Cluster	1
chr1	90965000	90970000	chr1	91250000	91255000	13	0	1.85358096033583e-08	Cluster	1
chr1	90995000	91000000	chr1	91245000	91250000	17	0	1.08759066669156e-06	Cluster	1
chr1	90995000	91000000	chr1	91250000	91255000	17	0	1.08759066669156e-06	Cluster	1
chr1	91340000	91345000	chr1	91365000	91370000	105	0	3.0497805805984e-15	Cluster	1
chr1	91340000	91345000	chr1	91530000	91535000	31	0	8.29129653719859e-05	Cluster	1
chr1	91340000	91345000	chr1	91535000	91540000	31	0	8.29129653719859e-05	Cluster	1
chr1	91340000	91345000	chr1	91540000	91545000	31	0	8.29129653719859e-05	Cluster	1
chr1	91345000	91350000	chr1	91365000	91370000	105	0	3.0497805805984e-15	Cluster	1
chr1	91345000	91350000	chr1	91530000	91535000	31	0	8.29129653719859e-05	Cluster	1
chr1	91345000	91350000	chr1	91535000	91540000	31	0	8.29129653719859e-05	Cluster	1
chr1	91345000	91350000	chr1	91540000	91545000	31	0	8.29129653719859e-05	Cluster	1
chr1	91395000	91400000	chr1	91410000	91415000	131	0	3.0497805805984e-15	Singleton	0
chr1	91410000	91415000	chr1	91800000	91805000	18	0	3.0497805805984e-15	Singleton	0
chr1	91490000	91495000	chr1	91530000	91535000	71	0	2.20719196900251e-09	Cluster	1
chr1	91490000	91495000	chr1	91535000	91540000	71	0	2.20719196900251e-09	Cluster	1
chr1	91490000	91495000	chr1	91540000	91545000	71	0	2.20719196900251e-09	Cluster	1
chr1	91490000	91495000	chr1	91800000	91805000	18	0	3.0497805805984e-15	Cluster	1
chr1	91495000	91500000	chr1	91530000	91535000	71	0	2.20719196900251e-09	Cluster	1
chr1	91495000	91500000	chr1	91535000	91540000	71	0	2.20719196900251e-09	Cluster	1
chr1	91495000	91500000	chr1	91540000	91545000	71	0	2.20719196900251e-09	Cluster	1
chr1	91495000	91500000	chr1	91800000	91805000	18	0	3.0497805805984e-15	Cluster	1
chr1	91530000	91535000	chr1	91800000	91805000	30	0	3.0497805805984e-15	Cluster	1
chr1	91535000	91540000	chr1	91800000	91805000	30	0	3.0497805805984e-15	Cluster	1
chr1	91540000	91545000	chr1	91800000	91805000	30	0	3.0497805805984e-15	Cluster	1
chr1	91800000	91805000	chr1	92470000	92475000	12	0	3.0497805805984e-15	Singleton	0
chr1	92175000	92180000	chr1	92470000	92475000	19	0	3.0497805805984e-15	Cluster	1
chr1	92175000	92180000	chr1	92830000	92835000	13	0	3.0497805805984e-15	Cluster	1
chr1	92180000	92185000	chr1	92470000	92475000	19	0	3.0497805805984e-15	Cluster	1
chr1	92180000	92185000	chr1	92830000	92835000	13	0	3.0497805805984e-15	Cluster	1
chr1	92640000	92645000	chr1	92900000	92905000	21	0	9.2537578264182e-12	Cluster	1
chr1	92640000	92645000	chr1	92900000	92905000	17	0	2.9191408950251e-09	Cluster	0
chr1	92640000	92645000	chr1	92905000	92910000	17	0	2.9191408950251e-09	Cluster	0
chr1	92695000	92700000	chr1	92830000	92835000	37	0	8.07349562864818e-05	Singleton	0
chr1	92830000	92835000	chr1	93115000	93120000	15	0	2.13094806248984e-10	Singleton	0
chr1	92900000	92905000	chr1	92915000	92920000	123	0	3.0497805805984e-15	Cluster	1
chr1	92900000	92905000	chr1	92930000	92935000	57	0	0.000687834441134088	Cluster	0
chr1	92900000	92905000	chr1	92935000	92940000	57	0	0.000687834441134088	Cluster	0
chr1	92905000	92910000	chr1	92915000	92920000	123	0	3.0497805805984e-15	Cluster	1
chr1	92905000	92910000	chr1	92915000	92920000	82	0	2.64889899541712e-05	Cluster	0
chr1	92905000	92910000	chr1	92930000	92935000	57	0	0.000687834441134088	Cluster	0
chr1	92905000	92910000	chr1	92935000	92940000	57	0	0.000687834441134088	Cluster	0
chr1	92915000	92920000	chr1	92930000	92935000	62	0	0.00335224806628037	Cluster	0
chr1	92915000	92920000	chr1	92935000	92940000	62	0	0.00335224806628037	Cluster	0
chr1	92930000	92935000	chr1	93340000	93345000	13	0	3.0497805805984e-15	Cluster	1
chr1	92935000	92940000	chr1	93340000	93345000	13	0	3.0497805805984e-15	Cluster	1
chr1	93095000	93100000	chr1	93115000	93120000	96	0	5.88422149071348e-11	Cluster	1
chr1	93095000	93100000	chr1	93340000	93345000	19	0	0.000101005183647673	Cluster	1
chr1	93100000	93105000	chr1	93115000	93120000	96	0	5.88422149071348e-11	Cluster	1
chr1	93100000	93105000	chr1	93340000	93345000	19	0	0.000101005183647673	Cluster	1
chr1	93175000	93180000	chr1	93510000	93515000	16	0	3.0497805805984e-15	Singleton	0
chr1	93235000	93240000	chr1	93510000	93515000	17	0	1.40519868991739e-10	Singleton	0
chr1	93300000	93305000	chr1	93340000	93345000	66	0	1.68814986074842e-07	Cluster	1
chr1	93305000	93310000	chr1	93340000	93345000	66	0	1.68814986074842e-07	Cluster	1
chr1	93510000	93515000	chr1	93750000	93755000	28	0	2.95069852872062e-07	Singleton	0
chr1	93630000	93635000	chr1	93750000	93755000	36	0	0.000354325276770847	Cluster	1
chr1	93635000	93640000	chr1	93750000	93755000	36	0	0.000354325276770847	Cluster	1
chr1	93685000	93690000	chr1	93750000	93755000	68	0	2.54699864443513e-12	Singleton	0
chr1	97765000	97770000	chr1	98090000	98095000	13	0	9.78505051381466e-12	Cluster	1
chr1	97765000	97770000	chr1	98095000	98100000	13	0	9.78505051381466e-12	Cluster	1
chr1	111860000	111865000	chr1	112415000	112420000	12	0	3.0497805805984e-15	Singleton	0
chr1	118305000	118310000	chr1	118320000	118325000	86	0	8.14460869780864e-07	Cluster	1
chr1	118310000	118315000	chr1	118320000	118325000	86	0	8.14460869780864e-07	Cluster	1
chr1	118320000	118325000	chr1	118625000	118630000	16	0	1.21329148655759e-13	Cluster	1
chr1	118320000	118325000	chr1	118630000	118635000	16	0	1.21329148655759e-13	Cluster	1
chr1	118625000	118630000	chr1	118645000	118650000	113	0	3.0497805805984e-15	Cluster	1
chr1	118625000	118630000	chr1	119075000	119080000	14	0	3.0497805805984e-15	Cluster	1
chr1	118630000	118635000	chr1	118645000	118650000	113	0	3.0497805805984e-15	Cluster	1
chr1	118630000	118635000	chr1	119075000	119080000	14	0	3.0497805805984e-15	Cluster	1
chr1	120340000	120345000	chr1	120590000	120595000	17	0	6.36068527687264e-08	Cluster	0
chr1	120340000	120345000	chr1	120595000	120600000	17	0	6.36068527687264e-08	Cluster	0
chr1	120340000	120345000	chr1	120595000	120600000	30	0	3.0497805805984e-15	Cluster	1
chr1	120340000	120345000	chr1	120600000	120605000	30	0	3.0497805805984e-15	Cluster	1
chr1	120340000	120345000	chr1	121175000	121180000	14	0	3.0497805805984e-15	Singleton	0
chr1	120595000	120600000	chr1	120605000	120610000	126	0	3.0497805805984e-15	Cluster	1
chr1	120595000	120600000	chr1	120610000	120615000	163	0	3.0497805805984e-15	Cluster	1
chr1	120595000	120600000	chr1	120615000	120620000	163	0	3.0497805805984e-15	Cluster	1
chr1	120595000	120600000	chr1	121425000	121430000	20	0	3.0497805805984e-15	Cluster	1
chr1	120595000	120600000	chr1	121430000	121435000	20	0	3.0497805805984e-15	Cluster	1
chr1	120600000	120605000	chr1	120610000	120615000	163	0	3.0497805805984e-15	Cluster	1
chr1	120600000	120605000	chr1	120615000	120620000	163	0	3.0497805805984e-15	Cluster	1
chr1	120600000	120605000	chr1	121425000	121430000	20	0	3.0497805805984e-15	Cluster	1
chr1	120600000	120605000	chr1	121430000	121435000	20	0	3.0497805805984e-15	Cluster	1
chr1	120605000	120610000	chr1	120615000	120620000	142	0	3.0497805805984e-15	Cluster	1
chr1	125430000	125435000	chr1	125555000	125560000	38	0	3.38346461115535e-05	Cluster	0
chr1	125430000	125435000	chr1	125555000	125560000	89	0	3.0497805805984e-15	Cluster	1
chr1	125430000	125435000	chr1	125560000	125565000	38	0	3.38346461115535e-05	Cluster	0
chr1	125430000	125435000	chr1	125560000	125565000	89	0	3.0497805805984e-15	Cluster	1
chr1	125435000	125440000	chr1	125555000	125560000	89	0	3.0497805805984e-15	Cluster	1
chr1	125435000	125440000	chr1	125560000	125565000	89	0	3.0497805805984e-15	Cluster	1
chr1	127200000	127205000	chr1	127480000	127485000	26	0	3.0497805805984e-15	Cluster	1
chr1	127205000	127210000	chr1	127480000	127485000	26	0	3.0497805805984e-15	Cluster	1
chr1	127480000	127485000	chr1	127770000	127775000	13	0	4.20763222251623e-09	Singleton	0
chr1	128090000	128095000	chr1	128100000	128105000	186	0	3.0497805805984e-15	Singleton	0
chr1	131115000	131120000	chr1	131240000	131245000	45	0	2.52228527500844e-06	Cluster	1
chr1	131115000	131120000	chr1	131245000	131250000	45	0	2.52228527500844e-06	Cluster	1
chr1	131135000	131140000	chr1	131145000	131150000	100	0	3.64722737523096e-10	Cluster	1
chr1	131135000	131140000	chr1	131150000	131155000	100	0	3.64722737523096e-10	Cluster	1
chr1	131240000	131245000	chr1	131255000	131260000	97	0	1.38590941934517e-10	Cluster	1
chr1	131240000	131245000	chr1	131260000	131265000	97	0	1.38590941934517e-10	Cluster	1
chr1	131240000	131245000	chr1	131525000	131530000	16	0	3.81433114266208e-11	Cluster	1
chr1	131240000	131245000	chr1	131595000	131600000	17	0	3.0497805805984e-15	Cluster	1
chr1	131245000	131250000	chr1	131255000	131260000	97	0	1.38590941934517e-10	Cluster	1
chr1	131245000	131250000	chr1	131260000	131265000	97	0	1.38590941934517e-10	Cluster	1
chr1	131245000	131250000	chr1	131525000	131530000	16	0	3.81433114266208e-11	Cluster	1
chr1	131245000	131250000	chr1	131595000	131600000	17	0	3.0497805805984e-15	Cluster	1
chr1	131255000	131260000	chr1	131525000	131530000	12	0	9.64119513155571e-06	Cluster	0
chr1	131260000	131265000	chr1	131525000	131530000	12	0	9.64119513155571e-06	Cluster	0
chr1	131265000	131270000	chr1	131595000	131600000	13	0	2.21019561568757e-11	Cluster	1
chr1	131270000	131275000	chr1	131595000	131600000	13	0	2.21019561568757e-11	Cluster	1
chr1	131525000	131530000	chr1	131910000	131915000	16	0	3.0497805805984e-15	Cluster	1
chr1	131525000	131530000	chr1	131915000	131920000	16	0	3.0497805805984e-15	Cluster	1
chr1	131865000	131870000	chr1	131905000	131910000	65	0	1.22281374013338e-05	Cluster	1
chr1	131865000	131870000	chr1	131910000	131915000	65	0	1.22281374013338e-05	Cluster	1
chr1	131905000	131910000	chr1	132005000	132010000	40	0	0.000449566309511516	Cluster	1
chr1	131910000	131915000	chr1	132005000	132010000	40	0	0.000449566309511516	Cluster	1
chr1	131910000	131915000	chr1	132195000	132200000	12	0	1.89981908762699e-07	Cluster	1
chr1	131915000	131920000	chr1	132195000	132200000	12	0	1.89981908762699e-07	Cluster	1
chr1	131960000	131965000	chr1	131970000	131975000	221	0	3.0497805805984e-15	Singleton	0
chr1	131970000	131975000	chr1	132415000	132420000	13	0	3.0497805805984e-15	Singleton	0
chr1	132005000	132010000	chr1	132065000	132070000	58	0	1.15524953469978e-07	Singleton	0
chr1	132005000	132010000	chr1	132135000	132140000	38	0	2.60669031005761e-05	Cluster	1
chr1	132005000	132010000	chr1	132150000	132155000	33	0	0.000264388842234234	Cluster	0
chr1	132005000	132010000	chr1	132165000	132170000	29	0	0.00131064771920357	Cluster	0
chr1	132005000	132010000	chr1	132390000	132395000	21	0	3.0497805805984e-15	Singleton	0
chr1	132005000	132010000	chr1	132470000	132475000	16	0	3.0497805805984e-15	Cluster	1
chr1	132005000	132010000	chr1	132475000	132480000	16	0	3.0497805805984e-15	Cluster	1
chr1	132185000	132190000	chr1	132195000	132200000	144	0	3.0497805805984e-15	Singleton	0
chr1	132380000	132385000	chr1	132390000	132395000	88	0	4.57442588829735e-08	Singleton	0
chr1	132390000	132395000	chr1	132415000	132420000	92	0	3.0497805805984e-15	Singleton	0
chr1	132390000	132395000	chr1	132470000	132475000	49	0	1.54154848017067e-06	Cluster	1
chr1	132390000	132395000	chr1	132475000	132480000	49	0	1.54154848017067e-06	Cluster	1
chr1	132415000	132420000	chr1	132470000	132475000	48	0	0.000720148840940754	Cluster	0
chr1	132415000	132420000	chr1	132470000	132475000	63	0	3.74060906746995e-09	Cluster	1
chr1	132415000	132420000	chr1	132475000	132480000	63	0	3.74060906746995e-09	Cluster	1
chr1	132735000	132740000	chr1	133045000	133050000	12	0	2.46765717569812e-09	Cluster	1
chr1	132740000	132745000	chr1	133045000	133050000	12	0	2.46765717569812e-09	Cluster	1
chr1	133020000	133025000	chr1	133030000	133035000	88	0	4.76010343374466e-07	Cluster	0
chr1	133030000	133035000	chr1	133045000	133050000	97	0	4.63488027207787e-08	Cluster	1
chr1	133045000	133050000	chr1	133130000	133135000	40	0	0.000619465653346304	Cluster	1
chr1	133045000	133050000	chr1	133135000	133140000	40	0	0.000619465653346304	Cluster	1
chr1	133045000	133050000	chr1	133360000	133365000	14	0	4.17647228374946e-12	Singleton	0
chr1	133045000	133050000	chr1	133395000	133400000	15	0	3.0497805805984e-15	Singleton	0
chr1	133045000	133050000	chr1	133605000	133610000	13	0	3.0497805805984e-15	Cluster	1
chr1	133045000	133050000	chr1	133610000	133615000	13	0	3.0497805805984e-15	Cluster	1
chr1	133045000	133050000	chr1	133660000	133665000	18	0	3.0497805805984e-15	Cluster	1
chr1	133045000	133050000	chr1	133665000	133670000	18	0	3.0497805805984e-15	Cluster	1
chr1	133045000	133050000	chr1	133670000	133675000	18	0	3.0497805805984e-15	Cluster	1
chr1	133125000	133130000	chr1	133135000	133140000	96	0	1.55816844892119e-07	Singleton	0
chr1	133125000	133130000	chr1	133605000	133610000	16	0	3.0497805805984e-15	Cluster	1
chr1	133125000	133130000	chr1	133610000	133615000	16	0	3.0497805805984e-15	Cluster	1
chr1	133130000	133135000	chr1	133160000	133165000	60	0	0.000271773741676432	Cluster	1
chr1	133130000	133135000	chr1	133605000	133610000	16	0	3.0497805805984e-15	Cluster	1
chr1	133130000	133135000	chr1	133610000	133615000	16	0	3.0497805805984e-15	Cluster	1
chr1	133135000	133140000	chr1	133160000	133165000	60	0	0.000271773741676432	Cluster	1
chr1	133160000	133165000	chr1	133360000	133365000	34	0	1.83696148394655e-05	Singleton	0
chr1	133180000	133185000	chr1	133360000	133365000	63	0	3.0497805805984e-15	Singleton	0
chr1	133180000	133185000	chr1	133605000	133610000	17	0	3.0497805805984e-15	Cluster	1
chr1	133180000	133185000	chr1	133610000	133615000	17	0	3.0497805805984e-15	Cluster	1
chr1	133325000	133330000	chr1	133605000	133610000	28	0	3.0497805805984e-15	Cluster	1
chr1	133325000	133330000	chr1	133610000	133615000	28	0	3.0497805805984e-15	Cluster	1
chr1	133330000	133335000	chr1	133605000	133610000	28	0	3.0497805805984e-15	Cluster	1
chr1	133330000	133335000	chr1	133610000	133615000	28	0	3.0497805805984e-15	Cluster	1
chr1	133360000	133365000	chr1	133605000	133610000	49	0	3.0497805805984e-15	Cluster	1
chr1	133360000	133365000	chr1	133610000	133615000	49	0	3.0497805805984e-15	Cluster	1
chr1	133360000	133365000	chr1	133660000	133665000	24	0	3.0497805805984e-15	Cluster	1
chr1	133360000	133365000	chr1	133665000	133670000	24	0	3.0497805805984e-15	Cluster	1
chr1	133360000	133365000	chr1	133670000	133675000	24	0	3.0497805805984e-15	Cluster	1
chr1	133395000	133400000	chr1	133420000	133425000	96	0	2.79994620770194e-13	Singleton	0
chr1	133395000	133400000	chr1	133605000	133610000	40	0	6.07500533388489e-09	Cluster	1
chr1	133395000	133400000	chr1	133610000	133615000	40	0	6.07500533388489e-09	Cluster	1
chr1	133395000	133400000	chr1	133660000	133665000	34	0	3.0497805805984e-15	Cluster	1
chr1	133395000	133400000	chr1	133665000	133670000	34	0	3.0497805805984e-15	Cluster	1
chr1	133395000	133400000	chr1	133670000	133675000	34	0	3.0497805805984e-15	Cluster	1
chr1	133420000	133425000	chr1	133605000	133610000	36	0	1.04261746227475e-05	Cluster	1
chr1	133420000	133425000	chr1	133610000	133615000	36	0	1.04261746227475e-05	Cluster	1
chr1	133420000	133425000	chr1	133660000	133665000	23	0	2.04432469495509e-07	Cluster	1
chr1	133420000	133425000	chr1	133665000	133670000	23	0	2.04432469495509e-07	Cluster	1
chr1	133420000	133425000	chr1	133670000	133675000	23	0	2.04432469495509e-07	Cluster	1
chr1	133490000	133495000	chr1	133605000	133610000	34	0	0.00345352433371523	Cluster	1
chr1	133490000	133495000	chr1	133610000	133615000	34	0	0.00345352433371523	Cluster	1
chr1	133605000	133610000	chr1	133655000	133660000	46	0	0.0074579713892807	Cluster	0
chr1	133605000	133610000	chr1	133660000	133665000	46	0	0.0074579713892807	Cluster	0
chr1	133605000	133610000	chr1	133660000	133665000	91	0	3.0497805805984e-15	Cluster	1
chr1	133605000	133610000	chr1	133665000	133670000	91	0	3.0497805805984e-15	Cluster	1
chr1	133605000	133610000	chr1	133670000	133675000	91	0	3.0497805805984e-15	Cluster	1
chr1	133605000	133610000	chr1	134045000	134050000	16	0	3.0497805805984e-15	Cluster	1
chr1	133610000	133615000	chr1	133655000	133660000	46	0	0.0074579713892807	Cluster	0
chr1	133610000	133615000	chr1	133660000	133665000	46	0	0.0074579713892807	Cluster	0
chr1	133610000	133615000	chr1	133660000	133665000	91	0	3.0497805805984e-15	Cluster	1
chr1	133610000	133615000	chr1	133665000	133670000	91	0	3.0497805805984e-15	Cluster	1
chr1	133610000	133615000	chr1	133670000	133675000	91	0	3.0497805805984e-15	Cluster	1
chr1	133610000	133615000	chr1	134045000	134050000	16	0	3.0497805805984e-15	Cluster	1
chr1	133655000	133660000	chr1	133665000	133670000	371	0	3.0497805805984e-15	Cluster	1
chr1	133655000	133660000	chr1	133670000	133675000	371	0	3.0497805805984e-15	Cluster	1
chr1	133655000	133660000	chr1	134075000	134080000	17	0	3.0497805805984e-15	Cluster	1
chr1	133660000	133665000	chr1	133670000	133675000	371	0	3.0497805805984e-15	Cluster	1
chr1	133660000	133665000	chr1	133690000	133695000	110	0	3.0497805805984e-15	Cluster	1
chr1	133660000	133665000	chr1	134045000	134050000	21	0	3.0497805805984e-15	Cluster	1
chr1	133660000	133665000	chr1	134060000	134065000	20	0	3.0497805805984e-15	Cluster	1
chr1	133660000	133665000	chr1	134075000	134080000	17	0	3.0497805805984e-15	Cluster	1
chr1	133660000	133665000	chr1	134075000	134080000	19	0	3.0497805805984e-15	Cluster	1
chr1	133665000	133670000	chr1	133690000	133695000	110	0	3.0497805805984e-15	Cluster	1
chr1	133665000	133670000	chr1	134045000	134050000	21	0	3.0497805805984e-15	Cluster	1
chr1	133665000	133670000	chr1	134060000	134065000	20	0	3.0497805805984e-15	Cluster	1
chr1	133665000	133670000	chr1	134075000	134080000	19	0	3.0497805805984e-15	Cluster	1
chr1	133670000	133675000	chr1	133690000	133695000	110	0	3.0497805805984e-15	Cluster	1
chr1	133670000	133675000	chr1	134045000	134050000	21	0	3.0497805805984e-15	Cluster	1
chr1	133670000	133675000	chr1	134060000	134065000	20	0	3.0497805805984e-15	Cluster	1
chr1	133670000	133675000	chr1	134075000	134080000	19	0	3.0497805805984e-15	Cluster	1
chr1	133735000	133740000	chr1	134045000	134050000	22	0	3.0497805805984e-15	Singleton	0
chr1	134045000	134050000	chr1	134060000	134065000	81	0	2.39141861183784e-05	Cluster	0
chr1	134045000	134050000	chr1	134075000	134080000	80	0	1.50774935354221e-09	Cluster	0
chr1	134060000	134065000	chr1	134075000	134080000	185	0	3.0497805805984e-15	Cluster	1
chr1	134060000	134065000	chr1	134095000	134100000	62	0	1.59695672437759e-05	Cluster	0
chr1	134060000	134065000	chr1	134325000	134330000	14	0	2.07838154324544e-07	Cluster	1
chr1	134060000	134065000	chr1	134405000	134410000	13	0	2.36920424447612e-12	Singleton	0
chr1	134060000	134065000	chr1	134490000	134495000	15	0	3.0497805805984e-15	Cluster	1
chr1	134060000	134065000	chr1	134495000	134500000	15	0	3.0497805805984e-15	Cluster	1
chr1	134060000	134065000	chr1	134555000	134560000	15	0	3.0497805805984e-15	Cluster	1
chr1	134060000	134065000	chr1	134560000	134565000	15	0	3.0497805805984e-15	Cluster	1
chr1	134060000	134065000	chr1	134565000	134570000	15	0	3.0497805805984e-15	Cluster	1
chr1	134075000	134080000	chr1	134090000	134095000	73	0	0.000136676280737021	Cluster	0
chr1	134075000	134080000	chr1	134095000	134100000	86	0	2.33438858110821e-10	Cluster	0
chr1	134075000	134080000	chr1	134325000	134330000	15	0	2.19739790069577e-05	Cluster	0
chr1	134075000	134080000	chr1	134360000	134365000	17	0	2.48803775064798e-12	Singleton	0
chr1	134075000	134080000	chr1	134555000	134560000	12	0	3.0497805805984e-15	Cluster	1
chr1	134075000	134080000	chr1	134560000	134565000	12	0	3.0497805805984e-15	Cluster	1
chr1	134075000	134080000	chr1	134565000	134570000	12	0	3.0497805805984e-15	Cluster	1
chr1	134265000	134270000	chr1	134555000	134560000	21	0	3.0497805805984e-15	Cluster	1
chr1	134265000	134270000	chr1	134560000	134565000	21	0	3.0497805805984e-15	Cluster	1
chr1	134265000	134270000	chr1	134565000	134570000	21	0	3.0497805805984e-15	Cluster	1
chr1	134270000	134275000	chr1	134555000	134560000	21	0	3.0497805805984e-15	Cluster	1
chr1	134270000	134275000	chr1	134560000	134565000	21	0	3.0497805805984e-15	Cluster	1
chr1	134270000	134275000	chr1	134565000	134570000	21	0	3.0497805805984e-15	Cluster	1
chr1	134295000	134300000	chr1	134325000	134330000	103	0	3.0497805805984e-15	Singleton	0
chr1	134325000	134330000	chr1	134490000	134495000	51	0	4.91232874065196e-13	Cluster	1
chr1	134325000	134330000	chr1	134495000	134500000	51	0	4.91232874065196e-13	Cluster	1
chr1	134340000	134345000	chr1	134360000	134365000	81	0	1.33166717390015e-05	Cluster	1
chr1	134340000	134345000	chr1	134645000	134650000	12	0	7.07430278585632e-09	Cluster	1
chr1	134345000	134350000	chr1	134360000	134365000	81	0	1.33166717390015e-05	Cluster	1
chr1	134345000	134350000	chr1	134645000	134650000	12	0	7.07430278585632e-09	Cluster	1
chr1	134360000	134365000	chr1	134405000	134410000	61	0	6.5407369893508e-05	Cluster	0
chr1	134360000	134365000	chr1	134410000	134415000	57	0	2.27800256806361e-06	Cluster	0
chr1	134360000	134365000	chr1	134415000	134420000	57	0	2.27800256806361e-06	Cluster	0
chr1	134360000	134365000	chr1	134430000	134435000	60	0	4.19124429001847e-09	Cluster	1
chr1	134360000	134365000	chr1	134435000	134440000	60	0	4.19124429001847e-09	Cluster	1
chr1	134360000	134365000	chr1	134490000	134495000	42	0	2.71696648834575e-06	Cluster	1
chr1	134360000	134365000	chr1	134495000	134500000	42	0	2.71696648834575e-06	Cluster	1
chr1	134360000	134365000	chr1	134555000	134560000	42	0	8.71911177824985e-08	Cluster	1
chr1	134360000	134365000	chr1	134560000	134565000	42	0	8.71911177824985e-08	Cluster	1
chr1	134360000	134365000	chr1	134565000	134570000	42	0	8.71911177824985e-08	Cluster	1
chr1	134380000	134385000	chr1	134405000	134410000	85	0	4.23469601603821e-08	Singleton	0
chr1	134380000	134385000	chr1	134490000	134495000	34	0	0.00424121259292291	Cluster	1
chr1	134380000	134385000	chr1	134495000	134500000	34	0	0.00424121259292291	Cluster	1
chr1	134405000	134410000	chr1	134415000	134420000	295	0	3.0497805805984e-15	Cluster	1
chr1	134405000	134410000	chr1	134430000	134435000	101	0	3.0497805805984e-15	Cluster	1
chr1	134405000	134410000	chr1	134435000	134440000	101	0	3.0497805805984e-15	Cluster	1
chr1	134405000	134410000	chr1	134490000	134495000	65	0	7.08953274543404e-12	Cluster	1
chr1	134405000	134410000	chr1	134495000	134500000	65	0	7.08953274543404e-12	Cluster	1
chr1	134405000	134410000	chr1	134555000	134560000	52	0	1.1134688293709e-09	Cluster	0
chr1	134405000	134410000	chr1	134560000	134565000	52	0	1.1134688293709e-09	Cluster	0
chr1	134405000	134410000	chr1	134565000	134570000	52	0	1.1134688293709e-09	Cluster	0
chr1	134410000	134415000	chr1	134430000	134435000	90	0	4.9427454133759e-12	Cluster	0
chr1	134410000	134415000	chr1	134435000	134440000	90	0	4.9427454133759e-12	Cluster	0
chr1	134410000	134415000	chr1	134555000	134560000	42	0	8.91234850587232e-07	Cluster	0
chr1	134410000	134415000	chr1	134560000	134565000	42	0	8.91234850587232e-07	Cluster	0
chr1	134410000	134415000	chr1	134565000	134570000	42	0	8.91234850587232e-07	Cluster	0
chr1	134415000	134420000	chr1	134430000	134435000	90	0	4.9427454133759e-12	Cluster	0
chr1	134415000	134420000	chr1	134435000	134440000	90	0	4.9427454133759e-12	Cluster	0
chr1	134415000	134420000	chr1	134555000	134560000	42	0	8.91234850587232e-07	Cluster	0
chr1	134415000	134420000	chr1	134560000	134565000	42	0	8.91234850587232e-07	Cluster	0
chr1	134415000	134420000	chr1	134565000	134570000	42	0	8.91234850587232e-07	Cluster	0
chr1	134430000	134435000	chr1	134490000	134495000	60	0	3.05325705369808e-08	Cluster	1
chr1	134430000	134435000	chr1	134495000	134500000	60	0	3.05325705369808e-08	Cluster	1
chr1	134430000	134435000	chr1	134555000	134560000	56	0	3.5910442750644e-11	Cluster	1
chr1	134430000	134435000	chr1	134560000	134565000	56	0	3.5910442750644e-11	Cluster	1
chr1	134430000	134435000	chr1	134565000	134570000	56	0	3.5910442750644e-11	Cluster	1
chr1	134435000	134440000	chr1	134490000	134495000	60	0	3.05325705369808e-08	Cluster	1
chr1	134435000	134440000	chr1	134495000	134500000	60	0	3.05325705369808e-08	Cluster	1
chr1	134435000	134440000	chr1	134555000	134560000	56	0	3.5910442750644e-11	Cluster	1
chr1	134435000	134440000	chr1	134560000	134565000	56	0	3.5910442750644e-11	Cluster	1
chr1	134435000	134440000	chr1	134565000	134570000	56	0	3.5910442750644e-11	Cluster	1
chr1	134450000	134455000	chr1	134555000	134560000	40	0	0.000677183048694387	Cluster	0
chr1	134450000	134455000	chr1	134560000	134565000	40	0	0.000677183048694387	Cluster	0
chr1	134450000	134455000	chr1	134565000	134570000	40	0	0.000677183048694387	Cluster	0
chr1	134455000	134460000	chr1	134555000	134560000	40	0	0.000677183048694387	Cluster	0
chr1	134455000	134460000	chr1	134560000	134565000	40	0	0.000677183048694387	Cluster	0
chr1	134455000	134460000	chr1	134565000	134570000	40	0	0.000677183048694387	Cluster	0
chr1	134490000	134495000	chr1	134510000	134515000	80	0	3.39930835802649e-08	Cluster	1
chr1	134490000	134495000	chr1	134555000	134560000	47	0	0.000290909682008702	Cluster	0
chr1	134490000	134495000	chr1	134555000	134560000	105	0	3.0497805805984e-15	Cluster	1
chr1	134490000	134495000	chr1	134560000	134565000	105	0	3.0497805805984e-15	Cluster	1
chr1	134490000	134495000	chr1	134565000	134570000	105	0	3.0497805805984e-15	Cluster	1
chr1	134495000	134500000	chr1	134510000	134515000	80	0	3.39930835802649e-08	Cluster	1
chr1	134495000	134500000	chr1	134555000	134560000	47	0	0.000290909682008702	Cluster	0
chr1	134495000	134500000	chr1	134555000	134560000	105	0	3.0497805805984e-15	Cluster	1
chr1	134495000	134500000	chr1	134560000	134565000	105	0	3.0497805805984e-15	Cluster	1
chr1	134495000	134500000	chr1	134565000	134570000	105	0	3.0497805805984e-15	Cluster	1
chr1	134510000	134515000	chr1	134555000	134560000	88	0	3.0497805805984e-15	Cluster	1
chr1	134510000	134515000	chr1	134560000	134565000	88	0	3.0497805805984e-15	Cluster	1
chr1	134510000	134515000	chr1	134565000	134570000	88	0	3.0497805805984e-15	Cluster	1
chr1	134525000	134530000	chr1	134555000	134560000	96	0	1.6873686618429e-13	Cluster	0
chr1	134525000	134530000	chr1	134560000	134565000	96	0	1.6873686618429e-13	Cluster	0
chr1	134525000	134530000	chr1	134565000	134570000	96	0	1.6873686618429e-13	Cluster	0
chr1	134540000	134545000	chr1	134555000	134560000	113	0	3.0497805805984e-15	Cluster	1
chr1	134540000	134545000	chr1	134560000	134565000	113	0	3.0497805805984e-15	Cluster	1
chr1	134540000	134545000	chr1	134565000	134570000	113	0	3.0497805805984e-15	Cluster	1
chr1	134555000	134560000	chr1	134565000	134570000	652	0	3.0497805805984e-15	Cluster	1
chr1	134555000	134560000	chr1	134565000	134570000	408	0	3.0497805805984e-15	Cluster	1
chr1	134555000	134560000	chr1	134570000	134575000	408	0	3.0497805805984e-15	Cluster	1
chr1	134555000	134560000	chr1	135145000	135150000	14	0	3.0497805805984e-15	Singleton	0
chr1	134560000	134565000	chr1	134570000	134575000	408	0	3.0497805805984e-15	Cluster	1
chr1	134705000	134710000	chr1	135080000	135085000	14	0	3.0497805805984e-15	Cluster	1
chr1	134705000	134710000	chr1	135085000	135090000	14	0	3.0497805805984e-15	Cluster	1
chr1	135080000	135085000	chr1	135145000	135150000	42	0	0.00581136917692342	Cluster	1
chr1	135080000	135085000	chr1	135365000	135370000	12	0	1.91186837890343e-07	Cluster	1
chr1	135080000	135085000	chr1	135370000	135375000	12	0	1.91186837890343e-07	Cluster	1
chr1	135085000	135090000	chr1	135145000	135150000	42	0	0.00581136917692342	Cluster	1
chr1	135085000	135090000	chr1	135365000	135370000	12	0	1.91186837890343e-07	Cluster	1
chr1	135085000	135090000	chr1	135370000	135375000	12	0	1.91186837890343e-07	Cluster	1
chr1	135105000	135110000	chr1	135365000	135370000	13	0	1.2053998867647e-05	Cluster	1
chr1	135105000	135110000	chr1	135370000	135375000	13	0	1.2053998867647e-05	Cluster	1
chr1	135110000	135115000	chr1	135365000	135370000	13	0	1.2053998867647e-05	Cluster	1
chr1	135110000	135115000	chr1	135370000	135375000	13	0	1.2053998867647e-05	Cluster	1
chr1	135145000	135150000	chr1	135255000	135260000	32	0	0.00497944317312869	Cluster	1
chr1	135145000	135150000	chr1	135255000	135260000	31	0	0.00815945626680194	Cluster	0
chr1	135145000	135150000	chr1	135260000	135265000	31	0	0.00815945626680194	Cluster	0
chr1	135145000	135150000	chr1	135310000	135315000	34	0	2.67865343793849e-05	Singleton	0
chr1	135145000	135150000	chr1	135365000	135370000	29	0	3.79188947514863e-05	Cluster	1
chr1	135145000	135150000	chr1	135370000	135375000	29	0	3.79188947514863e-05	Cluster	1
chr1	135145000	135150000	chr1	135580000	135585000	13	0	3.0497805805984e-15	Singleton	0
chr1	135150000	135155000	chr1	135765000	135770000	13	0	3.0497805805984e-15	Singleton	0
chr1	135255000	135260000	chr1	135365000	135370000	41	0	3.89507045752553e-05	Cluster	1
chr1	135255000	135260000	chr1	135370000	135375000	32	0	0.00481832632193128	Cluster	0
chr1	135255000	135260000	chr1	135370000	135375000	41	0	3.89507045752553e-05	Cluster	1
chr1	135255000	135260000	chr1	135375000	135380000	32	0	0.00481832632193128	Cluster	0
chr1	135260000	135265000	chr1	135365000	135370000	41	0	3.89507045752553e-05	Cluster	1
chr1	135260000	135265000	chr1	135370000	135375000	41	0	3.89507045752553e-05	Cluster	1
chr1	135365000	135370000	chr1	135375000	135380000	174	0	3.0497805805984e-15	Singleton	0
chr1	135365000	135370000	chr1	135765000	135770000	14	0	3.0497805805984e-15	Cluster	1
chr1	135370000	135375000	chr1	135695000	135700000	12	0	3.49868057699927e-10	Cluster	1
chr1	135370000	135375000	chr1	135765000	135770000	14	0	3.0497805805984e-15	Cluster	1
chr1	135375000	135380000	chr1	135695000	135700000	12	0	3.49868057699927e-10	Cluster	1
chr1	135505000	135510000	chr1	135765000	135770000	17	0	1.6223501429888e-07	Cluster	1
chr1	135510000	135515000	chr1	135765000	135770000	17	0	1.6223501429888e-07	Cluster	1
chr1	135725000	135730000	chr1	135765000	135770000	107	0	3.0497805805984e-15	Singleton	0
chr1	135725000	135730000	chr1	136255000	136260000	15	0	3.0497805805984e-15	Cluster	1
chr1	135725000	135730000	chr1	136260000	136265000	15	0	3.0497805805984e-15	Cluster	1
chr1	135765000	135770000	chr1	135815000	135820000	69	0	2.54353505137426e-10	Singleton	0
chr1	136005000	136010000	chr1	136015000	136020000	132	0	3.0497805805984e-15	Singleton	0
chr1	136155000	136160000	chr1	136410000	136415000	12	0	0.000565879654309561	Cluster	1
chr1	136155000	136160000	chr1	136415000	136420000	12	0	0.000565879654309561	Cluster	1
chr1	136160000	136165000	chr1	136410000	136415000	12	0	0.000565879654309561	Cluster	1
chr1	136160000	136165000	chr1	136415000	136420000	12	0	0.000565879654309561	Cluster	1
chr1	136340000	136345000	chr1	136410000	136415000	44	0	0.00101757499086459	Cluster	1
chr1	136340000	136345000	chr1	136415000	136420000	44	0	0.00101757499086459	Cluster	1
chr1	136340000	136345000	chr1	136690000	136695000	16	0	3.0497805805984e-15	Cluster	1
chr1	136340000	136345000	chr1	136695000	136700000	16	0	3.0497805805984e-15	Cluster	1
chr1	136345000	136350000	chr1	136410000	136415000	44	0	0.00101757499086459	Cluster	1
chr1	136345000	136350000	chr1	136415000	136420000	44	0	0.00101757499086459	Cluster	1
chr1	136345000	136350000	chr1	136690000	136695000	16	0	3.0497805805984e-15	Cluster	1
chr1	136345000	136350000	chr1	136695000	136700000	16	0	3.0497805805984e-15	Cluster	1
chr1	136410000	136415000	chr1	136690000	136695000	13	0	6.68063105383709e-08	Cluster	1
chr1	136410000	136415000	chr1	136695000	136700000	13	0	6.68063105383709e-08	Cluster	1
chr1	136415000	136420000	chr1	136690000	136695000	13	0	6.68063105383709e-08	Cluster	1
chr1	136415000	136420000	chr1	136695000	136700000	13	0	6.68063105383709e-08	Cluster	1
chr1	136565000	136570000	chr1	136690000	136695000	75	0	3.0497805805984e-15	Cluster	1
chr1	136565000	136570000	chr1	136695000	136700000	75	0	3.0497805805984e-15	Cluster	1
chr1	136625000	136630000	chr1	136690000	136695000	60	0	9.38179286567624e-09	Cluster	1
chr1	136625000	136630000	chr1	136695000	136700000	60	0	9.38179286567624e-09	Cluster	1
chr1	136625000	136630000	chr1	136945000	136950000	13	0	2.32320065583881e-11	Singleton	0
chr1	136670000	136675000	chr1	136680000	136685000	81	0	1.58375241434797e-05	Cluster	0
chr1	136670000	136675000	chr1	136690000	136695000	216	0	3.0497805805984e-15	Cluster	1
chr1	136670000	136675000	chr1	136695000	136700000	216	0	3.0497805805984e-15	Cluster	1
chr1	136670000	136675000	chr1	136945000	136950000	12	0	1.91283405641102e-06	Cluster	1
chr1	136675000	136680000	chr1	136690000	136695000	216	0	3.0497805805984e-15	Cluster	1
chr1	136675000	136680000	chr1	136690000	136695000	81	0	1.24885610525616e-05	Cluster	0
chr1	136675000	136680000	chr1	136695000	136700000	216	0	3.0497805805984e-15	Cluster	1
chr1	136675000	136680000	chr1	136695000	136700000	81	0	1.24885610525616e-05	Cluster	0
chr1	136675000	136680000	chr1	136945000	136950000	12	0	1.91283405641102e-06	Cluster	1
chr1	136680000	136685000	chr1	136690000	136695000	81	0	1.24885610525616e-05	Cluster	0
chr1	136680000	136685000	chr1	136690000	136695000	148	0	3.0497805805984e-15	Cluster	1
chr1	136680000	136685000	chr1	136695000	136700000	81	0	1.24885610525616e-05	Cluster	0
chr1	136680000	136685000	chr1	136695000	136700000	148	0	3.0497805805984e-15	Cluster	1
chr1	136690000	136695000	chr1	136705000	136710000	189	0	3.0497805805984e-15	Cluster	1
chr1	136695000	136700000	chr1	136705000	136710000	189	0	3.0497805805984e-15	Cluster	1
chr1	136945000	136950000	chr1	136955000	136960000	69	0	0.00190620085541342	Cluster	0
chr1	136945000	136950000	chr1	136955000	136960000	116	0	3.0497805805984e-15	Cluster	1
chr1	138835000	138840000	chr1	138845000	138850000	274	0	3.0497805805984e-15	Singleton	0
chr1	139420000	139425000	chr1	139450000	139455000	58	0	0.00631522281684134	Cluster	1
chr1	139420000	139425000	chr1	139455000	139460000	58	0	0.00631522281684134	Cluster	1
chr1	139425000	139430000	chr1	139450000	139455000	58	0	0.00631522281684134	Cluster	1
chr1	139425000	139430000	chr1	139455000	139460000	58	0	0.00631522281684134	Cluster	1
chr1	151495000	151500000	chr1	151750000	151755000	15	0	3.58076708517568e-05	Cluster	1
chr1	151495000	151500000	chr1	151755000	151760000	15	0	3.58076708517568e-05	Cluster	1
chr1	151500000	151505000	chr1	151750000	151755000	15	0	3.58076708517568e-05	Cluster	1
chr1	151500000	151505000	chr1	151755000	151760000	15	0	3.58076708517568e-05	Cluster	1
chr1	151875000	151880000	chr1	152080000	152085000	27	0	0.00318135145069747	Cluster	1
chr1	151875000	151880000	chr1	152085000	152090000	27	0	0.00318135145069747	Cluster	1
chr1	151880000	151885000	chr1	152080000	152085000	27	0	0.00318135145069747	Cluster	1
chr1	151880000	151885000	chr1	152085000	152090000	27	0	0.00318135145069747	Cluster	1
chr1	152790000	152795000	chr1	153090000	153095000	24	0	3.0497805805984e-15	Singleton	0
chr1	153895000	153900000	chr1	154115000	154120000	24	0	0.00371815337021823	Cluster	1
chr1	153895000	153900000	chr1	154200000	154205000	18	0	3.0497805805984e-15	Cluster	1
chr1	153895000	153900000	chr1	154205000	154210000	18	0	3.0497805805984e-15	Cluster	1
chr1	153900000	153905000	chr1	154115000	154120000	24	0	0.00371815337021823	Cluster	1
chr1	153900000	153905000	chr1	154200000	154205000	18	0	3.0497805805984e-15	Cluster	1
chr1	153900000	153905000	chr1	154205000	154210000	18	0	3.0497805805984e-15	Cluster	1
chr1	154200000	154205000	chr1	154720000	154725000	13	0	3.0497805805984e-15	Cluster	1
chr1	154200000	154205000	chr1	154725000	154730000	13	0	3.0497805805984e-15	Cluster	1
chr1	154205000	154210000	chr1	154720000	154725000	13	0	3.0497805805984e-15	Cluster	1
chr1	154205000	154210000	chr1	154725000	154730000	13	0	3.0497805805984e-15	Cluster	1
chr1	155240000	155245000	chr1	155555000	155560000	32	0	3.0497805805984e-15	Singleton	0
chr1	155240000	155245000	chr1	155730000	155735000	18	0	3.0497805805984e-15	Cluster	1
chr1	155240000	155245000	chr1	155735000	155740000	18	0	3.0497805805984e-15	Cluster	1
chr1	155240000	155245000	chr1	155735000	155740000	13	0	3.0497805805984e-15	Cluster	1
chr1	155240000	155245000	chr1	155740000	155745000	13	0	3.0497805805984e-15	Cluster	1
chr1	155555000	155560000	chr1	155810000	155815000	17	0	2.89834349430191e-06	Singleton	0
chr1	155725000	155730000	chr1	155735000	155740000	95	0	8.56030293418858e-08	Cluster	0
chr1	155730000	155735000	chr1	155740000	155745000	212	0	3.0497805805984e-15	Cluster	1
chr1	155730000	155735000	chr1	155970000	155975000	26	0	0.000458889360847824	Cluster	1
chr1	155735000	155740000	chr1	155970000	155975000	26	0	0.000458889360847824	Cluster	1
chr1	156030000	156035000	chr1	156040000	156045000	165	0	3.0497805805984e-15	Singleton	0
chr1	156035000	156040000	chr1	156300000	156305000	18	0	7.21762192259806e-10	Cluster	1
chr1	156040000	156045000	chr1	156300000	156305000	18	0	7.21762192259806e-10	Cluster	1
chr1	156110000	156115000	chr1	156555000	156560000	15	0	3.0497805805984e-15	Cluster	1
chr1	156110000	156115000	chr1	156560000	156565000	15	0	3.0497805805984e-15	Cluster	1
chr1	156300000	156305000	chr1	156310000	156315000	151	0	3.0497805805984e-15	Singleton	0
chr1	156300000	156305000	chr1	156665000	156670000	16	0	3.0497805805984e-15	Cluster	1
chr1	156300000	156305000	chr1	156670000	156675000	16	0	3.0497805805984e-15	Cluster	1
chr1	156470000	156475000	chr1	156935000	156940000	12	0	3.0497805805984e-15	Singleton	0
chr1	156540000	156545000	chr1	156555000	156560000	78	0	6.12885471035588e-05	Cluster	1
chr1	156540000	156545000	chr1	156560000	156565000	78	0	6.12885471035588e-05	Cluster	1
chr1	156555000	156560000	chr1	156665000	156670000	37	0	0.00212810512065752	Cluster	1
chr1	156555000	156560000	chr1	156670000	156675000	37	0	0.00212810512065752	Cluster	1
chr1	156555000	156560000	chr1	157075000	157080000	14	0	3.0497805805984e-15	Cluster	1
chr1	156560000	156565000	chr1	156665000	156670000	37	0	0.00212810512065752	Cluster	1
chr1	156560000	156565000	chr1	156670000	156675000	37	0	0.00212810512065752	Cluster	1
chr1	156560000	156565000	chr1	157075000	157080000	14	0	3.0497805805984e-15	Cluster	1
chr1	156665000	156670000	chr1	156715000	156720000	89	0	3.0497805805984e-15	Cluster	1
chr1	156670000	156675000	chr1	156715000	156720000	57	0	5.61069454544034e-05	Cluster	0
chr1	156670000	156675000	chr1	156715000	156720000	89	0	3.0497805805984e-15	Cluster	1
chr1	156670000	156675000	chr1	156935000	156940000	13	0	5.30299897117583e-06	Singleton	0
chr1	156670000	156675000	chr1	157075000	157080000	13	0	3.0497805805984e-15	Singleton	0
chr1	156715000	156720000	chr1	156935000	156940000	35	0	7.50178345313652e-06	Singleton	0
chr1	156715000	156720000	chr1	157075000	157080000	32	0	3.0497805805984e-15	Singleton	0
chr1	156935000	156940000	chr1	157075000	157080000	109	0	3.0497805805984e-15	Singleton	0
chr1	160190000	160195000	chr1	160205000	160210000	109	0	1.11629348777381e-13	Cluster	1
chr1	160195000	160200000	chr1	160205000	160210000	109	0	1.11629348777381e-13	Cluster	1
chr1	160790000	160795000	chr1	161170000	161175000	12	0	5.2677858181801e-13	Singleton	0
chr1	161130000	161135000	chr1	161140000	161145000	129	0	3.0497805805984e-15	Singleton	0
chr1	161130000	161135000	chr1	161285000	161290000	36	0	4.15237206578302e-05	Singleton	0
chr1	161965000	161970000	chr1	162545000	162550000	21	0	3.0497805805984e-15	Singleton	0
chr1	162565000	162570000	chr1	162665000	162670000	48	0	4.20816267840696e-05	Cluster	1
chr1	162570000	162575000	chr1	162665000	162670000	48	0	4.20816267840696e-05	Cluster	1
chr1	163925000	163930000	chr1	164275000	164280000	13	0	1.149662799223e-12	Cluster	1
chr1	163930000	163935000	chr1	164275000	164280000	13	0	1.149662799223e-12	Cluster	1
chr1	163990000	163995000	chr1	164245000	164250000	13	0	0.000167782509943221	Cluster	1
chr1	163990000	163995000	chr1	164275000	164280000	12	0	9.39130242882053e-07	Cluster	1
chr1	163995000	164000000	chr1	164245000	164250000	13	0	0.000167782509943221	Cluster	1
chr1	163995000	164000000	chr1	164275000	164280000	12	0	9.39130242882053e-07	Cluster	1
chr1	165190000	165195000	chr1	165455000	165460000	19	0	4.34684669516465e-12	Cluster	1
chr1	165190000	165195000	chr1	165460000	165465000	19	0	4.34684669516465e-12	Cluster	1
chr1	165235000	165240000	chr1	165455000	165460000	32	0	1.2919519899587e-05	Cluster	1
chr1	165235000	165240000	chr1	165460000	165465000	32	0	1.2919519899587e-05	Cluster	1
chr1	165280000	165285000	chr1	165455000	165460000	31	0	0.000406200313146683	Cluster	1
chr1	165280000	165285000	chr1	165460000	165465000	31	0	0.000406200313146683	Cluster	1
chr1	165280000	165285000	chr1	165625000	165630000	17	0	3.0497805805984e-15	Cluster	1
chr1	165280000	165285000	chr1	165630000	165635000	17	0	3.0497805805984e-15	Cluster	1
chr1	165320000	165325000	chr1	165455000	165460000	30	0	0.00328387536754667	Cluster	1
chr1	165320000	165325000	chr1	165460000	165465000	30	0	0.00328387536754667	Cluster	1
chr1	165455000	165460000	chr1	165625000	165630000	59	0	3.25056346247477e-14	Cluster	1
chr1	165455000	165460000	chr1	165630000	165635000	59	0	3.25056346247477e-14	Cluster	1
chr1	165455000	165460000	chr1	165635000	165640000	30	0	0.000690972123114293	Cluster	0
chr1	165455000	165460000	chr1	165640000	165645000	30	0	0.000690972123114293	Cluster	0
chr1	165455000	165460000	chr1	165705000	165710000	37	0	3.0497805805984e-15	Cluster	1
chr1	165455000	165460000	chr1	165760000	165765000	13	0	6.25470494959783e-10	Cluster	1
chr1	165455000	165460000	chr1	166120000	166125000	22	0	3.0497805805984e-15	Cluster	1
chr1	165455000	165460000	chr1	166125000	166130000	22	0	3.0497805805984e-15	Cluster	1
chr1	165455000	165460000	chr1	166130000	166135000	22	0	3.0497805805984e-15	Cluster	1
chr1	165460000	165465000	chr1	165625000	165630000	59	0	3.25056346247477e-14	Cluster	1
chr1	165460000	165465000	chr1	165630000	165635000	59	0	3.25056346247477e-14	Cluster	1
chr1	165460000	165465000	chr1	165635000	165640000	30	0	0.000690972123114293	Cluster	0
chr1	165460000	165465000	chr1	165640000	165645000	30	0	0.000690972123114293	Cluster	0
chr1	165460000	165465000	chr1	165705000	165710000	37	0	3.0497805805984e-15	Cluster	1
chr1	165460000	165465000	chr1	165760000	165765000	13	0	6.25470494959783e-10	Cluster	1
chr1	165460000	165465000	chr1	166120000	166125000	22	0	3.0497805805984e-15	Cluster	1
chr1	165460000	165465000	chr1	166125000	166130000	22	0	3.0497805805984e-15	Cluster	1
chr1	165460000	165465000	chr1	166130000	166135000	22	0	3.0497805805984e-15	Cluster	1
chr1	165625000	165630000	chr1	165635000	165640000	144	0	3.0497805805984e-15	Cluster	1
chr1	165625000	165630000	chr1	165640000	165645000	144	0	3.0497805805984e-15	Cluster	1
chr1	165630000	165635000	chr1	165640000	165645000	144	0	3.0497805805984e-15	Cluster	1
chr1	165635000	165640000	chr1	165650000	165655000	75	0	0.000101501978461645	Cluster	0
chr1	165635000	165640000	chr1	165655000	165660000	75	0	0.000101501978461645	Cluster	0
chr1	165640000	165645000	chr1	165650000	165655000	75	0	0.000101501978461645	Cluster	0
chr1	165640000	165645000	chr1	165655000	165660000	75	0	0.000101501978461645	Cluster	0
chr1	165760000	165765000	chr1	166120000	166125000	16	0	3.0497805805984e-15	Cluster	1
chr1	165760000	165765000	chr1	166125000	166130000	16	0	3.0497805805984e-15	Cluster	1
chr1	165760000	165765000	chr1	166130000	166135000	16	0	3.0497805805984e-15	Cluster	1
chr1	165760000	165765000	chr1	166150000	166155000	14	0	3.0497805805984e-15	Cluster	1
chr1	165760000	165765000	chr1	166155000	166160000	14	0	3.0497805805984e-15	Cluster	1
chr1	165780000	165785000	chr1	166045000	166050000	15	0	6.88454176302889e-08	Singleton	0
chr1	165780000	165785000	chr1	166120000	166125000	31	0	3.0497805805984e-15	Cluster	1
chr1	165780000	165785000	chr1	166125000	166130000	31	0	3.0497805805984e-15	Cluster	1
chr1	165780000	165785000	chr1	166130000	166135000	31	0	3.0497805805984e-15	Cluster	1
chr1	165780000	165785000	chr1	166150000	166155000	34	0	3.0497805805984e-15	Cluster	1
chr1	165780000	165785000	chr1	166155000	166160000	34	0	3.0497805805984e-15	Cluster	1
chr1	165840000	165845000	chr1	166120000	166125000	14	0	1.3055460414264e-09	Cluster	1
chr1	165840000	165845000	chr1	166125000	166130000	14	0	1.3055460414264e-09	Cluster	1
chr1	165840000	165845000	chr1	166130000	166135000	14	0	1.3055460414264e-09	Cluster	1
chr1	165840000	165845000	chr1	166150000	166155000	12	0	7.85313633187534e-10	Cluster	1
chr1	165840000	165845000	chr1	166155000	166160000	12	0	7.85313633187534e-10	Cluster	1
chr1	165845000	165850000	chr1	166120000	166125000	14	0	1.3055460414264e-09	Cluster	1
chr1	165845000	165850000	chr1	166125000	166130000	14	0	1.3055460414264e-09	Cluster	1
chr1	165845000	165850000	chr1	166130000	166135000	14	0	1.3055460414264e-09	Cluster	1
chr1	165845000	165850000	chr1	166150000	166155000	12	0	7.85313633187534e-10	Cluster	1
chr1	165845000	165850000	chr1	166155000	166160000	12	0	7.85313633187534e-10	Cluster	1
chr1	166000000	166005000	chr1	166120000	166125000	57	0	7.2695758104203e-11	Cluster	1
chr1	166000000	166005000	chr1	166125000	166130000	57	0	7.2695758104203e-11	Cluster	1
chr1	166000000	166005000	chr1	166130000	166135000	57	0	7.2695758104203e-11	Cluster	1
chr1	166000000	166005000	chr1	166150000	166155000	40	0	5.78192979649096e-06	Cluster	1
chr1	166000000	166005000	chr1	166155000	166160000	40	0	5.78192979649096e-06	Cluster	1
chr1	166000000	166005000	chr1	166375000	166380000	14	0	3.0497805805984e-15	Singleton	0
chr1	166045000	166050000	chr1	166375000	166380000	14	0	1.64032185001372e-13	Singleton	0
chr1	166120000	166125000	chr1	166150000	166155000	104	0	3.0497805805984e-15	Cluster	1
chr1	166120000	166125000	chr1	166155000	166160000	104	0	3.0497805805984e-15	Cluster	1
chr1	166120000	166125000	chr1	166375000	166380000	20	0	1.09395537003448e-08	Cluster	1
chr1	166125000	166130000	chr1	166150000	166155000	104	0	3.0497805805984e-15	Cluster	1
chr1	166125000	166130000	chr1	166155000	166160000	104	0	3.0497805805984e-15	Cluster	1
chr1	166125000	166130000	chr1	166375000	166380000	20	0	1.09395537003448e-08	Cluster	1
chr1	166130000	166135000	chr1	166150000	166155000	104	0	3.0497805805984e-15	Cluster	1
chr1	166130000	166135000	chr1	166155000	166160000	104	0	3.0497805805984e-15	Cluster	1
chr1	166130000	166135000	chr1	166375000	166380000	20	0	1.09395537003448e-08	Cluster	1
chr1	166375000	166380000	chr1	166405000	166410000	103	0	3.0497805805984e-15	Cluster	1
chr1	166375000	166380000	chr1	166410000	166415000	103	0	3.0497805805984e-15	Cluster	1
chr1	166405000	166410000	chr1	167305000	167310000	12	0	3.0497805805984e-15	Cluster	1
chr1	166410000	166415000	chr1	167305000	167310000	12	0	3.0497805805984e-15	Cluster	1
chr1	167265000	167270000	chr1	167275000	167280000	85	0	1.15135196018945e-06	Cluster	1
chr1	167265000	167270000	chr1	167280000	167285000	85	0	1.15135196018945e-06	Cluster	1
chr1	167270000	167275000	chr1	167280000	167285000	85	0	1.15135196018945e-06	Cluster	1
chr1	167270000	167275000	chr1	167280000	167285000	81	0	0.000143928357590638	Cluster	0
chr1	167275000	167280000	chr1	167345000	167350000	45	0	0.00191049264763143	Cluster	1
chr1	167275000	167280000	chr1	167350000	167355000	45	0	0.00191049264763143	Cluster	1
chr1	167280000	167285000	chr1	167345000	167350000	45	0	0.00191049264763143	Cluster	1
chr1	167280000	167285000	chr1	167350000	167355000	45	0	0.00191049264763143	Cluster	1
chr1	167345000	167350000	chr1	167595000	167600000	22	0	3.42363112764529e-08	Cluster	1
chr1	167345000	167350000	chr1	167685000	167690000	25	0	3.0497805805984e-15	Cluster	1
chr1	167345000	167350000	chr1	167690000	167695000	25	0	3.0497805805984e-15	Cluster	1
chr1	167350000	167355000	chr1	167595000	167600000	22	0	3.42363112764529e-08	Cluster	1
chr1	167350000	167355000	chr1	167685000	167690000	25	0	3.0497805805984e-15	Cluster	1
chr1	167350000	167355000	chr1	167690000	167695000	25	0	3.0497805805984e-15	Cluster	1
chr1	167390000	167395000	chr1	167685000	167690000	31	0	3.0497805805984e-15	Cluster	1
chr1	167390000	167395000	chr1	167690000	167695000	31	0	3.0497805805984e-15	Cluster	1
chr1	167445000	167450000	chr1	167685000	167690000	19	0	0.000332807115338274	Cluster	1
chr1	167445000	167450000	chr1	167690000	167695000	19	0	0.000332807115338274	Cluster	1
chr1	167660000	167665000	chr1	167685000	167690000	96	0	3.0497805805984e-15	Cluster	1
chr1	167660000	167665000	chr1	167690000	167695000	96	0	3.0497805805984e-15	Cluster	1
chr1	167670000	167675000	chr1	167685000	167690000	75	0	1.57468161386909e-05	Cluster	0
chr1	167670000	167675000	chr1	167690000	167695000	75	0	1.57468161386909e-05	Cluster	0
chr1	167685000	167690000	chr1	167800000	167805000	54	0	3.45461537430878e-09	Cluster	1
chr1	167690000	167695000	chr1	167800000	167805000	54	0	3.45461537430878e-09	Cluster	1
chr1	167800000	167805000	chr1	168430000	168435000	12	0	3.0497805805984e-15	Singleton	0
chr1	168415000	168420000	chr1	168430000	168435000	75	0	2.38253298993852e-05	Singleton	0
chr1	171085000	171090000	chr1	171100000	171105000	78	0	0.0011810485729873	Cluster	0
chr1	171085000	171090000	chr1	171340000	171345000	13	0	0.000323857152563689	Cluster	1
chr1	171085000	171090000	chr1	171345000	171350000	13	0	0.000323857152563689	Cluster	1
chr1	171090000	171095000	chr1	171100000	171105000	78	0	0.0011810485729873	Cluster	0
chr1	171090000	171095000	chr1	171100000	171105000	84	0	0.00188673229985887	Cluster	0
chr1	171090000	171095000	chr1	171340000	171345000	13	0	0.000323857152563689	Cluster	1
chr1	171090000	171095000	chr1	171345000	171350000	13	0	0.000323857152563689	Cluster	1
chr1	171100000	171105000	chr1	171110000	171115000	107	0	6.87961883509478e-11	Cluster	1
chr1	171100000	171105000	chr1	171220000	171225000	48	0	4.0806044501885e-07	Cluster	0
chr1	171100000	171105000	chr1	171255000	171260000	39	0	9.13487669213418e-06	Cluster	0
chr1	171100000	171105000	chr1	171260000	171265000	39	0	9.13487669213418e-06	Cluster	0
chr1	171110000	171115000	chr1	171220000	171225000	71	0	3.0497805805984e-15	Cluster	1
chr1	171110000	171115000	chr1	171220000	171225000	51	0	6.49984742244724e-08	Cluster	0
chr1	171110000	171115000	chr1	171245000	171250000	81	0	3.0497805805984e-15	Cluster	1
chr1	171110000	171115000	chr1	171250000	171255000	81	0	3.0497805805984e-15	Cluster	1
chr1	171110000	171115000	chr1	171255000	171260000	38	0	1.39182506290008e-05	Cluster	0
chr1	171110000	171115000	chr1	171260000	171265000	38	0	1.39182506290008e-05	Cluster	0
chr1	171110000	171115000	chr1	171265000	171270000	47	0	8.92548620163632e-10	Cluster	0
chr1	171110000	171115000	chr1	171265000	171270000	31	0	0.00160434654935041	Cluster	0
chr1	171110000	171115000	chr1	171270000	171275000	47	0	8.92548620163632e-10	Cluster	0
chr1	171110000	171115000	chr1	171270000	171275000	31	0	0.00160434654935041	Cluster	0
chr1	171110000	171115000	chr1	171410000	171415000	14	0	9.16818267254313e-11	Singleton	0
chr1	171110000	171115000	chr1	171500000	171505000	15	0	3.0497805805984e-15	Singleton	0
chr1	171145000	171150000	chr1	171155000	171160000	96	0	4.63395994228357e-08	Cluster	1
chr1	171145000	171150000	chr1	171160000	171165000	96	0	4.63395994228357e-08	Cluster	1
chr1	171145000	171150000	chr1	171190000	171195000	58	0	6.11726438095937e-05	Cluster	1
chr1	171145000	171150000	chr1	171195000	171200000	58	0	6.11726438095937e-05	Cluster	1
chr1	171145000	171150000	chr1	171220000	171225000	91	0	3.0497805805984e-15	Cluster	1
chr1	171145000	171150000	chr1	171245000	171250000	39	0	0.00170598460325819	Cluster	0
chr1	171145000	171150000	chr1	171250000	171255000	39	0	0.00170598460325819	Cluster	0
chr1	171145000	171150000	chr1	171255000	171260000	45	0	1.01769089667478e-05	Cluster	0
chr1	171145000	171150000	chr1	171260000	171265000	45	0	1.01769089667478e-05	Cluster	0
chr1	171150000	171155000	chr1	171160000	171165000	96	0	4.63395994228357e-08	Cluster	1
chr1	171150000	171155000	chr1	171190000	171195000	58	0	6.11726438095937e-05	Cluster	1
chr1	171150000	171155000	chr1	171195000	171200000	58	0	6.11726438095937e-05	Cluster	1
chr1	171150000	171155000	chr1	171220000	171225000	91	0	3.0497805805984e-15	Cluster	1
chr1	171150000	171155000	chr1	171245000	171250000	39	0	0.00170598460325819	Cluster	0
chr1	171150000	171155000	chr1	171250000	171255000	39	0	0.00170598460325819	Cluster	0
chr1	171150000	171155000	chr1	171255000	171260000	45	0	1.01769089667478e-05	Cluster	0
chr1	171150000	171155000	chr1	171260000	171265000	45	0	1.01769089667478e-05	Cluster	0
chr1	171155000	171160000	chr1	171220000	171225000	57	0	8.302813509756e-07	Cluster	0
chr1	171155000	171160000	chr1	171245000	171250000	48	0	5.01465592105642e-06	Cluster	1
chr1	171155000	171160000	chr1	171250000	171255000	48	0	5.01465592105642e-06	Cluster	1
chr1	171160000	171165000	chr1	171220000	171225000	57	0	8.302813509756e-07	Cluster	0
chr1	171160000	171165000	chr1	171245000	171250000	48	0	5.01465592105642e-06	Cluster	1
chr1	171160000	171165000	chr1	171250000	171255000	48	0	5.01465592105642e-06	Cluster	1
chr1	171190000	171195000	chr1	171220000	171225000	106	0	3.0497805805984e-15	Cluster	1
chr1	171195000	171200000	chr1	171220000	171225000	106	0	3.0497805805984e-15	Cluster	1
chr1	171220000	171225000	chr1	171245000	171250000	138	0	3.0497805805984e-15	Cluster	1
chr1	171220000	171225000	chr1	171250000	171255000	138	0	3.0497805805984e-15	Cluster	1
chr1	171220000	171225000	chr1	171255000	171260000	111	0	3.0497805805984e-15	Cluster	1
chr1	171220000	171225000	chr1	171260000	171265000	111	0	3.0497805805984e-15	Cluster	1
chr1	171220000	171225000	chr1	171265000	171270000	50	0	0.00120416265191752	Cluster	0
chr1	171220000	171225000	chr1	171270000	171275000	50	0	0.00120416265191752	Cluster	0
chr1	171220000	171225000	chr1	171500000	171505000	20	0	3.76049799858591e-14	Singleton	0
chr1	171245000	171250000	chr1	171255000	171260000	223	0	3.0497805805984e-15	Cluster	1
chr1	171245000	171250000	chr1	171260000	171265000	223	0	3.0497805805984e-15	Cluster	1
chr1	171245000	171250000	chr1	171265000	171270000	121	0	3.0497805805984e-15	Cluster	1
chr1	171245000	171250000	chr1	171270000	171275000	121	0	3.0497805805984e-15	Cluster	1
chr1	171245000	171250000	chr1	171275000	171280000	68	0	5.07574929258909e-06	Cluster	0
chr1	171245000	171250000	chr1	171280000	171285000	68	0	5.07574929258909e-06	Cluster	0
chr1	171250000	171255000	chr1	171260000	171265000	223	0	3.0497805805984e-15	Cluster	1
chr1	171250000	171255000	chr1	171265000	171270000	121	0	3.0497805805984e-15	Cluster	1
chr1	171250000	171255000	chr1	171270000	171275000	121	0	3.0497805805984e-15	Cluster	1
chr1	171250000	171255000	chr1	171275000	171280000	68	0	5.07574929258909e-06	Cluster	0
chr1	171250000	171255000	chr1	171280000	171285000	68	0	5.07574929258909e-06	Cluster	0
chr1	171255000	171260000	chr1	171265000	171270000	263	0	3.0497805805984e-15	Cluster	1
chr1	171255000	171260000	chr1	171270000	171275000	263	0	3.0497805805984e-15	Cluster	1
chr1	171255000	171260000	chr1	171285000	171290000	65	0	0.000285585528250326	Cluster	0
chr1	171255000	171260000	chr1	171410000	171415000	30	0	0.00707928990575148	Cluster	1
chr1	171260000	171265000	chr1	171270000	171275000	263	0	3.0497805805984e-15	Cluster	1
chr1	171260000	171265000	chr1	171285000	171290000	65	0	0.000285585528250326	Cluster	0
chr1	171260000	171265000	chr1	171410000	171415000	30	0	0.00707928990575148	Cluster	1
chr1	171265000	171270000	chr1	171275000	171280000	199	0	3.0497805805984e-15	Cluster	1
chr1	171265000	171270000	chr1	171280000	171285000	199	0	3.0497805805984e-15	Cluster	1
chr1	171265000	171270000	chr1	171285000	171290000	142	0	3.0497805805984e-15	Cluster	1
chr1	171265000	171270000	chr1	171290000	171295000	76	0	2.77269979083832e-07	Cluster	0
chr1	171265000	171270000	chr1	171340000	171345000	90	0	3.0497805805984e-15	Cluster	1
chr1	171265000	171270000	chr1	171345000	171350000	90	0	3.0497805805984e-15	Cluster	1
chr1	171270000	171275000	chr1	171280000	171285000	199	0	3.0497805805984e-15	Cluster	1
chr1	171270000	171275000	chr1	171285000	171290000	142	0	3.0497805805984e-15	Cluster	1
chr1	171270000	171275000	chr1	171290000	171295000	76	0	2.77269979083832e-07	Cluster	0
chr1	171270000	171275000	chr1	171340000	171345000	90	0	3.0497805805984e-15	Cluster	1
chr1	171270000	171275000	chr1	171345000	171350000	90	0	3.0497805805984e-15	Cluster	1
chr1	171275000	171280000	chr1	171285000	171290000	180	0	3.0497805805984e-15	Cluster	1
chr1	171275000	171280000	chr1	171290000	171295000	72	0	0.00137665723558098	Cluster	0
chr1	171280000	171285000	chr1	171290000	171295000	72	0	0.00137665723558098	Cluster	0
chr1	171315000	171320000	chr1	171340000	171345000	67	0	0.00147959840203703	Cluster	0
chr1	171315000	171320000	chr1	171345000	171350000	67	0	0.00147959840203703	Cluster	0
chr1	171320000	171325000	chr1	171340000	171345000	67	0	0.00147959840203703	Cluster	0
chr1	171320000	171325000	chr1	171345000	171350000	67	0	0.00147959840203703	Cluster	0
chr1	171325000	171330000	chr1	171340000	171345000	125	0	3.0497805805984e-15	Cluster	1
chr1	171325000	171330000	chr1	171345000	171350000	125	0	3.0497805805984e-15	Cluster	1
chr1	171340000	171345000	chr1	171355000	171360000	122	0	3.0497805805984e-15	Cluster	1
chr1	171340000	171345000	chr1	171360000	171365000	122	0	3.0497805805984e-15	Cluster	1
chr1	171340000	171345000	chr1	171410000	171415000	53	0	0.0002860530392395	Cluster	0
chr1	171345000	171350000	chr1	171355000	171360000	122	0	3.0497805805984e-15	Cluster	1
chr1	171345000	171350000	chr1	171360000	171365000	122	0	3.0497805805984e-15	Cluster	1
chr1	171345000	171350000	chr1	171410000	171415000	53	0	0.0002860530392395	Cluster	0
chr1	171355000	171360000	chr1	171410000	171415000	64	0	2.02593900673657e-06	Cluster	1
chr1	171355000	171360000	chr1	171500000	171505000	39	0	0.000279618150777766	Cluster	1
chr1	171360000	171365000	chr1	171410000	171415000	64	0	2.02593900673657e-06	Cluster	1
chr1	171360000	171365000	chr1	171500000	171505000	39	0	0.000279618150777766	Cluster	1
chr1	171385000	171390000	chr1	171410000	171415000	75	0	3.73255863968216e-05	Cluster	0
chr1	171400000	171405000	chr1	171410000	171415000	128	0	3.0497805805984e-15	Cluster	1
chr1	171410000	171415000	chr1	171435000	171440000	116	0	3.0497805805984e-15	Cluster	1
chr1	171410000	171415000	chr1	171440000	171445000	69	0	3.56735381052206e-06	Cluster	0
chr1	171410000	171415000	chr1	171475000	171480000	55	0	1.07594573445983e-05	Singleton	0
chr1	172020000	172025000	chr1	172295000	172300000	14	0	3.52464506106142e-07	Cluster	1
chr1	172020000	172025000	chr1	172340000	172345000	12	0	3.1468821414044e-09	Cluster	1
chr1	172020000	172025000	chr1	172370000	172375000	14	0	3.25056346247477e-14	Cluster	1
chr1	172020000	172025000	chr1	172375000	172380000	14	0	3.25056346247477e-14	Cluster	1
chr1	172025000	172030000	chr1	172295000	172300000	14	0	3.52464506106142e-07	Cluster	1
chr1	172025000	172030000	chr1	172340000	172345000	12	0	3.1468821414044e-09	Cluster	1
chr1	172025000	172030000	chr1	172370000	172375000	14	0	3.25056346247477e-14	Cluster	1
chr1	172025000	172030000	chr1	172375000	172380000	14	0	3.25056346247477e-14	Cluster	1
chr1	172050000	172055000	chr1	172325000	172330000	22	0	1.68478248063295e-14	Singleton	0
chr1	172050000	172055000	chr1	172365000	172370000	16	0	9.96090872031985e-14	Singleton	0
chr1	172080000	172085000	chr1	172125000	172130000	62	0	1.24681507395633e-05	Singleton	0
chr1	172080000	172085000	chr1	172305000	172310000	37	0	4.63964753142278e-07	Cluster	1
chr1	172080000	172085000	chr1	172310000	172315000	37	0	4.63964753142278e-07	Cluster	1
chr1	172080000	172085000	chr1	172370000	172375000	13	0	2.31764372135871e-09	Cluster	1
chr1	172080000	172085000	chr1	172375000	172380000	13	0	2.31764372135871e-09	Cluster	1
chr1	172125000	172130000	chr1	172145000	172150000	120	0	3.0497805805984e-15	Singleton	0
chr1	172125000	172130000	chr1	172305000	172310000	52	0	3.40692220260662e-12	Cluster	1
chr1	172125000	172130000	chr1	172310000	172315000	52	0	3.40692220260662e-12	Cluster	1
chr1	172125000	172130000	chr1	172370000	172375000	39	0	3.0497805805984e-15	Cluster	1
chr1	172125000	172130000	chr1	172375000	172380000	39	0	3.0497805805984e-15	Cluster	1
chr1	172145000	172150000	chr1	172305000	172310000	74	0	3.0497805805984e-15	Cluster	1
chr1	172145000	172150000	chr1	172310000	172315000	74	0	3.0497805805984e-15	Cluster	1
chr1	172145000	172150000	chr1	172340000	172345000	38	0	8.34332752950257e-06	Singleton	0
chr1	172145000	172150000	chr1	172370000	172375000	48	0	5.88915287874406e-13	Cluster	1
chr1	172145000	172150000	chr1	172375000	172380000	48	0	5.88915287874406e-13	Cluster	1
chr1	172200000	172205000	chr1	172305000	172310000	36	0	0.00555859882565433	Cluster	1
chr1	172200000	172205000	chr1	172310000	172315000	36	0	0.00555859882565433	Cluster	1
chr1	172205000	172210000	chr1	172305000	172310000	36	0	0.00555859882565433	Cluster	1
chr1	172205000	172210000	chr1	172310000	172315000	36	0	0.00555859882565433	Cluster	1
chr1	172305000	172310000	chr1	172315000	172320000	106	0	3.30495108136396e-09	Cluster	0
chr1	172305000	172310000	chr1	172325000	172330000	122	0	3.0497805805984e-15	Cluster	1
chr1	172305000	172310000	chr1	172370000	172375000	58	0	8.20454984869541e-07	Cluster	0
chr1	172305000	172310000	chr1	172375000	172380000	58	0	8.20454984869541e-07	Cluster	0
chr1	172310000	172315000	chr1	172325000	172330000	122	0	3.0497805805984e-15	Cluster	1
chr1	172310000	172315000	chr1	172370000	172375000	58	0	8.20454984869541e-07	Cluster	0
chr1	172310000	172315000	chr1	172375000	172380000	58	0	8.20454984869541e-07	Cluster	0
chr1	172325000	172330000	chr1	172370000	172375000	72	0	2.39138555576659e-08	Cluster	0
chr1	172325000	172330000	chr1	172375000	172380000	72	0	2.39138555576659e-08	Cluster	0
chr1	172340000	172345000	chr1	172370000	172375000	82	0	5.17793944071499e-11	Cluster	1
chr1	172340000	172345000	chr1	172375000	172380000	82	0	5.17793944071499e-11	Cluster	1
chr1	172365000	172370000	chr1	172375000	172380000	244	0	3.0497805805984e-15	Singleton	0
chr1	172370000	172375000	chr1	172480000	172485000	44	0	7.53758005038517e-06	Cluster	1
chr1	172370000	172375000	chr1	172495000	172500000	41	0	6.19373596633911e-05	Cluster	0
chr1	172370000	172375000	chr1	172500000	172505000	41	0	6.19373596633911e-05	Cluster	0
chr1	172370000	172375000	chr1	172520000	172525000	38	0	8.92689794534071e-05	Cluster	1
chr1	172370000	172375000	chr1	172540000	172545000	29	0	0.00403924662707065	Cluster	1
chr1	172370000	172375000	chr1	172545000	172550000	29	0	0.00403924662707065	Cluster	1
chr1	172370000	172375000	chr1	172550000	172555000	29	0	0.00403924662707065	Cluster	1
chr1	172375000	172380000	chr1	172480000	172485000	44	0	7.53758005038517e-06	Cluster	1
chr1	172375000	172380000	chr1	172495000	172500000	41	0	6.19373596633911e-05	Cluster	0
chr1	172375000	172380000	chr1	172500000	172505000	41	0	6.19373596633911e-05	Cluster	0
chr1	172375000	172380000	chr1	172520000	172525000	38	0	8.92689794534071e-05	Cluster	1
chr1	172375000	172380000	chr1	172540000	172545000	29	0	0.00403924662707065	Cluster	1
chr1	172375000	172380000	chr1	172545000	172550000	29	0	0.00403924662707065	Cluster	1
chr1	172375000	172380000	chr1	172550000	172555000	29	0	0.00403924662707065	Cluster	1
chr1	175620000	175625000	chr1	175690000	175695000	64	0	1.80255563331294e-07	Cluster	1
chr1	175620000	175625000	chr1	175880000	175885000	28	0	3.0497805805984e-15	Cluster	1
chr1	175625000	175630000	chr1	175690000	175695000	64	0	1.80255563331294e-07	Cluster	1
chr1	175625000	175630000	chr1	175880000	175885000	28	0	3.0497805805984e-15	Cluster	1
chr1	175690000	175695000	chr1	175880000	175885000	73	0	3.0497805805984e-15	Singleton	0
chr1	177795000	177800000	chr1	177980000	177985000	47	0	1.38084022258672e-10	Singleton	0
chr1	177795000	177800000	chr1	178275000	178280000	12	0	3.0497805805984e-15	Singleton	0
chr1	177795000	177800000	chr1	178315000	178320000	12	0	3.0497805805984e-15	Singleton	0
chr1	177965000	177970000	chr1	178275000	178280000	14	0	3.27156363749905e-11	Cluster	0
chr1	177970000	177975000	chr1	178275000	178280000	14	0	3.27156363749905e-11	Cluster	0
chr1	177980000	177985000	chr1	178280000	178285000	20	0	3.0497805805984e-15	Cluster	1
chr1	177980000	177985000	chr1	178285000	178290000	20	0	3.0497805805984e-15	Cluster	1
chr1	178130000	178135000	chr1	178405000	178410000	12	0	5.69734620527865e-06	Singleton	0
chr1	178185000	178190000	chr1	178280000	178285000	37	0	0.00106294773032987	Cluster	1
chr1	178185000	178190000	chr1	178285000	178290000	37	0	0.00106294773032987	Cluster	1
chr1	178225000	178230000	chr1	178280000	178285000	45	0	0.0011452613198186	Cluster	1
chr1	178225000	178230000	chr1	178285000	178290000	45	0	0.0011452613198186	Cluster	1
chr1	178275000	178280000	chr1	178285000	178290000	185	0	3.0497805805984e-15	Singleton	0
chr1	178525000	178530000	chr1	179460000	179465000	13	0	3.0497805805984e-15	Singleton	0
chr1	179515000	179520000	chr1	179540000	179545000	78	0	1.51056775417144e-07	Cluster	1
chr1	179515000	179520000	chr1	179545000	179550000	78	0	1.51056775417144e-07	Cluster	1
chr1	179730000	179735000	chr1	179800000	179805000	44	0	0.00566712853992738	Cluster	1
chr1	179735000	179740000	chr1	179800000	179805000	44	0	0.00566712853992738	Cluster	1
chr1	179800000	179805000	chr1	179955000	179960000	29	0	0.00531928112154921	Cluster	1
chr1	179800000	179805000	chr1	179960000	179965000	29	0	0.00531928112154921	Cluster	1
chr1	179800000	179805000	chr1	180255000	180260000	13	0	3.0497805805984e-15	Singleton	0
chr1	179915000	179920000	chr1	179955000	179960000	58	0	0.00025358379611233	Cluster	1
chr1	179915000	179920000	chr1	179960000	179965000	58	0	0.00025358379611233	Cluster	1
chr1	179955000	179960000	chr1	180255000	180260000	14	0	1.27183238974572e-10	Cluster	1
chr1	179955000	179960000	chr1	180385000	180390000	14	0	3.0497805805984e-15	Cluster	1
chr1	179960000	179965000	chr1	180255000	180260000	14	0	1.27183238974572e-10	Cluster	1
chr1	179960000	179965000	chr1	180385000	180390000	14	0	3.0497805805984e-15	Cluster	1
chr1	180255000	180260000	chr1	180405000	180410000	49	0	4.14097310379645e-09	Singleton	0
chr1	180255000	180260000	chr1	180545000	180550000	13	0	3.17043021253322e-09	Singleton	0
chr1	180255000	180260000	chr1	180565000	180570000	15	0	2.7769109391112e-13	Singleton	0
chr1	180255000	180260000	chr1	180760000	180765000	13	0	3.0497805805984e-15	Cluster	1
chr1	180255000	180260000	chr1	180765000	180770000	15	0	3.0497805805984e-15	Cluster	1
chr1	180310000	180315000	chr1	180570000	180575000	15	0	5.36304463390234e-06	Singleton	0
chr1	180405000	180410000	chr1	180765000	180770000	12	0	1.10239861701716e-11	Singleton	0
chr1	180480000	180485000	chr1	180765000	180770000	13	0	8.14449657442511e-08	Singleton	0
chr1	180695000	180700000	chr1	180765000	180770000	57	0	1.07801734191468e-05	Singleton	0
chr1	180725000	180730000	chr1	180765000	180770000	65	0	1.75261264689337e-05	Singleton	0
chr1	180760000	180765000	chr1	180775000	180780000	91	0	2.72932476295712e-06	Cluster	0
chr1	180765000	180770000	chr1	180775000	180780000	266	0	3.0497805805984e-15	Cluster	1
chr1	180765000	180770000	chr1	180845000	180850000	44	0	0.00204387033122521	Cluster	0
chr1	180765000	180770000	chr1	180850000	180855000	44	0	0.00204387033122521	Cluster	0
chr1	180775000	180780000	chr1	180790000	180795000	76	0	5.85356939494495e-05	Cluster	0
chr1	180775000	180780000	chr1	180845000	180850000	49	0	0.0010106690065957	Cluster	1
chr1	180775000	180780000	chr1	180850000	180855000	49	0	0.0010106690065957	Cluster	1
chr1	180810000	180815000	chr1	180845000	180850000	59	0	0.000514053647805758	Cluster	1
chr1	180810000	180815000	chr1	180850000	180855000	59	0	0.000514053647805758	Cluster	1
chr1	180845000	180850000	chr1	180885000	180890000	93	0	3.0497805805984e-15	Cluster	1
chr1	180845000	180850000	chr1	180890000	180895000	93	0	3.0497805805984e-15	Cluster	1
chr1	180845000	180850000	chr1	181140000	181145000	18	0	1.95705938137362e-14	Cluster	1
chr1	180845000	180850000	chr1	181230000	181235000	18	0	3.0497805805984e-15	Cluster	1
chr1	180845000	180850000	chr1	181250000	181255000	13	0	3.0497805805984e-15	Cluster	1
chr1	180845000	180850000	chr1	181255000	181260000	13	0	3.0497805805984e-15	Cluster	1
chr1	180850000	180855000	chr1	180885000	180890000	93	0	3.0497805805984e-15	Cluster	1
chr1	180850000	180855000	chr1	180890000	180895000	93	0	3.0497805805984e-15	Cluster	1
chr1	180850000	180855000	chr1	181140000	181145000	18	0	1.95705938137362e-14	Cluster	1
chr1	180850000	180855000	chr1	181230000	181235000	18	0	3.0497805805984e-15	Cluster	1
chr1	180850000	180855000	chr1	181250000	181255000	13	0	3.0497805805984e-15	Cluster	1
chr1	180850000	180855000	chr1	181255000	181260000	13	0	3.0497805805984e-15	Cluster	1
chr1	180885000	180890000	chr1	180900000	180905000	243	0	3.0497805805984e-15	Cluster	1
chr1	180885000	180890000	chr1	180930000	180935000	78	0	2.6661067230058e-12	Cluster	0
chr1	180885000	180890000	chr1	180935000	180940000	78	0	2.6661067230058e-12	Cluster	0
chr1	180885000	180890000	chr1	180940000	180945000	89	0	3.0497805805984e-15	Cluster	1
chr1	180885000	180890000	chr1	181140000	181145000	13	0	3.99302903163867e-05	Cluster	1
chr1	180885000	180890000	chr1	181205000	181210000	21	0	3.0497805805984e-15	Cluster	1
chr1	180885000	180890000	chr1	181210000	181215000	21	0	3.0497805805984e-15	Cluster	1
chr1	180885000	180890000	chr1	181230000	181235000	15	0	3.0497805805984e-15	Cluster	1
chr1	180885000	180890000	chr1	181250000	181255000	12	0	1.81912528853334e-12	Cluster	1
chr1	180890000	180895000	chr1	180900000	180905000	96	0	3.63714972638778e-06	Cluster	0
chr1	180890000	180895000	chr1	180900000	180905000	243	0	3.0497805805984e-15	Cluster	1
chr1	180890000	180895000	chr1	180930000	180935000	78	0	2.6661067230058e-12	Cluster	0
chr1	180890000	180895000	chr1	180935000	180940000	78	0	2.6661067230058e-12	Cluster	0
chr1	180890000	180895000	chr1	180940000	180945000	89	0	3.0497805805984e-15	Cluster	1
chr1	180890000	180895000	chr1	181140000	181145000	13	0	3.99302903163867e-05	Cluster	1
chr1	180890000	180895000	chr1	181205000	181210000	21	0	3.0497805805984e-15	Cluster	1
chr1	180890000	180895000	chr1	181210000	181215000	21	0	3.0497805805984e-15	Cluster	1
chr1	180890000	180895000	chr1	181230000	181235000	15	0	3.0497805805984e-15	Cluster	1
chr1	180890000	180895000	chr1	181250000	181255000	12	0	1.81912528853334e-12	Cluster	1
chr1	180900000	180905000	chr1	180910000	180915000	139	0	3.0497805805984e-15	Cluster	1
chr1	180900000	180905000	chr1	180930000	180935000	81	0	2.2410312677287e-08	Cluster	0
chr1	180900000	180905000	chr1	180935000	180940000	81	0	2.2410312677287e-08	Cluster	0
chr1	180900000	180905000	chr1	180940000	180945000	110	0	3.0497805805984e-15	Cluster	1
chr1	180900000	180905000	chr1	180940000	180945000	56	0	0.000538998779728004	Cluster	0
chr1	180900000	180905000	chr1	180945000	180950000	56	0	0.000538998779728004	Cluster	0
chr1	180910000	180915000	chr1	180940000	180945000	67	0	2.41998710745739e-05	Cluster	0
chr1	180930000	180935000	chr1	180940000	180945000	113	0	2.63452148814652e-11	Singleton	0
chr1	181835000	181840000	chr1	181845000	181850000	85	0	4.23775371071556e-05	Cluster	0
chr1	181835000	181840000	chr1	182120000	182125000	12	0	5.39112258162784e-07	Cluster	0
chr1	181835000	181840000	chr1	182125000	182130000	12	0	5.39112258162784e-07	Cluster	0
chr1	181840000	181845000	chr1	181850000	181855000	108	0	9.27526638956568e-10	Cluster	1
chr1	181840000	181845000	chr1	182120000	182125000	12	0	5.39112258162784e-07	Cluster	0
chr1	181840000	181845000	chr1	182120000	182125000	24	0	3.0497805805984e-15	Cluster	1
chr1	181840000	181845000	chr1	182125000	182130000	12	0	5.39112258162784e-07	Cluster	0
chr1	181840000	181845000	chr1	182125000	182130000	24	0	3.0497805805984e-15	Cluster	1
chr1	181840000	181845000	chr1	182280000	182285000	12	0	5.88943516103936e-15	Cluster	1
chr1	181845000	181850000	chr1	182120000	182125000	24	0	3.0497805805984e-15	Cluster	1
chr1	181845000	181850000	chr1	182125000	182130000	24	0	3.0497805805984e-15	Cluster	1
chr1	181845000	181850000	chr1	182280000	182285000	12	0	5.88943516103936e-15	Cluster	1
chr1	181850000	181855000	chr1	182120000	182125000	20	0	2.98515073987363e-12	Cluster	0
chr1	181850000	181855000	chr1	182125000	182130000	20	0	2.98515073987363e-12	Cluster	0
chr1	181880000	181885000	chr1	182120000	182125000	28	0	8.69847949385352e-09	Cluster	1
chr1	181880000	181885000	chr1	182125000	182130000	28	0	8.69847949385352e-09	Cluster	1
chr1	182015000	182020000	chr1	182025000	182030000	144	0	3.0497805805984e-15	Cluster	1
chr1	182015000	182020000	chr1	182030000	182035000	144	0	3.0497805805984e-15	Cluster	1
chr1	182025000	182030000	chr1	182120000	182125000	62	0	2.57189975929551e-09	Cluster	1
chr1	182025000	182030000	chr1	182125000	182130000	62	0	2.57189975929551e-09	Cluster	1
chr1	182025000	182030000	chr1	182405000	182410000	13	0	1.14432358451593e-14	Cluster	1
chr1	182030000	182035000	chr1	182120000	182125000	62	0	2.57189975929551e-09	Cluster	1
chr1	182030000	182035000	chr1	182125000	182130000	62	0	2.57189975929551e-09	Cluster	1
chr1	182030000	182035000	chr1	182405000	182410000	13	0	1.14432358451593e-14	Cluster	1
chr1	182120000	182125000	chr1	182140000	182145000	116	0	2.15340175113322e-13	Cluster	1
chr1	182120000	182125000	chr1	182405000	182410000	20	0	1.95705938137362e-14	Cluster	1
chr1	182120000	182125000	chr1	182485000	182490000	14	0	1.68478248063295e-14	Cluster	1
chr1	182120000	182125000	chr1	182490000	182495000	14	0	1.68478248063295e-14	Cluster	1
chr1	182125000	182130000	chr1	182140000	182145000	116	0	2.15340175113322e-13	Cluster	1
chr1	182125000	182130000	chr1	182405000	182410000	20	0	1.95705938137362e-14	Cluster	1
chr1	182125000	182130000	chr1	182485000	182490000	14	0	1.68478248063295e-14	Cluster	1
chr1	182125000	182130000	chr1	182490000	182495000	14	0	1.68478248063295e-14	Cluster	1
chr1	182485000	182490000	chr1	182515000	182520000	60	0	0.00594375107453302	Cluster	1
chr1	182490000	182495000	chr1	182515000	182520000	60	0	0.00594375107453302	Cluster	1
chr1	182585000	182590000	chr1	182955000	182960000	13	0	1.49784790091459e-13	Cluster	1
chr1	182585000	182590000	chr1	182960000	182965000	13	0	1.49784790091459e-13	Cluster	1
chr1	182745000	182750000	chr1	183220000	183225000	13	0	3.0497805805984e-15	Singleton	0
chr1	182955000	182960000	chr1	183290000	183295000	13	0	1.30256158542539e-11	Cluster	1
chr1	182955000	182960000	chr1	183295000	183300000	13	0	1.30256158542539e-11	Cluster	1
chr1	182960000	182965000	chr1	183290000	183295000	13	0	1.30256158542539e-11	Cluster	1
chr1	182960000	182965000	chr1	183295000	183300000	13	0	1.30256158542539e-11	Cluster	1
chr1	183285000	183290000	chr1	183295000	183300000	151	0	3.0497805805984e-15	Singleton	0
chr1	184030000	184035000	chr1	184715000	184720000	63	0	3.0497805805984e-15	Cluster	1
chr1	184030000	184035000	chr1	184720000	184725000	63	0	3.0497805805984e-15	Cluster	1
chr1	184030000	184035000	chr1	184725000	184730000	63	0	3.0497805805984e-15	Cluster	1
chr1	184030000	184035000	chr1	184730000	184735000	63	0	3.0497805805984e-15	Cluster	1
chr1	184035000	184040000	chr1	184715000	184720000	63	0	3.0497805805984e-15	Cluster	1
chr1	184035000	184040000	chr1	184720000	184725000	63	0	3.0497805805984e-15	Cluster	1
chr1	184035000	184040000	chr1	184725000	184730000	63	0	3.0497805805984e-15	Cluster	1
chr1	184035000	184040000	chr1	184730000	184735000	63	0	3.0497805805984e-15	Cluster	1
chr1	184715000	184720000	chr1	184730000	184735000	232	0	3.0497805805984e-15	Cluster	1
chr1	184715000	184720000	chr1	184735000	184740000	232	0	3.0497805805984e-15	Cluster	1
chr1	184715000	184720000	chr1	184770000	184775000	57	0	0.000758947035090509	Cluster	1
chr1	184715000	184720000	chr1	184790000	184795000	47	0	0.000986958083631676	Cluster	1
chr1	184715000	184720000	chr1	184810000	184815000	128	0	3.0497805805984e-15	Cluster	1
chr1	184715000	184720000	chr1	184840000	184845000	57	0	5.15458917753059e-11	Cluster	1
chr1	184715000	184720000	chr1	184845000	184850000	57	0	5.15458917753059e-11	Cluster	1
chr1	184715000	184720000	chr1	184850000	184855000	33	0	0.00762509124814756	Cluster	0
chr1	184715000	184720000	chr1	184880000	184885000	46	0	4.3897651994176e-08	Cluster	1
chr1	184715000	184720000	chr1	185095000	185100000	18	0	3.0497805805984e-15	Cluster	1
chr1	184715000	184720000	chr1	185100000	185105000	18	0	3.0497805805984e-15	Cluster	1
chr1	184720000	184725000	chr1	184730000	184735000	232	0	3.0497805805984e-15	Cluster	1
chr1	184720000	184725000	chr1	184735000	184740000	232	0	3.0497805805984e-15	Cluster	1
chr1	184720000	184725000	chr1	184770000	184775000	57	0	0.000758947035090509	Cluster	1
chr1	184720000	184725000	chr1	184790000	184795000	47	0	0.000986958083631676	Cluster	1
chr1	184720000	184725000	chr1	184810000	184815000	128	0	3.0497805805984e-15	Cluster	1
chr1	184720000	184725000	chr1	184840000	184845000	57	0	5.15458917753059e-11	Cluster	1
chr1	184720000	184725000	chr1	184845000	184850000	57	0	5.15458917753059e-11	Cluster	1
chr1	184720000	184725000	chr1	184850000	184855000	33	0	0.00762509124814756	Cluster	0
chr1	184720000	184725000	chr1	184880000	184885000	46	0	4.3897651994176e-08	Cluster	1
chr1	184720000	184725000	chr1	185095000	185100000	18	0	3.0497805805984e-15	Cluster	1
chr1	184720000	184725000	chr1	185100000	185105000	18	0	3.0497805805984e-15	Cluster	1
chr1	184725000	184730000	chr1	184735000	184740000	232	0	3.0497805805984e-15	Cluster	1
chr1	184725000	184730000	chr1	184770000	184775000	57	0	0.000758947035090509	Cluster	1
chr1	184725000	184730000	chr1	184790000	184795000	47	0	0.000986958083631676	Cluster	1
chr1	184725000	184730000	chr1	184810000	184815000	128	0	3.0497805805984e-15	Cluster	1
chr1	184725000	184730000	chr1	184840000	184845000	57	0	5.15458917753059e-11	Cluster	1
chr1	184725000	184730000	chr1	184845000	184850000	57	0	5.15458917753059e-11	Cluster	1
chr1	184725000	184730000	chr1	184850000	184855000	33	0	0.00762509124814756	Cluster	0
chr1	184725000	184730000	chr1	184880000	184885000	46	0	4.3897651994176e-08	Cluster	1
chr1	184725000	184730000	chr1	185095000	185100000	18	0	3.0497805805984e-15	Cluster	1
chr1	184725000	184730000	chr1	185100000	185105000	18	0	3.0497805805984e-15	Cluster	1
chr1	184730000	184735000	chr1	184770000	184775000	57	0	0.000758947035090509	Cluster	1
chr1	184730000	184735000	chr1	184790000	184795000	47	0	0.000986958083631676	Cluster	1
chr1	184730000	184735000	chr1	184810000	184815000	128	0	3.0497805805984e-15	Cluster	1
chr1	184730000	184735000	chr1	184840000	184845000	57	0	5.15458917753059e-11	Cluster	1
chr1	184730000	184735000	chr1	184845000	184850000	57	0	5.15458917753059e-11	Cluster	1
chr1	184730000	184735000	chr1	184850000	184855000	33	0	0.00762509124814756	Cluster	0
chr1	184730000	184735000	chr1	184880000	184885000	46	0	4.3897651994176e-08	Cluster	1
chr1	184730000	184735000	chr1	185095000	185100000	18	0	3.0497805805984e-15	Cluster	1
chr1	184730000	184735000	chr1	185100000	185105000	18	0	3.0497805805984e-15	Cluster	1
chr1	184810000	184815000	chr1	184820000	184825000	80	0	6.75311698646854e-06	Cluster	0
chr1	184810000	184815000	chr1	184825000	184830000	80	0	6.75311698646854e-06	Cluster	0
chr1	184810000	184815000	chr1	184880000	184885000	41	0	0.00743542852317742	Cluster	0
chr1	184810000	184815000	chr1	185095000	185100000	12	0	2.82402650482498e-07	Cluster	1
chr1	184810000	184815000	chr1	185100000	185105000	12	0	2.82402650482498e-07	Cluster	1
chr1	184820000	184825000	chr1	184840000	184845000	98	0	1.42323093761259e-14	Cluster	0
chr1	184820000	184825000	chr1	184845000	184850000	98	0	1.42323093761259e-14	Cluster	0
chr1	184820000	184825000	chr1	184850000	184855000	71	0	2.52436497000854e-07	Cluster	0
chr1	184820000	184825000	chr1	184880000	184885000	43	0	0.00348466286473341	Cluster	0
chr1	184820000	184825000	chr1	185325000	185330000	30	0	3.0497805805984e-15	Cluster	1
chr1	184820000	184825000	chr1	185330000	185335000	30	0	3.0497805805984e-15	Cluster	1
chr1	184825000	184830000	chr1	184840000	184845000	98	0	1.42323093761259e-14	Cluster	0
chr1	184825000	184830000	chr1	184845000	184850000	98	0	1.42323093761259e-14	Cluster	0
chr1	184825000	184830000	chr1	184850000	184855000	71	0	2.52436497000854e-07	Cluster	0
chr1	184825000	184830000	chr1	184880000	184885000	43	0	0.00348466286473341	Cluster	0
chr1	184825000	184830000	chr1	185325000	185330000	30	0	3.0497805805984e-15	Cluster	1
chr1	184825000	184830000	chr1	185330000	185335000	30	0	3.0497805805984e-15	Cluster	1
chr1	184840000	184845000	chr1	184850000	184855000	124	0	3.0497805805984e-15	Cluster	1
chr1	184840000	184845000	chr1	184880000	184885000	63	0	9.37937684227573e-07	Cluster	1
chr1	184840000	184845000	chr1	185325000	185330000	12	0	3.0497805805984e-15	Cluster	1
chr1	184840000	184845000	chr1	185330000	185335000	12	0	3.0497805805984e-15	Cluster	1
chr1	184845000	184850000	chr1	184880000	184885000	63	0	9.37937684227573e-07	Cluster	1
chr1	184845000	184850000	chr1	185325000	185330000	12	0	3.0497805805984e-15	Cluster	1
chr1	184845000	184850000	chr1	185330000	185335000	12	0	3.0497805805984e-15	Cluster	1
chr1	184850000	184855000	chr1	185325000	185330000	24	0	3.0497805805984e-15	Cluster	1
chr1	184850000	184855000	chr1	185330000	185335000	24	0	3.0497805805984e-15	Cluster	1
chr1	184880000	184885000	chr1	185325000	185330000	21	0	3.0497805805984e-15	Cluster	1
chr1	184880000	184885000	chr1	185330000	185335000	21	0	3.0497805805984e-15	Cluster	1
chr1	184995000	185000000	chr1	185325000	185330000	16	0	3.0497805805984e-15	Cluster	1
chr1	184995000	185000000	chr1	185330000	185335000	16	0	3.0497805805984e-15	Cluster	1
chr1	185205000	185210000	chr1	185325000	185330000	42	0	0.000324391780636645	Cluster	1
chr1	185205000	185210000	chr1	185330000	185335000	42	0	0.000324391780636645	Cluster	1
chr1	185210000	185215000	chr1	185325000	185330000	42	0	0.000324391780636645	Cluster	1
chr1	185210000	185215000	chr1	185330000	185335000	42	0	0.000324391780636645	Cluster	1
chr1	185325000	185330000	chr1	185335000	185340000	113	0	3.0576906316965e-11	Singleton	0
chr1	186700000	186705000	chr1	186965000	186970000	17	0	1.07881407654907e-08	Cluster	1
chr1	186700000	186705000	chr1	186970000	186975000	17	0	1.07881407654907e-08	Cluster	1
chr1	186920000	186925000	chr1	187210000	187215000	13	0	1.18780738373306e-08	Cluster	1
chr1	186920000	186925000	chr1	187215000	187220000	13	0	1.18780738373306e-08	Cluster	1
chr1	186965000	186970000	chr1	187210000	187215000	18	0	9.2328189183115e-05	Cluster	1
chr1	186965000	186970000	chr1	187215000	187220000	18	0	9.2328189183115e-05	Cluster	1
chr1	186970000	186975000	chr1	187210000	187215000	18	0	9.2328189183115e-05	Cluster	1
chr1	186970000	186975000	chr1	187215000	187220000	18	0	9.2328189183115e-05	Cluster	1
chr1	190170000	190175000	chr1	190480000	190485000	12	0	5.38602005992435e-09	Cluster	1
chr1	190170000	190175000	chr1	190925000	190930000	17	0	3.0497805805984e-15	Cluster	1
chr1	190175000	190180000	chr1	190480000	190485000	12	0	5.38602005992435e-09	Cluster	1
chr1	190175000	190180000	chr1	190925000	190930000	17	0	3.0497805805984e-15	Cluster	1
chr1	190910000	190915000	chr1	190925000	190930000	107	0	3.0497805805984e-15	Singleton	0
chr1	190910000	190915000	chr1	191020000	191025000	42	0	2.524545147769e-05	Cluster	1
chr1	190910000	190915000	chr1	191025000	191030000	42	0	2.524545147769e-05	Cluster	1
chr1	190925000	190930000	chr1	190975000	190980000	71	0	1.11605962047815e-07	Singleton	0
chr1	190975000	190980000	chr1	191020000	191025000	112	0	3.0497805805984e-15	Cluster	1
chr1	190975000	190980000	chr1	191025000	191030000	112	0	3.0497805805984e-15	Cluster	1
chr1	190975000	190980000	chr1	191060000	191065000	62	0	2.64947348381463e-08	Singleton	0
chr1	190975000	190980000	chr1	191220000	191225000	23	0	2.80090257903448e-07	Cluster	1
chr1	190975000	190980000	chr1	191225000	191230000	23	0	2.80090257903448e-07	Cluster	1
chr1	191020000	191025000	chr1	191060000	191065000	108	0	3.0497805805984e-15	Cluster	1
chr1	191020000	191025000	chr1	191310000	191315000	12	0	1.85269968993494e-07	Cluster	0
chr1	191020000	191025000	chr1	191315000	191320000	18	0	3.76049799858591e-14	Cluster	1
chr1	191025000	191030000	chr1	191060000	191065000	108	0	3.0497805805984e-15	Cluster	1
chr1	191025000	191030000	chr1	191310000	191315000	12	0	1.85269968993494e-07	Cluster	0
chr1	191025000	191030000	chr1	191315000	191320000	18	0	3.76049799858591e-14	Cluster	1
chr1	191060000	191065000	chr1	191325000	191330000	18	0	6.66150920414855e-10	Singleton	0
chr1	191315000	191320000	chr1	191325000	191330000	161	0	3.0497805805984e-15	Singleton	0
chr1	191570000	191575000	chr1	191820000	191825000	19	0	1.11026502376583e-05	Singleton	0
chr1	191820000	191825000	chr1	192090000	192095000	25	0	3.0497805805984e-15	Singleton	0
chr1	191985000	191990000	chr1	192090000	192095000	53	0	3.51729517672332e-07	Cluster	1
chr1	191990000	191995000	chr1	192090000	192095000	53	0	3.51729517672332e-07	Cluster	1
chr1	192770000	192775000	chr1	193030000	193035000	17	0	2.03935308834841e-08	Cluster	1
chr1	192770000	192775000	chr1	193035000	193040000	17	0	2.03935308834841e-08	Cluster	1
chr1	192770000	192775000	chr1	193125000	193130000	15	0	3.0497805805984e-15	Cluster	1
chr1	192770000	192775000	chr1	193130000	193135000	15	0	3.0497805805984e-15	Cluster	1
chr1	192790000	192795000	chr1	193170000	193175000	15	0	3.0497805805984e-15	Singleton	0
chr1	192850000	192855000	chr1	193030000	193035000	28	0	0.00210059414708194	Cluster	1
chr1	192850000	192855000	chr1	193035000	193040000	28	0	0.00210059414708194	Cluster	1
chr1	192855000	192860000	chr1	193030000	193035000	28	0	0.00210059414708194	Cluster	1
chr1	192855000	192860000	chr1	193035000	193040000	28	0	0.00210059414708194	Cluster	1
chr1	193030000	193035000	chr1	193125000	193130000	41	0	0.00031332726356317	Cluster	1
chr1	193030000	193035000	chr1	193130000	193135000	41	0	0.00031332726356317	Cluster	1
chr1	193030000	193035000	chr1	193380000	193385000	13	0	1.45228884597641e-12	Cluster	1
chr1	193035000	193040000	chr1	193125000	193130000	41	0	0.00031332726356317	Cluster	1
chr1	193035000	193040000	chr1	193130000	193135000	41	0	0.00031332726356317	Cluster	1
chr1	193035000	193040000	chr1	193380000	193385000	13	0	1.45228884597641e-12	Cluster	1
chr1	193150000	193155000	chr1	193160000	193165000	78	0	0.00343700370978378	Cluster	0
chr1	193160000	193165000	chr1	193170000	193175000	80	0	0.00221191363080297	Cluster	1
chr1	194615000	194620000	chr1	194935000	194940000	15	0	3.074255912904e-13	Singleton	0
chr1	195240000	195245000	chr1	195250000	195255000	87	0	6.45176434681098e-06	Cluster	1
chr1	195250000	195255000	chr1	195260000	195265000	77	0	0.00612406394261683	Cluster	0
chr1	195250000	195255000	chr1	195265000	195270000	77	0	0.00612406394261683	Cluster	0
chr10	4240000	4245000	chr10	4330000	4335000	47	0	0.000336825892156345	Cluster	1
chr10	4240000	4245000	chr10	4335000	4340000	47	0	0.000336825892156345	Cluster	1
chr10	5545000	5550000	chr10	5800000	5805000	14	0	1.99890738034987e-05	Cluster	1
chr10	5550000	5555000	chr10	5800000	5805000	14	0	1.99890738034987e-05	Cluster	1
chr10	7210000	7215000	chr10	7585000	7590000	22	0	3.0497805805984e-15	Cluster	1
chr10	7210000	7215000	chr10	7590000	7595000	22	0	3.0497805805984e-15	Cluster	1
chr10	7470000	7475000	chr10	7585000	7590000	132	0	3.0497805805984e-15	Cluster	1
chr10	7470000	7475000	chr10	7590000	7595000	132	0	3.0497805805984e-15	Cluster	1
chr10	7470000	7475000	chr10	7660000	7665000	58	0	3.0497805805984e-15	Cluster	1
chr10	7470000	7475000	chr10	7665000	7670000	58	0	3.0497805805984e-15	Cluster	1
chr10	7470000	7475000	chr10	7725000	7730000	15	0	2.03075561483022e-06	Singleton	0
chr10	7470000	7475000	chr10	7775000	7780000	26	0	3.0497805805984e-15	Cluster	1
chr10	7470000	7475000	chr10	7780000	7785000	26	0	3.0497805805984e-15	Cluster	1
chr10	7470000	7475000	chr10	7790000	7795000	28	0	3.0497805805984e-15	Cluster	1
chr10	7490000	7495000	chr10	7585000	7590000	86	0	3.0497805805984e-15	Cluster	1
chr10	7490000	7495000	chr10	7590000	7595000	86	0	3.0497805805984e-15	Cluster	1
chr10	7490000	7495000	chr10	7775000	7780000	12	0	6.69413991785444e-08	Cluster	0
chr10	7490000	7495000	chr10	7780000	7785000	12	0	6.69413991785444e-08	Cluster	0
chr10	7490000	7495000	chr10	7790000	7795000	22	0	3.0497805805984e-15	Cluster	1
chr10	7585000	7590000	chr10	7610000	7615000	94	0	3.0497805805984e-15	Cluster	1
chr10	7585000	7590000	chr10	7615000	7620000	94	0	3.0497805805984e-15	Cluster	1
chr10	7585000	7590000	chr10	7660000	7665000	86	0	3.0497805805984e-15	Cluster	1
chr10	7585000	7590000	chr10	7665000	7670000	86	0	3.0497805805984e-15	Cluster	1
chr10	7585000	7590000	chr10	7675000	7680000	65	0	1.97430734630397e-12	Cluster	0
chr10	7585000	7590000	chr10	7680000	7685000	65	0	1.97430734630397e-12	Cluster	0
chr10	7585000	7590000	chr10	7790000	7795000	41	0	7.11717638177369e-10	Cluster	1
chr10	7590000	7595000	chr10	7610000	7615000	94	0	3.0497805805984e-15	Cluster	1
chr10	7590000	7595000	chr10	7615000	7620000	94	0	3.0497805805984e-15	Cluster	1
chr10	7590000	7595000	chr10	7660000	7665000	86	0	3.0497805805984e-15	Cluster	1
chr10	7590000	7595000	chr10	7665000	7670000	86	0	3.0497805805984e-15	Cluster	1
chr10	7590000	7595000	chr10	7675000	7680000	65	0	1.97430734630397e-12	Cluster	0
chr10	7590000	7595000	chr10	7680000	7685000	65	0	1.97430734630397e-12	Cluster	0
chr10	7590000	7595000	chr10	7790000	7795000	41	0	7.11717638177369e-10	Cluster	1
chr10	7610000	7615000	chr10	7660000	7665000	49	0	0.00221830080557409	Cluster	1
chr10	7610000	7615000	chr10	7665000	7670000	49	0	0.00221830080557409	Cluster	1
chr10	7615000	7620000	chr10	7660000	7665000	49	0	0.00221830080557409	Cluster	1
chr10	7615000	7620000	chr10	7665000	7670000	49	0	0.00221830080557409	Cluster	1
chr10	7660000	7665000	chr10	7675000	7680000	266	0	3.0497805805984e-15	Cluster	1
chr10	7660000	7665000	chr10	7680000	7685000	266	0	3.0497805805984e-15	Cluster	1
chr10	7660000	7665000	chr10	7775000	7780000	46	0	9.59842432550734e-06	Cluster	0
chr10	7660000	7665000	chr10	7780000	7785000	46	0	9.59842432550734e-06	Cluster	0
chr10	7660000	7665000	chr10	7790000	7795000	77	0	3.0497805805984e-15	Cluster	1
chr10	7665000	7670000	chr10	7675000	7680000	266	0	3.0497805805984e-15	Cluster	1
chr10	7665000	7670000	chr10	7680000	7685000	266	0	3.0497805805984e-15	Cluster	1
chr10	7665000	7670000	chr10	7775000	7780000	46	0	9.59842432550734e-06	Cluster	0
chr10	7665000	7670000	chr10	7780000	7785000	46	0	9.59842432550734e-06	Cluster	0
chr10	7665000	7670000	chr10	7790000	7795000	77	0	3.0497805805984e-15	Cluster	1
chr10	7675000	7680000	chr10	7775000	7780000	47	0	2.13715312506347e-05	Cluster	0
chr10	7675000	7680000	chr10	7780000	7785000	47	0	2.13715312506347e-05	Cluster	0
chr10	7675000	7680000	chr10	7790000	7795000	58	0	3.04813452899221e-11	Cluster	0
chr10	7680000	7685000	chr10	7775000	7780000	47	0	2.13715312506347e-05	Cluster	0
chr10	7680000	7685000	chr10	7780000	7785000	47	0	2.13715312506347e-05	Cluster	0
chr10	7680000	7685000	chr10	7790000	7795000	58	0	3.04813452899221e-11	Cluster	0
chr10	7775000	7780000	chr10	7790000	7795000	175	0	3.0497805805984e-15	Cluster	1
chr10	7780000	7785000	chr10	7790000	7795000	175	0	3.0497805805984e-15	Cluster	1
chr10	12610000	12615000	chr10	12960000	12965000	18	0	3.0497805805984e-15	Singleton	0
chr10	12610000	12615000	chr10	13005000	13010000	21	0	3.0497805805984e-15	Singleton	0
chr10	13020000	13025000	chr10	13470000	13475000	14	0	3.0497805805984e-15	Singleton	0
chr10	13090000	13095000	chr10	13470000	13475000	17	0	3.0497805805984e-15	Singleton	0
chr10	13090000	13095000	chr10	13500000	13505000	21	0	3.0497805805984e-15	Singleton	0
chr10	13550000	13555000	chr10	13865000	13870000	12	0	3.26049786469623e-10	Singleton	0
chr10	17790000	17795000	chr10	18230000	18235000	13	0	3.0497805805984e-15	Cluster	1
chr10	17790000	17795000	chr10	18235000	18240000	13	0	3.0497805805984e-15	Cluster	1
chr10	17795000	17800000	chr10	18230000	18235000	13	0	3.0497805805984e-15	Cluster	1
chr10	17795000	17800000	chr10	18235000	18240000	13	0	3.0497805805984e-15	Cluster	1
chr10	17800000	17805000	chr10	18230000	18235000	13	0	3.0497805805984e-15	Cluster	1
chr10	17800000	17805000	chr10	18235000	18240000	13	0	3.0497805805984e-15	Cluster	1
chr10	18055000	18060000	chr10	18210000	18215000	37	0	1.91460031713104e-05	Singleton	0
chr10	18055000	18060000	chr10	18230000	18235000	28	0	0.00164510357492542	Cluster	1
chr10	18055000	18060000	chr10	18235000	18240000	28	0	0.00164510357492542	Cluster	1
chr10	18055000	18060000	chr10	18405000	18410000	12	0	4.54377308429558e-12	Singleton	0
chr10	18210000	18215000	chr10	18230000	18235000	79	0	6.67924515406977e-07	Cluster	1
chr10	18210000	18215000	chr10	18235000	18240000	79	0	6.67924515406977e-07	Cluster	1
chr10	18230000	18235000	chr10	18525000	18530000	14	0	2.72248333778491e-10	Cluster	0
chr10	18230000	18235000	chr10	18525000	18530000	22	0	3.0497805805984e-15	Cluster	1
chr10	18230000	18235000	chr10	18530000	18535000	22	0	3.0497805805984e-15	Cluster	1
chr10	18230000	18235000	chr10	18545000	18550000	14	0	5.15587807732053e-12	Cluster	0
chr10	18235000	18240000	chr10	18525000	18530000	14	0	2.72248333778491e-10	Cluster	0
chr10	18235000	18240000	chr10	18525000	18530000	22	0	3.0497805805984e-15	Cluster	1
chr10	18235000	18240000	chr10	18530000	18535000	22	0	3.0497805805984e-15	Cluster	1
chr10	18235000	18240000	chr10	18545000	18550000	14	0	5.15587807732053e-12	Cluster	0
chr10	18545000	18550000	chr10	18840000	18845000	15	0	1.70842585570963e-11	Cluster	1
chr10	18545000	18550000	chr10	18845000	18850000	15	0	1.70842585570963e-11	Cluster	1
chr10	19350000	19355000	chr10	19360000	19365000	144	0	3.0497805805984e-15	Singleton	0
chr10	19350000	19355000	chr10	19845000	19850000	17	0	3.0497805805984e-15	Cluster	1
chr10	19355000	19360000	chr10	19845000	19850000	17	0	3.0497805805984e-15	Cluster	1
chr10	19360000	19365000	chr10	19845000	19850000	19	0	3.0497805805984e-15	Cluster	1
chr10	19590000	19595000	chr10	19930000	19935000	12	0	1.35147290770573e-11	Singleton	0
chr10	19705000	19710000	chr10	20145000	20150000	12	0	3.0497805805984e-15	Cluster	1
chr10	19710000	19715000	chr10	20145000	20150000	12	0	3.0497805805984e-15	Cluster	1
chr10	19930000	19935000	chr10	19960000	19965000	58	0	0.000257041098926896	Cluster	1
chr10	19930000	19935000	chr10	19965000	19970000	58	0	0.000257041098926896	Cluster	1
chr10	19930000	19935000	chr10	20145000	20150000	33	0	4.86258969559587e-06	Singleton	0
chr10	19930000	19935000	chr10	20310000	20315000	12	0	7.36040764202618e-13	Singleton	0
chr10	20145000	20150000	chr10	20310000	20315000	63	0	3.0497805805984e-15	Cluster	1
chr10	20145000	20150000	chr10	20310000	20315000	28	0	0.00680677353231726	Cluster	0
chr10	20145000	20150000	chr10	20315000	20320000	28	0	0.00680677353231726	Cluster	0
chr10	20290000	20295000	chr10	20310000	20315000	130	0	3.0497805805984e-15	Singleton	0
chr10	20310000	20315000	chr10	20345000	20350000	84	0	2.75321110112538e-10	Cluster	1
chr10	20310000	20315000	chr10	20345000	20350000	61	0	0.000419399394168388	Cluster	0
chr10	20310000	20315000	chr10	20950000	20955000	25	0	3.0497805805984e-15	Singleton	0
chr10	20315000	20320000	chr10	20345000	20350000	61	0	0.000419399394168388	Cluster	0
chr10	20345000	20350000	chr10	20950000	20955000	28	0	3.0497805805984e-15	Singleton	0
chr10	20950000	20955000	chr10	21295000	21300000	14	0	3.76049799858591e-14	Singleton	0
chr10	20950000	20955000	chr10	21340000	21345000	18	0	3.0497805805984e-15	Singleton	0
chr10	21050000	21055000	chr10	21155000	21160000	53	0	2.18510801126646e-07	Cluster	1
chr10	21055000	21060000	chr10	21155000	21160000	53	0	2.18510801126646e-07	Cluster	1
chr10	21140000	21145000	chr10	21155000	21160000	73	0	0.00111449083286983	Cluster	1
chr10	21145000	21150000	chr10	21155000	21160000	73	0	0.00111449083286983	Cluster	1
chr10	21450000	21455000	chr10	21990000	21995000	13	0	3.0497805805984e-15	Cluster	1
chr10	21455000	21460000	chr10	21990000	21995000	13	0	3.0497805805984e-15	Cluster	1
chr10	21825000	21830000	chr10	21990000	21995000	57	0	3.0497805805984e-15	Cluster	1
chr10	21830000	21835000	chr10	21990000	21995000	57	0	3.0497805805984e-15	Cluster	1
chr10	22145000	22150000	chr10	22155000	22160000	93	0	2.33400630173612e-08	Cluster	0
chr10	22145000	22150000	chr10	22155000	22160000	95	0	1.91031466488597e-08	Cluster	1
chr10	22145000	22150000	chr10	22810000	22815000	13	0	3.0497805805984e-15	Cluster	1
chr10	22145000	22150000	chr10	22815000	22820000	13	0	3.0497805805984e-15	Cluster	1
chr10	22145000	22150000	chr10	22820000	22825000	13	0	3.0497805805984e-15	Cluster	1
chr10	22810000	22815000	chr10	22840000	22845000	98	0	3.0497805805984e-15	Cluster	1
chr10	22810000	22815000	chr10	23795000	23800000	13	0	3.0497805805984e-15	Cluster	1
chr10	22815000	22820000	chr10	22840000	22845000	98	0	3.0497805805984e-15	Cluster	1
chr10	22815000	22820000	chr10	23795000	23800000	13	0	3.0497805805984e-15	Cluster	1
chr10	22820000	22825000	chr10	22840000	22845000	98	0	3.0497805805984e-15	Cluster	1
chr10	22820000	22825000	chr10	23795000	23800000	13	0	3.0497805805984e-15	Cluster	1
chr10	24830000	24835000	chr10	24865000	24870000	59	0	0.000185765349918006	Cluster	1
chr10	24830000	24835000	chr10	24870000	24875000	59	0	0.000185765349918006	Cluster	1
chr10	24835000	24840000	chr10	24865000	24870000	59	0	0.000185765349918006	Cluster	1
chr10	24835000	24840000	chr10	24870000	24875000	59	0	0.000185765349918006	Cluster	1
chr10	28950000	28955000	chr10	29140000	29145000	29	0	0.00110889805446033	Cluster	1
chr10	28950000	28955000	chr10	29145000	29150000	29	0	0.00110889805446033	Cluster	1
chr10	28955000	28960000	chr10	29140000	29145000	29	0	0.00110889805446033	Cluster	1
chr10	28955000	28960000	chr10	29145000	29150000	29	0	0.00110889805446033	Cluster	1
chr10	29140000	29145000	chr10	29310000	29315000	51	0	7.78408333211328e-12	Cluster	1
chr10	29145000	29150000	chr10	29310000	29315000	51	0	7.78408333211328e-12	Cluster	1
chr10	30810000	30815000	chr10	31310000	31315000	27	0	3.0497805805984e-15	Singleton	0
chr10	30840000	30845000	chr10	31310000	31315000	13	0	3.0497805805984e-15	Singleton	0
chr10	33950000	33955000	chr10	34280000	34285000	12	0	6.68352137676232e-11	Singleton	0
chr10	34015000	34020000	chr10	34280000	34285000	19	0	8.81335148264865e-11	Cluster	0
chr10	34015000	34020000	chr10	34295000	34300000	26	0	3.0497805805984e-15	Cluster	1
chr10	34030000	34035000	chr10	34280000	34285000	24	0	6.66503770785623e-10	Cluster	0
chr10	39170000	39175000	chr10	39500000	39505000	17	0	3.0497805805984e-15	Singleton	0
chr10	39895000	39900000	chr10	39955000	39960000	45	0	0.00103111061499461	Cluster	1
chr10	39895000	39900000	chr10	39960000	39965000	45	0	0.00103111061499461	Cluster	1
chr10	39955000	39960000	chr10	40245000	40250000	17	0	9.38985197074354e-13	Cluster	1
chr10	39955000	39960000	chr10	40295000	40300000	13	0	1.34621674834862e-12	Cluster	1
chr10	39955000	39960000	chr10	40300000	40305000	13	0	1.34621674834862e-12	Cluster	1
chr10	39960000	39965000	chr10	40245000	40250000	17	0	9.38985197074354e-13	Cluster	1
chr10	39960000	39965000	chr10	40295000	40300000	13	0	1.34621674834862e-12	Cluster	1
[truncated: 60,653 more rows]
