# Supplementary material for: MAPS: Model-based analysis of long-range chromatin interactions from PLAC-seq and HiChIP experiments
Source: PLoS Comput Biol. 2019 Apr 15;15(4):e1006982. doi: 10.1371/journal.pcbi.1006982 (PMC6483256; doi:10.1371/journal.pcbi.1006982)
Supplement: S1 Data — (ZIP) [file pcbi.1006982.s027.zip › Supplementary data/mESC_H3K4me3_combine_MAPS_call.bedpe]

chr1	start1	end1	chr2	start2	end2	obs	exp	fdr	type	summit
chr1	4485000	4490000	chr1	5015000	5020000	12	2.88935567680848	0.000849029834106488	Cluster	0
chr1	4490000	4495000	chr1	4665000	4670000	52	12.624920744048	2.32972110648681e-14	Cluster	1
chr1	4490000	4495000	chr1	4670000	4675000	33	10.8952026134474	3.01633319296797e-06	Cluster	0
chr1	4490000	4495000	chr1	4675000	4680000	29	9.97345079323989	3.09002206012608e-05	Cluster	0
chr1	4490000	4495000	chr1	4680000	4685000	21	8.40790858135382	0.00360231784599032	Cluster	0
chr1	4490000	4495000	chr1	4685000	4690000	44	12.7893897088988	2.39920633828325e-10	Cluster	0
chr1	4490000	4495000	chr1	4690000	4695000	34	11.0342172786768	1.41623574172088e-06	Cluster	0
chr1	4490000	4495000	chr1	4725000	4730000	21	7.03089337054359	0.000407451747105499	Cluster	0
chr1	4490000	4495000	chr1	4740000	4745000	23	8.02463166876118	0.000340102707122935	Cluster	0
chr1	4490000	4495000	chr1	4745000	4750000	21	6.59420451616495	0.000175135376446982	Cluster	0
chr1	4490000	4495000	chr1	4750000	4755000	28	11.4473462258129	0.000730265254604693	Cluster	0
chr1	4490000	4495000	chr1	4755000	4760000	34	6.82202226295053	1.25468867776101e-11	Cluster	0
chr1	4490000	4495000	chr1	4760000	4765000	45	7.20671691400698	8.75945167011984e-19	Cluster	0
chr1	4490000	4495000	chr1	4765000	4770000	67	8.61845068291928	3.62638272850463e-33	Cluster	1
chr1	4490000	4495000	chr1	4770000	4775000	15	4.89029894817615	0.00297137764761329	Cluster	0
chr1	4490000	4495000	chr1	4775000	4780000	27	6.30319345452224	5.52110169049335e-08	Cluster	0
chr1	4490000	4495000	chr1	4780000	4785000	29	11.4307766728947	0.000117193555200396	Cluster	0
chr1	4490000	4495000	chr1	5015000	5020000	38	9.48950471151847	8.03891341579968e-11	Cluster	0
chr1	4490000	4495000	chr1	5020000	5025000	37	7.67902098902013	8.55019427523325e-13	Cluster	0
chr1	4495000	4500000	chr1	4655000	4660000	20	6.03121687849481	0.000158136647132471	Cluster	0
chr1	4495000	4500000	chr1	4660000	4665000	15	4.3663729536381	0.00101351533304099	Cluster	0
chr1	4495000	4500000	chr1	4665000	4670000	18	7.25868420276249	0.00856344498205141	Cluster	0
chr1	4495000	4500000	chr1	4680000	4685000	14	4.85851299657301	0.00739797842726169	Cluster	0
chr1	4495000	4500000	chr1	4690000	4695000	18	6.32946403098475	0.0021345225285843	Cluster	0
chr1	4495000	4500000	chr1	4695000	4700000	15	5.56735560835086	0.00941363905112893	Cluster	0
chr1	4495000	4500000	chr1	4715000	4720000	15	4.6869090888939	0.00200359984338504	Cluster	0
chr1	4495000	4500000	chr1	4745000	4750000	12	3.84146757730686	0.0081336944370505	Cluster	0
chr1	4495000	4500000	chr1	4750000	4755000	17	6.52825093844599	0.00709788043004487	Cluster	0
chr1	4495000	4500000	chr1	4755000	4760000	25	3.96105047847115	1.06286809187844e-10	Cluster	0
chr1	4495000	4500000	chr1	4760000	4765000	27	4.16720425289027	8.74437936074889e-12	Cluster	0
chr1	4495000	4500000	chr1	4765000	4770000	28	4.93865899942348	7.06237966333469e-11	Cluster	0
chr1	4495000	4500000	chr1	4795000	4800000	16	4.44278466738916	0.000384346701883693	Cluster	0
chr1	4495000	4500000	chr1	5015000	5020000	29	5.66234471720049	8.02115317869052e-11	Cluster	0
chr1	4495000	4500000	chr1	5020000	5025000	30	4.61168041183088	1.11490375349104e-13	Cluster	1
chr1	4495000	4500000	chr1	5025000	5030000	14	3.35143163081673	0.000244361328259614	Cluster	0
chr1	4570000	4575000	chr1	4740000	4745000	19	4.73060229369802	2.05678173654822e-05	Singleton	0
chr1	4780000	4785000	chr1	4835000	4840000	24	10.070319358003	0.00290657748486937	Cluster	0
chr1	4780000	4785000	chr1	4890000	4895000	26	9.3658996321318	0.000192866106125484	Cluster	1
chr1	4780000	4785000	chr1	5065000	5070000	12	3.69973477955317	0.00616479365675661	Cluster	1
chr1	4785000	4790000	chr1	4840000	4845000	54	23.5307950099202	3.89196827505174e-06	Cluster	1
chr1	4785000	4790000	chr1	4895000	4900000	22	9.82059860771441	0.00944970487624348	Cluster	0
chr1	4785000	4790000	chr1	5065000	5070000	14	4.97917962905384	0.00904326355400121	Cluster	0
chr1	4800000	4805000	chr1	4845000	4850000	28	9.58059549745423	4.09566964085883e-05	Cluster	0
chr1	4805000	4810000	chr1	4865000	4870000	54	25.0568088434288	2.21905490473361e-05	Singleton	0
chr1	4855000	4860000	chr1	4875000	4880000	93	46.3804416393	1.46851786975753e-07	Singleton	0
chr1	5015000	5020000	chr1	5585000	5590000	16	4.56139710608283	0.000194156360506025	Cluster	0
chr1	5015000	5020000	chr1	5915000	5920000	15	2.955074919774	5.15309708417631e-06	Singleton	0
chr1	5020000	5025000	chr1	5585000	5590000	15	3.80994347970247	9.26745144826303e-05	Cluster	1
chr1	5180000	5185000	chr1	5585000	5590000	23	2.95884356404154	1.26584934563387e-11	Singleton	0
chr1	5345000	5350000	chr1	5355000	5360000	31	6.13808838517894	9.06984478824415e-11	Cluster	0
chr1	5345000	5350000	chr1	5360000	5365000	51	12.4776203772041	5.73637836088946e-14	Cluster	1
chr1	5345000	5350000	chr1	5365000	5370000	31	14.0069961300522	0.00164054125315092	Cluster	0
chr1	5345000	5350000	chr1	5370000	5375000	30	13.7304479292327	0.00244864521812134	Cluster	0
chr1	5910000	5915000	chr1	6210000	6215000	17	5.23503383147954	0.000748179980155361	Cluster	1
chr1	5915000	5920000	chr1	6115000	6120000	14	3.99252620779848	0.0013237347644058	Cluster	0
chr1	5915000	5920000	chr1	6120000	6125000	19	2.60288821369539	3.02764351934592e-09	Cluster	0
chr1	5915000	5920000	chr1	6125000	6130000	15	2.59777381951445	3.45393842504625e-06	Cluster	0
chr1	5915000	5920000	chr1	6130000	6135000	23	2.71588864390782	2.38195797015883e-12	Cluster	0
chr1	5915000	5920000	chr1	6135000	6140000	30	3.60105398633619	8.53704199224219e-16	Cluster	1
chr1	5915000	5920000	chr1	6140000	6145000	33	4.81106191187305	5.62417499692842e-15	Cluster	0
chr1	5915000	5920000	chr1	6150000	6155000	12	3.83187879801871	0.00798834006822688	Cluster	0
chr1	5915000	5920000	chr1	6160000	6165000	15	4.75517438014948	0.00228893434024988	Cluster	0
chr1	5915000	5920000	chr1	6210000	6215000	23	9.35451453015977	0.00105586083182607	Cluster	0
chr1	6215000	6220000	chr1	6245000	6250000	61	26.6844099005688	8.13898989270184e-07	Singleton	0
chr1	7000000	7005000	chr1	7205000	7210000	13	4.19413338135902	0.00588368461105804	Cluster	0
chr1	7010000	7015000	chr1	7085000	7090000	21	9.02047095344211	0.00350006171187698	Cluster	1
chr1	7010000	7015000	chr1	7095000	7100000	12	3.70037822847615	0.00617058494233056	Cluster	0
chr1	7010000	7015000	chr1	7140000	7145000	14	2.55885118231391	1.46879879416323e-05	Singleton	0
chr1	7010000	7015000	chr1	7205000	7210000	16	2.83324026543371	6.01373959891128e-07	Cluster	1
chr1	7085000	7090000	chr1	7195000	7200000	25	11.3431225409609	0.00610830112862188	Cluster	0
chr1	7085000	7090000	chr1	7200000	7205000	37	14.0392617623127	1.38881872894012e-05	Cluster	1
chr1	7115000	7120000	chr1	7125000	7130000	45	20.5253046223186	9.78955070471721e-05	Singleton	0
chr1	9540000	9545000	chr1	9700000	9705000	37	11.8717798950127	9.19048200609514e-08	Cluster	0
chr1	9545000	9550000	chr1	9675000	9680000	37	12.9537129151241	2.35382282853169e-06	Cluster	0
chr1	9545000	9550000	chr1	9680000	9685000	25	11.6250239517252	0.00816411281824428	Cluster	0
chr1	9545000	9550000	chr1	9685000	9690000	40	12.4874908045589	4.38260226798652e-08	Cluster	0
chr1	9545000	9550000	chr1	9690000	9695000	26	7.65138844292575	7.0282471767699e-06	Cluster	0
chr1	9545000	9550000	chr1	9695000	9700000	48	18.4777098738343	1.89197854783818e-07	Cluster	0
chr1	9545000	9550000	chr1	9700000	9705000	52	21.9096132301898	7.71382708126751e-07	Cluster	0
chr1	9545000	9550000	chr1	9705000	9710000	47	12.8763720319731	3.04421987644734e-11	Cluster	0
chr1	9545000	9550000	chr1	9715000	9720000	20	5.64337046582701	6.54267561564767e-05	Cluster	0
chr1	9545000	9550000	chr1	9720000	9725000	18	7.01054216254896	0.0061240545841702	Cluster	0
chr1	9545000	9550000	chr1	9740000	9745000	25	8.92504026149153	8.68584922089812e-05	Cluster	1
chr1	9550000	9555000	chr1	9700000	9705000	25	9.84434270919751	0.000970390906836923	Cluster	0
chr1	9555000	9560000	chr1	9700000	9705000	26	8.86004965847795	8.0633184696142e-05	Cluster	0
chr1	9560000	9565000	chr1	9695000	9700000	28	8.52769120438812	5.16693584054587e-06	Cluster	0
chr1	9560000	9565000	chr1	9700000	9705000	28	10.6468156337157	0.000236844527397333	Cluster	0
chr1	9560000	9565000	chr1	9745000	9750000	23	10.0029470036938	0.00568976599342218	Cluster	0
chr1	9565000	9570000	chr1	9695000	9700000	30	8.95019501031251	1.41364881428686e-06	Cluster	0
chr1	9565000	9570000	chr1	9700000	9705000	41	11.1610528886268	6.40660298386232e-10	Cluster	0
chr1	9565000	9570000	chr1	9745000	9750000	24	10.4001546531759	0.00433598358059172	Cluster	0
chr1	9570000	9575000	chr1	9695000	9700000	45	9.41229464680046	1.20288299788058e-14	Cluster	1
chr1	9570000	9575000	chr1	9700000	9705000	50	11.7220727054811	2.24083977666359e-14	Cluster	0
chr1	9570000	9575000	chr1	9745000	9750000	24	10.8276562442074	0.00702031346065593	Cluster	0
chr1	9575000	9580000	chr1	9700000	9705000	28	7.41116690783145	3.6560259692485e-07	Cluster	0
chr1	9580000	9585000	chr1	9700000	9705000	47	15.3274529403282	7.42785473042363e-09	Cluster	0
chr1	9590000	9595000	chr1	9700000	9705000	37	14.5249426095117	2.83900273933399e-05	Cluster	0
chr1	9610000	9615000	chr1	9700000	9705000	35	15.3449002384578	0.000153902230268942	Cluster	1
chr1	9615000	9620000	chr1	9700000	9705000	39	19.0773943122264	0.00129916269536426	Cluster	0
chr1	9700000	9705000	chr1	10000000	10005000	15	4.57050254119553	0.00157582678774996	Cluster	0
chr1	9700000	9705000	chr1	10005000	10010000	16	4.47344502939898	0.00015587224944991	Cluster	1
chr1	9745000	9750000	chr1	9885000	9890000	24	9.29162694010523	0.00102866302174497	Cluster	0
chr1	9745000	9750000	chr1	9890000	9895000	25	9.04168302093889	0.000285058042947053	Cluster	1
chr1	9745000	9750000	chr1	10070000	10075000	14	4.77173716180362	0.00637414963456132	Cluster	0
chr1	9745000	9750000	chr1	10080000	10085000	16	4.77259315418056	0.000825570521818338	Cluster	1
chr1	9780000	9785000	chr1	9905000	9910000	12	3.22411442590569	0.00209695249023582	Cluster	0
chr1	9785000	9790000	chr1	9940000	9945000	23	10.5044997946108	0.0098947535344849	Cluster	0
chr1	9790000	9795000	chr1	9940000	9945000	24	9.27653200581382	0.00100524791540878	Cluster	0
chr1	9795000	9800000	chr1	9870000	9875000	42	16.6856264780483	8.54620039276707e-06	Singleton	0
chr1	9795000	9800000	chr1	9920000	9925000	24	11.1306556593383	0.00962864008320294	Cluster	0
chr1	9795000	9800000	chr1	9935000	9940000	27	9.64322515116006	0.000119471792232919	Cluster	0
chr1	9795000	9800000	chr1	9940000	9945000	55	25.5066773998134	5.90579664911063e-06	Cluster	1
chr1	9795000	9800000	chr1	9955000	9960000	28	11.3798422657658	0.00066641678333714	Cluster	0
chr1	9795000	9800000	chr1	9960000	9965000	32	11.4527672714042	2.21305573142181e-05	Cluster	0
chr1	9795000	9800000	chr1	9985000	9990000	21	8.16233162588963	0.00255239784738213	Cluster	0
chr1	9795000	9800000	chr1	10000000	10005000	30	7.2599953773123	1.78391399180668e-08	Cluster	1
chr1	9795000	9800000	chr1	10040000	10045000	22	6.87524047236132	3.82184128419974e-05	Singleton	0
chr1	9795000	9800000	chr1	10080000	10085000	15	5.06831592506229	0.0041394381310308	Cluster	1
chr1	9795000	9800000	chr1	10095000	10100000	13	4.02979287643896	0.00425382534441443	Cluster	0
chr1	10035000	10040000	chr1	10075000	10080000	47	23.4696440707058	0.000485516976077037	Cluster	0
chr1	10035000	10040000	chr1	10090000	10095000	55	23.0790390841884	1.02085090175812e-06	Cluster	1
chr1	10545000	10550000	chr1	10555000	10560000	52	23.5512722933926	1.79187072257216e-05	Singleton	0
chr1	10810000	10815000	chr1	11370000	11375000	12	1.9594469075582	2.57355472140403e-05	Singleton	0
chr1	11415000	11420000	chr1	11425000	11430000	66	30.0688677032026	9.70613862055293e-07	Singleton	0
chr1	12360000	12365000	chr1	12370000	12375000	42	20.0962895719191	0.000495457392124024	Cluster	0
chr1	12360000	12365000	chr1	12380000	12385000	35	13.4517730511936	3.34732754185048e-05	Cluster	0
chr1	12360000	12365000	chr1	12390000	12395000	33	10.3711102076722	1.07713782237127e-06	Cluster	1
chr1	12690000	12695000	chr1	12835000	12840000	16	5.35475262408537	0.00109342278510244	Cluster	0
chr1	12690000	12695000	chr1	12850000	12855000	17	6.04348613766597	0.00334748497358593	Cluster	0
chr1	12700000	12705000	chr1	12810000	12815000	23	9.42796606680343	0.00280035058088684	Cluster	0
chr1	12700000	12705000	chr1	12835000	12840000	20	4.44012480718747	2.17958156821959e-06	Cluster	1
chr1	12715000	12720000	chr1	12810000	12815000	30	13.4385433410518	0.000721061981804643	Cluster	1
chr1	12715000	12720000	chr1	12835000	12840000	16	5.76931201424517	0.00231619377246835	Cluster	0
chr1	12860000	12865000	chr1	12990000	12995000	23	9.58249832720708	0.00144068694836094	Cluster	0
chr1	12860000	12865000	chr1	13125000	13130000	15	3.8507704923163	0.000104532714813195	Cluster	0
chr1	12860000	12865000	chr1	13130000	13135000	12	2.17637370106302	6.86356552879539e-05	Cluster	1
chr1	12865000	12870000	chr1	12990000	12995000	22	9.61599836582028	0.00334939634351856	Cluster	0
chr1	12870000	12875000	chr1	12990000	12995000	39	13.9012253029861	1.7414711066483e-06	Cluster	1
chr1	12875000	12880000	chr1	13035000	13040000	14	2.92414368995725	6.06882748222549e-05	Singleton	0
chr1	13035000	13040000	chr1	13125000	13130000	28	11.3096253981998	0.000607114245022904	Cluster	0
chr1	13040000	13045000	chr1	13125000	13130000	42	13.7088961858503	6.03519955268102e-08	Cluster	0
chr1	13045000	13050000	chr1	13125000	13130000	47	16.2528920360322	4.25124527933443e-08	Cluster	0
chr1	13045000	13050000	chr1	13370000	13375000	19	6.82250437134437	0.0019200877853365	Cluster	0
chr1	13050000	13055000	chr1	13125000	13130000	53	13.9673313428683	2.82302596514926e-13	Cluster	1
chr1	13050000	13055000	chr1	13370000	13375000	22	5.6237065024473	5.43182104632618e-06	Cluster	1
chr1	13055000	13060000	chr1	13125000	13130000	51	23.1479346164488	2.36210056915511e-05	Cluster	0
chr1	13060000	13065000	chr1	13125000	13130000	45	19.6410986986622	3.54688890995248e-05	Cluster	0
chr1	13070000	13075000	chr1	13370000	13375000	24	11.6371932146617	0.00746765958231802	Cluster	0
chr1	13075000	13080000	chr1	13130000	13135000	33	14.1911490028945	0.000468421907590663	Cluster	0
chr1	13075000	13080000	chr1	13370000	13375000	20	7.95233600528918	0.00186731991838509	Cluster	1
chr1	13095000	13100000	chr1	13370000	13375000	31	11.4654076803591	2.00435452745853e-05	Singleton	0
chr1	13120000	13125000	chr1	13370000	13375000	21	9.57215587743235	0.00675639653451326	Cluster	0
chr1	13125000	13130000	chr1	13520000	13525000	12	3.09756655159944	0.00151728325514918	Cluster	1
chr1	13125000	13130000	chr1	13530000	13535000	12	3.77580192974935	0.00718168786538875	Cluster	0
chr1	13130000	13135000	chr1	13370000	13375000	40	10.7354993288207	7.33138106251238e-10	Cluster	1
chr1	13140000	13145000	chr1	13370000	13375000	38	12.6256809531894	4.83699120958716e-07	Cluster	0
chr1	13145000	13150000	chr1	13370000	13375000	26	8.63193811278705	5.32504364927282e-05	Cluster	0
chr1	13150000	13155000	chr1	13370000	13375000	24	8.73894121147148	0.000440251558017659	Cluster	0
chr1	13155000	13160000	chr1	13370000	13375000	26	8.35257691197414	3.09002206012608e-05	Cluster	0
chr1	13160000	13165000	chr1	13370000	13375000	30	8.94923143591761	1.41088809802311e-06	Cluster	0
chr1	13180000	13185000	chr1	13370000	13375000	33	12.103629642888	2.52357189234735e-05	Singleton	0
chr1	13220000	13225000	chr1	13370000	13375000	27	12.3580627484981	0.00453019582354626	Cluster	0
chr1	13230000	13235000	chr1	13370000	13375000	34	12.5456223909114	2.04324642574607e-05	Cluster	1
chr1	13370000	13375000	chr1	13480000	13485000	31	15.3969254280093	0.00649277465610169	Cluster	0
chr1	13370000	13375000	chr1	13490000	13495000	58	19.7424008672483	3.72482168028738e-10	Cluster	1
chr1	13370000	13375000	chr1	13495000	13500000	40	18.584707625432	0.000409040413327839	Cluster	0
chr1	13370000	13375000	chr1	13500000	13505000	47	22.0641469578723	0.000123551892043106	Cluster	0
chr1	13370000	13375000	chr1	13525000	13530000	71	20.1083519914903	3.82300834970284e-16	Cluster	1
chr1	13370000	13375000	chr1	13530000	13535000	36	14.1090816091889	3.67949501371376e-05	Cluster	0
chr1	13370000	13375000	chr1	13535000	13540000	32	11.2100589384875	1.46556810584737e-05	Cluster	0
chr1	13370000	13375000	chr1	13570000	13575000	14	4.88630826990379	0.00774029871093557	Cluster	0
chr1	13370000	13375000	chr1	13575000	13580000	24	8.73892835276064	0.000440251558017659	Cluster	1
chr1	13370000	13375000	chr1	13620000	13625000	20	8.11005063174256	0.00234391370360944	Cluster	0
chr1	13375000	13380000	chr1	13500000	13505000	20	5.80555155214504	9.57104906746612e-05	Cluster	0
chr1	13375000	13380000	chr1	13525000	13530000	23	5.27179102029186	5.13989250684015e-07	Cluster	0
chr1	13375000	13380000	chr1	13530000	13535000	12	3.77144338277116	0.00712571145672083	Cluster	0
chr1	13375000	13380000	chr1	13535000	13540000	12	3.084677663165	0.00146710016061302	Cluster	0
chr1	13385000	13390000	chr1	13620000	13625000	12	2.90316220059795	0.000884053055492796	Cluster	1
chr1	13425000	13430000	chr1	13530000	13535000	30	9.66512071675552	6.2950276888842e-06	Singleton	0
chr1	13790000	13795000	chr1	14305000	14310000	14	2.78584250350019	3.63702067140748e-05	Singleton	0
chr1	13790000	13795000	chr1	14505000	14510000	14	2.05959009400089	1.32743787502018e-06	Singleton	0
chr1	14285000	14290000	chr1	14620000	14625000	12	2.11395052071217	5.25420349174953e-05	Singleton	0
chr1	14395000	14400000	chr1	14500000	14505000	19	5.25684729857563	8.25425037171586e-05	Singleton	0
chr1	14505000	14510000	chr1	14725000	14730000	16	3.52621424146717	2.81674700741667e-05	Singleton	0
chr1	14745000	14750000	chr1	14915000	14920000	19	3.59155545768536	4.21132541761997e-07	Cluster	1
chr1	14750000	14755000	chr1	14915000	14920000	14	4.92315995379586	0.00370241131793901	Cluster	0
chr1	14755000	14760000	chr1	14915000	14920000	15	6.01400526987556	0.00848057258170391	Cluster	0
chr1	15010000	15015000	chr1	15285000	15290000	23	5.06476606125347	2.60140719371014e-07	Cluster	0
chr1	15015000	15020000	chr1	15285000	15290000	28	5.29647156946113	3.34990627320033e-10	Cluster	1
chr1	15285000	15290000	chr1	15615000	15620000	19	4.30950028724908	5.69953872985196e-06	Cluster	0
chr1	15285000	15290000	chr1	15620000	15625000	17	3.97902204590043	3.05420411441332e-05	Cluster	0
chr1	15285000	15290000	chr1	15625000	15630000	23	4.6518468742002	5.87445966908793e-08	Cluster	1
chr1	15285000	15290000	chr1	15670000	15675000	15	4.26630144588553	0.000805015035971619	Cluster	1
chr1	15285000	15290000	chr1	15675000	15680000	12	3.74803613922694	0.00679149997492043	Cluster	0
chr1	15285000	15290000	chr1	15695000	15700000	15	3.1710371062032	3.42993612596661e-05	Singleton	0
chr1	15815000	15820000	chr1	15825000	15830000	66	24.2457679170159	3.60432354159265e-10	Singleton	0
chr1	16090000	16095000	chr1	16305000	16310000	13	2.53789253718077	6.33733901857608e-05	Cluster	0
chr1	16100000	16105000	chr1	16220000	16225000	36	16.166376250442	0.000504366380515162	Cluster	1
chr1	16100000	16105000	chr1	16270000	16275000	28	12.9064334440921	0.00406740779929203	Cluster	0
chr1	16100000	16105000	chr1	16285000	16290000	17	6.07587759816983	0.00354123061377659	Cluster	0
chr1	16100000	16105000	chr1	16290000	16295000	28	11.2094055343532	0.000532017010013435	Cluster	0
chr1	16100000	16105000	chr1	16295000	16300000	32	9.67007481343778	7.33594959582253e-07	Cluster	0
chr1	16100000	16105000	chr1	16300000	16305000	36	9.3821687349557	3.03064823849641e-09	Cluster	1
chr1	16100000	16105000	chr1	16305000	16310000	32	9.13663462358004	2.18361031277039e-07	Cluster	0
chr1	16100000	16105000	chr1	16440000	16445000	20	6.35321676133074	0.000306764344662101	Cluster	0
chr1	16100000	16105000	chr1	16505000	16510000	21	5.84432852834533	3.27745017568356e-05	Cluster	0
chr1	16100000	16105000	chr1	16520000	16525000	27	5.93965060439991	4.57941787100563e-09	Cluster	1
chr1	16105000	16110000	chr1	16215000	16220000	37	16.8140180492717	0.000504366380515162	Cluster	1
chr1	16105000	16110000	chr1	16220000	16225000	29	13.2272957853948	0.0028641899120241	Cluster	0
chr1	16105000	16110000	chr1	16265000	16270000	30	10.9459317738469	6.22910827449653e-05	Cluster	0
chr1	16105000	16110000	chr1	16295000	16300000	27	7.79588979779246	3.09734102507036e-06	Cluster	0
chr1	16105000	16110000	chr1	16305000	16310000	26	7.35841400799913	3.53824454636787e-06	Cluster	0
chr1	16105000	16110000	chr1	16310000	16315000	17	6.67051903899398	0.00864718915526879	Cluster	0
chr1	16105000	16110000	chr1	16415000	16420000	18	3.8416226745918	4.82516201966428e-06	Cluster	0
chr1	16105000	16110000	chr1	16430000	16435000	18	4.27456427858569	1.99022670293509e-05	Cluster	0
chr1	16105000	16110000	chr1	16435000	16440000	33	5.17916197261956	4.17478349958028e-14	Cluster	1
chr1	16105000	16110000	chr1	16505000	16510000	18	4.68202568803059	6.36880459661531e-05	Cluster	0
chr1	16105000	16110000	chr1	16515000	16520000	27	8.56796167377353	5.56435012211624e-06	Cluster	0
chr1	16515000	16520000	chr1	16525000	16530000	70	32.7219502133002	9.89237543638331e-07	Singleton	0
chr1	16615000	16620000	chr1	17095000	17100000	29	10.7337522860625	3.92896260756779e-05	Cluster	0
chr1	16615000	16620000	chr1	17110000	17115000	12	2.78378295786947	0.000614744650103733	Cluster	0
chr1	16615000	16620000	chr1	17120000	17125000	23	5.34584080763544	6.4652086736168e-07	Cluster	1
chr1	16655000	16660000	chr1	17010000	17015000	19	6.90660145368473	0.00219395994701687	Cluster	1
chr1	16655000	16660000	chr1	17110000	17115000	15	2.89746168320924	1.2374056010234e-05	Cluster	0
chr1	16655000	16660000	chr1	17120000	17125000	17	5.60554859878314	0.00155685177780462	Cluster	0
chr1	16660000	16665000	chr1	17095000	17100000	18	3.7976426440789	1.29537935661104e-06	Cluster	0
chr1	16665000	16670000	chr1	17010000	17015000	14	4.36531438883774	0.00295369271625151	Cluster	0
chr1	16670000	16675000	chr1	17095000	17100000	19	3.81423978178917	1.00774557407925e-06	Cluster	1
chr1	16685000	16690000	chr1	17060000	17065000	13	2.0421379992465	7.02177936894924e-06	Singleton	0
chr1	16685000	16690000	chr1	17095000	17100000	21	6.44262743503317	4.549211329058e-05	Cluster	0
chr1	16685000	16690000	chr1	17120000	17125000	15	2.93888275753311	1.4603307603716e-05	Singleton	0
chr1	16695000	16700000	chr1	17095000	17100000	16	5.23195440241089	0.00208926115669306	Cluster	0
chr1	16785000	16790000	chr1	17095000	17100000	16	4.11164347439614	0.000164491051273357	Cluster	0
chr1	16790000	16795000	chr1	17095000	17100000	20	5.50521355343656	4.66809957257918e-05	Cluster	0
chr1	16800000	16805000	chr1	17095000	17100000	14	2.54330840353952	1.37965854716151e-05	Cluster	0
chr1	16805000	16810000	chr1	17095000	17100000	20	3.61621268034674	9.52786297988095e-08	Cluster	1
chr1	16810000	16815000	chr1	17095000	17100000	17	5.1896545772147	0.000677716426905934	Cluster	0
chr1	16820000	16825000	chr1	17095000	17100000	24	5.56630404591686	3.30010091927792e-07	Cluster	0
chr1	17145000	17150000	chr1	17410000	17415000	14	2.84495743040389	4.55168725733129e-05	Singleton	0
chr1	17145000	17150000	chr1	17615000	17620000	13	1.88175406506435	2.97541581115796e-06	Singleton	0
chr1	19095000	19100000	chr1	19225000	19230000	16	6.14354150361525	0.00941363905112893	Cluster	0
chr1	19095000	19100000	chr1	19230000	19235000	15	5.06671155735196	0.00175759811611842	Cluster	0
chr1	19095000	19100000	chr1	19235000	19240000	15	4.62352710152502	0.000710582175492139	Cluster	0
chr1	19100000	19105000	chr1	19205000	19210000	32	11.8268225416488	1.41346520188989e-05	Cluster	0
chr1	19100000	19105000	chr1	19210000	19215000	30	12.6527607451399	0.000273015011345456	Cluster	0
chr1	19100000	19105000	chr1	19215000	19220000	31	11.573946585138	2.40366786851911e-05	Cluster	0
chr1	19100000	19105000	chr1	19230000	19235000	36	9.2422174465876	5.50837362275548e-10	Cluster	0
chr1	19100000	19105000	chr1	19235000	19240000	39	8.39183932239108	5.73817353723526e-13	Cluster	1
chr1	19100000	19105000	chr1	19240000	19245000	41	12.0242031359139	1.38272915244911e-09	Cluster	0
chr1	19100000	19105000	chr1	19245000	19250000	21	7.36700085620048	0.000739846150519998	Cluster	0
chr1	19105000	19110000	chr1	19205000	19210000	31	8.81372659809434	9.53163982245822e-08	Cluster	0
chr1	19105000	19110000	chr1	19210000	19215000	31	9.40874933291161	3.84404564004918e-07	Cluster	0
chr1	19105000	19110000	chr1	19215000	19220000	24	8.59074937327655	0.000129281668038188	Cluster	0
chr1	19105000	19110000	chr1	19225000	19230000	21	8.5062859917775	0.00410760333298219	Cluster	0
chr1	19105000	19110000	chr1	19230000	19235000	24	6.83189078654973	3.40526422837035e-06	Cluster	0
chr1	19105000	19110000	chr1	19235000	19240000	20	6.1998016930962	8.26466065037694e-05	Cluster	0
chr1	19105000	19110000	chr1	19240000	19245000	27	8.8567598115811	9.96024320933489e-06	Cluster	0
chr1	19110000	19115000	chr1	19205000	19210000	27	9.71114977713133	4.78079447480577e-05	Cluster	0
chr1	19110000	19115000	chr1	19210000	19215000	22	10.3431402682083	0.00774358388257392	Cluster	0
chr1	19110000	19115000	chr1	19235000	19240000	17	6.74907268152645	0.00438256937216341	Cluster	0
chr1	19110000	19115000	chr1	19240000	19245000	33	9.63560566948122	6.27253792615679e-08	Cluster	0
chr1	19205000	19210000	chr1	19240000	19245000	75	32.1824514520003	3.41304145938491e-09	Singleton	0
chr1	20930000	20935000	chr1	21075000	21080000	19	7.98009751941505	0.00451924114835586	Cluster	0
chr1	20930000	20935000	chr1	21155000	21160000	15	2.41947880898423	1.49561512430688e-06	Cluster	0
chr1	20930000	20935000	chr1	21215000	21220000	13	3.52037494670213	0.000537726020356114	Cluster	0
chr1	20935000	20940000	chr1	21080000	21085000	14	4.49389865789034	0.00162331225321768	Cluster	0
chr1	20935000	20940000	chr1	21095000	21100000	14	4.53792905192974	0.00416141852807859	Cluster	0
chr1	20935000	20940000	chr1	21100000	21105000	12	3.47166651150686	0.00378566001459827	Cluster	0
chr1	20935000	20940000	chr1	21150000	21155000	13	2.05657420103105	7.54979262403909e-06	Cluster	0
chr1	20935000	20940000	chr1	21155000	21160000	25	3.19843231549736	1.21736630239097e-12	Cluster	0
chr1	20935000	20940000	chr1	21165000	21170000	27	2.99516924134102	1.17491177575257e-15	Cluster	1
chr1	20935000	20940000	chr1	21180000	21185000	14	2.77601430230368	3.4951581124515e-05	Cluster	0
chr1	20935000	20940000	chr1	21215000	21220000	17	4.99845352685268	0.000169755670279981	Cluster	1
chr1	20940000	20945000	chr1	21090000	21095000	12	3.13924768785943	0.00169024769532679	Cluster	0
chr1	20940000	20945000	chr1	21095000	21100000	14	3.21638105430265	0.000161886160950108	Cluster	1
chr1	20940000	20945000	chr1	21105000	21110000	13	2.80870887351212	0.000169424611657326	Cluster	0
chr1	20940000	20945000	chr1	21155000	21160000	16	2.36514271390622	1.95178613976085e-07	Cluster	0
chr1	20945000	20950000	chr1	21215000	21220000	13	3.77278316176865	0.00245101176154824	Cluster	0
chr1	20950000	20955000	chr1	21075000	21080000	31	13.1827283033086	0.000242174977795211	Cluster	0
chr1	20950000	20955000	chr1	21090000	21095000	15	5.09039535961355	0.00430311091758977	Cluster	0
chr1	20950000	20955000	chr1	21185000	21190000	13	3.43882825773765	0.0011020966553158	Cluster	0
chr1	20970000	20975000	chr1	21165000	21170000	13	2.48503870832909	5.16410446601467e-05	Singleton	0
chr1	21165000	21170000	chr1	21270000	21275000	13	4.65570610643305	0.00617913164216822	Cluster	0
chr1	21170000	21175000	chr1	21270000	21275000	12	2.76945786991485	0.000589239302273532	Cluster	1
chr1	21215000	21220000	chr1	21265000	21270000	43	12.9053915771982	3.79335217127625e-09	Cluster	0
chr1	21215000	21220000	chr1	21270000	21275000	51	18.3795479260132	9.28502755528215e-09	Cluster	0
chr1	21215000	21220000	chr1	21275000	21280000	37	7.93143901528757	8.3405339903671e-12	Cluster	1
chr1	21215000	21220000	chr1	21390000	21395000	33	7.90309464276663	2.20469999896934e-09	Cluster	1
chr1	21215000	21220000	chr1	21395000	21400000	17	4.93179011052186	0.000385547113210204	Cluster	0
chr1	21220000	21225000	chr1	21270000	21275000	17	6.71372597974714	0.00918210910415151	Cluster	0
chr1	23380000	23385000	chr1	24170000	24175000	12	1.62546020998454	4.23804446658618e-06	Singleton	0
chr1	23755000	23760000	chr1	24095000	24100000	15	4.70547783893869	0.00207696035216109	Cluster	1
chr1	23760000	23765000	chr1	23790000	23795000	130	48.6468983768	2.84357249778924e-19	Singleton	0
chr1	23760000	23765000	chr1	23965000	23970000	23	9.68486468415473	0.00388741937464918	Cluster	0
chr1	23760000	23765000	chr1	23980000	23985000	21	8.35707033165817	0.00335204242804846	Cluster	1
chr1	23760000	23765000	chr1	24000000	24005000	22	8.53671564341296	0.000760565517129122	Cluster	1
chr1	23760000	23765000	chr1	24010000	24015000	18	7.18249794761803	0.00773063166309909	Cluster	0
chr1	23760000	23765000	chr1	24015000	24020000	15	4.90856470006841	0.00307613102729318	Cluster	0
chr1	23760000	23765000	chr1	24020000	24025000	18	6.17135811259904	0.00162865900114824	Cluster	0
chr1	23760000	23765000	chr1	24085000	24090000	12	3.82183290302865	0.00783250847132348	Cluster	0
chr1	23760000	23765000	chr1	24100000	24105000	21	8.69719264092353	0.00228361521752808	Cluster	0
chr1	23760000	23765000	chr1	24120000	24125000	30	5.50134201091722	3.16934646947137e-11	Cluster	1
chr1	23760000	23765000	chr1	24125000	24130000	14	4.57190803315522	0.0044374480925253	Cluster	0
chr1	23760000	23765000	chr1	24135000	24140000	20	4.64560404690491	4.21159209115475e-06	Cluster	0
chr1	23760000	23765000	chr1	24140000	24145000	13	4.34249667620454	0.00772433506209526	Cluster	0
chr1	23760000	23765000	chr1	24160000	24165000	15	5.18501825431244	0.0050694851360389	Cluster	0
chr1	23760000	23765000	chr1	24165000	24170000	22	4.89639006573015	6.03768075290705e-07	Cluster	0
chr1	23760000	23765000	chr1	24170000	24175000	24	4.19479272933487	1.81618993222679e-09	Cluster	1
chr1	23760000	23765000	chr1	24175000	24180000	22	4.43777022542346	1.1780308339685e-07	Cluster	0
chr1	23760000	23765000	chr1	24185000	24190000	13	4.11786029820107	0.00506783786899971	Cluster	0
chr1	23760000	23765000	chr1	24220000	24225000	14	3.39706082531789	0.00027819660744995	Cluster	0
chr1	23760000	23765000	chr1	24225000	24230000	12	3.5601044260646	0.00459627838060634	Cluster	0
chr1	23760000	23765000	chr1	24230000	24235000	14	3.74180075262275	0.000716936366688548	Cluster	0
chr1	23760000	23765000	chr1	24245000	24250000	18	3.71198923090251	3.01825615674077e-06	Cluster	1
chr1	23760000	23765000	chr1	24250000	24255000	14	3.34415279818151	0.000239388394795453	Cluster	0
chr1	23760000	23765000	chr1	24285000	24290000	15	3.48715385935545	9.80758417893598e-05	Cluster	0
chr1	23760000	23765000	chr1	24290000	24295000	19	4.42514482924941	8.24361542849682e-06	Cluster	1
chr1	23825000	23830000	chr1	24000000	24005000	16	4.34724735681168	0.000302286493493706	Cluster	1
chr1	23825000	23830000	chr1	24005000	24010000	20	7.1107107950419	0.00123026311783436	Cluster	0
chr1	23895000	23900000	chr1	24000000	24005000	15	5.12188963588052	0.00455043395380096	Cluster	0
chr1	23895000	23900000	chr1	24005000	24010000	22	8.29806260367008	0.00132788887860395	Cluster	0
chr1	23900000	23905000	chr1	24005000	24010000	20	4.44062276905222	2.18179620788487e-06	Cluster	1
chr1	23910000	23915000	chr1	24005000	24010000	19	7.7049736341074	0.0070039603503548	Cluster	0
chr1	23920000	23925000	chr1	24030000	24035000	19	7.51664959979885	0.0054402010807657	Cluster	0
chr1	23920000	23925000	chr1	24040000	24045000	18	6.4302530263617	0.00252432735824543	Cluster	1
chr1	23920000	23925000	chr1	24170000	24175000	16	3.75682731076808	5.91392514657171e-05	Singleton	0
chr1	24360000	24365000	chr1	24675000	24680000	14	4.17546284995747	0.00199135833762507	Cluster	0
chr1	24365000	24370000	chr1	24675000	24680000	13	4.24968299071606	0.00652485683623467	Cluster	0
chr1	24375000	24380000	chr1	24675000	24680000	26	3.90720033197076	1.30014048870184e-11	Cluster	1
chr1	24380000	24385000	chr1	24585000	24590000	16	4.47149816233268	0.000412137366528163	Cluster	0
chr1	24380000	24385000	chr1	24675000	24680000	22	4.51751066830083	1.59233100318371e-07	Cluster	0
chr1	24385000	24390000	chr1	24585000	24590000	16	4.30862772664373	0.000274473875382228	Cluster	1
chr1	24385000	24390000	chr1	24675000	24680000	16	4.32358800605982	0.000285058042947053	Cluster	0
chr1	24390000	24395000	chr1	24585000	24590000	14	4.36227825842692	0.00293614829490142	Cluster	0
chr1	24390000	24395000	chr1	24675000	24680000	14	4.34701802146124	0.00285152816343671	Cluster	0
chr1	25695000	25700000	chr1	25830000	25835000	15	5.36463291596363	0.00685291255969664	Cluster	0
chr1	25705000	25710000	chr1	25825000	25830000	13	4.36239349018574	0.00800667201387813	Cluster	0
chr1	25705000	25710000	chr1	25830000	25835000	20	5.67576038676605	7.0570792612276e-05	Cluster	0
chr1	25720000	25725000	chr1	25825000	25830000	21	5.34499344428837	8.91572261389008e-06	Cluster	1
chr1	30770000	30775000	chr1	30945000	30950000	22	8.6389590422362	0.00217120786949821	Cluster	0
chr1	30775000	30780000	chr1	30945000	30950000	24	7.90811349438556	0.000103066328549946	Cluster	0
chr1	30780000	30785000	chr1	30945000	30950000	70	11.18324170893	3.40737170417199e-29	Cluster	1
chr1	30785000	30790000	chr1	30945000	30950000	38	11.2780281352721	2.95631001801264e-08	Cluster	0
chr1	30790000	30795000	chr1	30945000	30950000	44	15.5185194286685	2.24814359393441e-07	Cluster	0
chr1	30795000	30800000	chr1	30945000	30950000	32	13.5488594228991	0.000458389132458149	Cluster	0
chr1	30800000	30805000	chr1	30870000	30875000	70	33.4594110902001	2.12151897407886e-06	Singleton	0
chr1	30800000	30805000	chr1	30945000	30950000	49	13.6743201675953	1.94025293022526e-11	Cluster	0
chr1	30805000	30810000	chr1	30945000	30950000	51	16.9816761608323	2.78413148104481e-09	Cluster	0
chr1	30810000	30815000	chr1	30945000	30950000	36	13.9658534651447	2.98650603234048e-05	Cluster	0
chr1	30820000	30825000	chr1	30945000	30950000	35	14.9777921142523	0.000262941781727229	Cluster	0
chr1	30825000	30830000	chr1	30870000	30875000	118	53.5863066557	6.53654993922922e-12	Singleton	0
chr1	30870000	30875000	chr1	30935000	30940000	89	35.478597314	8.66491715133466e-12	Cluster	1
chr1	30870000	30875000	chr1	30940000	30945000	56	26.3954504414908	2.25166337914451e-05	Cluster	0
chr1	30945000	30950000	chr1	31130000	31135000	24	7.94696317153445	0.000110824234199166	Cluster	0
chr1	30945000	30950000	chr1	31140000	31145000	26	8.79744018904491	7.20319041701492e-05	Cluster	0
chr1	30945000	30950000	chr1	31145000	31150000	28	8.26984732471535	2.92651596976112e-06	Cluster	0
chr1	30945000	30950000	chr1	31150000	31155000	46	8.84154726742881	2.84704305065435e-16	Cluster	1
chr1	30945000	30950000	chr1	31160000	31165000	21	8.29336191066927	0.00306631985531567	Cluster	0
chr1	30950000	30955000	chr1	31130000	31135000	14	4.2957917037069	0.00256330705466596	Cluster	0
chr1	30950000	30955000	chr1	31150000	31155000	18	4.74240454946737	7.45772326265018e-05	Cluster	0
chr1	33655000	33660000	chr1	33755000	33760000	31	15.0801007348598	0.00486174887186304	Cluster	0
chr1	33665000	33670000	chr1	33740000	33745000	39	12.8198249654771	2.49261379029187e-07	Cluster	1
chr1	33665000	33670000	chr1	33745000	33750000	29	12.1517918751698	0.000824901382251495	Cluster	0
chr1	33665000	33670000	chr1	33775000	33780000	19	7.77186463259526	0.00761553238300469	Cluster	0
chr1	33665000	33670000	chr1	33780000	33785000	20	7.84845533302879	0.00378937987124199	Cluster	1
chr1	33670000	33675000	chr1	33730000	33735000	36	14.8863510861812	0.000107041457923169	Cluster	0
chr1	33670000	33675000	chr1	33740000	33745000	32	12.2779237094099	8.10692959255214e-05	Cluster	0
chr1	33670000	33675000	chr1	33745000	33750000	31	11.5937669814703	6.98621167012317e-05	Cluster	0
chr1	33880000	33885000	chr1	33960000	33965000	18	6.73705712209227	0.00410562033826355	Cluster	1
chr1	33880000	33885000	chr1	33965000	33970000	19	7.71841547101526	0.00713074846188044	Cluster	0
chr1	33890000	33895000	chr1	33940000	33945000	30	12.1820747996648	0.000384178787468797	Cluster	0
chr1	33900000	33905000	chr1	33940000	33945000	39	16.9172625172757	4.63181409182909e-05	Cluster	0
chr1	33905000	33910000	chr1	33920000	33925000	212	92.447159436	2.23339725384626e-23	Singleton	0
chr1	33905000	33910000	chr1	33940000	33945000	123	57.5530273095	3.43546466696585e-12	Cluster	0
chr1	33905000	33910000	chr1	33945000	33950000	119	58.3721025307	1.35041878446975e-10	Cluster	0
chr1	33905000	33910000	chr1	33955000	33960000	78	34.1472947933	1.32862955877741e-08	Cluster	0
chr1	33905000	33910000	chr1	33960000	33965000	84	32.9661737474002	1.81686548364249e-11	Cluster	0
chr1	33905000	33910000	chr1	33965000	33970000	91	36.9614975256	1.25985482450912e-11	Cluster	0
chr1	33905000	33910000	chr1	33975000	33980000	73	25.6378062500882	1.05332221833827e-12	Cluster	1
chr1	33945000	33950000	chr1	33955000	33960000	99	45.2342496662	7.07293484640442e-10	Singleton	0
chr1	33990000	33995000	chr1	34065000	34070000	30	12.282578550413	0.000440008185672033	Cluster	0
chr1	33990000	33995000	chr1	34135000	34140000	12	3.64716755836963	0.0055305695234934	Cluster	0
chr1	34005000	34010000	chr1	34050000	34055000	68	31.3588780616008	9.47120979493393e-07	Cluster	1
chr1	34005000	34010000	chr1	34060000	34065000	62	29.3737481058051	7.80864582103263e-06	Cluster	0
chr1	34005000	34010000	chr1	34095000	34100000	36	14.5180002463504	6.54645861691688e-05	Cluster	0
chr1	34005000	34010000	chr1	34100000	34105000	53	21.8282441446299	3.02475522080904e-07	Cluster	0
chr1	34005000	34010000	chr1	34125000	34130000	41	12.8783829846384	3.30209685562004e-08	Cluster	0
chr1	34005000	34010000	chr1	34135000	34140000	25	9.45723710882438	0.000209737690033448	Cluster	0
chr1	34005000	34010000	chr1	34145000	34150000	28	10.826074927733	0.000306962947519534	Cluster	0
chr1	34005000	34010000	chr1	34160000	34165000	58	8.96087443647393	6.95584067168453e-25	Cluster	1
chr1	34005000	34010000	chr1	34165000	34170000	44	10.7018737832258	3.58187104521249e-12	Cluster	0
chr1	34005000	34010000	chr1	34170000	34175000	25	8.30676358194654	7.92558406396477e-05	Cluster	0
chr1	34005000	34010000	chr1	34175000	34180000	38	11.9182477207516	3.3549722637049e-08	Cluster	0
chr1	34005000	34010000	chr1	34180000	34185000	23	9.18501773517885	0.00202806451918006	Cluster	0
chr1	34005000	34010000	chr1	34200000	34205000	23	9.50748903411572	0.00309808678283517	Cluster	1
chr1	34005000	34010000	chr1	34210000	34215000	16	6.17967255723742	0.00992981972003647	Cluster	0
chr1	34010000	34015000	chr1	34115000	34120000	27	10.5464764812002	0.000485908664185059	Cluster	0
chr1	34010000	34015000	chr1	34155000	34160000	18	5.93286929435015	0.00106296228285351	Cluster	0
chr1	34010000	34015000	chr1	34165000	34170000	26	8.31792972092713	2.89440554393797e-05	Cluster	0
chr1	34010000	34015000	chr1	34170000	34175000	22	6.45776895799629	4.37568867873068e-05	Cluster	0
chr1	34050000	34055000	chr1	34175000	34180000	17	6.09942641018798	0.00368275506590983	Cluster	0
chr1	34065000	34070000	chr1	34105000	34110000	50	19.6526773737287	6.19760250165519e-07	Singleton	0
chr1	34065000	34070000	chr1	34160000	34165000	22	7.35707876688465	0.000273726213105074	Cluster	1
chr1	34065000	34070000	chr1	34165000	34170000	22	8.63019049331799	0.00214499848057475	Cluster	0
chr1	34070000	34075000	chr1	34145000	34150000	29	12.2200746594372	0.000898042747933128	Cluster	0
chr1	34070000	34075000	chr1	34175000	34180000	27	13.2793525519941	0.00514041051194084	Cluster	0
chr1	34100000	34105000	chr1	34160000	34165000	24	11.1041615653191	0.00937562241599992	Cluster	0
chr1	34115000	34120000	chr1	34175000	34180000	34	11.5296005569342	3.57778091525843e-06	Cluster	1
chr1	34200000	34205000	chr1	34440000	34445000	23	8.4370509783657	0.000672923406606041	Cluster	0
chr1	34205000	34210000	chr1	34430000	34435000	18	5.27909319564244	0.000274288995409272	Cluster	1
chr1	34205000	34210000	chr1	34435000	34440000	19	6.52778445244741	0.00116933906045396	Cluster	0
chr1	34205000	34210000	chr1	34440000	34445000	16	5.94841448712604	0.00706741811679887	Cluster	0
chr1	34220000	34225000	chr1	34435000	34440000	23	9.10748980651652	0.0018249195150679	Cluster	0
chr1	34230000	34235000	chr1	34435000	34440000	22	8.06891253603747	0.000934110332499133	Cluster	0
chr1	34240000	34245000	chr1	34440000	34445000	17	5.46993220035788	0.00120268350396879	Cluster	0
chr1	34260000	34265000	chr1	34430000	34435000	25	8.29054035036169	7.67714283738848e-05	Cluster	0
chr1	34260000	34265000	chr1	34440000	34445000	24	9.24634070000929	0.000961406151110842	Cluster	0
chr1	34270000	34275000	chr1	34435000	34440000	28	8.83011748171977	9.72897141887401e-06	Cluster	0
chr1	34270000	34275000	chr1	34440000	34445000	24	7.97650245786894	0.000116912052858264	Cluster	0
chr1	34280000	34285000	chr1	34425000	34430000	16	5.45991029458026	0.00315988813232162	Cluster	0
chr1	34285000	34290000	chr1	34435000	34440000	26	10.5835624482414	0.00116933906045396	Cluster	0
chr1	34290000	34295000	chr1	34425000	34430000	17	5.43120862283142	0.00111595083448734	Cluster	0
chr1	34290000	34295000	chr1	34440000	34445000	26	10.1499503245076	0.000640915359299053	Cluster	0
chr1	34295000	34300000	chr1	34425000	34430000	17	6.02599274576255	0.00325044310426355	Cluster	0
chr1	34295000	34300000	chr1	34430000	34435000	27	10.2141366464195	0.00029530673009766	Cluster	0
chr1	34295000	34300000	chr1	34435000	34440000	35	12.5104773070135	7.56555090383964e-06	Cluster	1
chr1	34295000	34300000	chr1	34440000	34445000	29	11.2448715295545	0.000240032500362827	Cluster	0
chr1	34315000	34320000	chr1	34425000	34430000	21	8.14971365763972	0.00250847206849472	Cluster	0
chr1	34320000	34325000	chr1	34425000	34430000	19	7.38978518143369	0.00455492715537384	Cluster	0
chr1	34330000	34335000	chr1	34425000	34430000	32	9.53239994500489	5.43624077123545e-07	Cluster	1
chr1	34410000	34415000	chr1	34425000	34430000	99	40.4752924947	1.80509762989591e-12	Cluster	0
chr1	34415000	34420000	chr1	34425000	34430000	94	32.0075290124004	2.49252570278818e-16	Cluster	1
chr1	34435000	34440000	chr1	34450000	34455000	224	103.5339052449	1.11232239588087e-21	Singleton	0
chr1	34510000	34515000	chr1	34595000	34600000	50	12.7899255097767	1.3552738032637e-13	Cluster	1
chr1	34510000	34515000	chr1	34610000	34615000	22	9.27611696883765	0.00501971839993397	Cluster	0
chr1	34510000	34515000	chr1	34615000	34620000	18	6.06860679782728	0.0013602575805099	Cluster	0
chr1	34510000	34515000	chr1	34700000	34705000	29	6.14841994920452	1.92521294050916e-09	Singleton	0
chr1	34635000	34640000	chr1	34695000	34700000	24	8.86347574422718	0.000537583063839719	Cluster	0
chr1	34635000	34640000	chr1	34705000	34710000	26	11.6546040800583	0.00425489583602617	Cluster	0
chr1	34635000	34640000	chr1	34710000	34715000	21	8.26032425544762	0.00292968923673019	Cluster	0
chr1	34635000	34640000	chr1	34715000	34720000	23	7.39387436475149	0.000106623895795449	Cluster	1
chr1	34635000	34640000	chr1	34735000	34740000	15	3.30268634317158	5.43120515922326e-05	Cluster	1
chr1	34635000	34640000	chr1	34745000	34750000	21	8.52066473927014	0.00178223949187797	Cluster	0
chr1	34635000	34640000	chr1	34800000	34805000	26	8.72071217310142	2.21788971014775e-05	Cluster	1
chr1	34650000	34655000	chr1	34805000	34810000	19	5.21218754378899	7.40728235327891e-05	Cluster	0
chr1	35665000	35670000	chr1	36065000	36070000	30	8.37879940654368	3.74004373434177e-07	Singleton	0
chr1	35690000	35695000	chr1	36065000	36070000	20	7.99032787105618	0.00459917037051909	Cluster	0
chr1	35705000	35710000	chr1	36065000	36070000	19	6.99089715775441	0.00250847206849472	Cluster	0
chr1	35715000	35720000	chr1	36065000	36070000	16	5.42388692958209	0.00296367015585644	Cluster	0
chr1	35725000	35730000	chr1	36065000	36070000	29	9.32680853185413	9.14846989463988e-06	Cluster	0
chr1	35730000	35735000	chr1	36065000	36070000	26	6.9453181799615	1.27352199344844e-06	Cluster	1
chr1	35750000	35755000	chr1	36065000	36070000	36	9.17994949957557	1.74271952732034e-09	Cluster	1
chr1	35765000	35770000	chr1	36065000	36070000	29	10.0423091652225	3.48674678533135e-05	Cluster	0
chr1	35775000	35780000	chr1	36065000	36070000	26	12.1683461932131	0.00729790569700505	Cluster	0
chr1	35805000	35810000	chr1	36065000	36070000	29	10.2667840707161	5.17895791861547e-05	Cluster	0
chr1	35810000	35815000	chr1	36065000	36070000	41	12.1083000100983	6.20606850068366e-09	Cluster	0
chr1	35815000	35820000	chr1	36060000	36065000	15	3.9553292322727	0.000371528865500271	Cluster	0
chr1	35815000	35820000	chr1	36065000	36070000	48	14.2597388071254	2.60211550963944e-10	Cluster	0
chr1	35820000	35825000	chr1	35970000	35975000	12	3.94491409933944	0.0099241013793195	Cluster	0
chr1	35820000	35825000	chr1	35980000	35985000	14	4.97134269457647	0.00892564940360498	Cluster	1
chr1	35820000	35825000	chr1	36065000	36070000	47	11.6651839276045	2.84468250191269e-13	Cluster	0
chr1	35820000	35825000	chr1	36130000	36135000	17	2.44389165059569	4.93258337973062e-08	Singleton	0
chr1	35825000	35830000	chr1	36065000	36070000	63	14.3158265042201	1.0962907589899e-18	Cluster	0
chr1	35830000	35835000	chr1	36060000	36065000	16	4.60912650461461	0.000570764784030893	Cluster	0
chr1	35830000	35835000	chr1	36065000	36070000	52	16.7718056848234	6.52978141859811e-10	Cluster	0
chr1	35830000	35835000	chr1	36070000	36075000	16	6.1754608609839	0.00987641085778892	Cluster	0
chr1	35835000	35840000	chr1	36060000	36065000	20	3.9066693392148	3.16409155188475e-07	Cluster	0
chr1	35835000	35840000	chr1	36065000	36070000	89	14.0449752687045	2.28452209223957e-37	Cluster	1
chr1	35835000	35840000	chr1	36070000	36075000	18	5.1881798166892	0.000224303823805539	Cluster	0
chr1	35840000	35845000	chr1	36065000	36070000	81	17.8447325811251	8.21992950624223e-25	Cluster	0
chr1	35845000	35850000	chr1	36065000	36070000	73	17.4619667334677	1.98167538120472e-20	Cluster	0
chr1	35850000	35855000	chr1	36065000	36070000	60	15.3686649000054	1.60134913458178e-15	Cluster	0
chr1	35855000	35860000	chr1	36065000	36070000	58	17.424398251387	3.25689913111825e-12	Cluster	0
chr1	35865000	35870000	chr1	36065000	36070000	23	9.76694273441019	0.00429431591581145	Cluster	0
chr1	35875000	35880000	chr1	36065000	36070000	46	18.1203515960797	2.15178472684118e-06	Cluster	0
chr1	35905000	35910000	chr1	36065000	36070000	37	17.389217216797	0.000927351255738774	Cluster	0
chr1	35910000	35915000	chr1	36065000	36070000	41	19.0983922406774	0.000350984038450072	Cluster	0
chr1	35920000	35925000	chr1	36065000	36070000	40	19.3763414719133	0.000909786634144691	Cluster	0
chr1	35930000	35935000	chr1	36065000	36070000	48	20.8507403103552	1.54647402575958e-05	Cluster	0
chr1	35940000	35945000	chr1	36065000	36070000	73	27.3973197474346	8.11092630725278e-11	Cluster	0
chr1	35950000	35955000	chr1	36065000	36070000	38	18.9024748456557	0.00206430563502108	Cluster	0
chr1	35965000	35970000	chr1	36065000	36070000	78	32.4240590943003	1.49766796007941e-09	Cluster	0
chr1	35980000	35985000	chr1	36065000	36070000	90	41.7571185343	1.05225942363874e-08	Cluster	0
chr1	35995000	36000000	chr1	36065000	36070000	80	38.2968906657	3.13011119428549e-07	Cluster	0
chr1	36000000	36005000	chr1	36060000	36065000	44	15.9210945601877	1.30129352301746e-07	Cluster	0
chr1	36000000	36005000	chr1	36065000	36070000	136	49.3265363286	7.66805986631344e-22	Cluster	0
chr1	36005000	36010000	chr1	36065000	36070000	130	44.1317820889	1.09038609955762e-22	Cluster	0
chr1	36010000	36015000	chr1	36060000	36065000	34	13.6600311230477	3.77990647863254e-05	Cluster	0
chr1	36010000	36015000	chr1	36065000	36070000	114	41.7670545509	3.55852890162929e-18	Cluster	0
chr1	36015000	36020000	chr1	36050000	36055000	65	29.0681462476069	6.53443355398718e-07	Cluster	0
chr1	36015000	36020000	chr1	36055000	36060000	47	21.5347750487655	7.06357023864728e-05	Cluster	0
chr1	36015000	36020000	chr1	36065000	36070000	200	74.2584791817	1.12484529652803e-30	Cluster	1
chr1	36065000	36070000	chr1	36130000	36135000	120	43.967820218	1.92477132262822e-18	Singleton	0
chr1	36065000	36070000	chr1	36245000	36250000	37	18.4119017819425	0.00245585980506264	Cluster	0
chr1	36065000	36070000	chr1	36260000	36265000	36	15.561061849371	0.00024905812826181	Cluster	1
chr1	36145000	36150000	chr1	36240000	36245000	37	17.6710411187613	0.00122748337489055	Cluster	0
chr1	36145000	36150000	chr1	36250000	36255000	26	7.32982327495477	3.29982932333583e-06	Cluster	1
chr1	36150000	36155000	chr1	36240000	36245000	36	17.4660861419023	0.00192153844300769	Cluster	0
chr1	36155000	36160000	chr1	36240000	36245000	31	14.2041657421626	0.00202843010821932	Cluster	0
chr1	36165000	36170000	chr1	36240000	36245000	50	21.4485813532848	6.82238418918151e-06	Cluster	0
chr1	36165000	36170000	chr1	36255000	36260000	22	9.2119801131189	0.00464449723577066	Cluster	0
chr1	36165000	36170000	chr1	36270000	36275000	17	6.03609395287221	0.0033056072271738	Cluster	0
chr1	36170000	36175000	chr1	36250000	36255000	19	7.12247828816076	0.00306676539949267	Cluster	0
chr1	36190000	36195000	chr1	36240000	36245000	64	29.6479409865039	2.56609552199895e-06	Singleton	0
chr1	36215000	36220000	chr1	36240000	36245000	95	43.2387557544	1.42453863375352e-09	Singleton	0
chr1	36255000	36260000	chr1	36275000	36280000	83	39.3158544346	1.12405220094537e-07	Singleton	0
chr1	36305000	36310000	chr1	36490000	36495000	24	5.63699765907105	4.1400012789211e-07	Singleton	0
chr1	36315000	36320000	chr1	36510000	36515000	22	6.25494888169237	9.26324178629034e-06	Singleton	0
chr1	36330000	36335000	chr1	36440000	36445000	17	5.91398762280689	0.00269025969146491	Cluster	1
chr1	36330000	36335000	chr1	36470000	36475000	20	8.21332003328331	0.00617058494233056	Cluster	0
chr1	36335000	36340000	chr1	36440000	36445000	18	7.05677637851097	0.0065215877688055	Cluster	0
chr1	36345000	36350000	chr1	36470000	36475000	26	11.6696461202603	0.00432664421520249	Cluster	1
chr1	36365000	36370000	chr1	36440000	36445000	116	39.9398928649	2.17550447420027e-20	Cluster	1
chr1	36365000	36370000	chr1	36455000	36460000	58	26.8860381081566	9.27026482201408e-06	Cluster	0
chr1	36365000	36370000	chr1	36470000	36475000	102	46.5641462818	8.75789552314999e-11	Cluster	0
chr1	36365000	36370000	chr1	36475000	36480000	58	20.8284314167492	2.51563890646431e-09	Cluster	0
chr1	36365000	36370000	chr1	36480000	36485000	47	19.5092830108852	6.2841916668284e-06	Cluster	0
chr1	36365000	36370000	chr1	36485000	36490000	42	17.3556130707927	2.14610846912035e-05	Cluster	0
chr1	36365000	36370000	chr1	36490000	36495000	33	12.7743072192131	7.06380385852194e-05	Cluster	0
chr1	36365000	36370000	chr1	36500000	36505000	35	14.2789746548922	0.000107860368716085	Cluster	0
chr1	36510000	36515000	chr1	36680000	36685000	36	16.7115510380723	0.000352114826036883	Cluster	0
chr1	36510000	36515000	chr1	36690000	36695000	29	13.9735450149396	0.00265323544551334	Cluster	0
chr1	36515000	36520000	chr1	36690000	36695000	28	11.1031276241694	0.000458389132458149	Cluster	0
chr1	36515000	36520000	chr1	36705000	36710000	31	11.9358371078428	0.000116876567066806	Cluster	0
chr1	36520000	36525000	chr1	36690000	36695000	34	10.7690704401376	8.30409570156957e-07	Cluster	0
chr1	36525000	36530000	chr1	36690000	36695000	17	6.76652113385908	0.0098947535344849	Cluster	0
chr1	36525000	36530000	chr1	36705000	36710000	24	7.23888565111435	2.64947866920995e-05	Cluster	0
chr1	36530000	36535000	chr1	36680000	36685000	31	13.1307118930708	0.00059075871977945	Cluster	0
chr1	36530000	36535000	chr1	36690000	36695000	31	10.8684438712503	2.13147653398756e-05	Cluster	0
chr1	36530000	36535000	chr1	36705000	36710000	35	11.6043188322356	1.50324905448596e-06	Cluster	0
chr1	36540000	36545000	chr1	36680000	36685000	39	12.2086206016735	7.2627501981547e-08	Cluster	0
chr1	36540000	36545000	chr1	36690000	36695000	36	10.0643593469698	1.76094448752315e-08	Cluster	0
chr1	36540000	36545000	chr1	36705000	36710000	34	10.689581826844	7.08969299880014e-07	Cluster	0
chr1	36540000	36545000	chr1	36755000	36760000	16	2.94306419262492	3.12267243055702e-06	Cluster	0
chr1	36545000	36550000	chr1	36610000	36615000	30	10.4570714526741	2.74160488364359e-05	Cluster	0
chr1	36545000	36550000	chr1	36615000	36620000	29	10.2331810762567	4.88581780379489e-05	Cluster	0
chr1	36545000	36550000	chr1	36620000	36625000	42	10.7648853012783	6.1951521690743e-11	Cluster	0
chr1	36545000	36550000	chr1	36625000	36630000	35	11.2348993650828	7.34986248122208e-07	Cluster	0
chr1	36545000	36550000	chr1	36630000	36635000	41	12.285034903278	9.19683994138201e-09	Cluster	0
chr1	36545000	36550000	chr1	36635000	36640000	33	8.45020936408752	1.07945664369173e-08	Cluster	0
chr1	36545000	36550000	chr1	36640000	36645000	23	9.41871187281619	0.00276395024337065	Cluster	0
chr1	36545000	36550000	chr1	36645000	36650000	22	8.97685763528475	0.00343696581684953	Cluster	0
chr1	36545000	36550000	chr1	36650000	36655000	28	8.38508744030453	3.7723855834444e-06	Cluster	0
chr1	36545000	36550000	chr1	36660000	36665000	23	5.98602486654441	4.12123496679436e-06	Cluster	0
chr1	36545000	36550000	chr1	36675000	36680000	23	8.40341432304871	0.000638856890410447	Cluster	0
chr1	36545000	36550000	chr1	36680000	36685000	73	17.8778096305666	1.78607871794848e-20	Cluster	0
chr1	36545000	36550000	chr1	36685000	36690000	19	5.82841116946412	0.000301974614507464	Cluster	0
chr1	36545000	36550000	chr1	36690000	36695000	49	14.7451207486442	6.46182955066251e-11	Cluster	0
chr1	36545000	36550000	chr1	36710000	36715000	19	6.07898173351815	0.000192688149701372	Cluster	0
chr1	36545000	36550000	chr1	36715000	36720000	18	7.09394716161933	0.00687552800098448	Cluster	0
chr1	36545000	36550000	chr1	36730000	36735000	19	4.4848851438103	9.90124123314779e-06	Cluster	0
chr1	36545000	36550000	chr1	36740000	36745000	12	4.26031187246732	0.00815440165189732	Cluster	0
chr1	36545000	36550000	chr1	36745000	36750000	16	5.19213901697199	0.00193850322398377	Cluster	0
chr1	36545000	36550000	chr1	36750000	36755000	12	3.2922343840967	0.00247839468303401	Cluster	0
chr1	36550000	36555000	chr1	36680000	36685000	46	17.502409279528	8.61579611284371e-07	Cluster	0
chr1	36550000	36555000	chr1	36690000	36695000	34	14.3608408114353	0.000265749597001849	Cluster	0
chr1	36550000	36555000	chr1	36705000	36710000	48	15.1631929763464	1.84200439341485e-09	Cluster	0
chr1	36555000	36560000	chr1	36585000	36590000	147	72.2427550922	2.83789986046243e-12	Cluster	0
chr1	36555000	36560000	chr1	36590000	36595000	207	84.4181507563	3.48908795396556e-26	Cluster	0
chr1	36555000	36560000	chr1	36595000	36600000	127	62.2136540852	1.06473413337386e-10	Cluster	0
chr1	36555000	36560000	chr1	36600000	36605000	114	51.4865861025	1.17717884600721e-11	Cluster	0
chr1	36555000	36560000	chr1	36605000	36610000	124	57.5256940739	6.45299995353292e-12	Cluster	0
chr1	36555000	36560000	chr1	36610000	36615000	91	35.687787706	2.02950943250969e-12	Cluster	0
chr1	36555000	36560000	chr1	36615000	36620000	103	34.5487266012	2.61910990615901e-18	Cluster	0
chr1	36555000	36560000	chr1	36620000	36625000	124	36.0064143967	2.97939902526352e-27	Cluster	0
chr1	36555000	36560000	chr1	36625000	36630000	98	37.2730588703	3.96436612151387e-14	Cluster	0
chr1	36555000	36560000	chr1	36630000	36635000	137	40.4647511106	2.1302631403717e-29	Cluster	0
chr1	36555000	36560000	chr1	36635000	36640000	95	27.6500945982271	8.57224370003606e-21	Cluster	0
chr1	36555000	36560000	chr1	36640000	36645000	78	30.6472613342015	1.25411561438091e-10	Cluster	0
chr1	36555000	36560000	chr1	36645000	36650000	84	29.058115482507	3.02115116674757e-14	Cluster	0
chr1	36555000	36560000	chr1	36650000	36655000	74	27.0136000491501	1.65794894489018e-11	Cluster	0
chr1	36555000	36560000	chr1	36655000	36660000	42	20.947172721145	0.0011076836345653	Cluster	0
chr1	36555000	36560000	chr1	36660000	36665000	54	19.0846507365485	6.19993541452829e-09	Cluster	0
chr1	36555000	36560000	chr1	36665000	36670000	69	22.0048020978088	2.63208361369614e-13	Cluster	0
chr1	36555000	36560000	chr1	36670000	36675000	46	22.1486900983247	0.000263531392710725	Cluster	0
chr1	36555000	36560000	chr1	36675000	36680000	92	26.5920968634752	2.49738086988155e-20	Cluster	0
chr1	36555000	36560000	chr1	36680000	36685000	159	50.1172124209	1.15131856756764e-31	Cluster	1
chr1	36555000	36560000	chr1	36685000	36690000	56	18.2940225956425	1.86007301243917e-10	Cluster	0
chr1	36555000	36560000	chr1	36690000	36695000	95	41.1198252209	2.94091302876584e-11	Cluster	0
chr1	36555000	36560000	chr1	36695000	36700000	68	22.7644210023566	3.49645667056389e-12	Cluster	0
chr1	36555000	36560000	chr1	36700000	36705000	42	15.9422228049732	2.86871237461429e-06	Cluster	0
chr1	36555000	36560000	chr1	36705000	36710000	133	43.3558766958	2.77438086002376e-25	Cluster	0
chr1	36555000	36560000	chr1	36710000	36715000	39	16.7691477927065	3.8675075312292e-05	Cluster	0
chr1	36555000	36560000	chr1	36715000	36720000	60	22.0412653995998	2.8099054249618e-09	Cluster	0
chr1	36555000	36560000	chr1	36730000	36735000	38	13.7164557264363	3.2884937281552e-06	Cluster	0
chr1	36555000	36560000	chr1	36735000	36740000	32	13.0095175068012	0.000228373852933567	Cluster	0
chr1	36555000	36560000	chr1	36740000	36745000	29	11.4923468046056	0.000127925375522552	Cluster	0
chr1	36555000	36560000	chr1	36745000	36750000	41	15.9154567634586	6.70851687788537e-06	Cluster	0
chr1	36770000	36775000	chr1	37245000	37250000	15	2.19481624111066	4.65102207574119e-07	Cluster	0
chr1	36770000	36775000	chr1	37270000	37275000	12	2.2948314161857	0.000111467021522082	Cluster	0
chr1	36780000	36785000	chr1	37125000	37130000	12	2.52495016184706	0.00026230541729909	Cluster	0
chr1	36780000	36785000	chr1	37175000	37180000	12	2.21902774544364	8.18138938606809e-05	Cluster	0
chr1	36780000	36785000	chr1	37195000	37200000	12	2.5789243006989	0.000315534452154129	Cluster	0
chr1	36780000	36785000	chr1	37205000	37210000	12	2.21064698842503	2.8234822725966e-05	Cluster	0
chr1	36780000	36785000	chr1	37210000	37215000	12	2.11063480672548	5.18174682910396e-05	Cluster	0
chr1	36780000	36785000	chr1	37235000	37240000	15	2.28263842915577	7.42266079765053e-07	Cluster	0
chr1	36780000	36785000	chr1	37240000	37245000	21	2.31039170368522	7.17569432093089e-12	Cluster	0
chr1	36780000	36785000	chr1	37245000	37250000	16	1.98446335028753	1.90130077440486e-08	Cluster	0
chr1	36780000	36785000	chr1	37250000	37255000	16	2.02773737940407	2.55357221708441e-08	Cluster	0
chr1	36780000	36785000	chr1	37265000	37270000	16	2.27149504075053	1.14766343809396e-07	Cluster	0
chr1	36780000	36785000	chr1	37400000	37405000	12	1.84374500847893	4.7817464445523e-06	Cluster	0
chr1	36785000	36790000	chr1	37060000	37065000	12	3.85175293252988	0.00829872056600541	Cluster	0
chr1	36785000	36790000	chr1	37075000	37080000	14	4.55796007143272	0.00431984812150568	Cluster	0
chr1	36785000	36790000	chr1	37085000	37090000	15	3.67753520578178	0.000173294490915646	Cluster	1
chr1	36785000	36790000	chr1	37105000	37110000	12	3.19596330112991	0.00195474423382551	Cluster	0
chr1	36785000	36790000	chr1	37110000	37115000	17	3.03543104901337	9.48273353740256e-07	Cluster	0
chr1	36785000	36790000	chr1	37120000	37125000	13	3.00179326571336	0.000316129687093401	Cluster	0
chr1	36785000	36790000	chr1	37130000	37135000	18	2.94353805541089	1.17610243860781e-07	Cluster	0
chr1	36785000	36790000	chr1	37145000	37150000	13	3.02819660645244	0.000343988767872982	Cluster	0
chr1	36785000	36790000	chr1	37150000	37155000	21	3.03155895427288	9.14805187112357e-10	Cluster	0
chr1	36785000	36790000	chr1	37165000	37170000	17	2.91400278908984	5.52693954578291e-07	Cluster	0
chr1	36785000	36790000	chr1	37190000	37195000	14	2.24077040219311	3.38633736923814e-06	Cluster	0
chr1	36785000	36790000	chr1	37200000	37205000	20	2.54941705108323	3.1618758041355e-10	Cluster	0
chr1	36785000	36790000	chr1	37210000	37215000	15	2.59070582933948	3.34522127727233e-06	Cluster	0
chr1	36785000	36790000	chr1	37215000	37220000	14	3.03706794441492	9.00517270664586e-05	Cluster	0
chr1	36785000	36790000	chr1	37230000	37235000	13	2.02406286489493	6.40193367046205e-06	Cluster	0
chr1	36785000	36790000	chr1	37240000	37245000	29	2.88118865607324	2.47703635466274e-17	Cluster	1
chr1	36785000	36790000	chr1	37245000	37250000	21	2.40458339081217	1.46800862803703e-11	Cluster	0
chr1	36785000	36790000	chr1	37250000	37255000	25	2.46765399091774	4.49189945981288e-15	Cluster	0
chr1	36785000	36790000	chr1	37270000	37275000	15	2.52045955867244	2.421334760143e-06	Cluster	0
chr1	36785000	36790000	chr1	37285000	37290000	14	2.51107419978511	1.19703740418079e-05	Cluster	0
chr1	36785000	36790000	chr1	37400000	37405000	13	2.14333894020495	3.78200822600702e-06	Cluster	1
chr1	36820000	36825000	chr1	36830000	36835000	91	42.7560972529	1.51184622357262e-08	Singleton	0
chr1	36830000	36835000	chr1	36990000	36995000	15	3.1303126566625	2.97038929934904e-05	Singleton	0
chr1	36830000	36835000	chr1	37120000	37125000	12	2.69910904483603	0.000473310507168694	Cluster	0
chr1	36830000	36835000	chr1	37125000	37130000	13	2.86452738856773	0.000204537920059273	Cluster	1
chr1	36935000	36940000	chr1	36985000	36990000	86	38.8906836802	2.23286124340864e-09	Singleton	0
chr1	36935000	36940000	chr1	37020000	37025000	39	17.5215658065799	0.000261794275071981	Cluster	0
chr1	36935000	36940000	chr1	37035000	37040000	34	13.7268828763297	0.000116223316419038	Cluster	1
chr1	36935000	36940000	chr1	37070000	37075000	33	11.4023818373224	7.72631679731366e-06	Cluster	1
chr1	36935000	36940000	chr1	37100000	37105000	32	13.2199121202327	0.000299937189430319	Cluster	0
chr1	36935000	36940000	chr1	37125000	37130000	24	10.4735008472632	0.00471598280330751	Cluster	0
chr1	36940000	36945000	chr1	37030000	37035000	32	13.9872720964393	0.000779740686781089	Cluster	0
chr1	36940000	36945000	chr1	37085000	37090000	22	7.73377119485312	0.000537583063839719	Cluster	0
chr1	36940000	36945000	chr1	37120000	37125000	17	5.55443029590877	0.00141575216167932	Cluster	1
chr1	36940000	36945000	chr1	37130000	37135000	16	5.30514138585073	0.00239255861542985	Cluster	0
chr1	36940000	36945000	chr1	37135000	37140000	15	5.10193267442238	0.00439413216878404	Cluster	0
chr1	37260000	37265000	chr1	37425000	37430000	23	10.0067827409641	0.00571252064006694	Cluster	0
chr1	37265000	37270000	chr1	37400000	37405000	32	6.70813421800242	1.7010289170395e-10	Cluster	0
chr1	37265000	37270000	chr1	37425000	37430000	32	13.0454575472266	0.000239557256835048	Cluster	0
chr1	37270000	37275000	chr1	37400000	37405000	40	6.06034286593006	1.66083677091365e-17	Cluster	1
chr1	37270000	37275000	chr1	37425000	37430000	60	11.7082070858358	7.65062814047237e-21	Cluster	1
chr1	37270000	37275000	chr1	37430000	37435000	26	6.83488899120396	9.50759288588662e-07	Cluster	0
chr1	37275000	37280000	chr1	37400000	37405000	15	5.04750570227482	0.00399071605880298	Cluster	0
chr1	37275000	37280000	chr1	37425000	37430000	28	9.65357079993141	4.67349775026433e-05	Cluster	0
chr1	37275000	37280000	chr1	37540000	37545000	17	6.22500221021745	0.00449506483344644	Cluster	0
chr1	37285000	37290000	chr1	37400000	37405000	24	6.95670793819792	1.40884472460095e-05	Cluster	0
chr1	37285000	37290000	chr1	37425000	37430000	38	13.2070485590009	1.39321910447243e-06	Cluster	0
chr1	37285000	37290000	chr1	37535000	37540000	16	2.64572575903614	8.24218977821748e-07	Cluster	1
chr1	37285000	37290000	chr1	37540000	37545000	24	8.26513886629047	0.0001983183620298	Cluster	0
chr1	37290000	37295000	chr1	37400000	37405000	19	5.85283475596709	0.000317921067365842	Cluster	0
chr1	37290000	37295000	chr1	37425000	37430000	26	11.0091587197383	0.00200799291842741	Cluster	0
chr1	37290000	37295000	chr1	37540000	37545000	22	6.79089444621038	9.03994753066038e-05	Cluster	0
chr1	37295000	37300000	chr1	37400000	37405000	30	9.65892618394687	1.99659366443249e-06	Cluster	0
chr1	37295000	37300000	chr1	37420000	37425000	25	8.03651527934889	4.71574101645267e-05	Cluster	0
chr1	37295000	37300000	chr1	37425000	37430000	33	16.1928910741945	0.00165194964465177	Cluster	0
chr1	37295000	37300000	chr1	37540000	37545000	24	9.32154256582175	0.000420374492334304	Cluster	0
chr1	37300000	37305000	chr1	37380000	37385000	34	12.6154753760815	2.28610111707004e-05	Singleton	0
chr1	37300000	37305000	chr1	37400000	37405000	43	13.1835163300383	1.91256081378286e-09	Cluster	0
chr1	37300000	37305000	chr1	37435000	37440000	20	6.41219741070875	0.000345587232553165	Cluster	0
chr1	37300000	37305000	chr1	37440000	37445000	22	6.60133775039779	6.02721582337291e-05	Cluster	0
chr1	37300000	37305000	chr1	37550000	37555000	16	4.43793658830547	0.000380254711558696	Cluster	0
chr1	37300000	37305000	chr1	37655000	37660000	12	3.46721230637908	0.00374757894041631	Cluster	0
chr1	37300000	37305000	chr1	37665000	37670000	14	3.0965508887379	3.89431444380884e-05	Cluster	1
chr1	37310000	37315000	chr1	37400000	37405000	19	7.72604650425037	0.00719687986290544	Cluster	0
chr1	37315000	37320000	chr1	37430000	37435000	20	8.45196353541447	0.00829061676491362	Cluster	0
chr1	37375000	37380000	chr1	37540000	37545000	29	9.1569664067435	6.53739901178974e-06	Singleton	0
chr1	37425000	37430000	chr1	37610000	37615000	17	6.37557525378927	0.00566960015287515	Cluster	0
chr1	37425000	37430000	chr1	37615000	37620000	27	8.50367337182372	1.46394723739803e-05	Cluster	0
chr1	37425000	37430000	chr1	37625000	37630000	20	8.36432460494448	0.0074512284472858	Cluster	0
chr1	37425000	37430000	chr1	37630000	37635000	35	8.39881920009309	6.75425164211491e-10	Cluster	1
chr1	37425000	37430000	chr1	37635000	37640000	27	6.1823028699801	3.76345624693665e-08	Cluster	0
chr1	37425000	37430000	chr1	37640000	37645000	22	7.04826929671796	0.000152740822105079	Cluster	0
chr1	37425000	37430000	chr1	37645000	37650000	17	4.06645388487174	3.99191538346117e-05	Cluster	0
chr1	37425000	37430000	chr1	37650000	37655000	19	7.38192454164928	0.00450508364601751	Cluster	0
chr1	37425000	37430000	chr1	37655000	37660000	20	6.61649599975256	0.000514479797215744	Cluster	0
chr1	37425000	37430000	chr1	37685000	37690000	20	6.65049597988503	0.000546591781040315	Cluster	1
chr1	37425000	37430000	chr1	37690000	37695000	15	4.90813758352922	0.00129894865913154	Cluster	0
chr1	37430000	37435000	chr1	37630000	37635000	15	5.19569642944789	0.0051651195851085	Cluster	0
chr1	37430000	37435000	chr1	37635000	37640000	16	3.8808671445277	8.56068314211542e-05	Cluster	0
chr1	37440000	37445000	chr1	37540000	37545000	33	13.0203719665733	0.000100903181783706	Cluster	0
chr1	37445000	37450000	chr1	37540000	37545000	41	16.1591452328273	9.50699910353415e-06	Cluster	0
chr1	37450000	37455000	chr1	37540000	37545000	24	9.27362183747481	0.00100094270442057	Cluster	0
chr1	37455000	37460000	chr1	37540000	37545000	35	15.117064377501	0.0003108436932722	Cluster	0
chr1	37465000	37470000	chr1	37540000	37545000	56	17.6994324589773	5.6202569736183e-11	Cluster	0
chr1	37465000	37470000	chr1	37870000	37875000	14	2.93385940694857	6.2889622530832e-05	Singleton	0
chr1	37470000	37475000	chr1	37540000	37545000	57	20.1478220458212	2.07948160034657e-09	Cluster	0
chr1	37475000	37480000	chr1	37540000	37545000	80	24.3477358099492	1.82893681113722e-16	Cluster	1
chr1	37480000	37485000	chr1	37540000	37545000	50	19.2246819828371	3.29074591363834e-07	Cluster	0
chr1	37490000	37495000	chr1	37540000	37545000	67	31.5177489343006	2.26505451263133e-06	Cluster	0
chr1	37535000	37540000	chr1	37630000	37635000	15	5.50334387654809	0.00852312742848535	Cluster	0
chr1	37540000	37545000	chr1	37600000	37605000	47	21.5306495965032	7.03966801726912e-05	Singleton	0
chr1	37540000	37545000	chr1	37620000	37625000	35	16.6336878518764	0.00164108125913096	Cluster	0
chr1	37540000	37545000	chr1	37630000	37635000	57	20.1541601476061	2.09881892702657e-09	Cluster	0
chr1	37540000	37545000	chr1	37635000	37640000	48	14.4116611751549	3.69544113827297e-10	Cluster	1
chr1	37630000	37635000	chr1	37870000	37875000	18	6.1257250704837	0.00150739325209492	Cluster	0
chr1	37635000	37640000	chr1	37865000	37870000	14	3.97824540664755	0.00128014263737326	Cluster	0
chr1	37640000	37645000	chr1	37865000	37870000	18	4.69141317721611	6.53653886370462e-05	Cluster	0
chr1	37640000	37645000	chr1	37870000	37875000	22	5.6078919642095	5.19599173872151e-06	Cluster	0
chr1	37645000	37650000	chr1	37865000	37870000	16	2.93805476447981	3.05737665122162e-06	Cluster	0
chr1	37650000	37655000	chr1	37870000	37875000	22	6.38833754505165	3.73143296547903e-05	Cluster	0
chr1	37655000	37660000	chr1	37865000	37870000	15	5.00095034907165	0.00366814373244826	Cluster	0
chr1	37660000	37665000	chr1	37860000	37865000	16	3.38383883578518	1.72653954242453e-05	Cluster	0
chr1	37660000	37665000	chr1	37870000	37875000	22	6.27868136312069	2.89671678624735e-05	Cluster	0
chr1	37665000	37670000	chr1	37850000	37855000	13	3.15088975670846	0.000499989541480707	Cluster	0
chr1	37665000	37670000	chr1	37865000	37870000	19	5.16322578087531	2.32071688817512e-05	Cluster	0
chr1	37665000	37670000	chr1	37870000	37875000	21	6.01571410879105	1.72869326994284e-05	Cluster	0
chr1	37670000	37675000	chr1	37865000	37870000	19	5.60690139242681	0.000187853556076502	Cluster	0
chr1	37675000	37680000	chr1	37865000	37870000	25	6.73269802108625	2.48933295322995e-06	Cluster	0
chr1	37675000	37680000	chr1	37870000	37875000	26	8.05828046206773	1.70551898634307e-05	Cluster	0
chr1	37680000	37685000	chr1	37860000	37865000	21	3.88957896381627	6.16438351881859e-08	Cluster	0
chr1	37680000	37685000	chr1	37865000	37870000	39	6.10323740068767	1.23991938496349e-16	Cluster	0
chr1	37680000	37685000	chr1	37870000	37875000	47	7.2950719750251	3.87363743552469e-20	Cluster	1
chr1	37680000	37685000	chr1	37890000	37895000	24	8.69333445950612	0.00040814234911633	Cluster	0
chr1	37685000	37690000	chr1	37865000	37870000	29	6.50986967738078	6.64540283727247e-09	Cluster	0
chr1	37685000	37690000	chr1	37870000	37875000	27	7.77975441883397	2.98646431223982e-06	Cluster	0
chr1	37685000	37690000	chr1	37890000	37895000	26	9.25058166909538	0.000159573315403327	Cluster	1
chr1	37690000	37695000	chr1	37865000	37870000	20	5.15738579291549	6.33680718282423e-06	Cluster	0
chr1	37690000	37695000	chr1	37870000	37875000	18	5.98887326661465	0.000464966167069741	Cluster	0
chr1	37690000	37695000	chr1	37890000	37895000	18	6.83357356250456	0.00204450462345872	Cluster	0
chr1	37700000	37705000	chr1	37865000	37870000	19	6.48774673634681	0.00109284591423966	Cluster	0
chr1	37705000	37710000	chr1	37865000	37870000	25	7.38889555918481	1.20781345785726e-05	Cluster	0
chr1	37710000	37715000	chr1	37865000	37870000	26	9.75382858970662	0.000356149831134615	Cluster	0
chr1	37715000	37720000	chr1	37865000	37870000	26	10.835831177966	0.000653482199712018	Cluster	0
chr1	37715000	37720000	chr1	37870000	37875000	29	12.5695464992294	0.000546001500570911	Cluster	0
chr1	37720000	37725000	chr1	37855000	37860000	25	7.53631162020216	1.67441592844919e-05	Cluster	0
chr1	37720000	37725000	chr1	37870000	37875000	44	14.3252274800453	6.70143550703914e-09	Cluster	0
chr1	37720000	37725000	chr1	37875000	37880000	23	8.26641223179804	0.000513982743326755	Cluster	0
chr1	37725000	37730000	chr1	37865000	37870000	23	8.94029396330655	0.00144562125714569	Cluster	0
chr1	37725000	37730000	chr1	37870000	37875000	30	10.6194822377691	3.61257621722035e-05	Cluster	0
chr1	37730000	37735000	chr1	37870000	37875000	21	8.82844994849167	0.00619108465928777	Cluster	0
chr1	37875000	37880000	chr1	37995000	38000000	46	21.8744338856182	0.000201666369219515	Cluster	0
chr1	37885000	37890000	chr1	37985000	37990000	19	6.87463801077612	0.0020881060161993	Cluster	0
chr1	37890000	37895000	chr1	37980000	37985000	40	12.7481169296317	7.46012420641416e-08	Cluster	0
chr1	37890000	37895000	chr1	37985000	37990000	53	17.90779084898	2.03553307316138e-09	Cluster	1
chr1	37890000	37895000	chr1	38000000	38005000	43	17.2001028910369	7.56555090383964e-06	Cluster	0
chr1	37920000	37925000	chr1	37980000	37985000	22	6.53123580283275	5.17895791861547e-05	Cluster	0
chr1	37920000	37925000	chr1	37985000	37990000	26	8.96057253246653	9.67765104522272e-05	Cluster	0
chr1	37920000	37925000	chr1	37995000	38000000	63	26.0359788380283	2.03661762285569e-08	Cluster	1
chr1	37925000	37930000	chr1	37995000	38000000	51	24.7828398282277	0.000128360329235303	Cluster	0
chr1	37935000	37940000	chr1	37995000	38000000	35	14.5411458099113	0.000152572890835808	Cluster	0
chr1	37980000	37985000	chr1	37995000	38000000	167	70.3534163592	8.88404427184737e-20	Cluster	0
chr1	37980000	37985000	chr1	38125000	38130000	22	9.44435107978589	0.00616176275521669	Cluster	0
chr1	37985000	37990000	chr1	37995000	38000000	293	137.595718662	2.10195469833144e-27	Cluster	1
chr1	37995000	38000000	chr1	38120000	38125000	51	19.0524371221937	1.01820353512564e-07	Cluster	1
chr1	38005000	38010000	chr1	38125000	38130000	32	14.4148236864214	0.00126642196084716	Cluster	0
chr1	38170000	38175000	chr1	38625000	38630000	12	3.58071454013628	0.00479868031586063	Cluster	0
chr1	38185000	38190000	chr1	38625000	38630000	12	2.79271765683662	0.000632184027593996	Cluster	0
chr1	38195000	38200000	chr1	38625000	38630000	13	3.42405228019226	0.00106288014248654	Cluster	0
chr1	38205000	38210000	chr1	38335000	38340000	17	3.80779592797491	1.77714817960409e-05	Singleton	0
chr1	38205000	38210000	chr1	38635000	38640000	12	2.37624942839883	0.000153142502380192	Cluster	1
chr1	38390000	38395000	chr1	38625000	38630000	15	4.83601285714008	0.00267949926328959	Cluster	0
chr1	38395000	38400000	chr1	38625000	38630000	22	6.31817963280197	3.1681393912269e-05	Cluster	1
chr1	38835000	38840000	chr1	38935000	38940000	26	7.63674981334296	6.80292853525773e-06	Singleton	0
chr1	38975000	38980000	chr1	39345000	39350000	12	2.5954188342776	0.000334428418285418	Cluster	0
chr1	38980000	38985000	chr1	39190000	39195000	19	4.92707855969451	3.52900597189872e-05	Cluster	0
chr1	38985000	38990000	chr1	39195000	39200000	15	4.59277968291134	0.000667416561494982	Cluster	0
chr1	38985000	38990000	chr1	39210000	39215000	16	5.79842906391354	0.00559247102821168	Cluster	0
chr1	38985000	38990000	chr1	39220000	39225000	12	3.55848987828861	0.00458137523527843	Cluster	0
chr1	38985000	38990000	chr1	39225000	39230000	13	4.00012444896724	0.00400764168513998	Cluster	0
chr1	38985000	38990000	chr1	39330000	39335000	14	3.1375670533712	0.000125289229675669	Cluster	0
chr1	38985000	38990000	chr1	39340000	39345000	18	3.46219699190464	1.17302171544744e-06	Cluster	0
chr1	38985000	38990000	chr1	39350000	39355000	19	3.33310876527268	1.3783470762025e-07	Cluster	0
chr1	38985000	38990000	chr1	39355000	39360000	19	3.3704126962719	1.63140320802191e-07	Cluster	0
chr1	38985000	38990000	chr1	39360000	39365000	16	2.61524314836849	2.13836704047016e-07	Cluster	0
chr1	38985000	38990000	chr1	39365000	39370000	31	8.58283786848208	5.39795807230457e-08	Cluster	0
chr1	38985000	38990000	chr1	39395000	39400000	14	2.92283229733509	6.0436502073572e-05	Cluster	1
chr1	38985000	38990000	chr1	39535000	39540000	17	6.76591704952625	0.00450194163141054	Cluster	0
chr1	38990000	38995000	chr1	39345000	39350000	14	2.27194404487777	3.94159281583923e-06	Cluster	0
chr1	38990000	38995000	chr1	39365000	39370000	24	4.45880004659668	5.77119503146127e-09	Cluster	0
chr1	38995000	39000000	chr1	39365000	39370000	24	4.03372912828823	8.57612570737497e-10	Cluster	0
chr1	38995000	39000000	chr1	39535000	39540000	16	3.29978901677908	1.27874640829192e-05	Cluster	1
chr1	39000000	39005000	chr1	39190000	39195000	32	8.91925799462499	1.28410501141335e-07	Cluster	0
chr1	39000000	39005000	chr1	39195000	39200000	21	3.17192158910582	1.99823555928099e-09	Cluster	0
chr1	39000000	39005000	chr1	39335000	39340000	16	2.62087048313433	7.33958499426319e-07	Cluster	0
chr1	39000000	39005000	chr1	39345000	39350000	23	2.83049257285804	5.35426121183222e-12	Cluster	0
chr1	39000000	39005000	chr1	39365000	39370000	29	5.94310775815044	9.08968521567435e-10	Cluster	0
chr1	39000000	39005000	chr1	39390000	39395000	12	2.2970740260308	0.000112414074353516	Cluster	0
chr1	39005000	39010000	chr1	39190000	39195000	30	7.777384846499	7.88142026011013e-08	Cluster	0
chr1	39005000	39010000	chr1	39335000	39340000	16	2.35314013750141	1.82432262268027e-07	Cluster	0
chr1	39005000	39010000	chr1	39345000	39350000	27	2.52580477385727	8.62967278971413e-17	Cluster	0
chr1	39005000	39010000	chr1	39365000	39370000	44	5.13609210452625	1.83103409282384e-23	Cluster	1
chr1	39010000	39015000	chr1	39190000	39195000	46	9.2773153915232	1.57697329462337e-15	Cluster	1
chr1	39010000	39015000	chr1	39195000	39200000	14	3.27640177474045	0.000195100996319083	Cluster	0
chr1	39010000	39015000	chr1	39335000	39340000	18	2.65526604986234	2.61469478263929e-08	Cluster	0
chr1	39010000	39015000	chr1	39345000	39350000	15	2.86756731470842	1.09800772090308e-05	Cluster	0
chr1	39010000	39015000	chr1	39365000	39370000	19	6.03008302704611	0.000459069354541919	Cluster	0
chr1	39015000	39020000	chr1	39190000	39195000	32	11.0043537927697	1.01423576501311e-05	Cluster	0
chr1	39015000	39020000	chr1	39335000	39340000	21	3.01239861015433	8.21136319777061e-10	Cluster	0
chr1	39015000	39020000	chr1	39345000	39350000	12	3.27051320413084	0.00234794817193757	Cluster	0
chr1	39015000	39020000	chr1	39365000	39370000	28	7.04904434140196	1.35081035493054e-07	Cluster	0
chr1	39020000	39025000	chr1	39190000	39195000	21	8.77501334276863	0.0058045575982967	Cluster	0
chr1	39025000	39030000	chr1	39190000	39195000	36	10.2795094487281	8.14836365268392e-09	Cluster	0
chr1	39025000	39030000	chr1	39210000	39215000	16	4.07616488931396	0.000149366836037155	Cluster	0
chr1	39025000	39030000	chr1	39225000	39230000	15	2.87770910542255	1.14465412868101e-05	Cluster	0
chr1	39025000	39030000	chr1	39235000	39240000	15	3.83625509025157	0.000269236695419585	Cluster	0
chr1	39025000	39030000	chr1	39340000	39345000	15	2.43521694392941	1.61481888216392e-06	Cluster	0
chr1	39025000	39030000	chr1	39345000	39350000	17	3.16525375091728	5.07540203103931e-07	Cluster	0
chr1	39025000	39030000	chr1	39350000	39355000	14	2.3556809188435	5.92786269090039e-06	Cluster	0
chr1	39025000	39030000	chr1	39355000	39360000	13	2.37435660352621	3.25647425015607e-05	Cluster	0
chr1	39035000	39040000	chr1	39365000	39370000	18	7.01432365392742	0.00615512265160296	Cluster	0
chr1	39040000	39045000	chr1	39365000	39370000	16	5.57486535958894	0.00387368686463511	Cluster	0
chr1	39100000	39105000	chr1	39345000	39350000	12	2.86675136054202	0.000794750464737834	Cluster	0
chr1	39110000	39115000	chr1	39345000	39350000	18	3.75198785917486	3.4982137379335e-06	Cluster	1
chr1	39125000	39130000	chr1	39335000	39340000	12	3.5385579309876	0.00438649581883219	Cluster	0
chr1	39130000	39135000	chr1	39345000	39350000	13	3.84615837479581	0.00288462363902029	Cluster	0
chr1	39190000	39195000	chr1	39345000	39350000	50	13.5071707807046	9.45667320770555e-13	Cluster	1
chr1	39190000	39195000	chr1	39350000	39355000	29	10.165167960511	4.33452761513902e-05	Cluster	0
chr1	39190000	39195000	chr1	39355000	39360000	27	10.1328633645069	0.000261794275071981	Cluster	0
chr1	39190000	39195000	chr1	39500000	39505000	23	6.7081433682676	2.48982340578779e-05	Singleton	0
chr1	39195000	39200000	chr1	39365000	39370000	21	9.59897834116486	0.00698105601628856	Cluster	0
chr1	39260000	39265000	chr1	39335000	39340000	26	11.2632473849165	0.00271957851417475	Cluster	0
chr1	39270000	39275000	chr1	39335000	39340000	22	8.53447943821529	0.0018745852459556	Cluster	1
chr1	39365000	39370000	chr1	39505000	39510000	31	13.557332288118	0.000992277432202542	Cluster	0
chr1	39365000	39370000	chr1	39515000	39520000	43	15.335461984622	4.322572376254e-07	Cluster	1
chr1	39365000	39370000	chr1	39525000	39530000	31	15.0889464189368	0.0048967927727167	Cluster	0
chr1	39365000	39370000	chr1	39530000	39535000	29	11.1584632086945	7.71639786093785e-05	Cluster	0
chr1	39370000	39375000	chr1	39530000	39535000	14	5.06305496358066	0.00474492290386357	Cluster	0
chr1	39380000	39385000	chr1	39535000	39540000	35	16.4848658998511	0.00141940921551637	Cluster	0
chr1	39390000	39395000	chr1	39485000	39490000	15	5.27609028339098	0.00592632019979417	Cluster	0
chr1	39390000	39395000	chr1	39495000	39500000	21	6.1498041952185	6.75463275091991e-05	Cluster	1
chr1	39390000	39395000	chr1	39515000	39520000	22	6.49297744446007	4.73744116653316e-05	Cluster	0
chr1	39390000	39395000	chr1	39530000	39535000	15	5.34348787051383	0.0029168111270028	Cluster	0
chr1	39390000	39395000	chr1	39535000	39540000	40	17.8343240900592	6.56639678775768e-05	Cluster	0
chr1	39395000	39400000	chr1	39475000	39480000	32	14.3758460869262	0.00121365904358481	Cluster	0
chr1	39440000	39445000	chr1	39475000	39480000	70	34.8070296534	7.87698159149621e-06	Singleton	0
chr1	39545000	39550000	chr1	39575000	39580000	100	44.650193208	1.68169172183859e-10	Singleton	0
chr1	39575000	39580000	chr1	39900000	39905000	27	12.2572636800474	0.00173264918859966	Cluster	1
chr1	39575000	39580000	chr1	39915000	39920000	15	5.54579331431274	0.00910314545233464	Cluster	0
chr1	39575000	39580000	chr1	39925000	39930000	17	5.8230869953375	0.00229690372340485	Cluster	0
chr1	39680000	39685000	chr1	39935000	39940000	12	3.64870643629886	0.0055481864590849	Cluster	0
chr1	39695000	39700000	chr1	39935000	39940000	14	3.85026478632734	0.000945216156842391	Cluster	0
chr1	39700000	39705000	chr1	39935000	39940000	14	3.58931570640428	0.000482075277967421	Cluster	1
chr1	39720000	39725000	chr1	39990000	39995000	15	2.36425107490372	1.1341489333855e-06	Singleton	0
chr1	39730000	39735000	chr1	40085000	40090000	14	2.86169573825937	4.84956624525211e-05	Singleton	0
chr1	39750000	39755000	chr1	39920000	39925000	16	5.17807033071021	0.0018863498981591	Cluster	0
chr1	39755000	39760000	chr1	39900000	39905000	23	9.04879398636861	0.00168243060739671	Cluster	0
chr1	39755000	39760000	chr1	39920000	39925000	14	3.53925436982929	0.000418919112236353	Cluster	0
chr1	39755000	39760000	chr1	39935000	39940000	19	3.79412213047108	9.34217953760846e-07	Cluster	1
chr1	39760000	39765000	chr1	39895000	39900000	16	5.4009127791037	0.00119451115121121	Cluster	0
chr1	39760000	39765000	chr1	39900000	39905000	31	9.94761842910241	1.1998124311698e-06	Cluster	0
chr1	39760000	39765000	chr1	39905000	39910000	13	4.6194402605592	0.00578527566624275	Cluster	0
chr1	39760000	39765000	chr1	39935000	39940000	18	4.48431744821767	1.27035197426348e-05	Cluster	0
chr1	39760000	39765000	chr1	39950000	39955000	12	3.00084594871996	0.00116647684578191	Cluster	0
chr1	39760000	39765000	chr1	40015000	40020000	12	2.05600885250447	4.03450088875315e-05	Singleton	0
chr1	40100000	40105000	chr1	40375000	40380000	12	2.14156203543787	5.92292001747587e-05	Singleton	0
chr1	40110000	40115000	chr1	40325000	40330000	15	3.12931501329454	2.95992113223572e-05	Singleton	0
chr1	41805000	41810000	chr1	42690000	42695000	13	1.6563944566823	7.71362461490466e-07	Cluster	1
chr1	41810000	41815000	chr1	42695000	42700000	12	1.7751501381526	9.99265181375705e-06	Cluster	0
chr1	42695000	42700000	chr1	43090000	43095000	17	6.84728524239012	0.00507423271699965	Cluster	1
chr1	42700000	42705000	chr1	42850000	42855000	38	14.9286607576238	7.22349097194433e-06	Singleton	0
chr1	42700000	42705000	chr1	43090000	43095000	13	4.67367743927152	0.00634630951134226	Cluster	0
chr1	42850000	42855000	chr1	43045000	43050000	20	8.60212811150854	0.00996084927103296	Cluster	0
chr1	42850000	42855000	chr1	43055000	43060000	21	7.39280605528105	0.000774443395501026	Cluster	0
chr1	42850000	42855000	chr1	43070000	43075000	15	5.54467986174316	0.00908813318441175	Cluster	0
chr1	42850000	42855000	chr1	43075000	43080000	17	4.98003858301106	0.000430961447470988	Cluster	1
chr1	42850000	42855000	chr1	43095000	43100000	41	19.8340459642608	0.000283948082081927	Cluster	1
chr1	42850000	42855000	chr1	43100000	43105000	12	3.79647499851745	0.00746219440197576	Cluster	0
chr1	42850000	42855000	chr1	43105000	43110000	17	5.71379199101923	0.00189639159414262	Cluster	0
chr1	42855000	42860000	chr1	43095000	43100000	22	8.73941019813264	0.00249827179247712	Cluster	0
chr1	42875000	42880000	chr1	43095000	43100000	25	8.49507672176275	0.000112085735722562	Cluster	0
chr1	42880000	42885000	chr1	43095000	43100000	24	6.53915230953708	5.12268955121858e-06	Cluster	0
chr1	42885000	42890000	chr1	43095000	43100000	23	8.03833459547303	0.000130513568313963	Cluster	0
chr1	42890000	42895000	chr1	43095000	43100000	19	7.47391399624109	0.00511657535182686	Cluster	0
chr1	42895000	42900000	chr1	43095000	43100000	25	9.77576713228266	0.000880146330386418	Cluster	0
chr1	42905000	42910000	chr1	43095000	43100000	32	10.9467559720275	9.1281782230127e-06	Cluster	0
chr1	42910000	42915000	chr1	43090000	43095000	19	7.59229291813554	0.00602172675301416	Cluster	0
chr1	42910000	42915000	chr1	43095000	43100000	36	12.5237550691445	2.9386091890157e-06	Cluster	0
chr1	42915000	42920000	chr1	43035000	43040000	12	3.54466753022565	0.00444501714256164	Cluster	0
chr1	42915000	42920000	chr1	43050000	43055000	16	3.30604764809581	1.30993132680044e-05	Cluster	0
chr1	42915000	42920000	chr1	43055000	43060000	21	3.73824436047328	3.19832132595077e-08	Cluster	0
chr1	42915000	42920000	chr1	43065000	43070000	15	2.55750608338122	2.87652710919445e-06	Cluster	0
chr1	42915000	42920000	chr1	43075000	43080000	14	2.59514716565328	1.70982678719039e-05	Cluster	0
chr1	42915000	42920000	chr1	43085000	43090000	16	3.37759417056913	1.69044635413211e-05	Cluster	0
chr1	42915000	42920000	chr1	43090000	43095000	21	7.09767452142923	0.000174686941593181	Cluster	0
chr1	42915000	42920000	chr1	43095000	43100000	49	10.8714967828714	1.40440074549144e-15	Cluster	1
chr1	42915000	42920000	chr1	43105000	43110000	12	2.79840866974228	0.000643270774789369	Cluster	0
chr1	42915000	42920000	chr1	43120000	43125000	12	3.22325654100575	0.00209199078322509	Cluster	0
chr1	42925000	42930000	chr1	43090000	43095000	26	7.7770323288354	9.26295420659458e-06	Cluster	0
chr1	42925000	42930000	chr1	43095000	43100000	45	12.8005604051848	2.90592084476112e-10	Cluster	0
chr1	42950000	42955000	chr1	43045000	43050000	31	15.2188387691637	0.00553547082149612	Cluster	0
chr1	42950000	42955000	chr1	43055000	43060000	35	12.4931976175957	7.35955091870165e-06	Cluster	1
chr1	43095000	43100000	chr1	43105000	43110000	310	119.8881606566	2.20230820964724e-43	Singleton	0
chr1	43095000	43100000	chr1	43255000	43260000	35	14.2366071594527	0.000101928696468388	Cluster	0
chr1	43095000	43100000	chr1	43265000	43270000	40	15.4624730954091	8.23994357295945e-06	Cluster	1
chr1	43095000	43100000	chr1	43280000	43285000	29	12.0929012497812	0.000763279625337003	Cluster	0
chr1	43095000	43100000	chr1	43740000	43745000	15	3.44680746743268	8.6299934322329e-05	Singleton	0
chr1	43160000	43165000	chr1	43240000	43245000	34	14.8980387076582	0.000512133060244142	Cluster	0
chr1	43160000	43165000	chr1	43245000	43250000	38	15.4065498476364	4.18331632850524e-05	Cluster	0
chr1	43160000	43165000	chr1	43255000	43260000	52	14.4275549576756	3.30433681478692e-12	Cluster	1
chr1	43160000	43165000	chr1	43265000	43270000	46	15.1217641792865	1.42186297609856e-08	Cluster	0
chr1	43275000	43280000	chr1	43730000	43735000	13	1.93016695584087	3.87267239984087e-06	Singleton	0
chr1	43295000	43300000	chr1	43445000	43450000	30	13.5458751741608	0.00200930480911284	Cluster	0
chr1	43300000	43305000	chr1	43445000	43450000	38	16.1122567998635	0.000105101510567518	Cluster	1
chr1	43305000	43310000	chr1	43440000	43445000	13	4.460090047832	0.00952748875980731	Cluster	0
chr1	43305000	43310000	chr1	43445000	43450000	35	15.5560430753568	0.00052355110311448	Cluster	0
chr1	43445000	43450000	chr1	43515000	43520000	52	22.5235279507221	5.39141621029095e-06	Singleton	0
chr1	43445000	43450000	chr1	43535000	43540000	38	18.1627997567602	0.00103424385400798	Cluster	0
chr1	43445000	43450000	chr1	43550000	43555000	50	18.0753752199005	5.33273480880821e-08	Cluster	1
chr1	43445000	43450000	chr1	43560000	43565000	35	16.9793339122124	0.00228942911909369	Cluster	0
chr1	43445000	43450000	chr1	43565000	43570000	44	15.0107642208859	9.10010880645431e-08	Cluster	0
chr1	43445000	43450000	chr1	43570000	43575000	39	17.7597987363185	0.000340494090384954	Cluster	0
chr1	43890000	43895000	chr1	44040000	44045000	15	3.77706904753937	0.000230073913663498	Cluster	0
chr1	43895000	43900000	chr1	44060000	44065000	18	4.62725934793722	5.51462147713567e-05	Cluster	0
chr1	43895000	43900000	chr1	44065000	44070000	21	5.02173815774454	3.49739441597035e-06	Cluster	1
chr1	43900000	43905000	chr1	44030000	44035000	15	3.67142282295131	0.000170377597281123	Cluster	0
chr1	43900000	43905000	chr1	44035000	44040000	14	3.73547511687376	0.000705222427829564	Cluster	0
chr1	43900000	43905000	chr1	44040000	44045000	21	4.16620539556623	1.89615297615589e-07	Cluster	1
chr1	43920000	43925000	chr1	44030000	44035000	12	3.06519578685703	0.00139208380040315	Cluster	0
chr1	43930000	43935000	chr1	43940000	43945000	350	171.1886903266	3.06341760595181e-30	Cluster	1
chr1	43930000	43935000	chr1	43945000	43950000	244	116.6519532152	8.53606251038568e-22	Cluster	0
chr1	43930000	43935000	chr1	43975000	43980000	78	35.7412609218	8.52903654884318e-08	Singleton	0
chr1	43930000	43935000	chr1	44035000	44040000	38	16.7107000661112	7.90561166300662e-05	Cluster	0
chr1	43930000	43935000	chr1	44045000	44050000	48	16.7023462468959	3.49186765350367e-08	Cluster	1
chr1	43930000	43935000	chr1	44050000	44055000	36	13.3178552732875	1.11405829001116e-05	Cluster	0
chr1	43930000	43935000	chr1	44060000	44065000	46	19.764483173956	1.91908380314538e-05	Cluster	0
chr1	43930000	43935000	chr1	44065000	44070000	46	21.3693270287998	0.000119279473307513	Cluster	0
chr1	43930000	43935000	chr1	44070000	44075000	43	17.6909325828088	1.48060876914898e-05	Cluster	0
chr1	43930000	43935000	chr1	44075000	44080000	35	14.7548982751373	0.000200459257666015	Cluster	0
chr1	43930000	43935000	chr1	44080000	44085000	27	9.40259887633989	7.94747816201574e-05	Cluster	0
chr1	43930000	43935000	chr1	44085000	44090000	41	13.5201169273049	1.19128180831289e-07	Cluster	0
chr1	43930000	43935000	chr1	44090000	44095000	27	9.30325443229698	6.68348526061488e-05	Cluster	0
chr1	43930000	43935000	chr1	44095000	44100000	24	8.71157005120344	0.000420812388184535	Cluster	0
chr1	43930000	43935000	chr1	44130000	44135000	30	10.7589618096144	4.57842896731041e-05	Cluster	1
chr1	43940000	43945000	chr1	44045000	44050000	15	5.39932730841062	0.00724462206901301	Cluster	0
chr1	43940000	43945000	chr1	44060000	44065000	21	6.30912844269683	9.62345395478106e-05	Cluster	0
chr1	43940000	43945000	chr1	44115000	44120000	34	14.2052314743267	8.00343421776951e-05	Cluster	0
chr1	43945000	43950000	chr1	44115000	44120000	33	14.3173482499421	0.000544218754539525	Cluster	0
chr1	44015000	44020000	chr1	44030000	44035000	47	21.834927013784	9.76580106281296e-05	Singleton	0
chr1	44195000	44200000	chr1	44460000	44465000	20	3.64350349122685	1.06927793224644e-07	Singleton	0
chr1	44195000	44200000	chr1	44545000	44550000	12	3.22850211198444	0.00211706876441736	Cluster	1
chr1	44195000	44200000	chr1	44550000	44555000	16	6.72432455916536	0.00982314959350759	Cluster	0
chr1	44550000	44555000	chr1	44745000	44750000	21	5.53457416808706	1.50019221645764e-05	Cluster	1
chr1	44550000	44555000	chr1	44750000	44755000	13	4.23255055928533	0.00632631111267924	Cluster	0
chr1	45815000	45820000	chr1	45920000	45925000	17	6.65661016116174	0.00848407003122542	Cluster	0
chr1	45820000	45825000	chr1	45925000	45930000	27	11.8610300594541	0.00261252121468058	Cluster	0
chr1	45825000	45830000	chr1	45920000	45925000	16	5.99238719383671	0.0075283221584179	Cluster	0
chr1	45825000	45830000	chr1	45925000	45930000	34	12.0675161057309	9.24872038224688e-06	Cluster	1
chr1	45830000	45835000	chr1	45925000	45930000	28	12.1263291646437	0.00170849562586905	Cluster	0
chr1	45835000	45840000	chr1	45925000	45930000	31	13.6094033776701	0.00105611978013625	Cluster	0
chr1	45855000	45860000	chr1	45925000	45930000	31	14.0883734006452	0.00179410000591206	Cluster	1
chr1	45865000	45870000	chr1	45920000	45925000	25	11.7241566882414	0.00903270669248466	Cluster	0
chr1	45870000	45875000	chr1	45920000	45925000	24	11.0879894007485	0.00920765975050076	Cluster	0
chr1	50630000	50635000	chr1	50925000	50930000	20	4.45781374324446	2.30771463512253e-06	Singleton	0
chr1	50925000	50930000	chr1	51265000	51270000	15	4.25559594400866	0.000783885142521364	Cluster	0
chr1	50925000	50930000	chr1	51270000	51275000	18	4.72628371975587	7.15395682287718e-05	Cluster	1
chr1	50925000	50930000	chr1	51290000	51295000	12	3.55620799238685	0.0045577258295155	Cluster	0
chr1	50925000	50930000	chr1	51295000	51300000	23	4.43551376696132	2.53515462835814e-08	Cluster	1
chr1	50925000	50930000	chr1	51325000	51330000	16	3.96688420400815	0.000110007666905851	Cluster	1
chr1	50925000	50930000	chr1	51330000	51335000	14	4.44290451378949	0.00346001142506081	Cluster	0
chr1	50925000	50930000	chr1	51340000	51345000	14	3.55408884537871	0.000436846643543978	Cluster	0
chr1	50925000	50930000	chr1	51345000	51350000	16	4.39867021150454	0.000344734209493412	Cluster	0
chr1	50925000	50930000	chr1	51615000	51620000	15	2.51886901393085	2.40191307127281e-06	Singleton	0
chr1	51475000	51480000	chr1	51540000	51545000	44	16.5455629811345	1.20721964847517e-06	Cluster	0
chr1	51475000	51480000	chr1	51545000	51550000	32	11.8592728471301	4.27321595440387e-05	Cluster	0
chr1	51475000	51480000	chr1	51550000	51555000	44	20.8599822029944	0.000276791511295845	Cluster	0
chr1	51475000	51480000	chr1	51555000	51560000	21	5.5051778825963	1.3890229759856e-05	Cluster	0
chr1	51475000	51480000	chr1	51565000	51570000	36	16.5028569549073	0.000726419341428135	Cluster	0
chr1	51475000	51480000	chr1	51570000	51575000	48	17.4517915788577	1.26128876625455e-07	Cluster	0
chr1	51475000	51480000	chr1	51575000	51580000	32	12.7060197457762	0.000150771270074607	Cluster	0
chr1	51475000	51480000	chr1	51580000	51585000	37	15.7527839872231	0.000146368217521946	Cluster	0
chr1	51475000	51480000	chr1	51585000	51590000	61	15.1720493863866	2.48592288647571e-16	Cluster	0
chr1	51475000	51480000	chr1	51590000	51595000	33	9.37167240651625	1.17217918752272e-07	Cluster	0
chr1	51475000	51480000	chr1	51595000	51600000	73	13.9253197257133	6.52531556743554e-26	Cluster	1
chr1	51475000	51480000	chr1	51600000	51605000	28	9.40152970469157	2.95926230786265e-05	Cluster	0
chr1	51475000	51480000	chr1	51605000	51610000	30	14.1062794605134	0.00361783878175291	Cluster	0
chr1	51475000	51480000	chr1	51615000	51620000	35	11.9197614299137	2.686648371905e-06	Cluster	0
chr1	51475000	51480000	chr1	51620000	51625000	49	15.1296736388463	5.79031333818116e-10	Cluster	0
chr1	51475000	51480000	chr1	51625000	51630000	29	12.0048611199164	0.000678739168245734	Cluster	0
chr1	51605000	51610000	chr1	51915000	51920000	19	6.65752927695249	0.0014650225173988	Cluster	0
chr1	51615000	51620000	chr1	51915000	51920000	17	6.22940124773414	0.00452629134256388	Cluster	0
chr1	51625000	51630000	chr1	51915000	51920000	22	6.91060216306202	0.00011553090379589	Cluster	0
chr1	51630000	51635000	chr1	52005000	52010000	19	2.75014557451408	7.17163467650556e-09	Cluster	1
chr1	51635000	51640000	chr1	51915000	51920000	27	7.14790312259638	6.2981007134158e-07	Cluster	0
chr1	51640000	51645000	chr1	51915000	51920000	19	6.31346468647835	0.000794750464737834	Cluster	0
chr1	51640000	51645000	chr1	52005000	52010000	15	2.38008798855026	1.23322814885581e-06	Cluster	0
chr1	51645000	51650000	chr1	51915000	51920000	34	8.25394787082259	1.66260276946912e-09	Cluster	1
chr1	51665000	51670000	chr1	51915000	51920000	15	4.3036711926587	0.000877384864926386	Cluster	0
chr1	51670000	51675000	chr1	51915000	51920000	20	6.24687069835813	0.000248245800885355	Cluster	0
chr1	51675000	51680000	chr1	51915000	51920000	20	5.308428405913	2.83039926378106e-05	Cluster	1
chr1	51695000	51700000	chr1	51915000	51920000	22	8.85199267302112	0.00290863120714142	Cluster	0
chr1	51700000	51705000	chr1	51915000	51920000	24	9.88713119122955	0.00229972921593787	Cluster	1
chr1	51700000	51705000	chr1	52005000	52010000	15	3.21996961622262	4.07071166518651e-05	Singleton	0
chr1	51720000	51725000	chr1	51915000	51920000	20	6.53283074227042	0.000438045252900814	Cluster	0
chr1	51725000	51730000	chr1	51915000	51920000	20	6.99171352159784	0.0010083523078195	Cluster	0
chr1	51730000	51735000	chr1	51915000	51920000	23	7.8776829612833	0.000262820679160239	Cluster	0
chr1	51735000	51740000	chr1	51915000	51920000	24	8.85920693803603	0.000534153950581718	Cluster	0
chr1	51740000	51745000	chr1	51915000	51920000	28	11.169509823878	0.000503801118626796	Cluster	0
chr1	51745000	51750000	chr1	51915000	51920000	34	10.3848629404277	1.09476136749631e-07	Cluster	0
chr1	51750000	51755000	chr1	51915000	51920000	23	9.19569562028524	0.00205669872410407	Cluster	0
chr1	51755000	51760000	chr1	51915000	51920000	27	9.52339076140422	9.80467811183422e-05	Cluster	0
chr1	51760000	51765000	chr1	51915000	51920000	53	13.4626387075046	6.99078313668667e-14	Cluster	1
chr1	51765000	51770000	chr1	51915000	51920000	35	11.8457263491566	2.34949250090327e-06	Cluster	0
chr1	51770000	51775000	chr1	51915000	51920000	42	14.770874491076	4.3166447184104e-07	Cluster	0
chr1	51775000	51780000	chr1	51915000	51920000	36	11.804464538347	7.84983974962947e-07	Cluster	0
chr1	51780000	51785000	chr1	51915000	51920000	35	11.3573782875253	9.34431814318291e-07	Cluster	0
chr1	51790000	51795000	chr1	51915000	51920000	50	18.3308954102289	8.11231101597068e-08	Cluster	0
chr1	51795000	51800000	chr1	51915000	51920000	32	14.6969621686431	0.0017162630702364	Cluster	0
chr1	51810000	51815000	chr1	51915000	51920000	31	12.5455272577226	0.000275684945281571	Cluster	0
chr1	51815000	51820000	chr1	51915000	51920000	41	15.9281070716874	6.82922153580603e-06	Cluster	0
chr1	51830000	51835000	chr1	51915000	51920000	41	20.4179378559086	0.00127320904945651	Cluster	0
chr1	51835000	51840000	chr1	51915000	51920000	35	16.1047016279886	0.000957882348504672	Cluster	0
chr1	51840000	51845000	chr1	51915000	51920000	51	25.2818038314649	0.000206200793782992	Cluster	0
chr1	51850000	51855000	chr1	51915000	51920000	67	27.0194717991498	9.66547010913867e-09	Cluster	0
chr1	51855000	51860000	chr1	51915000	51920000	51	24.9153440887766	0.000146198677517259	Cluster	0
chr1	51945000	51950000	chr1	52110000	52115000	19	5.13265542560717	6.06882748222549e-05	Cluster	1
chr1	51960000	51965000	chr1	52110000	52115000	12	3.79892981662175	0.00749606006098353	Cluster	0
chr1	52005000	52010000	chr1	52075000	52080000	28	12.3046845276311	0.00210046612406993	Cluster	0
chr1	52005000	52010000	chr1	52080000	52085000	33	12.6359797882049	5.78108313014166e-05	Cluster	0
chr1	52005000	52010000	chr1	52085000	52090000	21	7.36930224541751	0.000742957587776537	Cluster	0
chr1	52005000	52010000	chr1	52090000	52095000	31	7.26540586154979	4.6841551353552e-09	Cluster	1
chr1	52005000	52010000	chr1	52095000	52100000	33	9.16545487552336	7.09433724929477e-08	Cluster	0
chr1	52005000	52010000	chr1	52100000	52105000	24	6.47212094167152	4.29917930980282e-06	Cluster	0
chr1	52220000	52225000	chr1	52230000	52235000	404	183.4178765114	7.98642152398419e-41	Singleton	0
chr1	52225000	52230000	chr1	52630000	52635000	21	4.16467156338007	5.44758198853438e-08	Singleton	0
chr1	52285000	52290000	chr1	52630000	52635000	14	3.5059169443875	0.000381762445758893	Cluster	0
chr1	52290000	52295000	chr1	52630000	52635000	21	4.01616260375543	1.04511109936241e-07	Cluster	1
chr1	52325000	52330000	chr1	52630000	52635000	17	4.86871087741979	0.000332779824999317	Cluster	1
chr1	52335000	52340000	chr1	52630000	52635000	12	3.91595510939453	0.00939109211922395	Cluster	0
chr1	52485000	52490000	chr1	52630000	52635000	29	7.4505496208617	1.14691832039677e-07	Cluster	1
chr1	52490000	52495000	chr1	52625000	52630000	13	4.41477165234088	0.00879110248034617	Cluster	0
chr1	52490000	52495000	chr1	52630000	52635000	20	8.26599029767281	0.00290918523312283	Cluster	0
chr1	52495000	52500000	chr1	52620000	52625000	14	4.85627610546121	0.00736886868231434	Cluster	0
chr1	52495000	52500000	chr1	52630000	52635000	30	14.9476021010072	0.00358008001753674	Cluster	0
chr1	52500000	52505000	chr1	52625000	52630000	30	12.5608806441757	0.000629235023484061	Cluster	0
chr1	52500000	52505000	chr1	52860000	52865000	12	3.32922910733073	0.00270666928913962	Cluster	0
chr1	52500000	52505000	chr1	52870000	52875000	13	3.33499918986322	0.000837520346870192	Cluster	1
chr1	52630000	52635000	chr1	52745000	52750000	32	11.4588193570416	2.23686503693297e-05	Singleton	0
chr1	52630000	52635000	chr1	52810000	52815000	24	6.73451347469149	8.30465264048445e-06	Cluster	1
chr1	52630000	52635000	chr1	52965000	52970000	14	4.70893535762023	0.00570966893997103	Cluster	0
chr1	52645000	52650000	chr1	52815000	52820000	14	5.02467510671532	0.00974897474906759	Cluster	0
chr1	52645000	52650000	chr1	52950000	52955000	20	4.35203726340495	1.61939764616968e-06	Cluster	1
chr1	52650000	52655000	chr1	52950000	52955000	13	3.62091081932059	0.00172691726364463	Cluster	0
chr1	52660000	52665000	chr1	52950000	52955000	16	6.07925356413924	0.00856310067294099	Cluster	0
chr1	53050000	53055000	chr1	53350000	53355000	16	2.76121666727816	1.42212621626335e-06	Cluster	0
chr1	53055000	53060000	chr1	53350000	53355000	24	3.36001497862057	2.28178001765498e-11	Cluster	1
chr1	53060000	53065000	chr1	53350000	53355000	17	3.74984450544747	1.46778555126809e-05	Cluster	0
chr1	53075000	53080000	chr1	53350000	53355000	13	3.39301424559553	0.000977754616382701	Cluster	0
chr1	53350000	53355000	chr1	53450000	53455000	18	6.99333603055686	0.00597607334514808	Cluster	1
chr1	53350000	53355000	chr1	53465000	53470000	16	6.14839751727267	0.0094819469960146	Cluster	0
chr1	53350000	53355000	chr1	53705000	53710000	14	2.86591663432711	1.71856929886469e-05	Singleton	0
chr1	53705000	53710000	chr1	53880000	53885000	12	3.22589127613159	0.00210500411737297	Cluster	0
chr1	53705000	53710000	chr1	53885000	53890000	13	3.5358279103867	0.0014071388566912	Cluster	1
chr1	53720000	53725000	chr1	53745000	53750000	41	14.5215975899018	7.3629060985511e-07	Cluster	1
chr1	53730000	53735000	chr1	53745000	53750000	28	13.4595115446505	0.00706133059486405	Cluster	0
chr1	53735000	53740000	chr1	53750000	53755000	26	11.7783268782188	0.00486374239282549	Cluster	0
chr1	53745000	53750000	chr1	53855000	53860000	13	3.84892701273828	0.00290113775912242	Cluster	0
chr1	53745000	53750000	chr1	53860000	53865000	14	4.79994090833615	0.00669486521603212	Cluster	0
chr1	53745000	53750000	chr1	53885000	53890000	12	3.62716700343478	0.00530071089936542	Cluster	0
chr1	53750000	53755000	chr1	53840000	53845000	17	3.82361891553606	1.86973427626094e-05	Cluster	1
chr1	53750000	53755000	chr1	53885000	53890000	14	2.67125941445144	2.33264227472751e-05	Cluster	1
chr1	53750000	53755000	chr1	53980000	53985000	13	1.89108130016072	3.12635952041618e-06	Singleton	0
chr1	53785000	53790000	chr1	53895000	53900000	20	5.29433680341383	2.73160540236468e-05	Singleton	0
chr1	54555000	54560000	chr1	54965000	54970000	19	3.75622983618958	8.06059112756017e-07	Singleton	0
chr1	54555000	54560000	chr1	55195000	55200000	14	2.48023649793943	3.38951860550993e-06	Singleton	0
chr1	54650000	54655000	chr1	54925000	54930000	17	6.65711541714449	0.00849006482392007	Cluster	0
chr1	54665000	54670000	chr1	54925000	54930000	17	5.45735917952781	0.00117397308790177	Cluster	1
chr1	54740000	54745000	chr1	54925000	54930000	24	6.43387693191636	3.89119762605101e-06	Cluster	0
chr1	54750000	54755000	chr1	54925000	54930000	18	7.07163565765414	0.00666402621482227	Cluster	0
chr1	54755000	54760000	chr1	54925000	54930000	23	6.57351022165461	1.82373938397354e-05	Cluster	0
chr1	54760000	54765000	chr1	55050000	55055000	21	5.418917503782	1.09800772090308e-05	Singleton	0
chr1	54765000	54770000	chr1	54925000	54930000	26	9.42869047778703	0.000214015289716335	Cluster	0
chr1	54775000	54780000	chr1	54925000	54930000	22	9.8625567931286	0.00991281191248585	Cluster	0
chr1	54790000	54795000	chr1	54925000	54930000	24	10.7104978369968	0.00617058494233056	Cluster	0
chr1	54795000	54800000	chr1	54925000	54930000	27	11.5244201558711	0.00176050755830035	Cluster	0
chr1	54805000	54810000	chr1	54925000	54930000	30	11.5566361774243	0.00016003423380115	Cluster	0
chr1	54810000	54815000	chr1	54925000	54930000	32	11.6275120539147	2.94564546235557e-05	Cluster	0
chr1	54825000	54830000	chr1	54925000	54930000	48	18.1909661752862	4.12960716749901e-07	Cluster	0
chr1	54830000	54835000	chr1	54925000	54930000	45	12.1793926913716	6.15966777949362e-11	Cluster	1
chr1	54835000	54840000	chr1	54925000	54930000	41	14.3611701817848	5.59824128943767e-07	Cluster	0
chr1	54995000	55000000	chr1	55050000	55055000	52	23.6242949648985	1.93966451766695e-05	Singleton	0
chr1	54995000	55000000	chr1	55085000	55090000	73	35.9083374369	3.1768509799585e-06	Cluster	1
chr1	55000000	55005000	chr1	55090000	55095000	19	7.7505025911661	0.00741257667836818	Cluster	0
chr1	55005000	55010000	chr1	55025000	55030000	145	71.8072441861	7.11308712325891e-12	Singleton	0
chr1	55025000	55030000	chr1	55140000	55145000	52	22.8989896026996	8.42937563204894e-06	Singleton	0
chr1	55025000	55030000	chr1	55160000	55165000	34	16.3919843815754	0.00248754768019147	Cluster	0
chr1	55025000	55030000	chr1	55165000	55170000	31	13.9607137261211	0.00156249518609641	Cluster	1
chr1	55050000	55055000	chr1	55060000	55065000	255	99.7028717853	6.10004724548136e-35	Cluster	1
chr1	55050000	55055000	chr1	55065000	55070000	132	51.4536974648	3.68229117855298e-18	Cluster	0
chr1	55050000	55055000	chr1	55125000	55130000	31	13.0716479381177	0.000209603769155424	Cluster	0
chr1	55050000	55055000	chr1	55140000	55145000	42	18.6629273100784	0.000106977106629468	Cluster	0
chr1	55050000	55055000	chr1	55145000	55150000	44	16.4219619609758	9.91031160273192e-07	Cluster	0
chr1	55050000	55055000	chr1	55150000	55155000	26	10.4197719508304	0.000940478033162258	Cluster	0
chr1	55050000	55055000	chr1	55155000	55160000	34	16.1115514639361	0.00189348818435871	Cluster	0
chr1	55050000	55055000	chr1	55160000	55165000	42	12.8869113132394	1.11497300513229e-08	Cluster	1
chr1	55050000	55055000	chr1	55165000	55170000	26	10.8959486796152	0.00174565532336287	Cluster	0
chr1	55075000	55080000	chr1	55085000	55090000	498	215.0215179712	2.64587043344821e-56	Singleton	0
chr1	55080000	55085000	chr1	55140000	55145000	33	14.6368499120451	0.000791693685537002	Cluster	0
chr1	55080000	55085000	chr1	55145000	55150000	28	12.5956600405079	0.00290828464158379	Cluster	0
chr1	55080000	55085000	chr1	55155000	55160000	28	11.9049960044445	0.00131173649370409	Cluster	0
chr1	55085000	55090000	chr1	55125000	55130000	174	53.5515672851	7.43395732008071e-36	Cluster	1
chr1	55085000	55090000	chr1	55140000	55145000	188	69.5811062334	1.86149719378081e-28	Cluster	0
chr1	55085000	55090000	chr1	55145000	55150000	183	59.5315356775	3.82092033979327e-34	Cluster	0
chr1	55085000	55090000	chr1	55150000	55155000	104	36.8496023455	6.45655110416013e-17	Cluster	0
chr1	55085000	55090000	chr1	55155000	55160000	144	55.743801782	4.35790350691067e-20	Cluster	0
chr1	55085000	55090000	chr1	55160000	55165000	146	43.7210316991	9.87629737210582e-31	Cluster	0
chr1	55085000	55090000	chr1	55165000	55170000	80	36.3195333036	3.75391457028921e-08	Cluster	0
chr1	55085000	55090000	chr1	55180000	55185000	100	48.3710932451	9.65056678688684e-09	Cluster	0
chr1	55085000	55090000	chr1	55185000	55190000	72	34.4512046007	1.48786145604513e-06	Cluster	0
chr1	55085000	55090000	chr1	55190000	55195000	97	45.1805264426	2.82477595446454e-09	Cluster	0
chr1	55085000	55090000	chr1	55195000	55200000	74	25.6616888594839	4.06857303775123e-13	Cluster	0
chr1	55105000	55110000	chr1	55125000	55130000	48	16.486908858761	2.38237699968903e-08	Cluster	1
chr1	55110000	55115000	chr1	55125000	55130000	68	30.5151131747017	1.08523239828622e-07	Cluster	0
chr1	55115000	55120000	chr1	55125000	55130000	65	29.3288935191054	8.7824047247995e-07	Cluster	0
chr1	55195000	55200000	chr1	55235000	55240000	108	42.9188439813	5.84239401450562e-15	Singleton	0
chr1	55235000	55240000	chr1	55375000	55380000	21	4.3359363037815	3.61090614780906e-07	Cluster	0
chr1	55235000	55240000	chr1	55380000	55385000	48	17.265657529329	9.2989541927668e-08	Cluster	1
chr1	55235000	55240000	chr1	55400000	55405000	31	12.303024446127	7.24621247867096e-05	Cluster	1
chr1	55235000	55240000	chr1	55410000	55415000	22	9.31676591555637	0.00528324421887423	Cluster	0
chr1	55400000	55405000	chr1	55740000	55745000	13	2.07151769631151	8.13281345509166e-06	Cluster	0
chr1	55405000	55410000	chr1	55485000	55490000	30	14.1761212623037	0.00388143252963682	Cluster	0
chr1	55405000	55410000	chr1	55730000	55735000	15	3.59120170375846	0.00013464701828621	Cluster	0
chr1	55405000	55410000	chr1	55735000	55740000	23	3.53335045192886	3.91165448288672e-10	Cluster	1
chr1	55405000	55410000	chr1	55740000	55745000	12	3.3593773431376	0.00291009775822791	Cluster	0
chr1	55405000	55410000	chr1	55755000	55760000	13	2.91754487863789	0.000242893901559028	Cluster	0
chr1	55420000	55425000	chr1	55480000	55485000	13	3.15386947400977	0.000503801118626796	Cluster	1
chr1	55425000	55430000	chr1	55495000	55500000	15	5.28990221033886	0.00606305400911263	Cluster	0
chr1	56475000	56480000	chr1	56970000	56975000	14	2.77220334244777	3.4503644869152e-05	Singleton	0
chr1	56670000	56675000	chr1	56970000	56975000	12	3.54313234730485	0.00442947040187126	Cluster	0
chr1	56680000	56685000	chr1	56980000	56985000	12	3.11434258155956	0.00158328208739961	Cluster	1
chr1	56755000	56760000	chr1	56965000	56970000	12	3.55990478242292	0.00459483087049682	Cluster	1
chr1	56755000	56760000	chr1	56980000	56985000	14	4.75278074875894	0.00616997245664979	Cluster	0
chr1	56980000	56985000	chr1	57205000	57210000	23	4.6048866466299	4.93258337973062e-08	Cluster	1
chr1	56980000	56985000	chr1	57210000	57215000	12	3.6957758479109	0.00611816949357265	Cluster	0
chr1	56980000	56985000	chr1	57220000	57225000	21	5.23306360994322	6.5378432378702e-06	Cluster	0
chr1	57390000	57395000	chr1	57995000	58000000	15	4.03532025628581	0.000456987418222778	Cluster	0
chr1	57395000	57400000	chr1	57995000	58000000	15	4.14835877103807	0.000604064898518948	Cluster	0
chr1	57400000	57405000	chr1	57995000	58000000	13	3.42604735634973	0.00106801797454086	Cluster	0
chr1	57405000	57410000	chr1	57750000	57755000	20	7.92412263463718	0.00420335864297193	Cluster	0
chr1	57405000	57410000	chr1	57765000	57770000	21	7.27446341658924	0.000629739152518301	Cluster	0
chr1	57405000	57410000	chr1	57770000	57775000	39	12.8258364571766	7.17966428647531e-08	Cluster	0
chr1	57405000	57410000	chr1	57775000	57780000	39	14.1130720298572	7.66018844761335e-07	Cluster	0
chr1	57405000	57410000	chr1	57790000	57795000	22	6.10067685303393	1.88688520456699e-05	Cluster	0
chr1	57405000	57410000	chr1	57815000	57820000	23	6.78311877096239	2.94649206758081e-05	Singleton	0
chr1	57405000	57410000	chr1	57835000	57840000	24	5.91367156764504	9.44486710794751e-07	Cluster	1
chr1	57405000	57410000	chr1	57840000	57845000	21	6.27917413646103	9.00709919636942e-05	Cluster	0
chr1	57405000	57410000	chr1	57855000	57860000	17	4.89742901748769	0.000355953028018055	Cluster	0
chr1	57405000	57410000	chr1	57875000	57880000	16	4.25689955864381	0.000241341198103825	Cluster	0
chr1	57405000	57410000	chr1	57880000	57885000	19	5.64643144330756	0.000205216890971617	Cluster	0
chr1	57405000	57410000	chr1	57890000	57895000	15	4.87334030114856	0.00288460982263569	Cluster	0
chr1	57405000	57410000	chr1	57895000	57900000	17	4.6359519446215	0.00019043156582873	Cluster	1
chr1	57405000	57410000	chr1	57915000	57920000	12	3.57115304412763	0.00469910871377274	Cluster	0
chr1	57405000	57410000	chr1	57930000	57935000	14	4.17675493031192	0.00199710111793799	Cluster	0
chr1	57405000	57410000	chr1	57935000	57940000	16	4.28009995405958	0.000255756920991518	Cluster	0
chr1	57405000	57410000	chr1	57945000	57950000	24	4.69602950149059	1.51196167429603e-08	Cluster	0
chr1	57405000	57410000	chr1	57950000	57955000	19	3.92183580702554	1.50474668179903e-06	Cluster	0
chr1	57405000	57410000	chr1	57955000	57960000	32	4.43332049922949	3.97730914347999e-15	Cluster	0
chr1	57405000	57410000	chr1	57960000	57965000	16	3.93745517141469	0.000101123706751854	Cluster	0
chr1	57405000	57410000	chr1	57965000	57970000	18	4.01626701071874	2.81684710080512e-06	Cluster	0
chr1	57405000	57410000	chr1	57970000	57975000	19	3.86852509961573	3.7786185987846e-07	Cluster	0
chr1	57405000	57410000	chr1	57975000	57980000	15	3.42490186156173	8.04414000903776e-05	Cluster	0
chr1	57405000	57410000	chr1	57980000	57985000	20	3.75271094790081	1.70072930940617e-07	Cluster	0
chr1	57405000	57410000	chr1	57990000	57995000	19	4.07080370930028	2.55258774319578e-06	Cluster	0
chr1	57405000	57410000	chr1	57995000	58000000	56	11.8995237219128	1.65289093842358e-18	Cluster	1
chr1	57405000	57410000	chr1	58000000	58005000	21	3.74627396500637	3.31505093739952e-08	Cluster	0
chr1	57405000	57410000	chr1	58005000	58010000	19	2.57813100034887	2.5910440911077e-09	Cluster	0
chr1	57405000	57410000	chr1	58010000	58015000	21	3.82597602506407	4.72793882793025e-08	Cluster	0
chr1	57405000	57410000	chr1	58015000	58020000	12	3.73475475141706	0.00661199992252117	Cluster	0
chr1	57405000	57410000	chr1	58020000	58025000	14	2.89765009124708	5.54352692308727e-05	Cluster	0
chr1	57405000	57410000	chr1	58025000	58030000	26	3.11054517050749	2.20277579345551e-14	Cluster	0
chr1	57405000	57410000	chr1	58030000	58035000	32	4.64303549333034	3.34889325221777e-15	Cluster	0
chr1	57405000	57410000	chr1	58035000	58040000	12	3.1141213596836	0.00158276466121739	Cluster	0
chr1	57405000	57410000	chr1	58040000	58045000	15	3.46075142414742	9.02870180737064e-05	Cluster	0
chr1	57405000	57410000	chr1	58045000	58050000	14	3.63794045307626	0.000547550918157287	Cluster	0
chr1	57405000	57410000	chr1	58050000	58055000	19	3.76078052408039	8.20577539764015e-07	Cluster	0
chr1	57405000	57410000	chr1	58055000	58060000	15	3.34413918414353	6.2121726578342e-05	Cluster	0
chr1	57405000	57410000	chr1	58060000	58065000	12	3.1207228058461	0.00160776456755655	Cluster	0
chr1	57405000	57410000	chr1	58065000	58070000	14	4.08473313188489	0.00162925452903634	Cluster	0
chr1	57405000	57410000	chr1	58070000	58075000	15	4.08000175271974	0.000512669272309259	Cluster	0
chr1	57405000	57410000	chr1	58075000	58080000	26	3.7226057259161	4.61780356391516e-12	Cluster	0
chr1	57405000	57410000	chr1	58080000	58085000	22	3.63824489994542	3.7941352340534e-09	Cluster	0
chr1	57405000	57410000	chr1	58095000	58100000	14	3.45838345133242	0.000332942918221986	Cluster	0
chr1	57405000	57410000	chr1	58135000	58140000	17	3.75097215581335	1.47219398416536e-05	Cluster	0
chr1	57405000	57410000	chr1	58140000	58145000	12	3.5834603680476	0.00482563455442841	Cluster	0
chr1	57405000	57410000	chr1	58145000	58150000	16	4.00530839517945	0.000122225918747089	Cluster	0
chr1	57405000	57410000	chr1	58150000	58155000	18	3.31057282060892	6.29376500079073e-07	Cluster	1
chr1	57405000	57410000	chr1	58160000	58165000	14	2.88044107359667	5.19867795549207e-05	Cluster	0
chr1	57405000	57410000	chr1	58235000	58240000	18	3.89690909675703	5.85759076358054e-06	Cluster	0
chr1	57405000	57410000	chr1	58240000	58245000	12	3.19992850068785	0.00197571370875	Cluster	0
chr1	57405000	57410000	chr1	58250000	58255000	12	3.30348740863908	0.00254529321849913	Cluster	0
chr1	57405000	57410000	chr1	58260000	58265000	13	3.01359342653437	0.000328464216000756	Cluster	0
chr1	57405000	57410000	chr1	58270000	58275000	27	2.9163724432857	2.5119094136937e-15	Cluster	1
chr1	57405000	57410000	chr1	58280000	58285000	16	2.78884508967907	1.60667621304872e-06	Cluster	0
chr1	57405000	57410000	chr1	58295000	58300000	15	3.1607939248478	3.30494429183189e-05	Cluster	0
chr1	57405000	57410000	chr1	58330000	58335000	18	3.9861258790905	7.93419727573071e-06	Singleton	0
chr1	57410000	57415000	chr1	57775000	57780000	14	3.70831246026451	0.000656809926394391	Cluster	0
chr1	57410000	57415000	chr1	57995000	58000000	12	3.1764595563871	0.00185720517949089	Cluster	0
chr1	57415000	57420000	chr1	57770000	57775000	20	4.89471411573084	8.96444485796885e-06	Cluster	0
chr1	57415000	57420000	chr1	57775000	57780000	24	5.65225090060711	4.3442329436798e-07	Cluster	0
chr1	57415000	57420000	chr1	57995000	58000000	24	4.73707072211064	1.77797641055912e-08	Cluster	0
chr1	57415000	57420000	chr1	58030000	58035000	12	2.00650014913428	3.20799979624863e-05	Cluster	0
chr1	57420000	57425000	chr1	57770000	57775000	22	3.6645969199932	4.3043708874957e-09	Cluster	0
chr1	57420000	57425000	chr1	57775000	57780000	24	4.19567292010833	1.82244713102547e-09	Cluster	1
chr1	57420000	57425000	chr1	57995000	58000000	16	3.53828796495289	2.92840921053335e-05	Cluster	0
chr1	57420000	57425000	chr1	58030000	58035000	12	1.6951457998985	6.41840867406288e-06	Cluster	0
chr1	57425000	57430000	chr1	57770000	57775000	21	3.5225931273588	1.17935905786322e-08	Cluster	0
chr1	57425000	57430000	chr1	57775000	57780000	23	4.02558170095819	4.35631016729169e-09	Cluster	0
chr1	57425000	57430000	chr1	57995000	58000000	18	3.38698588979353	8.60315772919653e-07	Cluster	0
chr1	57430000	57435000	chr1	57770000	57775000	15	3.53770658266696	0.000114386720719346	Cluster	0
chr1	57430000	57435000	chr1	57775000	57780000	22	4.0428744945601	2.40666051024195e-08	Cluster	0
chr1	57430000	57435000	chr1	57995000	58000000	18	3.38499332278625	8.52821326491953e-07	Cluster	0
chr1	57435000	57440000	chr1	57770000	57775000	15	3.32129328315606	5.77139715910709e-05	Cluster	0
chr1	57435000	57440000	chr1	57995000	58000000	18	3.16641383400181	3.35102940767738e-07	Cluster	0
chr1	57440000	57445000	chr1	57770000	57775000	14	3.9965667410935	0.00133618984784372	Cluster	0
chr1	57440000	57445000	chr1	57775000	57780000	20	4.58691861300147	3.49851482357678e-06	Cluster	0
chr1	57440000	57445000	chr1	57995000	58000000	18	3.77751307094554	3.8254356353246e-06	Cluster	0
chr1	57445000	57450000	chr1	57775000	57780000	21	4.2820027275693	2.94393952132508e-07	Cluster	0
chr1	57445000	57450000	chr1	57995000	58000000	12	3.52125039638205	0.00422281738385234	Cluster	0
chr1	57460000	57465000	chr1	57770000	57775000	15	4.99863338129492	0.00365326789922572	Cluster	0
chr1	57460000	57465000	chr1	57995000	58000000	14	4.60157636391623	0.00468573053710165	Cluster	0
chr1	57465000	57470000	chr1	57770000	57775000	14	4.86044387136435	0.007417093825158	Cluster	0
chr1	57465000	57470000	chr1	57775000	57780000	16	5.60011283114464	0.00404067335960154	Cluster	0
chr1	57470000	57475000	chr1	57775000	57780000	14	4.99390492974949	0.00926501259838536	Cluster	0
chr1	57470000	57475000	chr1	57995000	58000000	16	3.96195110772638	0.000108368815100092	Cluster	0
chr1	57475000	57480000	chr1	57770000	57775000	18	4.43777875077443	3.21555214365198e-05	Cluster	0
chr1	57475000	57480000	chr1	57995000	58000000	13	4.01786286732229	0.0041548045855417	Cluster	0
chr1	57480000	57485000	chr1	57770000	57775000	16	4.93034852661221	0.00115342677631612	Cluster	0
chr1	57480000	57485000	chr1	57995000	58000000	15	4.42424796174822	0.00115110507403995	Cluster	0
chr1	57490000	57495000	chr1	57770000	57775000	18	4.607119732184	5.20786119506014e-05	Cluster	0
chr1	57515000	57520000	chr1	57775000	57780000	25	8.35734949841478	8.71007248438392e-05	Cluster	1
chr1	57530000	57535000	chr1	57770000	57775000	18	5.4469490759785	0.000398104994891958	Cluster	0
chr1	57545000	57550000	chr1	57770000	57775000	20	6.36248262248006	0.000312385752176579	Cluster	0
chr1	57545000	57550000	chr1	57775000	57780000	22	7.31501379867894	0.000253887333688513	Cluster	0
chr1	57550000	57555000	chr1	57775000	57780000	16	5.18118721832879	0.00189809609184346	Cluster	0
chr1	57610000	57615000	chr1	57770000	57775000	20	8.35930022145081	0.00740720291760076	Cluster	0
chr1	57610000	57615000	chr1	57775000	57780000	29	9.54149626820929	1.39934369731397e-05	Cluster	1
chr1	57770000	57775000	chr1	57910000	57915000	28	9.88051080058491	6.94340972764851e-05	Cluster	0
chr1	57770000	57775000	chr1	57925000	57930000	17	5.75261795016965	0.00203203397822521	Cluster	0
chr1	57770000	57775000	chr1	57935000	57940000	24	7.96572640998721	0.000114707272399878	Cluster	0
chr1	57770000	57775000	chr1	57945000	57950000	27	8.45947355903722	1.33836059434376e-05	Cluster	0
chr1	57770000	57775000	chr1	57950000	57955000	30	6.86165435073799	5.16867015755173e-09	Cluster	0
chr1	57770000	57775000	chr1	57955000	57960000	22	7.6897928983352	0.000499453523317722	Cluster	0
chr1	57770000	57775000	chr1	57965000	57970000	19	7.27243655290555	0.00163349405429395	Cluster	0
chr1	57770000	57775000	chr1	57975000	57980000	15	5.46063767381247	0.00796916352184757	Cluster	0
chr1	57770000	57775000	chr1	57980000	57985000	16	5.95473980333324	0.00713620265676596	Cluster	0
chr1	57770000	57775000	chr1	58010000	58015000	18	5.63092790664879	0.00058529549824094	Cluster	0
chr1	57770000	57775000	chr1	58075000	58080000	15	4.81589981192471	0.00258020385434408	Cluster	1
chr1	57770000	57775000	chr1	58260000	58265000	13	3.15667926709755	0.00050808304157543	Cluster	1
chr1	57775000	57780000	chr1	57880000	57885000	41	17.18019482207	3.80258464599257e-05	Singleton	0
chr1	57775000	57780000	chr1	57930000	57935000	22	9.58602474696736	0.00726448315642782	Cluster	0
chr1	57775000	57780000	chr1	57935000	57940000	33	9.63683881157346	2.19737267868209e-07	Cluster	0
chr1	57775000	57780000	chr1	57945000	57950000	46	10.21846968105	4.70830074911946e-14	Cluster	1
chr1	57775000	57780000	chr1	57950000	57955000	24	8.27699667148509	0.000202330443672387	Cluster	0
chr1	57775000	57780000	chr1	57955000	57960000	28	9.27337440139672	2.33293923741404e-05	Cluster	0
chr1	57775000	57780000	chr1	57970000	57975000	18	7.85583908614952	0.00852765547647011	Cluster	0
chr1	57775000	57780000	chr1	57990000	57995000	19	7.5902751715841	0.00600843820494233	Cluster	0
chr1	57775000	57780000	chr1	58025000	58030000	23	5.27587021209038	1.53489959091885e-07	Cluster	1
chr1	57775000	57780000	chr1	58030000	58035000	25	8.09154078855317	1.83586882144265e-05	Cluster	0
chr1	57775000	57780000	chr1	58085000	58090000	12	3.57993564721022	0.00479130568318527	Cluster	0
chr1	57775000	57780000	chr1	58270000	58275000	12	3.50971660603191	0.00411683174106285	Cluster	0
chr1	57775000	57780000	chr1	58285000	58290000	13	3.65349577171035	0.000753920655816881	Cluster	0
chr1	58030000	58035000	chr1	58290000	58295000	14	2.96401205119453	2.48913527469533e-05	Singleton	0
chr1	58145000	58150000	chr1	58285000	58290000	16	5.81161285464959	0.00571252064006694	Cluster	0
chr1	58160000	58165000	chr1	58285000	58290000	15	4.54312082474229	0.00149128024853397	Cluster	0
chr1	58160000	58165000	chr1	58290000	58295000	13	3.33148593962232	0.000829773269184476	Cluster	1
chr1	58415000	58420000	chr1	58710000	58715000	23	6.56922621951133	1.80551203047451e-05	Singleton	0
chr1	58445000	58450000	chr1	58700000	58705000	13	3.73967412770039	0.0022710714799503	Cluster	1
chr1	58455000	58460000	chr1	58710000	58715000	15	5.54962152429684	0.00415791395078488	Cluster	0
chr1	58500000	58505000	chr1	58695000	58700000	20	5.45635436467091	4.12423508079757e-05	Cluster	1
chr1	58505000	58510000	chr1	58690000	58695000	15	4.03526171682416	0.000456987418222778	Cluster	0
chr1	58550000	58555000	chr1	58710000	58715000	20	7.99805869760041	0.00464817008317533	Cluster	0
chr1	58560000	58565000	chr1	58710000	58715000	21	6.68350048800112	0.00020986898292799	Cluster	0
chr1	58565000	58570000	chr1	58710000	58715000	35	10.7838174367961	2.91028104898297e-07	Cluster	1
chr1	58585000	58590000	chr1	58760000	58765000	30	9.92704987328067	3.38951860550993e-06	Singleton	0
chr1	58630000	58635000	chr1	58695000	58700000	20	4.04876156640444	5.50159524772999e-07	Cluster	0
chr1	58630000	58635000	chr1	58700000	58705000	34	4.55742876831065	1.852288932005e-16	Cluster	1
chr1	58630000	58635000	chr1	58705000	58710000	34	6.0165987656244	4.28857411440756e-13	Cluster	0
chr1	58630000	58635000	chr1	58710000	58715000	39	13.364221705243	2.045251275371e-07	Cluster	0
chr1	58630000	58635000	chr1	58715000	58720000	18	5.97538089341179	0.00114699054732396	Cluster	0
chr1	58650000	58655000	chr1	58710000	58715000	194	24.0904920653308	1.34250146436873e-100	Singleton	0
chr1	58760000	58765000	chr1	58885000	58890000	17	4.44811813816908	0.000117126070150026	Cluster	0
chr1	58760000	58765000	chr1	58890000	58895000	13	2.62185194906265	8.7087234436242e-05	Cluster	1
chr1	58760000	58765000	chr1	58970000	58975000	14	4.70935000122742	0.00247975098431902	Cluster	0
chr1	58765000	58770000	chr1	58970000	58975000	13	3.67275389942241	0.00195121108738902	Cluster	1
chr1	58970000	58975000	chr1	59235000	59240000	32	11.9699729058641	1.7803600785621e-05	Singleton	0
chr1	59000000	59005000	chr1	59235000	59240000	17	6.4033870985092	0.00590254761431867	Cluster	0
chr1	59005000	59010000	chr1	59235000	59240000	34	8.43266507272881	2.80550306407464e-09	Cluster	1
chr1	59010000	59015000	chr1	59235000	59240000	23	6.24816350340822	8.22443678134508e-06	Cluster	0
chr1	59015000	59020000	chr1	59235000	59240000	21	9.00673411750735	0.00765909535301848	Cluster	0
chr1	59030000	59035000	chr1	59235000	59240000	12	3.80510358412913	0.00758913704474712	Cluster	0
chr1	59045000	59050000	chr1	59235000	59240000	24	9.11410393257718	0.000790666373069363	Cluster	0
chr1	59060000	59065000	chr1	59235000	59240000	38	11.3039254558778	3.12834517474675e-08	Cluster	0
chr1	59065000	59070000	chr1	59235000	59240000	35	11.6460642162751	1.62273628440523e-06	Cluster	0
chr1	59085000	59090000	chr1	59235000	59240000	31	12.0883431493134	0.000146368217521946	Cluster	1
chr1	59100000	59105000	chr1	59235000	59240000	26	9.90952026797719	0.000452268694325938	Cluster	0
chr1	59105000	59110000	chr1	59235000	59240000	29	13.3041942914313	0.00310103016341443	Cluster	0
chr1	59115000	59120000	chr1	59635000	59640000	12	1.87489209706787	1.69533487474521e-05	Cluster	1
chr1	59120000	59125000	chr1	59610000	59615000	14	4.04453857930747	0.000598577104159353	Cluster	0
chr1	59120000	59125000	chr1	59620000	59625000	12	3.49665866104707	0.00400087540558068	Cluster	0
chr1	59130000	59135000	chr1	59235000	59240000	42	18.8982444085245	0.00013960780947894	Cluster	0
chr1	59135000	59140000	chr1	59235000	59240000	29	14.3121512733446	0.00830195997880196	Cluster	0
chr1	59140000	59145000	chr1	59235000	59240000	51	16.3778119856737	8.57612570737497e-10	Cluster	1
chr1	59145000	59150000	chr1	59235000	59240000	59	21.7107601628874	4.20231160546405e-09	Cluster	0
chr1	59190000	59195000	chr1	59235000	59240000	67	33.0331501895001	1.02413340020505e-05	Singleton	0
chr1	59230000	59235000	chr1	59480000	59485000	24	8.54158457543682	0.000316782513105976	Cluster	0
chr1	59235000	59240000	chr1	59445000	59450000	33	14.4833958257225	0.000659774641051194	Cluster	0
chr1	59235000	59240000	chr1	59470000	59475000	26	11.8867548079766	0.00547076031196139	Cluster	0
chr1	59235000	59240000	chr1	59500000	59505000	20	7.56745608875342	0.00251491406062546	Cluster	0
chr1	59235000	59240000	chr1	59505000	59510000	27	8.12284990048662	2.08909729872123e-06	Cluster	0
chr1	59235000	59240000	chr1	59520000	59525000	23	8.06601135535775	0.000365422261862159	Cluster	0
chr1	59235000	59240000	chr1	59530000	59535000	18	6.51116402540595	0.00288148113996869	Cluster	0
chr1	59235000	59240000	chr1	59545000	59550000	22	8.04506868989175	0.000898392971170899	Cluster	0
chr1	59235000	59240000	chr1	59555000	59560000	19	4.90966391917137	3.37072846071899e-05	Cluster	0
chr1	59235000	59240000	chr1	59565000	59570000	20	7.08734725997064	0.00118410828934388	Cluster	0
chr1	59235000	59240000	chr1	59570000	59575000	26	6.76179094110664	7.80669424957114e-07	Cluster	0
chr1	59235000	59240000	chr1	59580000	59585000	20	5.83720381632941	3.65776925386375e-05	Cluster	0
chr1	59235000	59240000	chr1	59585000	59590000	20	5.57525666042884	1.94379760564963e-05	Cluster	0
chr1	59235000	59240000	chr1	59590000	59595000	27	5.87892709527613	3.70661766832787e-09	Cluster	0
chr1	59235000	59240000	chr1	59595000	59600000	35	7.64755480002392	5.86509351211182e-11	Cluster	0
chr1	59235000	59240000	chr1	59600000	59605000	18	5.18620595133037	0.000223341060065902	Cluster	0
chr1	59235000	59240000	chr1	59605000	59610000	33	7.34997507215239	3.79958696616125e-10	Cluster	0
chr1	59235000	59240000	chr1	59610000	59615000	39	6.27998804943036	7.42383866769425e-17	Cluster	0
chr1	59235000	59240000	chr1	59615000	59620000	34	4.65587670194098	3.39972809824149e-16	Cluster	0
chr1	59235000	59240000	chr1	59620000	59625000	51	5.35416201840028	3.25060247234761e-29	Cluster	1
chr1	59235000	59240000	chr1	59625000	59630000	29	6.03669986805836	1.28168669960554e-09	Cluster	0
chr1	59235000	59240000	chr1	59630000	59635000	20	5.24019017043003	2.36583253983015e-05	Cluster	0
chr1	59235000	59240000	chr1	59635000	59640000	34	4.41192037633751	7.52839966914061e-17	Cluster	0
chr1	59235000	59240000	chr1	59640000	59645000	18	3.4284626734855	1.0213059590499e-06	Cluster	0
chr1	59235000	59240000	chr1	59645000	59650000	16	5.0423659548819	0.00145024517805068	Cluster	0
chr1	59235000	59240000	chr1	59650000	59655000	25	5.68626345509975	1.21454224685495e-07	Cluster	0
chr1	59240000	59245000	chr1	59480000	59485000	33	11.3197283805604	6.66938162927613e-06	Cluster	0
chr1	59240000	59245000	chr1	59580000	59585000	13	2.30230278890026	2.39499775705558e-05	Cluster	0
chr1	59240000	59245000	chr1	59585000	59590000	12	2.19796160937668	7.49970221643686e-05	Cluster	0
chr1	59240000	59245000	chr1	59610000	59615000	18	2.50898844667589	1.12074553054416e-08	Cluster	0
chr1	59245000	59250000	chr1	59480000	59485000	30	9.5080005341379	4.57142629698749e-06	Cluster	0
chr1	59245000	59250000	chr1	59610000	59615000	17	2.21099242286468	1.1898360399804e-08	Cluster	0
chr1	59250000	59255000	chr1	59425000	59430000	20	5.28324218272913	2.6527501177053e-05	Cluster	1
chr1	59250000	59255000	chr1	59430000	59435000	22	6.76420576589014	3.02726874286634e-05	Cluster	0
chr1	59250000	59255000	chr1	59440000	59445000	16	5.57465420482466	0.00387241046362726	Cluster	0
chr1	59250000	59255000	chr1	59465000	59470000	16	5.46199228639704	0.00317193511804452	Cluster	0
chr1	59250000	59255000	chr1	59470000	59475000	20	5.86946517664319	0.000110459208253326	Cluster	0
chr1	59250000	59255000	chr1	59475000	59480000	15	4.12042334851491	0.000564901912670104	Cluster	0
chr1	59250000	59255000	chr1	59480000	59485000	59	14.9896499331955	5.16875099389684e-16	Cluster	0
chr1	59250000	59255000	chr1	59500000	59505000	15	3.79128421284608	0.000239388394795453	Cluster	0
chr1	59250000	59255000	chr1	59505000	59510000	12	4.36676166329776	0.00980080611295126	Cluster	0
chr1	59250000	59255000	chr1	59520000	59525000	13	4.00511597873291	0.00404788588641492	Cluster	0
chr1	59250000	59255000	chr1	59540000	59545000	12	3.81313959104625	0.00769897847965864	Cluster	0
chr1	59250000	59255000	chr1	59545000	59550000	14	3.98004597971198	0.00128530874995661	Cluster	0
chr1	59250000	59255000	chr1	59565000	59570000	21	3.538832775226	1.27361566795387e-08	Cluster	0
chr1	59250000	59255000	chr1	59570000	59575000	17	3.39281334321276	4.05652909913586e-06	Cluster	0
chr1	59250000	59255000	chr1	59575000	59580000	12	2.86508689807181	0.000790762660422887	Cluster	0
chr1	59250000	59255000	chr1	59580000	59585000	17	3.20073289802711	5.89772535469673e-07	Cluster	0
chr1	59250000	59255000	chr1	59585000	59590000	13	3.07559346396939	0.000149324149677595	Cluster	0
chr1	59250000	59255000	chr1	59595000	59600000	21	3.77667270294062	3.80701523797711e-08	Cluster	0
chr1	59250000	59255000	chr1	59600000	59605000	17	2.70840186108923	2.04754152426427e-07	Cluster	0
chr1	59250000	59255000	chr1	59605000	59610000	25	3.64004298724968	1.81641535629148e-11	Cluster	0
chr1	59250000	59255000	chr1	59610000	59615000	19	3.40099374706467	5.40686585548228e-08	Cluster	0
chr1	59250000	59255000	chr1	59615000	59620000	19	2.48663580799675	1.4667308007853e-09	Cluster	0
chr1	59250000	59255000	chr1	59620000	59625000	20	2.77394489205316	1.29454586600364e-09	Cluster	0
chr1	59250000	59255000	chr1	59625000	59630000	25	3.06116220842358	4.69311409809014e-13	Cluster	0
chr1	59250000	59255000	chr1	59630000	59635000	21	2.72435790573577	1.4017086176582e-10	Cluster	0
chr1	59255000	59260000	chr1	59480000	59485000	21	6.8914223858301	0.000117428367969584	Cluster	0
chr1	59260000	59265000	chr1	59480000	59485000	30	13.1312030459558	0.00126202531345591	Cluster	0
chr1	59260000	59265000	chr1	59610000	59615000	13	2.74518220968572	0.000136092784495544	Cluster	0
chr1	59265000	59270000	chr1	59430000	59435000	15	4.30171129920382	0.000873629189467611	Cluster	0
chr1	59265000	59270000	chr1	59480000	59485000	28	10.5879300079575	0.000216892920094674	Cluster	0
chr1	59265000	59270000	chr1	59590000	59595000	13	2.23148927205038	1.74540459315114e-05	Cluster	0
chr1	59270000	59275000	chr1	59480000	59485000	33	14.8150958475596	0.000967774860556811	Cluster	0
chr1	59270000	59275000	chr1	59585000	59590000	13	2.58178970261346	7.47675863879373e-05	Cluster	0
chr1	59270000	59275000	chr1	59590000	59595000	12	2.83765588728126	0.000725673855614201	Cluster	0
chr1	59270000	59275000	chr1	59610000	59615000	15	2.98372789601573	1.73181331980029e-05	Cluster	0
chr1	59275000	59280000	chr1	59480000	59485000	32	12.3940312670449	9.65261699031672e-05	Cluster	0
chr1	59275000	59280000	chr1	59585000	59590000	17	2.26173782658221	1.64613394829481e-08	Cluster	0
chr1	59275000	59280000	chr1	59590000	59595000	14	2.46295569567196	9.63574698349428e-06	Cluster	0
chr1	59275000	59280000	chr1	59610000	59615000	16	2.57648800532135	5.90560106810863e-07	Cluster	0
chr1	59280000	59285000	chr1	59580000	59585000	15	2.50899571286918	2.29797344788947e-06	Cluster	0
chr1	59285000	59290000	chr1	59610000	59615000	21	2.48810942632477	2.72846031072971e-11	Cluster	0
chr1	59290000	59295000	chr1	59485000	59490000	12	3.66405452416939	0.0057298932898526	Cluster	0
chr1	59295000	59300000	chr1	59480000	59485000	49	15.2910729350176	8.07459566198578e-10	Cluster	0
chr1	59295000	59300000	chr1	59580000	59585000	14	2.70704094094041	2.69137190684284e-05	Cluster	0
chr1	59300000	59305000	chr1	59480000	59485000	31	11.7523653197357	8.91079740172456e-05	Cluster	0
chr1	59310000	59315000	chr1	59480000	59485000	60	15.7998670177975	5.30399329507882e-15	Cluster	0
chr1	59315000	59320000	chr1	59480000	59485000	79	15.4341284529277	2.09160968992163e-27	Cluster	1
chr1	59315000	59320000	chr1	59585000	59590000	12	2.50568987527291	0.000245547601764475	Cluster	0
chr1	59320000	59325000	chr1	59480000	59485000	38	16.8314793200153	0.000248586902484283	Cluster	0
chr1	59320000	59325000	chr1	59610000	59615000	16	3.03835900281034	4.6462789869309e-06	Cluster	0
chr1	59325000	59330000	chr1	59480000	59485000	38	17.3108081644053	0.000425548864319945	Cluster	0
chr1	59330000	59335000	chr1	59440000	59445000	17	6.58637658097534	0.00767741013264651	Cluster	0
chr1	59330000	59335000	chr1	59455000	59460000	17	5.96418694874659	0.00292968923673019	Cluster	0
chr1	59330000	59335000	chr1	59470000	59475000	18	6.36803045953729	0.00227555558366738	Cluster	0
chr1	59330000	59335000	chr1	59480000	59485000	50	16.6481714661463	1.11947736896028e-09	Cluster	0
chr1	59330000	59335000	chr1	59525000	59530000	12	3.82542158169427	0.00788986807738375	Cluster	0
chr1	59330000	59335000	chr1	59595000	59600000	12	3.47624807851637	0.00382269765912071	Cluster	0
chr1	59330000	59335000	chr1	59625000	59630000	14	2.78801377634578	3.66973622881846e-05	Cluster	0
chr1	59335000	59340000	chr1	59580000	59585000	18	3.29945209264029	5.99613979937091e-07	Cluster	1
chr1	59340000	59345000	chr1	59430000	59435000	26	12.4414008146248	0.00433408799066406	Cluster	0
chr1	59340000	59345000	chr1	59520000	59525000	15	5.37886991047451	0.00702031346065593	Cluster	1
chr1	59340000	59345000	chr1	59595000	59600000	14	4.60506714409334	0.00471324802374775	Cluster	0
chr1	59340000	59345000	chr1	59605000	59610000	17	4.39077299483597	0.000100862518401336	Cluster	0
chr1	59355000	59360000	chr1	59480000	59485000	55	24.5420912026388	6.07109074876427e-06	Cluster	1
chr1	59355000	59360000	chr1	59610000	59615000	14	3.83538839127148	0.000910344455132768	Cluster	0
chr1	59360000	59365000	chr1	59480000	59485000	50	23.5103827778482	7.04595877977082e-05	Cluster	0
chr1	59365000	59370000	chr1	59450000	59455000	23	9.0587848688839	0.00170529142665652	Cluster	0
chr1	59365000	59370000	chr1	59455000	59460000	23	8.98255314501948	0.00153401549547122	Cluster	1
chr1	59365000	59370000	chr1	59480000	59485000	52	24.2878470355876	1.38265565131238e-05	Cluster	0
chr1	59365000	59370000	chr1	59600000	59605000	14	3.0336487692461	8.90397193779978e-05	Cluster	0
chr1	59365000	59370000	chr1	59610000	59615000	15	4.00640938213132	0.000159354184992803	Cluster	0
chr1	59380000	59385000	chr1	59485000	59490000	25	9.23086607885831	0.000387557268802492	Cluster	0
chr1	59430000	59435000	chr1	59440000	59445000	135	65.3017709447	9.72812641322006e-12	Singleton	0
chr1	59430000	59435000	chr1	59585000	59590000	20	5.96385058045653	4.86380807274185e-05	Cluster	1
chr1	59440000	59445000	chr1	59590000	59595000	17	5.72869124516085	0.00194882900079046	Cluster	0
chr1	59470000	59475000	chr1	59585000	59590000	19	7.7470009031394	0.00738310008946582	Cluster	0
chr1	59480000	59485000	chr1	59580000	59585000	64	26.7635245905637	2.34888227926209e-08	Cluster	0
chr1	59480000	59485000	chr1	59585000	59590000	60	24.7093880805589	4.23207212442546e-08	Cluster	0
chr1	59480000	59485000	chr1	59590000	59595000	64	25.2828540303646	3.00495000721072e-09	Cluster	0
chr1	59480000	59485000	chr1	59605000	59610000	74	29.4958975344046	7.85247262078667e-10	Cluster	1
chr1	59480000	59485000	chr1	59615000	59620000	39	17.6664444943865	0.000306764344662101	Cluster	0
chr1	59480000	59485000	chr1	59620000	59625000	56	19.9831870885868	4.14206631738577e-09	Cluster	0
chr1	59480000	59485000	chr1	59635000	59640000	34	15.3945007918974	0.000898392971170899	Cluster	0
chr1	59485000	59490000	chr1	59630000	59635000	17	5.97648677595177	0.00298868469414627	Cluster	0
chr1	59490000	59495000	chr1	59505000	59510000	87	41.1777859388	4.81677946318474e-08	Singleton	0
chr1	60165000	60170000	chr1	60340000	60345000	26	8.78479502571136	7.04595877977082e-05	Singleton	0
chr1	60340000	60345000	chr1	60860000	60865000	17	3.76628144463666	1.54973845409696e-05	Singleton	0
chr1	60340000	60345000	chr1	60880000	60885000	16	3.41392063138356	1.91755837317028e-05	Singleton	0
chr1	60405000	60410000	chr1	60850000	60855000	12	2.89776253295145	0.000870185627051699	Cluster	0
chr1	60410000	60415000	chr1	60835000	60840000	13	4.13769137754605	0.00527659957799871	Cluster	0
chr1	60410000	60415000	chr1	60850000	60855000	16	4.78334028720469	0.000845335997626603	Cluster	1
chr1	60410000	60415000	chr1	60855000	60860000	13	3.45122394901464	0.00113648542942877	Cluster	0
chr1	60410000	60415000	chr1	60865000	60870000	14	4.22498639527333	0.00220851095135466	Cluster	0
chr1	60430000	60435000	chr1	60845000	60850000	12	1.97298559763199	2.74949259555991e-05	Singleton	0
chr1	60560000	60565000	chr1	60825000	60830000	13	3.35868615405257	0.000892104471485695	Cluster	0
chr1	60560000	60565000	chr1	60845000	60850000	14	3.84557492201177	0.000934397926524364	Cluster	0
chr1	60560000	60565000	chr1	60850000	60855000	13	4.02119769762082	0.00418300474546387	Cluster	0
chr1	60560000	60565000	chr1	60865000	60870000	19	3.52070193716388	3.12623796364425e-07	Cluster	0
chr1	60565000	60570000	chr1	60685000	60690000	20	8.59581337525472	0.00989178538216076	Cluster	0
chr1	60565000	60570000	chr1	60695000	60700000	36	17.1940264155827	0.00148258130193262	Cluster	1
chr1	60565000	60570000	chr1	60780000	60785000	16	4.00438455641011	0.000121883285757812	Cluster	0
chr1	60565000	60570000	chr1	60795000	60800000	25	8.99499731164394	0.000264587609200135	Cluster	0
chr1	60565000	60570000	chr1	60800000	60805000	28	9.03151028074851	1.46678273352941e-05	Cluster	0
chr1	60565000	60570000	chr1	60805000	60810000	26	10.9995538389294	0.00198677843091167	Cluster	0
chr1	60565000	60570000	chr1	60815000	60820000	22	7.9163281202251	0.000726880622426984	Cluster	0
chr1	60565000	60570000	chr1	60820000	60825000	25	7.83616390975236	3.14700463030832e-05	Cluster	0
chr1	60565000	60570000	chr1	60825000	60830000	27	7.93336057784445	4.25080318529677e-06	Cluster	0
chr1	60565000	60570000	chr1	60830000	60835000	29	7.97027380242964	4.53495395371654e-07	Cluster	0
chr1	60565000	60570000	chr1	60835000	60840000	31	8.45907273225103	1.36177085718745e-07	Cluster	0
chr1	60565000	60570000	chr1	60840000	60845000	27	7.14747509691936	6.2981007134158e-07	Cluster	0
chr1	60565000	60570000	chr1	60845000	60850000	46	9.22407014134251	1.29552397402218e-15	Cluster	1
chr1	60565000	60570000	chr1	60850000	60855000	29	9.68166736218313	1.82313632425416e-05	Cluster	0
chr1	60565000	60570000	chr1	60855000	60860000	31	6.76229909089275	9.04059634437911e-10	Cluster	0
chr1	60565000	60570000	chr1	60860000	60865000	42	8.56585105228509	4.77949070142075e-14	Cluster	0
chr1	60565000	60570000	chr1	60865000	60870000	34	8.35142746619307	2.20836806512248e-09	Cluster	0
chr1	60565000	60570000	chr1	60880000	60885000	24	7.47166071261432	4.33452761513902e-05	Cluster	0
chr1	60565000	60570000	chr1	60925000	60930000	19	6.37127357076729	0.000884053055492796	Cluster	0
chr1	60565000	60570000	chr1	60930000	60935000	17	5.72722953918616	0.00194308222919079	Cluster	0
chr1	60565000	60570000	chr1	60945000	60950000	18	5.56719746611563	0.000515034245686573	Cluster	1
chr1	61925000	61930000	chr1	62700000	62705000	15	2.51470292903733	2.35710027345049e-06	Cluster	0
chr1	61930000	61935000	chr1	62700000	62705000	16	2.30718933999934	1.40951237559836e-07	Cluster	1
chr1	61935000	61940000	chr1	62700000	62705000	13	2.24915686705468	1.89094550961966e-05	Cluster	0
chr1	61975000	61980000	chr1	62700000	62705000	13	2.44478589953084	4.37158130538946e-05	Singleton	0
chr1	62055000	62060000	chr1	62700000	62705000	13	2.14198145156827	1.14824792448683e-05	Cluster	1
chr1	62065000	62070000	chr1	62700000	62705000	12	3.44537504346435	0.00356469306275634	Cluster	0
chr1	62155000	62160000	chr1	62700000	62705000	16	3.63303649532051	3.99152974998537e-05	Cluster	0
chr1	62170000	62175000	chr1	62700000	62705000	18	3.66242484977891	2.52402968725676e-06	Cluster	1
chr1	62180000	62185000	chr1	62700000	62705000	12	3.46624800002505	0.00374134088629391	Cluster	0
chr1	62205000	62210000	chr1	62700000	62705000	14	3.63193896088889	0.00053955436872354	Cluster	1
chr1	62215000	62220000	chr1	62700000	62705000	12	3.44608159250326	0.00356969795978565	Cluster	0
chr1	62230000	62235000	chr1	62700000	62705000	14	3.64782473608233	0.000562119870280896	Cluster	0
chr1	62250000	62255000	chr1	62700000	62705000	18	4.29622018033477	2.12984499907007e-05	Singleton	0
chr1	62365000	62370000	chr1	62700000	62705000	16	4.43064319913728	0.000373258777839508	Cluster	0
chr1	62375000	62380000	chr1	62700000	62705000	15	5.58904448813262	0.00973943689089557	Cluster	0
chr1	62380000	62385000	chr1	62700000	62705000	19	6.36662106771533	0.000876481443568853	Cluster	0
chr1	62385000	62390000	chr1	62700000	62705000	19	5.33990310382571	0.000101344649519447	Cluster	0
chr1	62395000	62400000	chr1	62700000	62705000	26	5.49658163081534	1.51421085602944e-08	Cluster	0
chr1	62395000	62400000	chr1	62705000	62710000	17	4.10845348533887	4.53635016068764e-05	Cluster	0
chr1	62400000	62405000	chr1	62700000	62705000	24	4.81721332113636	2.4357906091235e-08	Cluster	0
chr1	62400000	62405000	chr1	62705000	62710000	12	3.6283966883582	0.00531509299529143	Cluster	0
chr1	62405000	62410000	chr1	62700000	62705000	31	5.56129244031895	8.01964102266059e-12	Cluster	1
chr1	62410000	62415000	chr1	62700000	62705000	25	5.23181845659056	2.56081987563336e-08	Cluster	0
chr1	62415000	62420000	chr1	62700000	62705000	17	5.39531605887392	0.00104223449568536	Cluster	0
chr1	62420000	62425000	chr1	62700000	62705000	29	5.98549224111932	1.06265546407142e-09	Cluster	0
chr1	62420000	62425000	chr1	62705000	62710000	14	4.45096979489813	0.00351775364734884	Cluster	0
chr1	62425000	62430000	chr1	62700000	62705000	23	6.4889085017526	1.49373318988307e-05	Cluster	0
chr1	62425000	62430000	chr1	62705000	62710000	14	4.81010307351109	0.00681525430924478	Cluster	0
chr1	62430000	62435000	chr1	62700000	62705000	15	5.03919437026272	0.00393099490902234	Cluster	0
chr1	62435000	62440000	chr1	62700000	62705000	28	6.16356275938858	8.61098850062469e-09	Cluster	0
chr1	62445000	62450000	chr1	62700000	62705000	17	6.31919432031996	0.00519465807956108	Cluster	0
chr1	62450000	62455000	chr1	62700000	62705000	24	6.92796401305644	1.32095249372585e-05	Cluster	0
chr1	62455000	62460000	chr1	62700000	62705000	20	6.3197001097633	0.000286873573664076	Cluster	0
chr1	62460000	62465000	chr1	62700000	62705000	15	5.45154162245846	0.00785154550779441	Cluster	0
chr1	62460000	62465000	chr1	62705000	62710000	14	4.06106564472716	0.00154809125370032	Cluster	0
chr1	62470000	62475000	chr1	62700000	62705000	12	3.81042650584161	0.00766092480226646	Cluster	0
chr1	62475000	62480000	chr1	62700000	62705000	22	8.79314014365311	0.00268369240503558	Cluster	0
chr1	62505000	62510000	chr1	62700000	62705000	24	9.64181010257043	0.00167059944810695	Cluster	0
chr1	62510000	62515000	chr1	62700000	62705000	29	9.46915401934592	1.21577504191123e-05	Cluster	0
chr1	62520000	62525000	chr1	62700000	62705000	30	8.37828432767168	3.73679823157659e-07	Cluster	1
chr1	62700000	62705000	chr1	62810000	62815000	39	16.2198130332132	5.48551305528259e-05	Cluster	0
chr1	62700000	62705000	chr1	62815000	62820000	32	13.0449656420279	0.000239422351207236	Cluster	0
chr1	62700000	62705000	chr1	62820000	62825000	57	16.9182107386973	3.2872597464736e-12	Cluster	1
chr1	62700000	62705000	chr1	62835000	62840000	25	11.4779535112463	0.00704571112414382	Cluster	0
chr1	62700000	62705000	chr1	62915000	62920000	26	9.99977352618396	0.000517701805981137	Cluster	0
chr1	62700000	62705000	chr1	62925000	62930000	22	6.09084494460051	1.84049947310158e-05	Cluster	0
chr1	62700000	62705000	chr1	62930000	62935000	20	8.55640092109672	0.00941761736683011	Cluster	0
chr1	62700000	62705000	chr1	62940000	62945000	22	7.98180275745264	0.000812504565667902	Cluster	0
chr1	62700000	62705000	chr1	62950000	62955000	18	6.30311245971152	0.00204296146601915	Cluster	0
chr1	62700000	62705000	chr1	62960000	62965000	20	8.22205599877256	0.00623671276046764	Cluster	0
chr1	62700000	62705000	chr1	62965000	62970000	22	6.46267851318263	1.53661917842006e-05	Cluster	1
chr1	62720000	62725000	chr1	62965000	62970000	18	2.75860146115054	4.59878232005204e-08	Singleton	0
chr1	62795000	62800000	chr1	62950000	62955000	12	3.27223912288136	0.00235866664926625	Cluster	1
chr1	62795000	62800000	chr1	62955000	62960000	12	3.79278719929326	0.00741006365595676	Cluster	0
chr1	63140000	63145000	chr1	63175000	63180000	151	71.9077824566	3.16741636401676e-14	Cluster	0
chr1	63145000	63150000	chr1	63175000	63180000	170	78.3896193901	1.55799428855701e-16	Cluster	1
chr1	63165000	63170000	chr1	63175000	63180000	274	121.0629619316	2.10371184991616e-29	Singleton	0
chr1	63180000	63185000	chr1	63240000	63245000	29	10.5221140807705	7.88677474826371e-05	Cluster	0
chr1	63180000	63185000	chr1	63245000	63250000	63	25.4860652953177	9.38081452315068e-09	Cluster	1
chr1	63180000	63185000	chr1	63270000	63275000	33	15.4453633348582	0.000761964926239572	Cluster	0
chr1	63185000	63190000	chr1	63270000	63275000	41	17.047090641576	3.19976308093836e-05	Cluster	1
chr1	63195000	63200000	chr1	63270000	63275000	41	19.5009058271093	0.000202410847063246	Cluster	0
chr1	63330000	63335000	chr1	63610000	63615000	16	3.80819665004656	6.90414043624704e-05	Cluster	1
chr1	63345000	63350000	chr1	63610000	63615000	14	3.75501528555173	0.000742530967589986	Cluster	0
chr1	63400000	63405000	chr1	63610000	63615000	12	3.79750808152202	0.00747548878830927	Cluster	0
chr1	63405000	63410000	chr1	63610000	63615000	18	6.39188921638951	0.00236816788069882	Cluster	0
chr1	63410000	63415000	chr1	63610000	63615000	19	4.43750289171076	8.54364294026183e-06	Cluster	1
chr1	63610000	63615000	chr1	64460000	64465000	14	1.90851668840468	5.57569751216453e-07	Singleton	0
chr1	63640000	63645000	chr1	64530000	64535000	14	3.16871257148249	0.000138976575702641	Cluster	0
chr1	63655000	63660000	chr1	64530000	64535000	14	2.75128603898868	3.18554737296068e-05	Cluster	0
chr1	63660000	63665000	chr1	64120000	64125000	15	4.02608805562477	0.000446361174607312	Cluster	0
chr1	63660000	63665000	chr1	64530000	64535000	13	2.8140828189486	0.000172403761256491	Cluster	0
chr1	63665000	63670000	chr1	64120000	64125000	16	4.33368180155015	0.00029223641872862	Cluster	1
chr1	63665000	63670000	chr1	64530000	64535000	16	2.98729223339901	3.75498276244954e-06	Cluster	0
chr1	63675000	63680000	chr1	64530000	64535000	24	3.02334780079841	2.71510884340257e-12	Cluster	1
chr1	63680000	63685000	chr1	64530000	64535000	17	2.45238273859675	5.17513790767774e-08	Cluster	0
chr1	63700000	63705000	chr1	64530000	64535000	16	3.43346473073952	2.05440613110406e-05	Singleton	0
chr1	63730000	63735000	chr1	64220000	64225000	13	4.23424704231704	0.00634396540419719	Cluster	0
chr1	63730000	63735000	chr1	64225000	64230000	12	3.87624363430414	0.00392576221348334	Cluster	1
chr1	63730000	63735000	chr1	64370000	64375000	15	2.2880434809181	7.63132366263322e-07	Singleton	0
chr1	63730000	63735000	chr1	64415000	64420000	13	2.6392345874798	9.29940046486365e-05	Cluster	0
chr1	63730000	63735000	chr1	64430000	64435000	19	2.53965742952402	2.05373490247007e-09	Cluster	0
chr1	63730000	63735000	chr1	64440000	64445000	20	3.40570887331315	3.67872236095955e-08	Cluster	0
chr1	63730000	63735000	chr1	64445000	64450000	14	3.10647294018388	0.000113404813151652	Cluster	0
chr1	63730000	63735000	chr1	64450000	64455000	23	2.70746506773409	2.23734776922379e-12	Cluster	1
chr1	63730000	63735000	chr1	64460000	64465000	16	2.89144290223804	2.51408553728447e-06	Cluster	0
chr1	63730000	63735000	chr1	64480000	64485000	14	2.58048993184238	1.60914557057835e-05	Cluster	1
chr1	63730000	63735000	chr1	64490000	64495000	12	2.77285354150312	0.000594905455056898	Cluster	0
chr1	63730000	63735000	chr1	64520000	64525000	16	2.38835400707035	2.2259173696874e-07	Cluster	0
chr1	63730000	63735000	chr1	64530000	64535000	31	6.47013346683888	8.26210350529428e-11	Cluster	1
chr1	63730000	63735000	chr1	64600000	64605000	13	2.38159180497926	3.35730416070975e-05	Singleton	0
chr1	63750000	63755000	chr1	64530000	64535000	20	3.36188253625487	2.98260197780715e-08	Singleton	0
chr1	63855000	63860000	chr1	64530000	64535000	15	3.49105486669311	9.92095188412289e-05	Singleton	0
chr1	63950000	63955000	chr1	64115000	64120000	20	5.86333141507379	0.00010890620509408	Cluster	0
chr1	63950000	63955000	chr1	64530000	64535000	13	3.9465251299833	0.00358378524495593	Cluster	0
chr1	63955000	63960000	chr1	64120000	64125000	25	6.682008257747	2.18596407217194e-06	Cluster	1
chr1	63960000	63965000	chr1	64530000	64535000	15	3.17433592652855	3.46619874892616e-05	Cluster	1
chr1	63965000	63970000	chr1	64115000	64120000	18	6.55590511834912	0.00308778401041752	Cluster	0
chr1	63965000	63970000	chr1	64120000	64125000	25	11.454693147449	0.00687058774808575	Cluster	0
chr1	63965000	63970000	chr1	64255000	64260000	13	2.35688657830921	3.02437642488562e-05	Singleton	0
chr1	63970000	63975000	chr1	64120000	64125000	26	11.0029849568183	0.0019937813683949	Cluster	0
chr1	64010000	64015000	chr1	64120000	64125000	41	16.6080863034658	1.78977729900861e-05	Singleton	0
chr1	64115000	64120000	chr1	64440000	64445000	21	4.13458701346257	1.67698018351586e-07	Cluster	0
chr1	64115000	64120000	chr1	64445000	64450000	14	3.71972945918868	0.000676197077955348	Cluster	0
chr1	64120000	64125000	chr1	64215000	64220000	43	21.0815683494331	0.000664072773788631	Cluster	0
chr1	64120000	64125000	chr1	64220000	64225000	43	19.9273188087697	0.000210673020791785	Cluster	1
chr1	64120000	64125000	chr1	64225000	64230000	39	18.2699147475288	0.000225522237348622	Cluster	0
chr1	64120000	64125000	chr1	64280000	64285000	37	13.5149622657294	6.06835303159658e-06	Cluster	0
chr1	64120000	64125000	chr1	64290000	64295000	29	11.7967383296206	0.000519231805487291	Cluster	0
chr1	64120000	64125000	chr1	64300000	64305000	32	9.69664893564857	7.73243560064934e-07	Cluster	1
chr1	64120000	64125000	chr1	64305000	64310000	29	9.9425863883353	2.92848952821317e-05	Cluster	0
chr1	64120000	64125000	chr1	64310000	64315000	27	7.59863196260709	1.95312779930273e-06	Cluster	0
chr1	64120000	64125000	chr1	64330000	64335000	18	6.97099151976296	0.005791827852521	Cluster	0
chr1	64120000	64125000	chr1	64340000	64345000	22	8.18276115124654	0.00111493489643619	Cluster	1
chr1	64120000	64125000	chr1	64415000	64420000	24	5.71193352522807	5.21297892970204e-07	Cluster	0
chr1	64120000	64125000	chr1	64420000	64425000	25	4.62771224373948	2.37542256969313e-09	Cluster	0
chr1	64120000	64125000	chr1	64430000	64435000	18	5.2934407863339	0.000283251417949872	Cluster	0
chr1	64120000	64125000	chr1	64435000	64440000	23	5.0444395598797	2.42228538974654e-07	Cluster	0
chr1	64120000	64125000	chr1	64440000	64445000	31	7.44836348877145	8.24985786191245e-09	Cluster	0
chr1	64120000	64125000	chr1	64445000	64450000	45	6.63900750358718	4.09163902631829e-20	Cluster	1
chr1	64120000	64125000	chr1	64450000	64455000	25	5.56749882854904	8.24599856629006e-08	Cluster	0
chr1	64575000	64580000	chr1	64955000	64960000	18	5.56463029449323	0.000194156360506025	Cluster	1
chr1	64575000	64580000	chr1	64970000	64975000	12	2.63957639293392	0.000388291926443959	Cluster	0
chr1	64600000	64605000	chr1	64690000	64695000	27	13.1106986074585	0.00953917707917602	Cluster	0
chr1	64615000	64620000	chr1	64705000	64710000	27	12.3194573891193	0.00434661706276799	Cluster	0
chr1	64615000	64620000	chr1	64715000	64720000	25	10.3994442803541	0.00202806451918006	Cluster	0
chr1	64615000	64620000	chr1	64725000	64730000	28	12.6418662384825	0.00305559357175431	Cluster	0
chr1	64620000	64625000	chr1	64685000	64690000	21	9.14079352847368	0.0089714432256294	Cluster	0
chr1	64620000	64625000	chr1	64690000	64695000	49	21.1368119574778	1.00794879175972e-05	Cluster	1
chr1	64635000	64640000	chr1	64690000	64695000	38	18.5433769028222	0.00148889061726853	Cluster	0
chr1	64690000	64695000	chr1	64945000	64950000	15	5.40525457713858	0.00731061566519119	Cluster	0
chr1	64690000	64695000	chr1	64955000	64960000	25	10.0294137720387	0.000497169345085517	Cluster	1
chr1	64690000	64695000	chr1	64965000	64970000	13	4.25694892416045	0.00661957930539129	Cluster	0
chr1	64710000	64715000	chr1	64955000	64960000	19	5.04048170590698	4.78874919261333e-05	Cluster	0
chr1	64710000	64715000	chr1	65175000	65180000	15	3.79707751213878	0.000242893901559028	Cluster	0
chr1	64715000	64720000	chr1	64955000	64960000	26	5.76801015769701	3.91932872940924e-08	Cluster	0
chr1	64715000	64720000	chr1	65175000	65180000	18	4.27702470447311	2.00612189296771e-05	Cluster	0
chr1	64720000	64725000	chr1	64955000	64960000	14	4.78721452471455	0.0065425515807328	Cluster	0
chr1	64725000	64730000	chr1	64955000	64960000	28	7.95877581158111	1.43871514740369e-06	Cluster	0
chr1	64725000	64730000	chr1	65175000	65180000	19	5.73721345325466	0.00024960713888364	Cluster	0
chr1	64730000	64735000	chr1	64920000	64925000	18	5.63737127879076	0.000592539614522271	Cluster	0
chr1	64730000	64735000	chr1	64935000	64940000	13	4.07793675247912	0.00468573053710165	Cluster	0
chr1	64730000	64735000	chr1	64945000	64950000	17	4.78359729153211	0.000271665579348852	Cluster	0
chr1	64730000	64735000	chr1	64955000	64960000	34	9.67223421071159	2.06362172813475e-08	Cluster	0
chr1	64730000	64735000	chr1	64975000	64980000	23	4.53135717556985	3.70390144568579e-08	Cluster	0
chr1	64730000	64735000	chr1	64980000	64985000	22	4.98202279943147	7.9630800225707e-07	Cluster	0
chr1	64730000	64735000	chr1	64985000	64990000	22	4.29300424888875	6.7267753425215e-08	Cluster	0
chr1	64730000	64735000	chr1	64990000	64995000	12	2.70598896622048	0.000484028011932891	Cluster	0
chr1	64730000	64735000	chr1	65005000	65010000	14	3.54878037801371	0.000430737254545452	Cluster	0
chr1	64730000	64735000	chr1	65010000	65015000	17	3.30101358292895	2.85078501217234e-06	Cluster	0
chr1	64735000	64740000	chr1	64855000	64860000	32	13.971306410363	0.000764353253650666	Cluster	0
chr1	64735000	64740000	chr1	64870000	64875000	28	13.6612167647214	0.0085059237184406	Cluster	0
chr1	64735000	64740000	chr1	64875000	64880000	26	11.618251741982	0.00409343916852709	Cluster	0
chr1	64735000	64740000	chr1	64890000	64895000	37	14.2273594505384	1.83684614363014e-05	Cluster	0
chr1	64735000	64740000	chr1	64895000	64900000	48	15.5408681681815	3.93486040089416e-09	Cluster	0
chr1	64735000	64740000	chr1	64900000	64905000	17	5.02350298545417	0.000475840127759403	Cluster	0
chr1	64735000	64740000	chr1	64905000	64910000	31	14.1545856888379	0.00192436120524619	Cluster	0
chr1	64735000	64740000	chr1	64910000	64915000	48	12.6623486152957	4.95195565032262e-12	Cluster	0
chr1	64735000	64740000	chr1	64915000	64920000	57	12.9064890241496	5.61652869587125e-17	Cluster	0
chr1	64735000	64740000	chr1	64920000	64925000	66	14.6510893693959	4.35790350691067e-20	Cluster	0
chr1	64735000	64740000	chr1	64925000	64930000	55	14.7819311103046	1.9661650194957e-13	Cluster	0
chr1	64735000	64740000	chr1	64930000	64935000	35	9.48985567155711	1.40009546236263e-08	Cluster	0
chr1	64735000	64740000	chr1	64935000	64940000	34	10.4239537058936	4.07598268744211e-07	Cluster	0
chr1	64735000	64740000	chr1	64945000	64950000	51	12.3327776053399	3.75445274026303e-14	Cluster	0
chr1	64735000	64740000	chr1	64950000	64955000	28	10.0313019438134	8.95251509743203e-05	Cluster	0
chr1	64735000	64740000	chr1	64955000	64960000	82	23.6290268992927	8.13539282349958e-19	Cluster	0
chr1	64735000	64740000	chr1	64965000	64970000	32	9.47277654919207	4.76683003866617e-07	Cluster	0
chr1	64735000	64740000	chr1	64970000	64975000	38	10.9891278616892	1.51291541303502e-08	Cluster	0
chr1	64735000	64740000	chr1	64975000	64980000	42	11.6200906204545	6.02656126437162e-10	Cluster	0
chr1	64735000	64740000	chr1	64980000	64985000	76	12.8252830641889	3.2906507291986e-30	Cluster	1
chr1	64735000	64740000	chr1	64985000	64990000	58	10.9648017375031	8.57224370003606e-21	Cluster	0
chr1	64735000	64740000	chr1	64990000	64995000	22	6.43361428088895	4.13510358547731e-05	Cluster	0
chr1	64735000	64740000	chr1	64995000	65000000	28	6.0631407276073	6.10325473334666e-09	Cluster	0
chr1	64735000	64740000	chr1	65000000	65005000	28	8.09918500008926	1.99207556111924e-06	Cluster	0
chr1	64735000	64740000	chr1	65005000	65010000	48	8.89006891478324	1.46888647458121e-17	Cluster	0
chr1	64735000	64740000	chr1	65010000	65015000	30	8.18143202061338	2.29054259181732e-07	Cluster	0
chr1	64735000	64740000	chr1	65015000	65020000	24	4.43251428042717	5.14557546958419e-09	Cluster	0
chr1	64735000	64740000	chr1	65025000	65030000	25	8.77627697339468	0.00018388919620347	Cluster	0
chr1	64735000	64740000	chr1	65030000	65035000	31	8.62444345519697	2.06940724574445e-07	Cluster	0
chr1	64735000	64740000	chr1	65035000	65040000	20	6.34410268454881	0.00030127005072886	Cluster	0
chr1	64735000	64740000	chr1	65040000	65045000	26	9.2156557256808	0.000150237034831985	Cluster	0
chr1	64735000	64740000	chr1	65175000	65180000	52	15.1450670791187	4.74292558561423e-12	Cluster	1
chr1	64735000	64740000	chr1	65185000	65190000	25	10.5506547416946	0.00101390311644923	Cluster	0
chr1	64740000	64745000	chr1	65175000	65180000	12	3.85762060472271	0.00839093166917154	Cluster	0
chr1	65010000	65015000	chr1	65175000	65180000	28	11.5249593327753	0.000812718145967161	Cluster	0
chr1	65020000	65025000	chr1	65175000	65180000	28	11.8700734190189	0.0012564308288983	Cluster	0
chr1	65025000	65030000	chr1	65175000	65180000	34	14.2384532812278	0.000228449366736233	Cluster	0
chr1	65030000	65035000	chr1	65175000	65180000	34	14.6859181248189	0.00039689448242008	Cluster	0
chr1	65030000	65035000	chr1	65180000	65185000	15	4.73893255794284	0.00221712815992407	Cluster	0
chr1	65035000	65040000	chr1	65175000	65180000	40	11.3300861922501	3.22026271265679e-09	Cluster	0
chr1	65040000	65045000	chr1	65175000	65180000	68	17.3334875863007	1.19548730849232e-17	Cluster	0
chr1	65040000	65045000	chr1	65185000	65190000	27	11.7969468965649	0.00242843764649261	Cluster	0
chr1	65045000	65050000	chr1	65175000	65180000	76	14.8521765029306	2.3800670904588e-26	Cluster	1
chr1	65045000	65050000	chr1	65180000	65185000	14	4.77428916087718	0.00639901153385245	Cluster	0
chr1	65050000	65055000	chr1	65175000	65180000	43	17.1465001176198	7.02434313405632e-06	Cluster	0
chr1	65050000	65055000	chr1	65180000	65185000	25	5.47935398292408	6.0904366737012e-08	Cluster	0
chr1	65050000	65055000	chr1	65185000	65190000	28	11.6115731969029	0.000908581824777675	Cluster	0
chr1	65065000	65070000	chr1	65175000	65180000	61	23.9477219495526	2.15750156251919e-08	Cluster	0
chr1	65075000	65080000	chr1	65175000	65180000	59	21.944123808173	6.1427833219143e-09	Cluster	0
chr1	65080000	65085000	chr1	65165000	65170000	17	6.75675877985202	0.00975335030822277	Cluster	0
chr1	65105000	65110000	chr1	65175000	65180000	53	25.5595133362029	2.61248062512823e-05	Cluster	0
chr1	65110000	65115000	chr1	65175000	65180000	119	42.4534632946	8.73084130108747e-20	Cluster	1
chr1	65110000	65115000	chr1	65180000	65185000	31	15.2993105018028	0.00258749032398599	Cluster	0
chr1	65115000	65120000	chr1	65175000	65180000	77	30.1945347795023	1.54868718184236e-10	Cluster	0
chr1	65120000	65125000	chr1	65175000	65180000	103	42.2488250986	6.93762233501925e-13	Cluster	0
chr1	65310000	65315000	chr1	65545000	65550000	17	5.0028724953269	0.000453722115568861	Cluster	1
chr1	65310000	65315000	chr1	65550000	65555000	14	4.14566151960628	0.00186379927567709	Cluster	0
chr1	65310000	65315000	chr1	65645000	65650000	13	2.85864739829401	0.000200673718141069	Cluster	0
chr1	65310000	65315000	chr1	65650000	65655000	14	3.10121117678331	0.000111473061188328	Cluster	1
chr1	65310000	65315000	chr1	65655000	65660000	12	3.49256372337014	0.00396755513190677	Cluster	0
chr1	65310000	65315000	chr1	66085000	66090000	15	1.6413097028624	1.20778155710918e-08	Singleton	0
chr1	65310000	65315000	chr1	66105000	66110000	12	1.59272629494107	3.47577909257412e-06	Singleton	0
chr1	66100000	66105000	chr1	66700000	66705000	14	2.89623591547301	5.51508580255055e-05	Cluster	0
chr1	66105000	66110000	chr1	66700000	66705000	18	2.93190140457518	1.11321000454584e-07	Cluster	0
chr1	66115000	66120000	chr1	66700000	66705000	21	3.51123313737101	1.11798127852645e-08	Cluster	1
chr1	66120000	66125000	chr1	66700000	66705000	22	4.09669060408143	3.01672659086878e-08	Cluster	0
chr1	66170000	66175000	chr1	66700000	66705000	15	3.95926171138754	0.000140449217238438	Cluster	0
chr1	66180000	66185000	chr1	66700000	66705000	18	4.23073897959331	1.74035262029327e-05	Cluster	1
chr1	66185000	66190000	chr1	66700000	66705000	18	4.77001723701249	8.02097641355195e-05	Cluster	0
chr1	66385000	66390000	chr1	66700000	66705000	22	6.16337844866379	2.2042713648879e-05	Singleton	0
chr1	66700000	66705000	chr1	66725000	66730000	126	61.2321789812	7.87532279788812e-11	Singleton	0
chr1	66700000	66705000	chr1	66795000	66800000	46	20.9117235128198	7.29744560046305e-05	Singleton	0
chr1	66700000	66705000	chr1	66835000	66840000	32	13.9345358897293	0.000730265254604693	Cluster	1
chr1	66700000	66705000	chr1	66850000	66855000	26	11.5319223203026	0.00372214722563193	Cluster	0
chr1	66700000	66705000	chr1	67005000	67010000	17	4.09983511015751	4.41642563241192e-05	Singleton	0
chr1	68105000	68110000	chr1	69105000	69110000	14	2.14811256230152	2.12176045112808e-06	Cluster	0
chr1	68120000	68125000	chr1	69105000	69110000	15	2.04267982944466	1.91110390327114e-07	Cluster	1
chr1	68155000	68160000	chr1	69105000	69110000	13	1.78292729917072	1.68857114500691e-06	Singleton	0
chr1	68175000	68180000	chr1	69105000	69110000	14	2.53987994135065	1.35993298962371e-05	Singleton	0
chr1	68195000	68200000	chr1	69105000	69110000	14	2.21024638485633	2.91001796239442e-06	Singleton	0
chr1	68230000	68235000	chr1	69105000	69110000	12	2.20439817638934	7.70646230807931e-05	Cluster	1
chr1	68235000	68240000	chr1	69105000	69110000	12	2.47438135303535	0.000220335132620589	Cluster	0
chr1	68315000	68320000	chr1	69105000	69110000	13	2.69662152520524	0.000114386720719346	Cluster	1
chr1	68325000	68330000	chr1	69105000	69110000	12	2.81185550159678	0.000669473914905508	Cluster	0
chr1	68460000	68465000	chr1	69105000	69110000	13	3.5041962810296	0.00129837991200574	Cluster	0
chr1	68475000	68480000	chr1	69105000	69110000	13	2.819520259941	0.000175669799456517	Cluster	1
chr1	68495000	68500000	chr1	69105000	69110000	13	2.704408274472	0.000117362410934651	Cluster	1
chr1	68505000	68510000	chr1	69105000	69110000	12	2.43186636627681	0.000188224588679229	Cluster	0
chr1	68560000	68565000	chr1	69105000	69110000	16	3.45408009460082	2.20867792674756e-05	Singleton	0
chr1	68650000	68655000	chr1	69105000	69110000	13	3.49783558349992	0.00127789981001097	Cluster	0
chr1	68655000	68660000	chr1	69105000	69110000	13	4.38857681227608	0.00838775479767998	Cluster	0
chr1	68670000	68675000	chr1	69105000	69110000	12	3.03440315800589	0.00127849320792825	Cluster	0
chr1	68675000	68680000	chr1	69105000	69110000	15	3.66223020189582	0.000165790603006108	Cluster	1
chr1	68725000	68730000	chr1	69105000	69110000	13	3.45928351106704	0.00115998296031822	Cluster	0
chr1	68730000	68735000	chr1	69105000	69110000	13	3.51201065379901	0.00132458539231393	Cluster	0
chr1	68735000	68740000	chr1	69105000	69110000	12	3.57038957247636	0.00469284942482346	Cluster	0
chr1	68745000	68750000	chr1	69105000	69110000	31	5.47403591652376	5.42961706625176e-12	Cluster	0
chr1	68750000	68755000	chr1	69105000	69110000	32	5.57542739692831	1.64565885041001e-12	Cluster	1
chr1	68770000	68775000	chr1	69105000	69110000	27	6.02350215192522	2.22919294992662e-08	Cluster	1
chr1	68775000	68780000	chr1	69105000	69110000	19	5.56778610060722	0.000172018068775583	Cluster	0
chr1	68800000	68805000	chr1	69105000	69110000	15	4.86882592083195	0.00285990418477229	Cluster	1
chr1	68815000	68820000	chr1	69105000	69110000	14	4.5315034141847	0.00411069883206711	Cluster	0
chr1	68960000	68965000	chr1	69105000	69110000	20	8.59604762797793	0.00989437498256448	Cluster	0
chr1	68975000	68980000	chr1	69105000	69110000	26	12.1976546624216	0.00750420967024123	Cluster	1
chr1	69165000	69170000	chr1	69685000	69690000	17	2.64789017816103	1.49673518080785e-07	Singleton	0
chr1	69225000	69230000	chr1	69685000	69690000	31	3.75793176783254	3.39972809824149e-16	Cluster	0
chr1	69235000	69240000	chr1	69685000	69690000	12	1.93564993917926	2.29665742726985e-05	Cluster	0
chr1	69240000	69245000	chr1	69685000	69690000	62	4.45709263254086	1.97192197034147e-44	Cluster	1
chr1	69245000	69250000	chr1	69685000	69690000	26	3.2380333954702	2.15331450700051e-13	Cluster	0
chr1	69250000	69255000	chr1	69685000	69690000	35	4.60507042436384	3.71146071358868e-17	Cluster	0
chr1	69255000	69260000	chr1	69685000	69690000	18	2.64386378166154	2.45364908743905e-08	Cluster	0
chr1	69270000	69275000	chr1	69685000	69690000	13	4.05534630361016	0.00448272355813914	Cluster	0
chr1	69275000	69280000	chr1	69685000	69690000	14	4.05520932837121	0.00152798420356066	Cluster	0
chr1	69280000	69285000	chr1	69685000	69690000	23	4.25905326950169	1.20900142658043e-08	Cluster	0
chr1	69285000	69290000	chr1	69685000	69690000	15	3.09498901368421	2.62114589242589e-05	Cluster	0
chr1	69290000	69295000	chr1	69685000	69690000	15	4.47882143819271	0.00129718228704356	Cluster	0
chr1	69295000	69300000	chr1	69685000	69690000	18	4.67635248080216	6.27391435788425e-05	Cluster	0
chr1	69305000	69310000	chr1	69685000	69690000	18	4.263084983429	1.91981161843176e-05	Cluster	0
chr1	69310000	69315000	chr1	69685000	69690000	20	5.28862246469313	2.69137190684284e-05	Cluster	0
chr1	69315000	69320000	chr1	69685000	69690000	14	3.61743107083867	0.000519415317451396	Cluster	0
chr1	69320000	69325000	chr1	69685000	69690000	18	3.4859186665749	1.28929136289081e-06	Cluster	0
chr1	69360000	69365000	chr1	69685000	69690000	19	6.76196085944828	0.00174048320662926	Cluster	0
chr1	69365000	69370000	chr1	69685000	69690000	22	6.25056341566281	2.71161125070108e-05	Cluster	0
chr1	69375000	69380000	chr1	69685000	69690000	27	8.10128624676734	1.99659366443249e-06	Cluster	0
chr1	69375000	69380000	chr1	69690000	69695000	15	2.98414321390966	1.73384080947291e-05	Cluster	0
chr1	69380000	69385000	chr1	69685000	69690000	17	5.0676460789023	0.000524228382785102	Cluster	0
chr1	69385000	69390000	chr1	69685000	69690000	21	5.34703757754319	8.96406855642715e-06	Cluster	0
chr1	69390000	69395000	chr1	69685000	69690000	24	7.58868193740234	5.53829655517688e-05	Cluster	0
chr1	69405000	69410000	chr1	69685000	69690000	17	6.39757337983051	0.00585251636327726	Cluster	0
chr1	69410000	69415000	chr1	69685000	69690000	28	5.69820793702043	1.63114812253771e-09	Cluster	0
chr1	69415000	69420000	chr1	69685000	69690000	30	6.45832022331488	1.33410969708299e-09	Cluster	1
chr1	69420000	69425000	chr1	69685000	69690000	18	6.59273942712734	0.00327625541772136	Cluster	0
chr1	69430000	69435000	chr1	69685000	69690000	21	7.80227128637777	0.00150385945415802	Cluster	0
chr1	69435000	69440000	chr1	69685000	69690000	15	5.2959397773379	0.0061274125395081	Cluster	0
chr1	69440000	69445000	chr1	69685000	69690000	30	9.11273831188111	2.00921991158456e-06	Cluster	0
chr1	69445000	69450000	chr1	69685000	69690000	22	8.20997391885974	0.00116200676127051	Cluster	0
chr1	69450000	69455000	chr1	69685000	69690000	18	6.39796055671402	0.00239290894763591	Cluster	0
chr1	69460000	69465000	chr1	69685000	69690000	35	9.83334130683826	3.31676489934675e-08	Cluster	0
chr1	69465000	69470000	chr1	69685000	69690000	33	8.84716874230009	3.15569159005003e-08	Cluster	0
chr1	69470000	69475000	chr1	69685000	69690000	20	6.11002886873612	0.000186831156991416	Cluster	0
chr1	69475000	69480000	chr1	69685000	69690000	33	10.7938675045952	2.49434145064568e-06	Cluster	0
chr1	69480000	69485000	chr1	69685000	69690000	23	7.56836324785954	0.000149429365493139	Cluster	0
chr1	69485000	69490000	chr1	69685000	69690000	31	8.06968474448367	4.92373057220102e-08	Cluster	0
chr1	69495000	69500000	chr1	69685000	69690000	27	8.87455564810031	3.02747148606837e-05	Cluster	0
chr1	69500000	69505000	chr1	69685000	69690000	21	7.20408559432005	0.000557384531632143	Cluster	0
chr1	69510000	69515000	chr1	69685000	69690000	35	10.2863387720688	9.71884852539018e-08	Cluster	0
chr1	69530000	69535000	chr1	69685000	69690000	20	7.21968698191388	0.00147236047771246	Cluster	0
chr1	69535000	69540000	chr1	69685000	69690000	26	10.8991500479813	0.00175249329768677	Cluster	0
chr1	69540000	69545000	chr1	69685000	69690000	29	11.7098672506803	0.000461005596393081	Cluster	1
chr1	69545000	69550000	chr1	69685000	69690000	26	12.0340951430398	0.00637042938500353	Cluster	0
chr1	69550000	69555000	chr1	69685000	69690000	29	11.9079955758005	0.000599695178711807	Cluster	0
chr1	69570000	69575000	chr1	69685000	69690000	35	14.0347280415772	7.73020366252482e-05	Cluster	1
chr1	69575000	69580000	chr1	69685000	69690000	37	17.0734454448776	0.000663712492797796	Cluster	0
chr1	69790000	69795000	chr1	70020000	70025000	13	1.85591520313999	2.57175634228157e-06	Singleton	0
chr1	71100000	71105000	chr1	71550000	71555000	12	3.677289288093	0.00588645474650064	Cluster	0
chr1	71100000	71105000	chr1	71555000	71560000	36	9.35931494962258	7.70058774762058e-10	Cluster	1
chr1	71555000	71560000	chr1	71630000	71635000	48	20.8728849132723	1.58701526636286e-05	Singleton	0
chr1	71555000	71560000	chr1	71940000	71945000	17	5.09369636964142	0.000553639612210458	Cluster	1
chr1	71555000	71560000	chr1	71955000	71960000	14	4.83582340040053	0.0071328663304891	Cluster	0
chr1	71555000	71560000	chr1	72075000	72080000	13	3.36477662519553	0.000907179591448542	Cluster	0
chr1	71555000	71560000	chr1	72080000	72085000	17	3.57234829976778	7.9264158101258e-06	Cluster	1
chr1	71555000	71560000	chr1	72110000	72115000	15	3.05423893937522	2.26154377351881e-05	Cluster	0
chr1	71555000	71560000	chr1	72115000	72120000	12	2.83277218702646	0.000714954264618703	Cluster	0
chr1	71555000	71560000	chr1	72120000	72125000	22	5.29163354750039	2.09421009892077e-06	Cluster	1
chr1	71555000	71560000	chr1	72140000	72145000	18	3.89912160414001	5.90185028071708e-06	Cluster	1
chr1	71555000	71560000	chr1	72145000	72150000	16	3.37055128148474	1.65075040826131e-05	Cluster	0
chr1	71645000	71650000	chr1	71770000	71775000	18	6.27864129132548	0.00196404550456205	Cluster	0
chr1	71645000	71650000	chr1	72120000	72125000	14	3.42827551092142	0.000304594231236762	Cluster	0
chr1	71650000	71655000	chr1	71775000	71780000	34	15.9351445204253	0.00158615566878812	Cluster	1
chr1	71650000	71655000	chr1	72100000	72105000	13	3.88640809565696	0.00132941858982904	Cluster	0
chr1	71650000	71655000	chr1	72105000	72110000	20	4.98477799172295	1.17088223343165e-05	Cluster	0
chr1	71650000	71655000	chr1	72115000	72120000	15	3.33110311458885	5.94976353819424e-05	Cluster	0
chr1	71650000	71655000	chr1	72130000	72135000	12	3.02029689033108	0.00123071535641409	Cluster	0
chr1	71650000	71655000	chr1	72140000	72145000	20	4.64310713623607	4.177518601064e-06	Cluster	1
chr1	72255000	72260000	chr1	72305000	72310000	91	45.2757981629	5.48080981073122e-08	Singleton	0
chr1	72270000	72275000	chr1	72580000	72585000	20	4.96316812353483	1.09953647431509e-05	Singleton	0
chr1	72305000	72310000	chr1	72575000	72580000	22	7.98821144807989	0.0003155236906397	Cluster	0
chr1	72305000	72310000	chr1	72580000	72585000	39	13.4354053014402	2.34643183906461e-07	Cluster	0
chr1	72305000	72310000	chr1	72585000	72590000	36	6.21021866238596	3.75445274026303e-14	Cluster	1
chr1	72305000	72310000	chr1	72810000	72815000	14	4.45611022808235	0.00355523219159815	Cluster	0
chr1	72305000	72310000	chr1	72825000	72830000	27	10.1181464790238	9.43065362526049e-05	Cluster	1
chr1	72310000	72315000	chr1	72710000	72715000	17	3.24927685373519	2.32063709172612e-06	Singleton	0
chr1	72315000	72320000	chr1	72580000	72585000	15	4.81014095019227	0.00255052769501416	Cluster	0
chr1	72355000	72360000	chr1	72580000	72585000	16	5.59254223509498	0.0039911288072269	Cluster	0
chr1	72360000	72365000	chr1	72580000	72585000	19	7.27125068050057	0.00384425764730364	Cluster	0
chr1	72370000	72375000	chr1	72575000	72580000	13	3.98786298345524	0.00390750462532234	Cluster	0
chr1	72385000	72390000	chr1	72575000	72580000	12	2.67538197389869	0.000437467428214431	Cluster	1
chr1	72390000	72395000	chr1	72580000	72585000	20	7.85239879996877	0.00380868037779403	Cluster	0
chr1	72395000	72400000	chr1	72580000	72585000	18	6.717915914525	0.00399063903776883	Cluster	0
chr1	72415000	72420000	chr1	72580000	72585000	23	9.59505503988443	0.00347280651799456	Cluster	0
chr1	72420000	72425000	chr1	72575000	72580000	18	4.7880029817611	8.39636158713596e-05	Cluster	1
chr1	72425000	72430000	chr1	72710000	72715000	28	7.28151812677718	2.59291161148007e-07	Cluster	1
chr1	72435000	72440000	chr1	72575000	72580000	17	4.59656150921637	0.000172403761256491	Cluster	0
chr1	72440000	72445000	chr1	72710000	72715000	20	8.1587444502368	0.00575602737514577	Cluster	0
chr1	72580000	72585000	chr1	72840000	72845000	22	6.68153742893808	7.15905671642806e-05	Singleton	0
chr1	72690000	72695000	chr1	72860000	72865000	19	4.78923178022882	2.42605370115791e-05	Singleton	0
chr1	72710000	72715000	chr1	72805000	72810000	51	24.4626531676814	3.33686440622552e-05	Cluster	0
chr1	72710000	72715000	chr1	72815000	72820000	41	19.6365824699112	0.000606032063964133	Cluster	0
chr1	72710000	72715000	chr1	72840000	72845000	75	15.7722407343342	4.01192674015198e-24	Cluster	0
chr1	72710000	72715000	chr1	72845000	72850000	61	14.3357745223357	2.03443455049116e-17	Cluster	0
chr1	72710000	72715000	chr1	72850000	72855000	45	10.1645915184611	1.62676854403463e-13	Cluster	0
chr1	72710000	72715000	chr1	72855000	72860000	39	11.1303518889617	6.54467396426777e-09	Cluster	0
chr1	72710000	72715000	chr1	72860000	72865000	68	15.0375737308149	2.51000970578895e-21	Cluster	0
chr1	72710000	72715000	chr1	72865000	72870000	34	11.2546988390884	2.15444892179023e-06	Cluster	0
chr1	72710000	72715000	chr1	72870000	72875000	61	29.7203307284037	7.26310142350677e-06	Cluster	0
chr1	72715000	72720000	chr1	72805000	72810000	28	9.72928934267813	5.36291391119901e-05	Cluster	0
chr1	72715000	72720000	chr1	72820000	72825000	28	12.7392823832747	0.00340084361741696	Cluster	0
chr1	72715000	72720000	chr1	72825000	72830000	105	21.7483679518024	2.72607523608996e-34	Cluster	1
chr1	72715000	72720000	chr1	72860000	72865000	36	6.17335303128535	3.14977176739536e-14	Cluster	0
chr1	72715000	72720000	chr1	72870000	72875000	52	13.2788179943181	1.54197755100565e-13	Cluster	0
chr1	72720000	72725000	chr1	72820000	72825000	27	8.88532933591285	3.09002206012608e-05	Cluster	0
chr1	72720000	72725000	chr1	72825000	72830000	53	15.1362927870928	5.60406291379095e-12	Cluster	0
chr1	72720000	72725000	chr1	72860000	72865000	18	4.30529782597304	2.18963758424303e-05	Cluster	0
chr1	72720000	72725000	chr1	72870000	72875000	26	9.1287768777188	0.000129245997161579	Cluster	0
chr1	72725000	72730000	chr1	72820000	72825000	33	10.3105765804182	9.50907117083238e-07	Cluster	0
chr1	72725000	72730000	chr1	72825000	72830000	77	17.5271798497066	9.07690321387151e-23	Cluster	0
chr1	72725000	72730000	chr1	72860000	72865000	18	4.89723825478594	0.000111175662185551	Cluster	0
chr1	72725000	72730000	chr1	72870000	72875000	25	10.4291620200235	0.00210494203001976	Cluster	0
chr1	72730000	72735000	chr1	72820000	72825000	22	9.44968821712498	0.00619354238606423	Cluster	0
chr1	72730000	72735000	chr1	72860000	72865000	18	4.4440736961603	3.27569717070836e-05	Cluster	0
chr1	72735000	72740000	chr1	72825000	72830000	68	32.3617176587003	2.71277261344274e-06	Cluster	0
chr1	72735000	72740000	chr1	72860000	72865000	23	8.74872500031261	0.00109558385570651	Cluster	0
chr1	72740000	72745000	chr1	72825000	72830000	51	22.6765667892157	1.38779230081457e-05	Cluster	0
chr1	72740000	72745000	chr1	72860000	72865000	19	6.0556525421955	0.000484404869444419	Cluster	0
chr1	72750000	72755000	chr1	72825000	72830000	79	37.7215556553	3.46290171896714e-07	Cluster	0
chr1	72760000	72765000	chr1	72805000	72810000	45	20.5366757819494	9.90328782896125e-05	Singleton	0
chr1	72760000	72765000	chr1	72825000	72830000	92	39.8332796335	2.50047890967325e-10	Cluster	0
chr1	72775000	72780000	chr1	72825000	72830000	97	39.412385393	2.2711099977126e-12	Cluster	0
chr1	72860000	72865000	chr1	73265000	73270000	13	2.30125475218181	2.38604310464386e-05	Cluster	0
chr1	72870000	72875000	chr1	73045000	73050000	27	9.68962550573724	0.000129224624735382	Cluster	1
chr1	72870000	72875000	chr1	73060000	73065000	25	10.6108905447382	0.00263199673881723	Cluster	0
chr1	72870000	72875000	chr1	73100000	73105000	20	8.4943568392042	0.00873761024074354	Cluster	0
chr1	72870000	72875000	chr1	73110000	73115000	22	7.39796893059072	0.000294883617527536	Cluster	1
chr1	72870000	72875000	chr1	73205000	73210000	23	4.67852241619472	6.49439959649581e-08	Cluster	1
chr1	72870000	72875000	chr1	73210000	73215000	18	5.02351171935037	0.000152078194734035	Cluster	0
chr1	72870000	72875000	chr1	73230000	73235000	13	3.68953559289929	0.00202770538250404	Cluster	0
chr1	72870000	72875000	chr1	73235000	73240000	23	5.85982963038835	2.92637768977245e-06	Cluster	0
chr1	72870000	72875000	chr1	73245000	73250000	17	4.42620986285066	0.000110784962155272	Cluster	0
chr1	72870000	72875000	chr1	73250000	73255000	17	4.47664462110639	0.000126374117398652	Cluster	0
chr1	72870000	72875000	chr1	73255000	73260000	17	4.07018179190985	4.03450088875315e-05	Cluster	0
chr1	72870000	72875000	chr1	73265000	73270000	14	4.71279903459766	0.00574922423311419	Cluster	0
chr1	72870000	72875000	chr1	73270000	73275000	34	3.91535884132166	2.29401457269567e-18	Cluster	1
chr1	72870000	72875000	chr1	73275000	73280000	29	3.69272870287348	1.20288299788058e-14	Cluster	0
chr1	72870000	72875000	chr1	73285000	73290000	20	3.80314718389249	2.09527618796995e-07	Cluster	0
chr1	72870000	72875000	chr1	73490000	73495000	14	3.17104254634452	0.000139842715363479	Cluster	0
chr1	72870000	72875000	chr1	73495000	73500000	17	2.94757038266023	6.42250700364388e-07	Cluster	1
chr1	72870000	72875000	chr1	73590000	73595000	17	3.43386026815211	4.7574104002606e-06	Cluster	0
chr1	72870000	72875000	chr1	73595000	73600000	16	2.57668289872269	5.90899260808751e-07	Cluster	0
chr1	72870000	72875000	chr1	73605000	73610000	13	3.25173903676238	0.000663083247526975	Cluster	0
chr1	72870000	72875000	chr1	73620000	73625000	15	2.03147445560426	1.7861348824037e-07	Cluster	0
chr1	72870000	72875000	chr1	73625000	73630000	21	2.68840247420999	1.10822069657151e-10	Cluster	1
chr1	72870000	72875000	chr1	73820000	73825000	25	2.34057422937414	1.40779969059131e-15	Cluster	0
chr1	72870000	72875000	chr1	73835000	73840000	40	2.35490654439194	5.52811801722632e-32	Cluster	1
chr1	72870000	72875000	chr1	73855000	73860000	26	2.88017943386837	1.59110818426365e-14	Cluster	0
chr1	72870000	72875000	chr1	73860000	73865000	31	2.14758511731377	2.0951329481894e-23	Cluster	1
chr1	72875000	72880000	chr1	73040000	73045000	16	5.83720867701612	0.00594831866035379	Cluster	0
chr1	72875000	72880000	chr1	73060000	73065000	15	4.85331019951264	0.00277320719955306	Cluster	0
chr1	72875000	72880000	chr1	73205000	73210000	13	2.37628761963447	3.28145306817288e-05	Cluster	0
chr1	72875000	72880000	chr1	73235000	73240000	13	2.82486941216469	0.000178927520001615	Cluster	0
chr1	72875000	72880000	chr1	73260000	73265000	14	2.16821966739844	2.3508669775397e-06	Cluster	0
chr1	72875000	72880000	chr1	73265000	73270000	13	2.3854380883474	3.41153868099898e-05	Cluster	0
chr1	72875000	72880000	chr1	73270000	73275000	16	2.09134230449675	3.85171976295349e-08	Cluster	0
chr1	72875000	72880000	chr1	73275000	73280000	18	2.01035035144811	3.94643821280909e-10	Cluster	0
chr1	72875000	72880000	chr1	73860000	73865000	15	1.48833755239511	9.30285166335441e-10	Cluster	0
chr1	72880000	72885000	chr1	73860000	73865000	17	1.44807391277049	2.41210066337773e-11	Cluster	0
chr1	72940000	72945000	chr1	73580000	73585000	12	1.69999817308196	6.60232781145356e-06	Singleton	0
chr1	72940000	72945000	chr1	73605000	73610000	14	1.80837549141261	2.98489257590147e-07	Singleton	0
chr1	73900000	73905000	chr1	74095000	74100000	23	5.53069076956275	1.13894201616875e-06	Cluster	0
chr1	73900000	73905000	chr1	74110000	74115000	16	3.04382493704766	4.75547602825803e-06	Cluster	0
chr1	73900000	73905000	chr1	74120000	74125000	30	4.81333793899065	1.2647227464501e-12	Cluster	1
chr1	73900000	73905000	chr1	74125000	74130000	15	2.988054810345	1.75977226357226e-05	Cluster	0
chr1	73905000	73910000	chr1	74120000	74125000	17	4.86099815970288	0.000326677699105119	Cluster	0
chr1	73910000	73915000	chr1	74120000	74125000	30	6.38810114224994	1.04163414821504e-09	Cluster	0
chr1	73915000	73920000	chr1	74120000	74125000	16	4.94249831790234	0.00118395786963814	Cluster	0
chr1	73920000	73925000	chr1	74120000	74125000	16	6.09397269261137	0.00875416093207912	Cluster	0
chr1	73925000	73930000	chr1	74120000	74125000	18	6.23282376388961	0.00181324682829741	Cluster	0
chr1	73925000	73930000	chr1	74125000	74130000	15	3.74723347877369	0.000211828536809462	Cluster	0
chr1	73930000	73935000	chr1	74125000	74130000	15	3.9384673585622	0.000355120576298855	Cluster	0
chr1	73935000	73940000	chr1	74120000	74125000	21	6.16919958873105	7.04595877977082e-05	Cluster	0
chr1	73960000	73965000	chr1	74120000	74125000	20	8.00574367546422	0.00469201866187489	Cluster	0
chr1	73965000	73970000	chr1	74110000	74115000	15	5.06669105574889	0.00412687357633578	Cluster	0
chr1	73970000	73975000	chr1	74125000	74130000	25	6.08200634547936	4.18213850857462e-07	Cluster	1
chr1	73975000	73980000	chr1	74120000	74125000	30	9.18925164585141	2.35803450070303e-06	Cluster	0
chr1	73985000	73990000	chr1	74125000	74130000	20	5.53504906149289	5.0444088948719e-05	Cluster	0
chr1	73995000	74000000	chr1	74120000	74125000	29	10.4607864315763	7.13714888099167e-05	Cluster	0
chr1	74165000	74170000	chr1	74390000	74395000	26	11.9267640693666	0.00570675383081918	Cluster	0
chr1	74180000	74185000	chr1	74390000	74395000	38	11.6577387478442	6.80758016373684e-08	Cluster	0
chr1	74185000	74190000	chr1	74390000	74395000	26	10.5526861867124	0.00112363538480865	Cluster	0
chr1	74190000	74195000	chr1	74390000	74395000	35	14.5765352784206	0.000159767370499389	Cluster	0
chr1	74195000	74200000	chr1	74280000	74285000	53	25.0938251414173	4.60214451501247e-05	Cluster	0
chr1	74195000	74200000	chr1	74390000	74395000	42	16.4501955959641	6.1300187828938e-06	Cluster	0
chr1	74200000	74205000	chr1	74280000	74285000	52	19.9562399499728	1.66599605005261e-07	Cluster	0
chr1	74200000	74205000	chr1	74285000	74290000	33	16.1021962121285	0.00358422343808271	Cluster	0
chr1	74200000	74205000	chr1	74390000	74395000	48	12.6818935497952	5.23199612136056e-12	Cluster	0
chr1	74205000	74210000	chr1	74385000	74390000	28	7.19866934459681	2.06134404522147e-07	Cluster	0
chr1	74205000	74210000	chr1	74390000	74395000	68	15.210575092654	1.62261974518614e-20	Cluster	1
chr1	74210000	74215000	chr1	74390000	74395000	21	7.61828442279556	0.00112578824969246	Cluster	0
chr1	74215000	74220000	chr1	74280000	74285000	63	25.2886079672632	2.61469478263929e-08	Cluster	1
chr1	74215000	74220000	chr1	74390000	74395000	39	14.376269207795	3.78071348341288e-06	Cluster	0
chr1	74220000	74225000	chr1	74385000	74390000	16	5.66998485390228	0.00454065980999957	Cluster	0
chr1	74220000	74225000	chr1	74390000	74395000	31	11.9204051959191	0.000114386720719346	Cluster	0
chr1	74235000	74240000	chr1	74245000	74250000	479	217.5449144845	2.48863304348957e-48	Singleton	0
chr1	74235000	74240000	chr1	74265000	74270000	153	71.6746126976	2.37751140650963e-14	Singleton	0
chr1	74235000	74240000	chr1	74345000	74350000	52	25.5380155009071	0.000138326711726969	Cluster	0
chr1	74235000	74240000	chr1	74355000	74360000	56	25.3737082448425	7.47298456768805e-06	Cluster	0
chr1	74235000	74240000	chr1	74360000	74365000	55	23.9401537567595	2.97238621872112e-06	Cluster	0
chr1	74235000	74240000	chr1	74370000	74375000	46	17.4021612886821	7.41728275132623e-07	Cluster	0
chr1	74235000	74240000	chr1	74375000	74380000	45	21.7976718237439	0.000361282155054369	Cluster	0
chr1	74235000	74240000	chr1	74380000	74385000	63	24.4329693123982	7.51118060925108e-09	Cluster	0
chr1	74235000	74240000	chr1	74385000	74390000	70	28.2421668009153	1.11783814086415e-09	Cluster	0
chr1	74235000	74240000	chr1	74390000	74395000	110	52.4531222603	1.63518916704275e-10	Cluster	0
chr1	74235000	74240000	chr1	74395000	74400000	69	23.0363993293795	5.27241486814886e-13	Cluster	0
chr1	74235000	74240000	chr1	74405000	74410000	47	21.6765359608558	8.20975215318428e-05	Cluster	0
chr1	74235000	74240000	chr1	74485000	74490000	20	8.51691096099786	0.00898001406519198	Cluster	0
chr1	74235000	74240000	chr1	74495000	74500000	21	8.53033380619692	0.00423847394513073	Cluster	1
chr1	74240000	74245000	chr1	74365000	74370000	21	8.75060415337331	0.00562579954211046	Cluster	0
chr1	74240000	74245000	chr1	74390000	74395000	49	21.5716244999352	1.70551898634307e-05	Cluster	0
chr1	74265000	74270000	chr1	74390000	74395000	40	18.261792516266	0.000288772118581902	Cluster	0
chr1	74275000	74280000	chr1	74390000	74395000	51	23.9210886123772	5.4428316415047e-05	Cluster	0
chr1	74280000	74285000	chr1	74355000	74360000	57	25.1753002196934	2.8272992712746e-06	Cluster	0
chr1	74280000	74285000	chr1	74360000	74365000	53	23.2617609042373	6.10259324287276e-06	Cluster	0
chr1	74280000	74285000	chr1	74365000	74370000	64	24.720533142754	1.27803356869443e-09	Cluster	0
chr1	74280000	74285000	chr1	74375000	74380000	59	20.105677732385	2.60211550963944e-10	Cluster	0
chr1	74280000	74285000	chr1	74380000	74385000	54	22.2112100322161	7.37782685335904e-07	Cluster	0
chr1	74280000	74285000	chr1	74385000	74390000	69	27.0053782900505	4.41685156535877e-10	Cluster	0
chr1	74280000	74285000	chr1	74390000	74395000	155	49.509370112	2.61091774222254e-30	Cluster	0
chr1	74280000	74285000	chr1	74395000	74400000	59	21.4832747300469	7.81753020767176e-10	Cluster	0
chr1	74280000	74285000	chr1	74400000	74405000	31	13.9896826431023	0.0016090831340357	Cluster	0
chr1	74285000	74290000	chr1	74360000	74365000	48	21.056582524288	1.97309493209659e-05	Cluster	0
chr1	74285000	74290000	chr1	74365000	74370000	54	23.2284089424969	8.34846356962615e-07	Cluster	0
chr1	74285000	74290000	chr1	74390000	74395000	134	45.9209902584	1.48690724193375e-23	Cluster	0
chr1	74285000	74290000	chr1	74395000	74400000	46	19.8877111546629	7.47444122711855e-06	Cluster	0
chr1	74290000	74295000	chr1	74390000	74395000	59	24.0734194849445	1.4333501367482e-07	Cluster	0
chr1	74295000	74300000	chr1	74390000	74395000	81	31.1438742478009	1.74328165295267e-11	Cluster	0
chr1	74295000	74300000	chr1	74395000	74400000	29	12.9556279321745	0.00212868260895758	Cluster	0
chr1	74300000	74305000	chr1	74360000	74365000	68	31.1499691387009	7.5204800099325e-07	Cluster	0
chr1	74300000	74305000	chr1	74390000	74395000	137	65.1281613437	5.2136126519867e-13	Cluster	0
chr1	74305000	74310000	chr1	74385000	74390000	42	17.7958432433162	3.76810565119097e-05	Cluster	0
chr1	74305000	74310000	chr1	74390000	74395000	135	36.5267357691	1.62919922638739e-32	Cluster	1
chr1	74305000	74310000	chr1	74395000	74400000	52	15.1167475502182	1.74328165295267e-11	Cluster	0
chr1	74310000	74315000	chr1	74385000	74390000	36	15.5426407400946	0.000243796447885594	Cluster	0
chr1	74310000	74315000	chr1	74390000	74395000	122	31.7941625335005	8.29660228374104e-31	Cluster	0
chr1	74310000	74315000	chr1	74395000	74400000	30	13.1185248841478	0.00124406648254769	Cluster	0
chr1	74315000	74320000	chr1	74365000	74370000	26	11.8997739272849	0.0055427039165958	Cluster	0
chr1	74315000	74320000	chr1	74390000	74395000	66	24.1634457397747	3.14180389552541e-10	Cluster	0
chr1	74320000	74325000	chr1	74385000	74390000	30	14.9772221805447	0.00818611974249087	Cluster	0
chr1	74320000	74325000	chr1	74390000	74395000	62	30.3882529457019	2.14274616707698e-05	Cluster	0
chr1	74320000	74325000	chr1	74395000	74400000	28	12.4484442710708	0.00247144841558083	Cluster	0
chr1	74600000	74605000	chr1	74610000	74615000	285	141.0532927439	2.20134319579111e-23	Singleton	0
chr1	74600000	74605000	chr1	74690000	74695000	63	21.532631251285	6.14674175223508e-11	Singleton	0
chr1	74600000	74605000	chr1	74730000	74735000	36	15.8794320308796	0.000362349482293935	Cluster	0
chr1	74600000	74605000	chr1	74740000	74745000	37	18.1095465906904	0.00186255700459053	Cluster	0
chr1	74600000	74605000	chr1	74745000	74750000	43	21.3686911603066	0.000336176506932806	Cluster	0
chr1	74600000	74605000	chr1	74755000	74760000	33	15.103364544164	0.00132302324577583	Cluster	0
chr1	74615000	74620000	chr1	74745000	74750000	18	7.21510245168432	0.00807725766116544	Cluster	0
chr1	74620000	74625000	chr1	74660000	74665000	98	40.0999398718	2.51453363798671e-12	Singleton	0
chr1	74620000	74625000	chr1	74745000	74750000	21	7.44789722760207	0.000850996816420137	Cluster	0
chr1	74630000	74635000	chr1	74745000	74750000	25	10.7613045754718	0.0031559731887383	Cluster	0
chr1	74640000	74645000	chr1	74745000	74750000	28	10.1572951351832	0.000110062437894319	Cluster	1
chr1	74660000	74665000	chr1	74750000	74755000	61	25.9026232499459	3.11188665614908e-07	Cluster	1
chr1	74660000	74665000	chr1	74755000	74760000	49	24.4751711650745	0.000345520998101909	Cluster	0
chr1	74710000	74715000	chr1	74760000	74765000	65	25.7859465182632	9.39221867543393e-09	Singleton	0
chr1	74760000	74765000	chr1	74880000	74885000	34	14.0435525978679	0.000177493674980453	Cluster	0
chr1	74765000	74770000	chr1	74890000	74895000	32	14.7603660918146	0.00183202190558209	Cluster	0
chr1	74770000	74775000	chr1	74850000	74855000	93	44.3672696135	5.47414851863709e-09	Cluster	0
chr1	74770000	74775000	chr1	74855000	74860000	119	56.5116994619	2.03141764098405e-11	Cluster	0
chr1	74770000	74775000	chr1	74860000	74865000	52	19.1290973989961	4.57193623853054e-08	Cluster	0
chr1	74770000	74775000	chr1	74865000	74870000	52	22.3438825608191	4.30627918182285e-06	Cluster	0
chr1	74770000	74775000	chr1	74880000	74885000	106	37.1432152951	3.25521618777252e-18	Cluster	0
chr1	74770000	74775000	chr1	74885000	74890000	108	28.3951568118132	1.35080452136789e-27	Cluster	1
chr1	74770000	74775000	chr1	74890000	74895000	103	32.6903092092002	1.60480856920599e-20	Cluster	0
chr1	74770000	74775000	chr1	74895000	74900000	87	24.3608389305411	1.20743658683902e-20	Cluster	0
chr1	74775000	74780000	chr1	74880000	74885000	51	21.2148448302763	2.28094286756129e-06	Cluster	0
chr1	74775000	74780000	chr1	74895000	74900000	38	13.7950105058258	3.73804232369421e-06	Cluster	0
chr1	74775000	74780000	chr1	74900000	74905000	32	14.8300734910331	0.00197370952444197	Cluster	0
chr1	74780000	74785000	chr1	74860000	74865000	47	20.548910784263	2.30584693625325e-05	Cluster	0
chr1	74780000	74785000	chr1	74870000	74875000	57	24.5439081241379	1.33334301186352e-06	Cluster	0
chr1	74780000	74785000	chr1	74885000	74890000	69	30.4686439204018	4.76158307547369e-08	Cluster	0
chr1	74780000	74785000	chr1	74895000	74900000	68	25.9542916430388	2.18754809200888e-10	Cluster	0
chr1	74785000	74790000	chr1	74850000	74855000	79	37.4363773242	2.59621192522772e-07	Cluster	0
chr1	74785000	74790000	chr1	74880000	74885000	74	30.339100695802	2.52311487986287e-09	Cluster	0
chr1	74785000	74790000	chr1	74885000	74890000	48	23.006777239945	0.000163768785410356	Cluster	0
chr1	74785000	74790000	chr1	74890000	74895000	63	26.476580698284	1.29903609787244e-07	Cluster	0
chr1	74785000	74790000	chr1	74895000	74900000	40	19.4996506767882	0.00102558238136802	Cluster	0
chr1	74790000	74795000	chr1	74880000	74885000	77	33.1232877839001	2.27720983151596e-09	Cluster	0
chr1	74790000	74795000	chr1	74885000	74890000	53	25.0970794811163	1.60758188392798e-05	Cluster	0
chr1	74795000	74800000	chr1	74880000	74885000	83	28.3907203872133	6.02926300160085e-15	Cluster	0
chr1	74795000	74800000	chr1	74885000	74890000	49	21.4504003979668	4.89728046925006e-06	Cluster	0
chr1	74795000	74800000	chr1	74890000	74895000	63	24.4322898358986	2.07912186529518e-09	Cluster	0
chr1	74795000	74800000	chr1	74895000	74900000	51	18.0298262233248	5.09944800875519e-09	Cluster	0
chr1	74795000	74800000	chr1	74900000	74905000	38	18.9848100519961	0.000915089712789785	Cluster	0
chr1	74800000	74805000	chr1	74880000	74885000	94	38.9798189343	4.01612130422065e-12	Cluster	0
chr1	74800000	74805000	chr1	74895000	74900000	50	24.5438138735379	7.14892764830893e-05	Cluster	0
chr1	74805000	74810000	chr1	74850000	74855000	139	66.8285006112	7.46376319232964e-13	Cluster	0
chr1	74805000	74810000	chr1	74855000	74860000	185	81.8671944871	2.39463583581871e-20	Cluster	1
chr1	74805000	74810000	chr1	74860000	74865000	80	24.7107442696583	4.00333197590721e-16	Cluster	0
chr1	74815000	74820000	chr1	74855000	74860000	188	92.627187375	3.58394456949244e-16	Cluster	0
chr1	74815000	74820000	chr1	74860000	74865000	69	27.9702399923199	6.64540283727247e-09	Cluster	0
chr1	74855000	74860000	chr1	75050000	75055000	31	10.3477894335174	8.31051555092058e-06	Singleton	0
chr1	74890000	74895000	chr1	75015000	75020000	27	12.8093968743059	0.0031742586964532	Cluster	0
chr1	74895000	74900000	chr1	75015000	75020000	31	10.3423258977626	2.66081933339847e-06	Cluster	1
chr1	74895000	74900000	chr1	75140000	75145000	40	12.3419056615045	8.78302585972209e-09	Singleton	0
chr1	74900000	74905000	chr1	75045000	75050000	24	8.74170620740389	0.000442087901570591	Cluster	1
chr1	74910000	74915000	chr1	75120000	75125000	14	4.9186659749954	0.0081729462134835	Cluster	0
[truncated: 132,180 more rows]
