# Supplementary material for: MAPS: Model-based analysis of long-range chromatin interactions from PLAC-seq and HiChIP experiments
Source: PLoS Comput Biol. 2019 Apr 15;15(4):e1006982. doi: 10.1371/journal.pcbi.1006982 (PMC6483256; doi:10.1371/journal.pcbi.1006982)
Supplement: S1 Data — (ZIP) [file pcbi.1006982.s027.zip › Supplementary data/mESC_H3K4me3_combine_MAPS_call_2KbBin.bedpe]

chr1	start1	end1	chr2	start2	end2	obs	exp	fdr	type	summit
chr1	4492000	4494000	chr1	4668000	4670000	18	4.66861507841787	0.00022078886257091	Cluster	1
chr1	4492000	4494000	chr1	4670000	4672000	14	3.34198984559415	0.000818877613249078	Cluster	0
chr1	4492000	4494000	chr1	4688000	4690000	20	5.16618485696622	1.94819970118347e-05	Cluster	1
chr1	4492000	4494000	chr1	4762000	4764000	17	2.80437261131475	1.4385463701733e-06	Cluster	0
chr1	4492000	4494000	chr1	4764000	4766000	24	2.90340894193402	7.05099373087447e-12	Cluster	1
chr1	4492000	4494000	chr1	4766000	4768000	16	3.66184270760862	0.000157965096687786	Cluster	0
chr1	4492000	4494000	chr1	4768000	4770000	15	3.07518265006342	9.07715222770782e-05	Cluster	0
chr1	4492000	4494000	chr1	4778000	4780000	14	2.53270035005996	5.05114481609569e-05	Cluster	0
chr1	4492000	4494000	chr1	4780000	4782000	16	3.28510490571131	4.68415760699786e-05	Cluster	0
chr1	4492000	4494000	chr1	5020000	5022000	18	3.44852047920051	1.11129474263558e-06	Cluster	0
chr1	4496000	4498000	chr1	4696000	4698000	12	2.64737433195832	0.00133428284923815	Cluster	0
chr1	4496000	4498000	chr1	5018000	5020000	17	2.83829781257714	3.9941429310064e-07	Cluster	1
chr1	4542000	4544000	chr1	4572000	4574000	13	3.81840809808366	0.00809814043305191	Cluster	0
chr1	4546000	4548000	chr1	4570000	4572000	22	7.53336297078211	0.00126987188276226	Cluster	1
chr1	4784000	4786000	chr1	4798000	4800000	65	30.9163742093012	1.97366401059343e-05	Cluster	0
chr1	4784000	4786000	chr1	4800000	4802000	29	13.9461340598533	0.00610474454008255	Cluster	0
chr1	4784000	4786000	chr1	4802000	4804000	45	21.8249127477529	0.000360709009601899	Cluster	0
chr1	4784000	4786000	chr1	4804000	4806000	63	20.5320524618585	4.89520954977059e-11	Cluster	1
chr1	4784000	4786000	chr1	4844000	4846000	24	7.6672936903348	0.0002314084132139	Cluster	0
chr1	4784000	4786000	chr1	4854000	4856000	30	9.89257021566723	3.83587374994876e-05	Cluster	1
chr1	4786000	4788000	chr1	4796000	4798000	37	15.1473955962131	0.000241269998935335	Cluster	0
chr1	4786000	4788000	chr1	4798000	4800000	48	19.0032359432273	5.86027477812456e-06	Cluster	0
chr1	4786000	4788000	chr1	4802000	4804000	37	14.5108444716263	2.8190687636723e-05	Cluster	0
chr1	4786000	4788000	chr1	4804000	4806000	41	12.2345407390234	3.95741184976015e-08	Cluster	0
chr1	4786000	4788000	chr1	4840000	4842000	17	4.72402050170972	0.000814995195470646	Cluster	0
chr1	4786000	4788000	chr1	4898000	4900000	17	3.38251593715241	1.6263015067146e-05	Singleton	0
chr1	4798000	4800000	chr1	4802000	4804000	49	21.3620995490772	5.10065452410265e-05	Cluster	0
chr1	4804000	4806000	chr1	4810000	4812000	39	17.2627979527074	0.000676369287157094	Cluster	0
chr1	4808000	4810000	chr1	4828000	4830000	30	12.6934644062217	0.00240320771117457	Cluster	0
chr1	4810000	4812000	chr1	4828000	4830000	18	5.59631245049767	0.00179052014818527	Cluster	1
chr1	4844000	4846000	chr1	4850000	4852000	34	11.3861171882388	1.15753774095616e-05	Cluster	1
chr1	4846000	4848000	chr1	4850000	4852000	29	10.6827878983405	0.000363909050981263	Cluster	0
chr1	4856000	4858000	chr1	4872000	4874000	34	15.5328071773371	0.00330416576666648	Cluster	0
chr1	4856000	4858000	chr1	4878000	4880000	27	7.90006837302357	1.64116575913899e-05	Cluster	1
chr1	4858000	4860000	chr1	4868000	4870000	42	19.3742593810606	0.00080991907552049	Cluster	0
chr1	5916000	5918000	chr1	6140000	6142000	13	1.72122411273734	4.99145389981706e-06	Singleton	0
chr1	6214000	6216000	chr1	6220000	6222000	160	61.9974789953	3.25233184703634e-21	Cluster	1
chr1	6214000	6216000	chr1	6246000	6248000	37	12.4990194059824	4.48748398065299e-06	Cluster	1
chr1	6214000	6216000	chr1	6256000	6258000	40	17.3832951257273	0.000379851352940657	Cluster	0
chr1	6216000	6218000	chr1	6220000	6222000	28	11.8192757770519	0.00372822277423964	Cluster	0
chr1	9544000	9546000	chr1	9698000	9700000	30	11.4316806188498	0.000127851721616347	Cluster	0
chr1	9544000	9546000	chr1	9700000	9702000	37	13.4014066602313	5.08102217494242e-06	Cluster	0
chr1	9544000	9546000	chr1	9704000	9706000	13	3.43113858723602	0.00341593254412777	Cluster	0
chr1	9544000	9546000	chr1	9718000	9720000	14	3.27085937315386	0.000663631842813273	Cluster	0
chr1	9548000	9550000	chr1	9700000	9702000	16	5.13406635668127	0.00173301133597827	Cluster	0
chr1	9550000	9552000	chr1	9700000	9702000	17	4.28690849134642	0.000270773895614454	Cluster	0
chr1	9564000	9566000	chr1	9700000	9702000	15	4.22069566652778	0.00232666897168438	Cluster	0
chr1	9568000	9570000	chr1	9698000	9700000	13	3.50788967203275	0.00409616658620829	Cluster	0
chr1	9568000	9570000	chr1	9700000	9702000	18	4.3171956227822	8.46914623684808e-05	Cluster	0
chr1	9570000	9572000	chr1	9698000	9700000	13	3.65239546881838	0.00567752038040325	Cluster	0
chr1	9572000	9574000	chr1	9698000	9700000	23	4.57351715611897	1.98730280089829e-07	Cluster	0
chr1	9572000	9574000	chr1	9700000	9702000	26	5.69756375590328	1.41755673571739e-07	Cluster	1
chr1	9612000	9614000	chr1	9700000	9702000	19	7.38072195349812	0.00455945384140251	Cluster	0
chr1	9618000	9620000	chr1	9698000	9700000	16	4.69833790879396	0.00226254239657329	Cluster	1
chr1	9796000	9798000	chr1	9942000	9944000	21	7.59073404415772	0.00106108411170183	Cluster	0
chr1	9796000	9798000	chr1	9960000	9962000	14	3.10076037265342	0.000395936366600833	Cluster	1
chr1	9798000	9800000	chr1	9956000	9958000	13	3.8270948118364	0.00822444658744878	Cluster	0
chr1	9848000	9850000	chr1	9852000	9854000	58	26.264333066703	1.93058139039149e-05	Singleton	0
chr1	9942000	9944000	chr1	9952000	9954000	81	38.4808076881	8.38975456057556e-07	Singleton	0
chr1	10038000	10040000	chr1	10090000	10092000	26	7.29677672560083	1.28759006052742e-05	Cluster	1
chr1	10038000	10040000	chr1	10094000	10096000	15	4.89248429998887	0.00886606650685407	Cluster	0
chr1	10816000	10818000	chr1	10822000	10824000	24	6.68030214585125	2.89490720481579e-05	Cluster	1
chr1	10824000	10826000	chr1	10828000	10830000	33	11.9625467908786	7.5256990711351e-05	Cluster	0
chr1	13050000	13052000	chr1	13126000	13128000	19	5.5176181494642	0.000538431832464661	Cluster	0
chr1	13060000	13062000	chr1	13128000	13130000	19	3.60438187059285	1.93385997786515e-06	Cluster	1
chr1	13070000	13072000	chr1	13132000	13134000	18	6.01381935128904	0.0038804668402381	Cluster	0
chr1	13074000	13076000	chr1	13122000	13124000	17	4.44197755354738	0.000112881252210114	Cluster	0
chr1	13096000	13098000	chr1	13102000	13104000	77	32.4810235387003	4.17485636581925e-09	Singleton	0
chr1	13364000	13366000	chr1	13370000	13372000	47	23.3229058865329	0.00140756099487033	Cluster	0
chr1	13374000	13376000	chr1	13384000	13386000	55	27.2022210144418	0.000343675241604671	Cluster	1
chr1	13374000	13376000	chr1	13492000	13494000	20	5.72614380834137	0.000284075667765398	Cluster	0
chr1	13374000	13376000	chr1	13500000	13502000	23	6.51166152234145	5.99879249228105e-05	Cluster	1
chr1	13374000	13376000	chr1	13530000	13532000	13	3.46712496697698	0.00373345614018933	Cluster	0
chr1	13374000	13376000	chr1	13538000	13540000	14	3.25079961124723	0.000621342741695249	Cluster	1
chr1	13578000	13580000	chr1	13588000	13590000	56	23.1692644773074	2.21693055329802e-06	Singleton	0
chr1	13588000	13590000	chr1	13632000	13634000	26	9.89434980385761	0.00146098123025317	Cluster	0
chr1	13588000	13590000	chr1	13634000	13636000	26	8.88519035377654	0.000300777634985551	Cluster	1
chr1	13596000	13598000	chr1	13622000	13624000	17	5.35085853932678	0.00302131775714046	Cluster	0
chr1	15792000	15794000	chr1	15804000	15806000	26	12.2853021358443	0.00850670566652758	Cluster	0
chr1	15798000	15800000	chr1	15802000	15804000	63	30.2895768040021	3.91343386202318e-05	Cluster	0
chr1	15806000	15808000	chr1	15814000	15816000	84	41.0609309233	3.53421163253464e-07	Cluster	1
chr1	15806000	15808000	chr1	15836000	15838000	28	8.45013021385714	1.80630559366374e-05	Singleton	0
chr1	15808000	15810000	chr1	15814000	15816000	36	16.7247906369522	0.000905809888990491	Cluster	0
chr1	16094000	16096000	chr1	16102000	16104000	89	44.3963101512	1.3421641585466e-06	Cluster	0
chr1	16098000	16100000	chr1	16102000	16104000	167	64.193879119	1.70957633587908e-22	Cluster	1
chr1	16102000	16104000	chr1	16114000	16116000	78	27.8717811327219	1.85256198548887e-12	Cluster	0
chr1	16102000	16104000	chr1	16130000	16132000	31	12.1665773156836	0.000572287768769819	Cluster	1
chr1	16104000	16106000	chr1	16130000	16132000	44	20.4169055945358	0.000608246466168216	Cluster	0
chr1	16104000	16106000	chr1	16294000	16296000	25	5.39233538261982	2.05657176974175e-07	Cluster	1
chr1	16104000	16106000	chr1	16304000	16306000	18	4.96937875812367	0.000469318119508244	Cluster	0
chr1	16104000	16106000	chr1	16436000	16438000	17	2.72294425128228	9.69720044593773e-07	Cluster	1
chr1	16104000	16106000	chr1	16438000	16440000	13	3.66588314805384	0.00586045558748107	Cluster	0
chr1	16106000	16108000	chr1	16112000	16114000	73	35.5110868298	9.2383452784188e-06	Cluster	0
chr1	16106000	16108000	chr1	16114000	16116000	61	26.6822881472689	8.29420414607675e-07	Cluster	0
chr1	16610000	16612000	chr1	16616000	16618000	44	15.2720454920466	6.46454348858855e-07	Singleton	0
chr1	16656000	16658000	chr1	16686000	16688000	49	16.9717984326195	2.25423188478288e-08	Cluster	1
chr1	16664000	16666000	chr1	16686000	16688000	27	11.616949495434	0.00196506914868523	Cluster	0
chr1	16666000	16668000	chr1	16686000	16688000	22	8.3380588082462	0.00139955081459306	Cluster	0
chr1	19102000	19104000	chr1	19234000	19236000	17	2.91413946176347	5.7467661241142e-07	Cluster	0
chr1	19104000	19106000	chr1	19234000	19236000	25	4.3170083345105	7.25900792285134e-10	Cluster	1
chr1	19104000	19106000	chr1	19240000	19242000	14	3.97293842909687	0.00124789151918925	Cluster	0
chr1	19110000	19112000	chr1	19240000	19242000	15	2.71605390247269	5.88148942791735e-06	Cluster	0
chr1	19208000	19210000	chr1	19238000	19240000	16	5.94658622689708	0.00729095059434634	Cluster	0
chr1	19208000	19210000	chr1	19240000	19242000	28	8.43718576896302	4.32626039311733e-06	Cluster	1
chr1	20810000	20812000	chr1	20818000	20820000	112	39.2038982215	1.12653832728635e-17	Singleton	0
chr1	21218000	21220000	chr1	21256000	21258000	29	10.1489821821029	4.1906827941957e-05	Cluster	0
chr1	21218000	21220000	chr1	21266000	21268000	28	6.58686329141396	1.57017108058709e-07	Cluster	0
chr1	21218000	21220000	chr1	21270000	21272000	26	7.03735724675562	1.59174847268295e-06	Cluster	0
chr1	21218000	21220000	chr1	21272000	21274000	15	5.56150926292091	0.0097352531823845	Cluster	0
chr1	21218000	21220000	chr1	21278000	21280000	22	3.28036091830126	2.96883062966973e-09	Cluster	1
chr1	21226000	21228000	chr1	21256000	21258000	19	4.91841848728775	0.000126799995467113	Cluster	0
chr1	21248000	21250000	chr1	21252000	21254000	45	18.2711898274729	2.48967953933459e-05	Cluster	1
chr1	21250000	21252000	chr1	21254000	21256000	32	15.2858269939016	0.00920179358209765	Cluster	0
chr1	21256000	21258000	chr1	21264000	21266000	28	9.98471300569372	0.00029510760924129	Cluster	0
chr1	23762000	23764000	chr1	23790000	23792000	35	15.3383421513033	0.00135382667225529	Cluster	0
chr1	23762000	23764000	chr1	23792000	23794000	56	13.2221799550084	4.27576120700698e-15	Cluster	1
chr1	23762000	23764000	chr1	23810000	23812000	28	10.3056705812188	0.000491932309519695	Cluster	1
chr1	23762000	23764000	chr1	23818000	23820000	20	7.25426585060329	0.00480724506782308	Cluster	0
chr1	23762000	23764000	chr1	23826000	23828000	28	12.0631866885963	0.00489202233956916	Cluster	0
chr1	23762000	23764000	chr1	24122000	24124000	15	2.59462554682694	1.43053546388715e-05	Singleton	0
chr1	24004000	24006000	chr1	24016000	24018000	37	14.0449578699849	5.34907763230517e-05	Cluster	1
chr1	24006000	24008000	chr1	24010000	24012000	40	17.1036565359599	0.000271322830576996	Cluster	0
chr1	30780000	30782000	chr1	30948000	30950000	30	4.51580976145769	1.61477209101215e-12	Cluster	1
chr1	30782000	30784000	chr1	30948000	30950000	15	4.50382740406709	0.00426868950734738	Cluster	0
chr1	30788000	30790000	chr1	30948000	30950000	15	4.18821223056251	0.00216504564706393	Cluster	0
chr1	30798000	30800000	chr1	30948000	30950000	16	4.90903922349735	0.00349329649108465	Cluster	0
chr1	30800000	30802000	chr1	30948000	30950000	20	5.69830356046543	0.000266516041806618	Cluster	0
chr1	30802000	30804000	chr1	30948000	30950000	21	4.6466714008387	4.55330166314683e-06	Cluster	0
chr1	30806000	30808000	chr1	30872000	30874000	25	8.89885899450466	0.000783829150100368	Cluster	0
chr1	30806000	30808000	chr1	30948000	30950000	15	4.16189734133389	0.00203522011208917	Cluster	0
chr1	30816000	30818000	chr1	30872000	30874000	23	8.79668034908426	0.00370835626109359	Cluster	0
chr1	30820000	30822000	chr1	30872000	30874000	35	15.3631030242581	0.00139088578405761	Cluster	0
chr1	30828000	30830000	chr1	30872000	30874000	56	17.8486900242415	4.10543288182311e-10	Cluster	1
chr1	30830000	30832000	chr1	30872000	30874000	41	17.1024338324952	0.000126316059673428	Cluster	0
chr1	30840000	30842000	chr1	30872000	30874000	53	22.9024911594909	1.63969873634442e-05	Cluster	0
chr1	30872000	30874000	chr1	30936000	30938000	36	12.7594352215534	1.8241077940881e-05	Cluster	1
chr1	30872000	30874000	chr1	30938000	30940000	24	8.10204998964585	0.000518736464886476	Cluster	0
chr1	30872000	30874000	chr1	30940000	30942000	25	9.15349883083993	0.00115786593681483	Cluster	0
chr1	30872000	30874000	chr1	30944000	30946000	29	13.0015753001457	0.00675835294990493	Cluster	0
chr1	30948000	30950000	chr1	31150000	31152000	13	3.865511269828	0.00890373424817173	Cluster	0
chr1	30948000	30950000	chr1	31152000	31154000	13	2.91108005732954	0.000819882416889832	Cluster	0
chr1	30948000	30950000	chr1	31154000	31156000	19	4.39592306805213	2.97395643727073e-05	Cluster	1
chr1	33658000	33660000	chr1	33756000	33758000	16	5.2420258948911	0.00645759447033524	Cluster	0
chr1	33668000	33670000	chr1	33742000	33744000	15	4.20394074325928	0.00224529087207143	Cluster	1
chr1	33670000	33672000	chr1	33742000	33744000	13	3.91291876155316	0.00979612920256529	Cluster	0
chr1	33670000	33672000	chr1	33746000	33748000	14	4.37540735940872	0.00893352669875908	Cluster	0
chr1	33756000	33758000	chr1	33780000	33782000	35	16.7833480876061	0.00580845937143696	Cluster	0
chr1	33756000	33758000	chr1	33784000	33786000	25	10.2405424995846	0.00508274770151938	Cluster	1
chr1	33790000	33792000	chr1	33814000	33816000	44	19.3889976283242	0.000202273190039255	Cluster	1
chr1	33792000	33794000	chr1	33812000	33814000	35	16.7914712643392	0.00585622339043311	Cluster	0
chr1	33904000	33906000	chr1	33940000	33942000	18	4.22788378490173	6.52014099261887e-05	Cluster	0
chr1	33906000	33908000	chr1	33922000	33924000	40	17.1984175664629	0.000303220286845233	Cluster	0
chr1	33906000	33908000	chr1	33930000	33932000	40	17.6803952202756	0.000530096113851597	Cluster	0
chr1	33906000	33908000	chr1	33938000	33940000	28	11.1810448236162	0.00168129593726561	Cluster	0
chr1	33906000	33908000	chr1	33956000	33958000	20	7.59197563298924	0.00779048723890647	Cluster	0
chr1	33906000	33908000	chr1	33964000	33966000	27	9.22302277040377	0.000208602691245405	Cluster	0
chr1	33906000	33908000	chr1	33968000	33970000	26	7.73366895083621	3.31754320843325e-05	Cluster	1
chr1	33908000	33910000	chr1	33922000	33924000	62	24.9540303025629	1.76116680130301e-07	Cluster	1
chr1	33908000	33910000	chr1	33928000	33930000	42	20.1531733406395	0.00171694279035287	Cluster	0
chr1	33908000	33910000	chr1	33940000	33942000	36	17.892245497702	0.00845104736904814	Cluster	0
chr1	33908000	33910000	chr1	33964000	33966000	33	12.4993613126172	0.000168985778792807	Cluster	0
chr1	33908000	33910000	chr1	33976000	33978000	22	7.25523612858665	0.000787515624272582	Cluster	0
chr1	34006000	34008000	chr1	34044000	34046000	26	11.0644959301601	0.00650527161965606	Cluster	0
chr1	34006000	34008000	chr1	34054000	34056000	33	12.2592646720244	0.00011874731303795	Cluster	1
chr1	34006000	34008000	chr1	34064000	34066000	23	8.90307967413261	0.00426868950734738	Cluster	0
chr1	34006000	34008000	chr1	34164000	34166000	25	4.2289077480881	2.0236661875909e-09	Cluster	1
chr1	34006000	34008000	chr1	34168000	34170000	16	4.21797114519401	0.000755932479415776	Cluster	0
chr1	34006000	34008000	chr1	34170000	34172000	12	3.17406379757778	0.0056470906914086	Cluster	0
chr1	34006000	34008000	chr1	34178000	34180000	15	3.94140547366752	0.000348336204066563	Cluster	0
chr1	34068000	34070000	chr1	34072000	34074000	61	29.5963408876041	1.92948419743561e-05	Cluster	0
chr1	34068000	34070000	chr1	34104000	34106000	16	5.85747343537052	0.00631597452658659	Cluster	0
chr1	34076000	34078000	chr1	34084000	34086000	43	17.5523463582618	4.757658935069e-05	Cluster	0
chr1	34076000	34078000	chr1	34092000	34094000	22	8.87534785926699	0.00889572584833519	Cluster	0
chr1	34078000	34080000	chr1	34084000	34086000	36	5.71638049426925	2.34562386678157e-14	Cluster	1
chr1	34132000	34134000	chr1	34138000	34140000	29	8.61513685280976	8.70731782218366e-06	Singleton	0
chr1	34240000	34242000	chr1	34440000	34442000	16	3.30221183863762	4.95239988161818e-05	Singleton	0
chr1	34270000	34272000	chr1	34438000	34440000	17	3.87072900469229	8.14270036252797e-05	Singleton	0
chr1	34298000	34300000	chr1	34432000	34434000	13	3.33915211608895	0.0027037247792184	Cluster	1
chr1	34312000	34314000	chr1	34440000	34442000	16	5.30454368934761	0.00718330864560552	Cluster	0
chr1	34404000	34406000	chr1	34438000	34440000	38	18.7047510689932	0.00528276262402014	Cluster	0
chr1	34414000	34416000	chr1	34428000	34430000	29	10.6300391500397	0.000334948001609763	Cluster	0
chr1	34414000	34416000	chr1	34430000	34432000	27	9.5290933006427	0.000352110782315524	Cluster	0
chr1	34416000	34418000	chr1	34428000	34430000	34	11.5881020477353	1.65638290994324e-05	Cluster	1
chr1	34438000	34440000	chr1	34448000	34450000	94	46.9945295708	6.12366446864878e-07	Cluster	0
chr1	34438000	34440000	chr1	34450000	34452000	84	38.5639603604	1.12941127268122e-07	Cluster	0
chr1	34438000	34440000	chr1	34452000	34454000	121	48.0017371997	2.79025062403061e-15	Cluster	1
chr1	34438000	34440000	chr1	34466000	34468000	64	30.4142624212019	2.32392788612414e-05	Cluster	0
chr1	34440000	34442000	chr1	34450000	34452000	82	39.327518975	1.00305519430918e-06	Cluster	0
chr1	34440000	34442000	chr1	34452000	34454000	117	48.1389548073	1.04454606682229e-13	Cluster	0
chr1	34440000	34442000	chr1	34454000	34456000	36	17.5931594561685	0.00655205875090093	Cluster	0
chr1	34440000	34442000	chr1	34456000	34458000	89	37.9045083825	1.23787330502862e-09	Cluster	0
chr1	34440000	34442000	chr1	34460000	34462000	62	29.6774863653038	1.05480107594112e-05	Cluster	0
chr1	34510000	34512000	chr1	34596000	34598000	19	3.63563108570127	2.18835297806738e-06	Cluster	1
chr1	34510000	34512000	chr1	34598000	34600000	18	4.53316605495387	4.1906827941957e-05	Cluster	0
chr1	35750000	35752000	chr1	36068000	36070000	15	4.92559579996941	0.00939463994470174	Cluster	0
chr1	35764000	35766000	chr1	36068000	36070000	16	4.48298977438471	0.0014092121011726	Cluster	1
chr1	35814000	35816000	chr1	36068000	36070000	18	6.32801631520532	0.00646183749987683	Cluster	0
chr1	35816000	35818000	chr1	36068000	36070000	17	5.71271816039518	0.00577660294607953	Cluster	0
chr1	35820000	35822000	chr1	36068000	36070000	18	5.86726781130979	0.00297786097573034	Cluster	0
chr1	35824000	35826000	chr1	36068000	36070000	24	7.12432713566404	7.70983830555561e-05	Cluster	0
chr1	35826000	35828000	chr1	36064000	36066000	12	1.74404895850495	3.31754320843325e-05	Cluster	0
chr1	35832000	35834000	chr1	36068000	36070000	17	5.24267139305845	0.00245127063425582	Cluster	0
chr1	35834000	35836000	chr1	36068000	36070000	29	6.5211149564067	3.30405576055962e-08	Cluster	0
chr1	35836000	35838000	chr1	36068000	36070000	16	3.40533312406052	6.99332999091781e-05	Cluster	0
chr1	35838000	35840000	chr1	36068000	36070000	38	8.3273259523165	4.30115841829576e-11	Cluster	0
chr1	35838000	35840000	chr1	36070000	36072000	13	2.7169948759693	0.000436393045696323	Cluster	0
chr1	35840000	35842000	chr1	36068000	36070000	38	8.13245937160769	2.25769044467148e-11	Cluster	1
chr1	35842000	35844000	chr1	36068000	36070000	23	6.35082864518392	4.15106650707166e-05	Cluster	0
chr1	35844000	35846000	chr1	36068000	36070000	19	6.24046410572053	0.00224226090007814	Cluster	0
chr1	35846000	35848000	chr1	36068000	36070000	26	7.73701592447748	3.34311035761256e-05	Cluster	0
chr1	35848000	35850000	chr1	36068000	36070000	23	7.29728039906648	0.000312518904940933	Cluster	0
chr1	35850000	35852000	chr1	36068000	36070000	19	5.94688999324342	0.00129623724846923	Cluster	0
chr1	35854000	35856000	chr1	36068000	36070000	23	6.98737774602098	0.000166433359393724	Cluster	0
chr1	35966000	35968000	chr1	36068000	36070000	27	12.0151643716642	0.00920145161808794	Cluster	0
chr1	35980000	35982000	chr1	36066000	36068000	12	2.69924465143262	0.00155799445324802	Cluster	0
chr1	35980000	35982000	chr1	36068000	36070000	28	12.2427840359039	0.00596138865835	Cluster	0
chr1	35986000	35988000	chr1	36068000	36070000	43	20.766703732684	0.00162418059515777	Cluster	0
chr1	35996000	35998000	chr1	36068000	36070000	38	12.7840835447821	2.80524138664502e-06	Cluster	0
chr1	36002000	36004000	chr1	36068000	36070000	48	13.7404113238608	9.21295982253978e-11	Cluster	0
chr1	36004000	36006000	chr1	36068000	36070000	42	17.625937228916	0.000111915857388493	Cluster	0
chr1	36006000	36008000	chr1	36064000	36066000	14	4.04498277260357	0.00463089202759996	Cluster	0
chr1	36006000	36008000	chr1	36068000	36070000	69	18.043470236312	1.63784625196937e-16	Cluster	1
chr1	36010000	36012000	chr1	36068000	36070000	60	23.337399687609	9.79209747530933e-08	Cluster	0
chr1	36014000	36016000	chr1	36068000	36070000	63	19.2086299784563	7.86739730402464e-13	Cluster	0
chr1	36016000	36018000	chr1	36068000	36070000	63	20.3237517165047	7.38819018059771e-12	Cluster	0
chr1	36018000	36020000	chr1	36052000	36054000	20	5.26964256133753	9.51741388737745e-05	Cluster	0
chr1	36018000	36020000	chr1	36068000	36070000	60	20.5524691140804	2.64222769368791e-10	Cluster	0
chr1	36068000	36070000	chr1	36078000	36080000	182	88.8044657588	1.32564714540712e-14	Singleton	0
chr1	36068000	36070000	chr1	36130000	36132000	40	15.942247606129	6.23583321038306e-05	Cluster	0
chr1	36068000	36070000	chr1	36132000	36134000	50	15.921885522751	4.95492516552842e-09	Cluster	1
chr1	36068000	36070000	chr1	36138000	36140000	31	14.0268039808387	0.00515385369654899	Cluster	0
chr1	36166000	36168000	chr1	36242000	36244000	15	4.25356487809084	0.00250571045947361	Cluster	1
chr1	36174000	36176000	chr1	36242000	36244000	17	5.48295874849812	0.00388705896963748	Cluster	0
chr1	36174000	36176000	chr1	36254000	36256000	12	3.04866652812818	0.0041470565606599	Cluster	0
chr1	36180000	36182000	chr1	36242000	36244000	17	5.75335329727564	0.00619166497184384	Cluster	0
chr1	36212000	36214000	chr1	36242000	36244000	26	11.2616953523842	0.00810682320712562	Cluster	0
chr1	36214000	36216000	chr1	36242000	36244000	31	13.608760769131	0.00333129409307238	Cluster	0
chr1	36214000	36216000	chr1	36254000	36256000	20	6.21704181086111	0.000806194681242372	Cluster	0
chr1	36226000	36228000	chr1	36244000	36246000	33	14.9418824303922	0.00351825027054637	Cluster	0
chr1	36228000	36230000	chr1	36242000	36244000	42	19.0699010633313	0.000587466973790746	Cluster	1
chr1	36306000	36308000	chr1	36368000	36370000	38	15.4912493930031	4.65011027849826e-05	Singleton	0
chr1	36324000	36326000	chr1	36368000	36370000	36	15.0167427464067	0.000449030883227175	Cluster	0
chr1	36334000	36336000	chr1	36368000	36370000	44	18.7624986998034	9.7978363835373e-05	Cluster	1
chr1	36350000	36352000	chr1	36368000	36370000	58	25.5725544330003	9.02266375531246e-06	Cluster	0
chr1	36358000	36360000	chr1	36368000	36370000	102	45.7192198517	6.67944796115314e-10	Cluster	1
chr1	36366000	36368000	chr1	36444000	36446000	24	9.87432585047732	0.00225442687125233	Cluster	0
chr1	36368000	36370000	chr1	36380000	36382000	95	46.4279619102	1.8868328768389e-07	Cluster	0
chr1	36368000	36370000	chr1	36416000	36418000	31	13.5025182425835	0.00296082068765371	Cluster	0
chr1	36368000	36370000	chr1	36424000	36426000	22	8.78185744310771	0.00790373486159002	Cluster	0
chr1	36368000	36370000	chr1	36434000	36436000	26	10.2945056922204	0.00253052738404494	Cluster	0
chr1	36368000	36370000	chr1	36442000	36444000	45	10.1567644148045	1.01592169214573e-12	Cluster	1
chr1	36368000	36370000	chr1	36444000	36446000	76	27.0018806615507	2.90953824986992e-12	Cluster	0
chr1	36368000	36370000	chr1	36448000	36450000	25	10.3198479626879	0.00560239879351251	Cluster	0
chr1	36368000	36370000	chr1	36472000	36474000	27	10.5779912596094	0.000495567986803156	Cluster	0
chr1	36368000	36370000	chr1	36476000	36478000	20	5.257774826378	9.23475289731968e-05	Cluster	1
chr1	36368000	36370000	chr1	36478000	36480000	23	8.1740869431135	0.00145522327562703	Cluster	0
chr1	36368000	36370000	chr1	36480000	36482000	18	6.41533133979257	0.0073876778333413	Cluster	0
chr1	36368000	36370000	chr1	36488000	36490000	19	6.90881072980416	0.00665700601915376	Cluster	0
chr1	36514000	36516000	chr1	36518000	36520000	50	21.1824279358833	1.98891644559091e-05	Singleton	0
chr1	36528000	36530000	chr1	36708000	36710000	19	4.06986359832821	1.07602014285482e-05	Cluster	0
chr1	36532000	36534000	chr1	36708000	36710000	13	3.73406858629676	0.00677151660184563	Cluster	0
chr1	36542000	36544000	chr1	36708000	36710000	15	4.27290920257078	0.00261455739150019	Cluster	0
chr1	36546000	36548000	chr1	36626000	36628000	18	4.3808860380621	0.000101514317726732	Cluster	0
chr1	36546000	36548000	chr1	36636000	36638000	16	3.10654831494391	2.46258434572934e-05	Cluster	0
chr1	36546000	36548000	chr1	36654000	36656000	13	3.90479166619003	0.00963729659467993	Cluster	0
chr1	36546000	36548000	chr1	36680000	36682000	13	4.35575998248148	0.00824887835983037	Cluster	0
chr1	36546000	36548000	chr1	36682000	36684000	21	8.16751768161684	0.00256060103859606	Cluster	0
chr1	36548000	36550000	chr1	36680000	36682000	13	2.31088254952725	9.26783976148149e-05	Cluster	0
chr1	36550000	36552000	chr1	36682000	36684000	19	5.99191267226503	0.00141255742384167	Cluster	0
chr1	36552000	36554000	chr1	36708000	36710000	20	6.38070606964065	0.00109897946771104	Cluster	0
chr1	36554000	36556000	chr1	36592000	36594000	17	5.82263279929149	0.00692983935809267	Cluster	0
chr1	36554000	36556000	chr1	36632000	36634000	14	3.42608066238456	0.00103585819094375	Cluster	0
chr1	36554000	36556000	chr1	36682000	36684000	29	5.66759233682106	3.76011860137063e-10	Cluster	0
chr1	36554000	36556000	chr1	36708000	36710000	23	5.47738778295983	9.75661386077264e-07	Cluster	1
chr1	36556000	36558000	chr1	36588000	36590000	81	26.8747904098572	7.66688212433458e-14	Cluster	1
chr1	36556000	36558000	chr1	36592000	36594000	79	28.3990106633132	8.097305167949e-12	Cluster	0
chr1	36556000	36558000	chr1	36596000	36598000	41	16.9425041429197	0.000103816311170726	Cluster	0
chr1	36556000	36558000	chr1	36598000	36600000	32	14.4687173568063	0.00419090487773527	Cluster	0
chr1	36556000	36558000	chr1	36602000	36604000	42	14.4968591236113	1.16703274910381e-06	Cluster	0
chr1	36556000	36558000	chr1	36606000	36608000	40	18.6663783642007	0.0014737933319823	Cluster	0
chr1	36556000	36558000	chr1	36612000	36614000	30	13.4786722090073	0.00569666182231302	Cluster	0
chr1	36556000	36558000	chr1	36614000	36616000	49	17.784288820561	3.83650514045065e-07	Cluster	0
chr1	36556000	36558000	chr1	36618000	36620000	36	12.1706593075028	6.64033803091517e-06	Cluster	0
chr1	36556000	36558000	chr1	36620000	36622000	39	12.620510249036	7.48187995671427e-07	Cluster	0
chr1	36556000	36558000	chr1	36622000	36624000	40	14.0499780734428	3.71275300556828e-06	Cluster	0
chr1	36556000	36558000	chr1	36626000	36628000	45	15.2668197025699	2.40609659898336e-07	Cluster	0
chr1	36556000	36558000	chr1	36632000	36634000	45	15.8052031321679	6.20154594952953e-07	Cluster	0
chr1	36556000	36558000	chr1	36634000	36636000	29	11.8400352125882	0.0018020266303076	Cluster	0
chr1	36556000	36558000	chr1	36636000	36638000	34	10.2676282768237	1.277473999754e-06	Cluster	0
chr1	36556000	36558000	chr1	36638000	36640000	30	9.5007311975466	1.85381588061825e-05	Cluster	0
chr1	36556000	36558000	chr1	36640000	36642000	28	11.09913902505	0.00150761585090119	Cluster	0
chr1	36556000	36558000	chr1	36644000	36646000	38	12.6101111453842	2.03293116677959e-06	Cluster	0
chr1	36556000	36558000	chr1	36652000	36654000	25	10.4988359525977	0.00692122939951408	Cluster	0
chr1	36556000	36558000	chr1	36654000	36656000	33	13.1125548971053	0.000407906541929981	Cluster	0
chr1	36556000	36558000	chr1	36662000	36664000	26	9.42053014258708	0.00072922268300705	Cluster	0
chr1	36556000	36558000	chr1	36666000	36668000	32	10.3897792550042	1.34886768997599e-05	Cluster	0
chr1	36556000	36558000	chr1	36678000	36680000	24	9.39508643238718	0.003753349042686	Cluster	0
chr1	36556000	36558000	chr1	36680000	36682000	38	11.9883501175593	1.47222479083525e-07	Cluster	0
chr1	36556000	36558000	chr1	36682000	36684000	53	22.7605075480677	3.34997073011542e-06	Cluster	0
chr1	36556000	36558000	chr1	36706000	36708000	26	8.43838584016078	0.000133677137209924	Cluster	0
chr1	36556000	36558000	chr1	36708000	36710000	53	21.9306519646568	1.14422845299721e-06	Cluster	0
chr1	36556000	36558000	chr1	36710000	36712000	22	8.94931570963896	0.00331915022779697	Cluster	0
chr1	36556000	36558000	chr1	36714000	36716000	23	7.05497961223755	0.000192431735539974	Cluster	0
chr1	36556000	36558000	chr1	36718000	36720000	24	9.95030385883602	0.00748011669138911	Cluster	0
chr1	36558000	36560000	chr1	36632000	36634000	22	5.64027333608539	2.30471479825336e-05	Cluster	0
chr1	36558000	36560000	chr1	36678000	36680000	13	3.43913054693961	0.00348508661215949	Cluster	0
chr1	36558000	36560000	chr1	36680000	36682000	14	4.28816008840351	0.00251159625608622	Cluster	0
chr1	36558000	36560000	chr1	36682000	36684000	20	8.02322122652072	0.00489352124594944	Cluster	0
chr1	36676000	36678000	chr1	36680000	36682000	71	31.7026558230005	6.85761516179931e-07	Singleton	0
chr1	36694000	36696000	chr1	36708000	36710000	87	37.9995112243	6.5330220979255e-09	Singleton	0
chr1	36784000	36786000	chr1	37218000	37220000	12	1.95717134423893	9.48258983283394e-05	Singleton	0
chr1	36784000	36786000	chr1	37246000	37248000	12	1.67467210624056	2.30471479825336e-05	Cluster	0
chr1	36784000	36786000	chr1	37252000	37254000	16	1.69850008876431	1.12853255663156e-08	Cluster	1
chr1	36936000	36938000	chr1	36986000	36988000	20	5.69695862753399	0.000265677644333358	Cluster	1
chr1	36938000	36940000	chr1	36984000	36986000	30	14.0918045489146	0.00354850095317105	Cluster	0
chr1	37202000	37204000	chr1	37206000	37208000	33	14.6206469597659	0.00249372845570495	Cluster	0
chr1	37206000	37208000	chr1	37214000	37216000	26	9.5874866059236	0.000942159498157402	Cluster	1
chr1	37270000	37272000	chr1	37428000	37430000	22	3.72444118643473	2.77168824726045e-08	Cluster	1
chr1	37272000	37274000	chr1	37428000	37430000	17	5.25614030767033	0.00251365518507538	Cluster	0
chr1	37300000	37302000	chr1	37382000	37384000	16	4.99302671590279	0.00409616658620829	Cluster	0
chr1	37300000	37302000	chr1	37396000	37398000	16	4.4562541678648	0.00132974262208535	Cluster	0
chr1	37300000	37302000	chr1	37400000	37402000	20	4.18447368317128	9.07164413702715e-07	Cluster	1
chr1	37300000	37302000	chr1	37402000	37404000	19	4.53824667205754	1.16207452058765e-05	Cluster	0
chr1	37428000	37430000	chr1	37634000	37636000	24	2.94680373072814	9.49634171630729e-12	Cluster	1
chr1	37428000	37430000	chr1	37638000	37640000	12	2.93264223428431	0.00305656116354702	Cluster	0
chr1	37444000	37446000	chr1	37540000	37542000	20	6.58188291420831	0.00158626557722313	Cluster	0
chr1	37448000	37450000	chr1	37540000	37542000	20	6.27359424844771	0.000901545801666306	Cluster	0
chr1	37454000	37456000	chr1	37540000	37542000	18	4.16177329884799	5.36882419504457e-05	Cluster	0
chr1	37464000	37466000	chr1	37540000	37542000	15	4.44884983280458	0.00383295334738164	Cluster	0
chr1	37466000	37468000	chr1	37540000	37542000	18	4.46122785653019	0.0001264182293121	Cluster	0
chr1	37468000	37470000	chr1	37540000	37542000	20	6.48029284290323	0.00132376656702396	Cluster	0
chr1	37470000	37472000	chr1	37540000	37542000	26	7.86401812474422	4.38630663235858e-05	Cluster	0
chr1	37472000	37474000	chr1	37540000	37542000	18	5.92321211726303	0.00329512543929161	Cluster	0
chr1	37476000	37478000	chr1	37540000	37542000	35	8.35323049712547	2.91660941494232e-09	Cluster	1
chr1	37478000	37480000	chr1	37540000	37542000	17	5.82348438925566	0.00694097815228128	Cluster	0
chr1	37480000	37482000	chr1	37540000	37542000	21	4.92013217940526	1.08490594170011e-05	Cluster	0
chr1	37486000	37488000	chr1	37540000	37542000	28	10.0135965173752	0.000308873489528348	Cluster	0
chr1	37490000	37492000	chr1	37540000	37542000	25	9.03332653669135	0.000963288048419994	Cluster	0
chr1	37498000	37500000	chr1	37540000	37542000	27	11.2375753978356	0.00389223485661596	Cluster	0
chr1	37510000	37512000	chr1	37540000	37542000	37	16.3053212105315	0.000966027557732002	Cluster	0
chr1	37512000	37514000	chr1	37540000	37542000	32	14.6563314576406	0.00505750421743874	Cluster	0
chr1	37530000	37532000	chr1	37540000	37542000	86	36.2596419315	1.67297083510652e-09	Cluster	0
chr1	37534000	37536000	chr1	37540000	37542000	128	46.287419659	3.11071258316653e-19	Cluster	1
chr1	37540000	37542000	chr1	37600000	37602000	34	8.8488884639968	4.32723878329678e-08	Singleton	0
chr1	37540000	37542000	chr1	37620000	37622000	22	7.60312413911183	0.00142059103227487	Cluster	0
chr1	37540000	37542000	chr1	37630000	37632000	21	6.74202489997471	0.000811213997801164	Cluster	1
chr1	37540000	37542000	chr1	37632000	37634000	20	6.44728499402179	0.00124690864440845	Cluster	0
chr1	37540000	37542000	chr1	37634000	37636000	18	5.40790568344115	0.00123307521493904	Cluster	0
chr1	37540000	37542000	chr1	37636000	37638000	17	4.97706006549875	0.00141942527727553	Cluster	0
chr1	37666000	37668000	chr1	37872000	37874000	12	2.00999157955429	3.29998932419282e-05	Cluster	0
chr1	37676000	37678000	chr1	37870000	37872000	13	2.2456242899	6.99332999091781e-05	Cluster	0
chr1	37680000	37682000	chr1	37870000	37872000	12	1.59721732736752	1.4970072628324e-05	Cluster	1
chr1	37682000	37684000	chr1	37864000	37866000	14	2.79206860482572	0.000135789443358982	Cluster	0
chr1	37712000	37714000	chr1	37864000	37866000	14	3.89564863796522	0.00333565355832612	Cluster	0
chr1	37720000	37722000	chr1	37858000	37860000	12	2.89141328000555	0.00272557180651859	Cluster	0
chr1	37720000	37722000	chr1	37870000	37872000	16	4.44692162916836	0.000377258682963476	Cluster	1
chr1	37872000	37874000	chr1	37878000	37880000	82	37.7078628073	1.87556525392198e-07	Cluster	1
chr1	37878000	37880000	chr1	37890000	37892000	79	37.6081806775	1.36317076311217e-06	Cluster	0
chr1	37890000	37892000	chr1	37898000	37900000	86	42.5872823146	1.68119932687556e-06	Cluster	0
chr1	37890000	37892000	chr1	37900000	37902000	72	32.7269139963002	1.04179090269544e-06	Cluster	0
chr1	37890000	37892000	chr1	37982000	37984000	16	5.34253840445166	0.00765919259137763	Cluster	0
chr1	37890000	37892000	chr1	37986000	37988000	25	7.30315096795993	3.88936218940175e-05	Cluster	1
chr1	37890000	37892000	chr1	38002000	38004000	26	8.65589384333802	0.000200091496692193	Cluster	1
chr1	37890000	37892000	chr1	38004000	38006000	15	4.86563016205436	0.00843683660179818	Cluster	0
chr1	37938000	37940000	chr1	37996000	37998000	22	4.93847146973886	3.0065055939572e-06	Singleton	0
chr1	37980000	37982000	chr1	37996000	37998000	32	11.3676541585213	7.19876585569872e-05	Cluster	0
chr1	37982000	37984000	chr1	37996000	37998000	66	27.0491146994484	1.08463497307357e-07	Cluster	0
chr1	37984000	37986000	chr1	37996000	37998000	71	34.3776950657	1.13887502047477e-05	Cluster	0
chr1	37986000	37988000	chr1	37996000	37998000	117	48.5252523206	1.75299814693821e-13	Cluster	1
chr1	37988000	37990000	chr1	37996000	37998000	102	47.6873236715	5.81517791720065e-09	Cluster	0
chr1	37990000	37992000	chr1	37996000	37998000	103	45.1955871882	1.75816499603316e-10	Cluster	0
chr1	37996000	37998000	chr1	38020000	38022000	50	21.8057928757865	4.11172951288806e-05	Singleton	0
chr1	37996000	37998000	chr1	38120000	38122000	27	7.68182597848568	1.01265655002451e-05	Cluster	1
chr1	37996000	37998000	chr1	38126000	38128000	30	11.2123138128478	9.23322635370328e-05	Cluster	0
chr1	38114000	38116000	chr1	38126000	38128000	58	24.7541319376396	3.41894899456713e-06	Cluster	0
chr1	38116000	38118000	chr1	38126000	38128000	42	18.5545165869026	0.000336404733665271	Cluster	0
chr1	38120000	38122000	chr1	38126000	38128000	72	30.2280039086023	5.36967765646985e-08	Cluster	1
chr1	38120000	38122000	chr1	38128000	38130000	90	44.818437215	1.0396381561116e-06	Cluster	0
chr1	38122000	38124000	chr1	38126000	38128000	69	33.3173359463001	1.50476053974557e-05	Cluster	0
chr1	39004000	39006000	chr1	39368000	39370000	16	2.40213321431896	1.04984870914105e-06	Singleton	0
chr1	39028000	39030000	chr1	39036000	39038000	27	9.51091969678595	0.00034162997838971	Cluster	1
chr1	39028000	39030000	chr1	39038000	39040000	23	8.56399817825223	0.0026412039116805	Cluster	0
chr1	39368000	39370000	chr1	39372000	39374000	140	67.5174943721	1.73481123501064e-11	Singleton	0
chr1	39536000	39538000	chr1	39542000	39544000	138	62.6628839091	4.15564883438598e-13	Cluster	1
chr1	39536000	39538000	chr1	39544000	39546000	82	39.1223149852	8.18298915713721e-07	Cluster	0
chr1	39536000	39538000	chr1	39546000	39548000	72	32.6920895966002	1.00455700444931e-06	Cluster	0
chr1	39536000	39538000	chr1	39550000	39552000	78	29.2422381415058	7.76904752444218e-11	Cluster	0
chr1	39536000	39538000	chr1	39568000	39570000	28	12.2874627969106	0.00626079028099099	Cluster	0
chr1	39538000	39540000	chr1	39542000	39544000	52	21.5337064634752	6.56346737780278e-06	Cluster	0
chr1	39542000	39544000	chr1	39576000	39578000	45	18.3495034618318	2.73837609040437e-05	Cluster	0
chr1	39546000	39548000	chr1	39576000	39578000	38	14.6445963967469	5.43030475162414e-05	Cluster	0
chr1	39550000	39552000	chr1	39576000	39578000	44	18.4443893430224	6.6584822597948e-05	Cluster	0
chr1	39552000	39554000	chr1	39576000	39578000	44	21.4835415834444	0.00168687347548705	Cluster	0
chr1	39566000	39568000	chr1	39576000	39578000	69	31.8083612079005	3.27590480672505e-06	Cluster	0
chr1	39570000	39572000	chr1	39574000	39576000	48	23.6034660308247	0.00098828622373914	Cluster	0
chr1	39570000	39572000	chr1	39576000	39578000	98	46.0534838105	1.72165985999197e-08	Cluster	1
chr1	42702000	42704000	chr1	42712000	42714000	54	23.1726176741009	2.55303409731627e-06	Singleton	0
chr1	42850000	42852000	chr1	42856000	42858000	108	51.1389561219	3.26075623749272e-09	Cluster	1
chr1	42850000	42852000	chr1	42858000	42860000	70	33.6299621646001	1.06308889292078e-05	Cluster	0
chr1	42850000	42852000	chr1	42866000	42868000	43	18.7619177951767	0.000204818884681958	Cluster	0
chr1	42906000	42908000	chr1	43098000	43100000	14	4.3751908017865	0.00893253574859408	Cluster	0
chr1	42914000	42916000	chr1	43098000	43100000	18	5.29261411571976	0.000966027557732002	Cluster	0
chr1	42918000	42920000	chr1	43098000	43100000	15	3.58485405954287	0.000127458374494812	Cluster	1
chr1	43098000	43100000	chr1	43102000	43104000	125	42.3533748698	7.82349089965548e-21	Cluster	1
chr1	43098000	43100000	chr1	43104000	43106000	62	29.1928424399061	2.57724378138759e-05	Cluster	0
chr1	43098000	43100000	chr1	43106000	43108000	124	43.566227252	1.47912550246298e-19	Cluster	0
chr1	43098000	43100000	chr1	43108000	43110000	106	47.5316670282	2.75545657449374e-10	Cluster	0
chr1	43446000	43448000	chr1	43456000	43458000	79	36.4786969087	4.16929646846085e-07	Singleton	0
chr1	43934000	43936000	chr1	43940000	43942000	184	78.2156840388	4.19862214639976e-21	Cluster	1
chr1	43934000	43936000	chr1	43948000	43950000	75	35.1130399913	1.61701838548933e-06	Cluster	0
chr1	43934000	43936000	chr1	43952000	43954000	57	26.5573108496777	5.10065452410265e-05	Cluster	0
chr1	43934000	43936000	chr1	43956000	43958000	61	24.4605097349826	2.05555681658839e-07	Cluster	0
chr1	43934000	43936000	chr1	43962000	43964000	30	11.7852278456728	0.000769007814281648	Cluster	0
chr1	43934000	43936000	chr1	44036000	44038000	21	7.88483513073593	0.00521823818987404	Cluster	0
chr1	43934000	43936000	chr1	44048000	44050000	23	6.52658227327015	6.18107281311855e-05	Cluster	1
chr1	43934000	43936000	chr1	44116000	44118000	19	5.10227199221218	5.56788983481499e-05	Cluster	1
chr1	43934000	43936000	chr1	44130000	44132000	17	5.31877175832434	0.00284680104194474	Cluster	0
chr1	43964000	43966000	chr1	44118000	44120000	23	6.31429161757782	3.81388176080268e-05	Singleton	0
chr1	44094000	44096000	chr1	44100000	44102000	33	11.8737565600209	6.5500258659564e-05	Cluster	1
chr1	44094000	44096000	chr1	44118000	44120000	27	10.4755705567315	0.0014482569695725	Cluster	0
chr1	44102000	44104000	chr1	44112000	44114000	54	26.4120540896894	0.000309380729845554	Cluster	0
chr1	44118000	44120000	chr1	44126000	44128000	117	55.3324698442	4.96020756121566e-10	Cluster	1
chr1	44120000	44122000	chr1	44124000	44126000	59	26.1004350370206	7.92048420577263e-06	Cluster	0
chr1	44120000	44122000	chr1	44126000	44128000	42	19.6488804133357	0.00106566251390258	Cluster	0
chr1	46854000	46856000	chr1	46892000	46894000	16	4.46975874320843	0.00136644845275536	Cluster	1
chr1	46854000	46856000	chr1	46894000	46896000	14	4.87881092483227	0.00798147405735337	Cluster	0
chr1	51476000	51478000	chr1	51586000	51588000	13	3.51574817668526	0.00417144969250549	Cluster	0
chr1	51476000	51478000	chr1	51594000	51596000	21	4.11946747123277	7.0001241473951e-07	Cluster	1
chr1	51476000	51478000	chr1	51596000	51598000	20	4.16068136905284	3.58834152280263e-06	Cluster	0
chr1	51478000	51480000	chr1	51586000	51588000	15	4.13352052013089	0.00190853290952047	Cluster	0
chr1	51478000	51480000	chr1	51596000	51598000	18	4.922027967176	0.000419177693946281	Cluster	0
chr1	51478000	51480000	chr1	51598000	51600000	12	3.07654566538762	0.0044564101431609	Cluster	0
chr1	51624000	51626000	chr1	51914000	51916000	15	4.61863221589213	0.00532839568212127	Cluster	0
chr1	51638000	51640000	chr1	51914000	51916000	15	3.64498355899211	0.000552345548913911	Cluster	1
chr1	51646000	51648000	chr1	51914000	51916000	13	3.69078486573003	0.00618687437228576	Cluster	0
chr1	51744000	51746000	chr1	51914000	51916000	15	4.72426269570506	0.0065329256297474	Cluster	0
chr1	51758000	51760000	chr1	51914000	51916000	12	3.38000491541761	0.00904463478125679	Cluster	0
chr1	51760000	51762000	chr1	51914000	51916000	29	4.84399423278556	4.55517977323967e-11	Cluster	1
chr1	51770000	51772000	chr1	51914000	51916000	18	5.67387492822488	0.00207573800638048	Cluster	0
chr1	51780000	51782000	chr1	51914000	51916000	16	4.8018302023336	0.00280662622688476	Cluster	0
chr1	51792000	51794000	chr1	51914000	51916000	22	7.53350350017634	0.00126987188276226	Cluster	0
chr1	51830000	51832000	chr1	51914000	51916000	18	6.30922052172761	0.00627816127670455	Cluster	0
chr1	51836000	51838000	chr1	51914000	51916000	18	5.37227813978913	0.00114362071870305	Cluster	0
chr1	51842000	51844000	chr1	51914000	51916000	30	9.8865207941886	3.79781374688253e-05	Cluster	1
chr1	51846000	51848000	chr1	51914000	51916000	27	8.62671037007572	7.02694730568299e-05	Cluster	0
chr1	51854000	51856000	chr1	51914000	51916000	29	10.0602506832472	0.00013191815545956	Cluster	0
chr1	51858000	51860000	chr1	51914000	51916000	24	8.35742474918552	0.000803256223776877	Cluster	0
chr1	52114000	52116000	chr1	52118000	52120000	185	78.3171557001	1.14518965136697e-20	Cluster	1
chr1	52118000	52120000	chr1	52124000	52126000	104	50.0833862984	1.72165985999197e-08	Cluster	0
chr1	52212000	52214000	chr1	52230000	52232000	23	9.3226774126524	0.00732010250165038	Cluster	0
chr1	52214000	52216000	chr1	52232000	52234000	59	28.5153619434118	9.32226766153123e-05	Cluster	0
chr1	52220000	52222000	chr1	52230000	52232000	36	17.8921525274286	0.00845104736904814	Cluster	0
chr1	52222000	52224000	chr1	52232000	52234000	134	52.7981756309	3.49938193966256e-17	Cluster	0
chr1	52228000	52230000	chr1	52232000	52234000	262	118.8088602166	2.21005115584717e-26	Cluster	1
chr1	52292000	52294000	chr1	52630000	52632000	13	2.07636555763788	3.2755980327025e-05	Singleton	0
chr1	52488000	52490000	chr1	52630000	52632000	17	3.1243291620543	5.95650072981464e-06	Cluster	1
chr1	52500000	52502000	chr1	52626000	52628000	17	4.8697870590334	0.00112992593666299	Cluster	0
chr1	52630000	52632000	chr1	52810000	52812000	14	2.42375658109565	3.19549820704245e-05	Singleton	0
chr1	53746000	53748000	chr1	53750000	53752000	26	7.56148573422355	5.80741391290766e-06	Singleton	0
chr1	54828000	54830000	chr1	54924000	54926000	23	5.92054270758407	1.45126769825107e-05	Singleton	0
chr1	54998000	55000000	chr1	55026000	55028000	48	22.9413592330964	0.000538144608143505	Cluster	0
chr1	55004000	55006000	chr1	55026000	55028000	51	22.708834172518	5.48686987990766e-05	Cluster	0
chr1	55006000	55008000	chr1	55026000	55028000	61	27.778386332424	1.20289996210458e-05	Cluster	0
chr1	55008000	55010000	chr1	55026000	55028000	38	16.9730033254005	0.000992438494041371	Cluster	0
chr1	55018000	55020000	chr1	55024000	55026000	35	16.9849560938255	0.00694379230075381	Cluster	0
chr1	55018000	55020000	chr1	55026000	55028000	157	67.9338215421	1.01244335359469e-16	Cluster	1
chr1	55026000	55028000	chr1	55142000	55144000	23	6.42986552087371	4.96699195871004e-05	Singleton	0
chr1	55032000	55034000	chr1	55052000	55054000	46	19.8639579691093	8.12116786758115e-05	Cluster	0
chr1	55046000	55048000	chr1	55052000	55054000	109	53.5368262588	1.80671361629286e-08	Cluster	0
chr1	55052000	55054000	chr1	55058000	55060000	128	62.8540470509	5.2672837141204e-10	Cluster	0
chr1	55052000	55054000	chr1	55060000	55062000	121	42.2613978344	2.99149048416972e-19	Cluster	1
chr1	55052000	55054000	chr1	55064000	55066000	76	27.6104864722282	3.68096740787604e-11	Cluster	0
chr1	55052000	55054000	chr1	55066000	55068000	49	17.8279235309018	4.10814761103542e-07	Cluster	0
chr1	55052000	55054000	chr1	55068000	55070000	30	13.5610635131639	0.00621195921462337	Cluster	0
chr1	55052000	55054000	chr1	55072000	55074000	36	15.2681286964976	0.000602090765579266	Cluster	0
chr1	55052000	55054000	chr1	55076000	55078000	46	18.5855312026091	1.71097034855203e-05	Cluster	0
chr1	55052000	55054000	chr1	55148000	55150000	20	6.7601261246164	0.00216793178149249	Cluster	0
chr1	55052000	55054000	chr1	55152000	55154000	14	4.1032597033441	0.00521121140853606	Cluster	0
chr1	55052000	55054000	chr1	55160000	55162000	21	6.90965334495855	0.00109878566619888	Cluster	1
chr1	55054000	55056000	chr1	55068000	55070000	16	4.46039443548651	0.00134227534742409	Cluster	0
chr1	55074000	55076000	chr1	55086000	55088000	88	40.8064457579	7.47094355773394e-08	Cluster	0
chr1	55076000	55078000	chr1	55084000	55086000	60	27.3978776421346	1.61141451779867e-05	Cluster	0
chr1	55076000	55078000	chr1	55086000	55088000	149	59.6864995448	1.40083050190996e-18	Cluster	1
chr1	55078000	55080000	chr1	55084000	55086000	37	17.6602554581858	0.00382958313021457	Cluster	0
chr1	55078000	55080000	chr1	55086000	55088000	75	37.2179719669	1.26854803478592e-05	Cluster	0
chr1	55084000	55086000	chr1	55144000	55146000	28	7.20730630666992	9.29866370300614e-07	Cluster	0
chr1	55086000	55088000	chr1	55128000	55130000	55	20.6628213758503	3.49293491931989e-08	Cluster	0
chr1	55086000	55088000	chr1	55142000	55144000	31	13.4143973615203	0.00267375490438354	Cluster	0
chr1	55086000	55088000	chr1	55144000	55146000	51	18.6856153416665	2.56429559866596e-07	Cluster	0
chr1	55086000	55088000	chr1	55148000	55150000	41	16.3559999756093	4.87075057824883e-05	Cluster	0
chr1	55086000	55088000	chr1	55150000	55152000	25	10.1074409662452	0.00432823650698165	Cluster	0
chr1	55086000	55088000	chr1	55156000	55158000	35	15.4661819298941	0.00155532189178972	Cluster	0
chr1	55086000	55088000	chr1	55158000	55160000	40	16.8311628083609	0.000194471688396548	Cluster	0
chr1	55086000	55088000	chr1	55160000	55162000	43	15.9724561717637	5.23663779188983e-06	Cluster	0
chr1	55086000	55088000	chr1	55162000	55164000	27	9.25650630381329	0.000220908193781691	Cluster	0
chr1	55086000	55088000	chr1	55166000	55168000	29	10.2893575127789	0.000193203454391822	Cluster	0
chr1	55086000	55088000	chr1	55180000	55182000	43	17.4828238813991	4.35637039845513e-05	Cluster	0
chr1	55086000	55088000	chr1	55192000	55194000	32	13.5727416519775	0.00155764367486625	Cluster	0
chr1	55086000	55088000	chr1	55198000	55200000	26	9.12003469201393	0.000124341786902175	Cluster	0
chr1	55088000	55090000	chr1	55092000	55094000	211	102.9986351035	4.9271315014402e-17	Cluster	0
chr1	55088000	55090000	chr1	55094000	55096000	121	46.9562524978	6.06428044563027e-16	Cluster	0
chr1	55088000	55090000	chr1	55096000	55098000	85	39.9182569754	2.37363201074106e-07	Cluster	0
chr1	55088000	55090000	chr1	55126000	55128000	21	7.30560168166427	0.000648368755834948	Cluster	0
chr1	55088000	55090000	chr1	55128000	55130000	57	16.51312007673	1.63796979158639e-12	Cluster	1
chr1	55088000	55090000	chr1	55144000	55146000	31	14.6365355777308	0.00933735712466493	Cluster	0
chr1	55088000	55090000	chr1	55146000	55148000	33	9.824270018866	1.46758767361217e-06	Cluster	0
chr1	55088000	55090000	chr1	55148000	55150000	35	12.7893766048299	4.65191622699367e-05	Cluster	0
chr1	55088000	55090000	chr1	55160000	55162000	30	12.4380388723712	0.00176829438798823	Cluster	0
chr1	55088000	55090000	chr1	55198000	55200000	18	7.11409561023767	0.00731621141521049	Cluster	0
chr1	55108000	55110000	chr1	55128000	55130000	19	6.17838666270948	0.00199729689600109	Cluster	0
chr1	55114000	55116000	chr1	55128000	55130000	21	5.5654717285014	6.15858893677147e-05	Cluster	0
chr1	55120000	55122000	chr1	55128000	55130000	20	7.45368013172905	0.00643296880075829	Cluster	0
chr1	55122000	55124000	chr1	55128000	55130000	43	17.7176992133561	5.85042349339742e-05	Cluster	1
chr1	55124000	55126000	chr1	55128000	55130000	31	14.0186454059032	0.00511070619814754	Cluster	0
chr1	55192000	55194000	chr1	55236000	55238000	44	18.2764742398157	5.43030475162414e-05	Cluster	0
chr1	55198000	55200000	chr1	55226000	55228000	20	7.4203118559596	0.00201149957473577	Cluster	0
chr1	55198000	55200000	chr1	55236000	55238000	42	15.042660413127	7.11415783607672e-07	Cluster	1
chr1	55206000	55208000	chr1	55226000	55228000	24	9.5599046392936	0.00463759826667674	Cluster	0
chr1	55236000	55238000	chr1	55246000	55248000	60	25.7578928863676	2.48392467904967e-06	Singleton	0
chr1	57406000	57408000	chr1	57958000	57960000	14	2.32073782922203	2.04826182130565e-05	Singleton	0
chr1	57406000	57408000	chr1	57996000	57998000	22	6.42749295377892	4.07367534002147e-05	Cluster	0
chr1	57406000	57408000	chr1	58002000	58004000	12	2.01113364975614	0.000120791492515358	Cluster	0
chr1	57406000	57408000	chr1	58030000	58032000	17	2.79346953204515	3.33543066325961e-07	Singleton	0
chr1	57408000	57410000	chr1	57774000	57776000	18	3.49352598939711	1.3016648876491e-06	Cluster	0
chr1	57408000	57410000	chr1	57996000	57998000	13	2.21583873514384	1.65214356492763e-05	Cluster	1
chr1	57414000	57416000	chr1	57774000	57776000	16	4.07061683083951	0.000517452492824869	Cluster	0
chr1	57418000	57420000	chr1	57774000	57776000	16	3.32953208750166	5.43298651469669e-05	Cluster	0
chr1	57422000	57424000	chr1	57774000	57776000	19	3.21195052032194	3.59608770882894e-07	Cluster	0
chr1	57424000	57426000	chr1	57774000	57776000	20	3.5192722672927	2.82055422349226e-07	Cluster	1
chr1	57428000	57430000	chr1	57774000	57776000	19	3.34200127105749	6.39721166006482e-07	Cluster	0
chr1	57430000	57432000	chr1	57774000	57776000	21	4.46211349713176	2.46176632649665e-06	Cluster	0
chr1	57438000	57440000	chr1	57774000	57776000	13	3.2377808727659	0.00207573800638048	Cluster	0
chr1	57440000	57442000	chr1	57774000	57776000	15	2.54400988494822	1.14037357037736e-05	Cluster	0
chr1	57448000	57450000	chr1	57774000	57776000	19	3.39342694131012	8.0295874338149e-07	Cluster	0
chr1	57454000	57456000	chr1	57774000	57776000	13	3.31440183018234	0.00253682771160579	Cluster	0
chr1	57466000	57468000	chr1	57774000	57776000	16	4.68500307137504	0.00219790958129529	Cluster	0
chr1	57474000	57476000	chr1	57774000	57776000	13	3.81887014867423	0.00810295157888755	Cluster	0
chr1	57478000	57480000	chr1	57774000	57776000	17	4.14213258129917	0.000180505220498494	Cluster	0
chr1	57480000	57482000	chr1	57774000	57776000	15	4.38798827156972	0.00336340976534232	Cluster	0
chr1	57546000	57548000	chr1	57774000	57776000	19	4.42111243369486	3.20736471226066e-05	Singleton	0
chr1	57774000	57776000	chr1	57910000	57912000	20	7.60746114593849	0.00797303180610253	Cluster	0
chr1	57774000	57776000	chr1	57912000	57914000	18	5.48618995376834	0.00143782520829234	Cluster	1
chr1	57774000	57776000	chr1	57938000	57940000	20	6.4949682902079	0.00135697924818414	Cluster	0
chr1	57774000	57776000	chr1	57946000	57948000	30	7.64072900064887	2.45537596462993e-07	Cluster	0
chr1	57774000	57776000	chr1	57948000	57950000	21	4.50776168685922	2.8914835540519e-06	Cluster	0
chr1	57774000	57776000	chr1	57950000	57952000	30	6.38176100459173	5.0459512899217e-09	Cluster	1
chr1	57774000	57776000	chr1	57958000	57960000	19	5.50704784091687	0.000526048773133062	Cluster	0
chr1	57774000	57776000	chr1	57968000	57970000	22	7.28786082515129	0.000232244297290819	Cluster	0
chr1	57774000	57776000	chr1	58078000	58080000	12	3.16324917701427	0.00549646579252534	Cluster	0
chr1	57774000	57776000	chr1	58088000	58090000	14	2.86599558975382	0.000177220511734114	Cluster	1
chr1	57996000	57998000	chr1	58004000	58006000	100	49.85897297	1.8887707953081e-07	Cluster	0
chr1	57996000	57998000	chr1	58010000	58012000	56	24.4028226295158	1.02817096357924e-05	Cluster	0
chr1	57996000	57998000	chr1	58018000	58020000	44	21.5467941638565	0.00178745159430316	Cluster	0
chr1	57996000	57998000	chr1	58024000	58026000	53	16.0183578205414	2.38088662084523e-10	Cluster	1
chr1	57996000	57998000	chr1	58028000	58030000	39	16.8758659864899	0.000121662080090223	Cluster	0
chr1	58406000	58408000	chr1	58422000	58424000	31	14.639556146233	0.00936833249112899	Cluster	0
chr1	58416000	58418000	chr1	58420000	58422000	74	28.8792122447083	1.63045614500008e-09	Cluster	0
chr1	58416000	58418000	chr1	58422000	58424000	145	69.4319406586	3.95389242268523e-12	Cluster	0
chr1	58418000	58420000	chr1	58422000	58424000	159	72.4995043039	5.03584375469199e-15	Cluster	0
chr1	58422000	58424000	chr1	58426000	58428000	171	77.6460042164	2.22607561202277e-16	Cluster	1
chr1	58422000	58424000	chr1	58428000	58430000	137	61.7164317787	2.95919042588304e-13	Cluster	0
chr1	58422000	58424000	chr1	58440000	58442000	55	25.6559873788849	7.78224107887677e-05	Cluster	0
chr1	58436000	58438000	chr1	58444000	58446000	65	29.7448038129036	5.99231508725586e-06	Cluster	0
chr1	58456000	58458000	chr1	58504000	58506000	32	12.0977579932514	6.01226297883933e-05	Singleton	0
chr1	58504000	58506000	chr1	58532000	58534000	48	19.2757591783701	8.47038847219821e-06	Singleton	0
chr1	58550000	58552000	chr1	58586000	58588000	34	16.3835342683049	0.00739750048023799	Cluster	0
chr1	58564000	58566000	chr1	58586000	58588000	51	23.5244969695288	0.000130143092512589	Cluster	0
chr1	58566000	58568000	chr1	58586000	58588000	73	35.6987746783	1.09772664806479e-05	Cluster	1
chr1	58634000	58636000	chr1	58700000	58702000	12	2.39927919624362	0.000580359956454682	Cluster	0
chr1	58634000	58636000	chr1	58706000	58708000	15	2.72043738306328	2.39776422154713e-05	Cluster	1
chr1	58634000	58636000	chr1	58708000	58710000	14	3.81239841885671	0.00274314193854663	Cluster	0
chr1	58652000	58654000	chr1	58710000	58712000	142	4.73403621762123	3.54340674597413e-149	Cluster	1
chr1	58652000	58654000	chr1	58712000	58714000	38	8.88332790371401	6.01451782083164e-11	Cluster	0
chr1	58808000	58810000	chr1	58820000	58822000	31	13.1455077568738	0.00196185748561818	Cluster	0
chr1	58810000	58812000	chr1	58818000	58820000	20	5.06041999253427	5.52666798993249e-05	Cluster	1
chr1	58974000	58976000	chr1	59236000	59238000	19	5.16404544349639	6.42436700409033e-05	Singleton	0
chr1	59048000	59050000	chr1	59236000	59238000	16	3.8857143405831	0.000309080414289964	Cluster	1
chr1	59062000	59064000	chr1	59236000	59238000	15	4.71765692518327	0.00645759447033524	Cluster	0
chr1	59066000	59068000	chr1	59236000	59238000	16	5.01790963692551	0.00429923886293814	Cluster	0
chr1	59088000	59090000	chr1	59120000	59122000	31	13.7864339085834	0.00403067694589683	Cluster	0
chr1	59102000	59104000	chr1	59120000	59122000	21	6.7786982341256	0.000869734662248803	Cluster	1
chr1	59134000	59136000	chr1	59236000	59238000	18	6.03389213438114	0.00399924456455525	Cluster	0
chr1	59142000	59144000	chr1	59236000	59238000	13	3.72714493640434	0.00666597441856851	Cluster	0
chr1	59144000	59146000	chr1	59236000	59238000	29	9.52169698290146	5.1484820679355e-05	Cluster	0
chr1	59146000	59148000	chr1	59236000	59238000	29	8.69133695242558	1.03331920410518e-05	Cluster	1
chr1	59162000	59164000	chr1	59236000	59238000	29	12.8150260850479	0.00556403107252502	Cluster	0
chr1	59166000	59168000	chr1	59236000	59238000	25	9.82997566991594	0.00301914805691229	Cluster	1
chr1	59190000	59192000	chr1	59236000	59238000	27	10.343130972008	0.00121482728216943	Cluster	0
chr1	59192000	59194000	chr1	59236000	59238000	29	11.3533164867571	0.000957683390392909	Cluster	1
chr1	59230000	59232000	chr1	59236000	59238000	127	60.9592100678	1.65000908622138e-10	Singleton	0
chr1	59230000	59232000	chr1	59482000	59484000	16	4.63482785089161	0.00196793837126666	Cluster	0
chr1	59236000	59238000	chr1	59486000	59488000	12	3.6720762272042	0.00598673766742967	Cluster	0
chr1	59236000	59238000	chr1	59570000	59572000	18	3.26567082236532	2.24871192402591e-06	Singleton	0
chr1	59236000	59238000	chr1	59592000	59594000	14	2.46486554635853	9.70726882263291e-06	Singleton	0
chr1	59236000	59238000	chr1	59608000	59610000	13	3.20166746566749	0.00188920706871283	Cluster	0
chr1	59236000	59238000	chr1	59610000	59612000	13	2.70765264707668	0.000421987134220712	Cluster	0
chr1	59236000	59238000	chr1	59612000	59614000	14	2.56920373242023	1.55681718138317e-05	Cluster	0
chr1	59236000	59238000	chr1	59614000	59616000	13	3.27503483231975	0.0022939099420693	Cluster	0
chr1	59236000	59238000	chr1	59618000	59620000	15	2.7112431624063	2.31680245756815e-05	Cluster	0
chr1	59236000	59238000	chr1	59620000	59622000	12	2.94202387810259	0.00313575041210902	Cluster	0
chr1	59236000	59238000	chr1	59622000	59624000	29	2.66629669522499	2.63591202609542e-17	Cluster	1
chr1	59236000	59238000	chr1	59634000	59636000	16	3.03549738037588	1.88781590016953e-05	Cluster	0
chr1	59236000	59238000	chr1	59636000	59638000	14	2.53868541811834	5.1511087315229e-05	Cluster	0
chr1	59248000	59250000	chr1	59482000	59484000	17	4.81256069551531	0.000992438494041371	Cluster	0
chr1	59252000	59254000	chr1	59482000	59484000	22	6.44748227819341	4.21679345653275e-05	Cluster	1
chr1	59294000	59296000	chr1	59482000	59484000	19	4.20922125695254	1.69692670013103e-05	Singleton	0
chr1	59316000	59318000	chr1	59480000	59482000	12	2.15888330117123	0.000228765405654286	Cluster	0
chr1	59318000	59320000	chr1	59482000	59484000	23	6.06893981827326	2.10287315004241e-05	Cluster	1
chr1	59426000	59428000	chr1	59432000	59434000	43	14.4266207929803	3.83650514045065e-07	Cluster	1
chr1	59428000	59430000	chr1	59432000	59434000	38	17.790623133758	0.0022901691406057	Cluster	0
chr1	59482000	59484000	chr1	59588000	59590000	24	9.44454765623909	0.00399847124939669	Cluster	1
chr1	59482000	59484000	chr1	59590000	59592000	25	10.2726115890453	0.00528236839398812	Cluster	0
chr1	59482000	59484000	chr1	59608000	59610000	25	9.10529605665619	0.00107818325473116	Cluster	0
chr1	59482000	59484000	chr1	59622000	59624000	21	6.88181591337086	0.00104894569923803	Cluster	1
chr1	59670000	59672000	chr1	59674000	59676000	130	58.3713886037	1.19846499417621e-12	Cluster	1
chr1	59672000	59674000	chr1	59684000	59686000	129	61.4389423191	1.49867771550208e-11	Cluster	0
chr1	59698000	59700000	chr1	59704000	59706000	34	16.528878755482	0.00841874215184751	Cluster	0
chr1	59698000	59700000	chr1	59706000	59708000	39	13.9554631140196	8.13836753240113e-06	Cluster	1
chr1	59698000	59700000	chr1	59712000	59714000	35	14.9870696425661	0.000912737651694625	Cluster	0
chr1	59744000	59746000	chr1	59762000	59764000	56	27.7283019009252	0.000296413576875966	Cluster	0
chr1	59756000	59758000	chr1	59760000	59762000	41	15.1031130549426	8.18039350409647e-06	Cluster	1
chr1	59762000	59764000	chr1	59812000	59814000	24	8.96559549107096	0.00204647311299027	Cluster	1
chr1	59764000	59766000	chr1	59776000	59778000	102	47.4566817954	4.55954617941116e-09	Cluster	1
chr1	59764000	59766000	chr1	59786000	59788000	40	17.1435584074206	0.000284826962190225	Cluster	0
chr1	59764000	59766000	chr1	59788000	59790000	47	23.2646977641322	0.00134162771800418	Cluster	0
chr1	59764000	59766000	chr1	59808000	59810000	31	14.5762942285498	0.00883502534593628	Cluster	0
chr1	60084000	60086000	chr1	60096000	60098000	57	27.6434053938273	0.000144944781585244	Cluster	0
chr1	60088000	60090000	chr1	60096000	60098000	67	31.062502911501	5.99231508725586e-06	Cluster	1
chr1	60168000	60170000	chr1	60178000	60180000	30	12.7367555217026	0.00252433219268382	Cluster	0
chr1	60170000	60172000	chr1	60180000	60182000	55	25.2435236993748	5.11583057969612e-05	Cluster	1
chr1	60174000	60176000	chr1	60178000	60180000	43	20.5135839689991	0.00128554093790763	Cluster	0
chr1	60180000	60182000	chr1	60192000	60194000	62	30.3025236089021	7.39718632896351e-05	Cluster	0
chr1	60410000	60412000	chr1	60428000	60430000	61	29.7984334723034	8.70633587956832e-05	Singleton	0
chr1	60564000	60566000	chr1	60866000	60868000	12	2.21179715548112	0.000284463577921081	Cluster	0
chr1	60566000	60568000	chr1	60842000	60844000	14	3.00242562544678	0.000285207490542649	Cluster	0
chr1	60566000	60568000	chr1	60846000	60848000	15	3.77529709437586	0.000791518979102753	Cluster	0
chr1	60566000	60568000	chr1	60858000	60860000	12	2.58532514435063	0.00109535810347329	Cluster	0
chr1	60566000	60568000	chr1	60862000	60864000	16	3.04295146746506	1.94477275739088e-05	Cluster	1
chr1	62406000	62408000	chr1	62702000	62704000	15	2.70690007034993	2.27810488629418e-05	Cluster	0
chr1	62420000	62422000	chr1	62702000	62704000	15	2.46661294065666	8.01158889888573e-06	Cluster	1
chr1	62702000	62704000	chr1	62810000	62812000	20	5.93812707742581	0.000455353636619863	Cluster	0
chr1	62702000	62704000	chr1	62822000	62824000	26	5.58850391590536	9.76930072756717e-08	Cluster	1
chr1	62706000	62708000	chr1	62836000	62838000	13	2.88363468424492	0.000753842044523331	Cluster	0
chr1	63108000	63110000	chr1	63144000	63146000	13	3.78787333491561	0.00758060693568879	Cluster	0
chr1	63114000	63116000	chr1	63148000	63150000	24	9.36486942894774	0.00360606109128926	Cluster	1
chr1	63144000	63146000	chr1	63174000	63176000	29	11.3088940052589	0.000903792301924131	Cluster	0
chr1	63144000	63146000	chr1	63176000	63178000	50	20.7565355545773	1.18457986845722e-05	Cluster	0
chr1	63148000	63150000	chr1	63174000	63176000	23	8.7661098377956	0.00354719207327634	Cluster	0
chr1	63148000	63150000	chr1	63176000	63178000	37	15.9781533253225	0.000667546367503793	Cluster	0
chr1	63152000	63154000	chr1	63176000	63178000	41	17.2787884105913	0.000156427679616069	Cluster	0
chr1	63156000	63158000	chr1	63176000	63178000	59	27.8441072938225	4.90041121972102e-05	Cluster	0
chr1	63160000	63162000	chr1	63176000	63178000	64	30.1274745489025	1.76776343549955e-05	Cluster	0
chr1	63164000	63166000	chr1	63174000	63176000	51	22.733601331945	5.62771112849341e-05	Cluster	0
chr1	63164000	63166000	chr1	63176000	63178000	99	38.673098725	8.4965521486979e-13	Cluster	0
chr1	63176000	63178000	chr1	63180000	63182000	162	71.6457257385	4.33799933931198e-17	Cluster	1
chr1	63182000	63184000	chr1	63200000	63202000	46	19.3140363334485	4.25309576892897e-05	Cluster	0
chr1	63194000	63196000	chr1	63200000	63202000	101	45.8471072656	1.63045614500008e-09	Cluster	1
chr1	63194000	63196000	chr1	63212000	63214000	29	11.6822360729134	0.0014682437132814	Cluster	0
chr1	63212000	63214000	chr1	63222000	63224000	30	12.5141609237979	0.00193826882310465	Cluster	0
chr1	63212000	63214000	chr1	63234000	63236000	20	5.89582274263524	0.000415244408931287	Cluster	1
chr1	63682000	63684000	chr1	64532000	64534000	12	1.53889270683701	1.0542731385242e-05	Singleton	0
chr1	63730000	63732000	chr1	63736000	63738000	40	18.1698007210103	0.000901545801666306	Cluster	0
chr1	63730000	63732000	chr1	63742000	63744000	52	25.489546420917	0.000466196514158787	Cluster	0
chr1	63730000	63732000	chr1	63754000	63756000	43	17.9769797659649	8.06742731662493e-05	Cluster	1
chr1	63730000	63732000	chr1	63756000	63758000	26	10.0121186855901	0.00172955120385057	Cluster	0
chr1	63730000	63732000	chr1	64434000	64436000	13	2.06769681065799	3.14376444574404e-05	Singleton	0
chr1	63730000	63732000	chr1	64452000	64454000	14	1.78703083969779	1.14453574576796e-06	Singleton	0
chr1	64118000	64120000	chr1	64444000	64446000	14	1.89348219782854	2.20688736900651e-06	Cluster	1
chr1	64122000	64124000	chr1	64446000	64448000	12	2.0520130222793	0.0001437168301431	Cluster	0
chr1	64532000	64534000	chr1	64540000	64542000	89	39.7795305408	1.16295505636207e-08	Cluster	1
chr1	64532000	64534000	chr1	64544000	64546000	33	15.0701298685843	0.00399924456455525	Cluster	0
chr1	64716000	64718000	chr1	64956000	64958000	14	2.40749460008528	2.97395643727073e-05	Cluster	0
chr1	64728000	64730000	chr1	65178000	65180000	13	2.93279627465463	0.00087880880062407	Cluster	0
chr1	64730000	64732000	chr1	64956000	64958000	18	3.45984322286804	1.14657966939286e-06	Cluster	1
chr1	64734000	64736000	chr1	64982000	64984000	14	2.43183198723154	3.30675913008458e-05	Cluster	0
chr1	64736000	64738000	chr1	64898000	64900000	19	4.75728984011061	8.30348658366704e-05	Cluster	0
chr1	64736000	64738000	chr1	64910000	64912000	14	3.77060666594552	0.00248774722325678	Cluster	0
chr1	64736000	64738000	chr1	64914000	64916000	17	4.95184227414463	0.00134960758029012	Cluster	0
chr1	64736000	64738000	chr1	64920000	64922000	20	5.09088867400275	6.00073454635645e-05	Cluster	1
chr1	64736000	64738000	chr1	64926000	64928000	16	4.84193160964918	0.00304573344488645	Cluster	0
chr1	64736000	64738000	chr1	64930000	64932000	12	3.11654846079279	0.0049069898279113	Cluster	0
chr1	64736000	64738000	chr1	64948000	64950000	16	4.46042881643791	0.00134227534742409	Cluster	0
chr1	64736000	64738000	chr1	64954000	64956000	15	3.37007220979395	6.55185088507721e-05	Cluster	0
chr1	64736000	64738000	chr1	64956000	64958000	30	9.7473810386449	7.40159853506464e-06	Cluster	0
chr1	64736000	64738000	chr1	64980000	64982000	15	3.26446044161675	0.000171562837599258	Cluster	0
chr1	64736000	64738000	chr1	64982000	64984000	15	4.65756602628258	0.00575815972565957	Cluster	0
chr1	64736000	64738000	chr1	64986000	64988000	21	3.43210791538579	3.66270006943461e-08	Cluster	1
chr1	64736000	64738000	chr1	64998000	65000000	13	2.47304099962936	0.000176744851851455	Cluster	0
chr1	64736000	64738000	chr1	65000000	65002000	15	3.1607324965071	0.00012190349581692	Cluster	0
chr1	64736000	64738000	chr1	65014000	65016000	13	3.05337346988124	0.00125128673882119	Cluster	0
chr1	64736000	64738000	chr1	65030000	65032000	16	3.20971843768624	3.58422275150386e-05	Singleton	0
chr1	64736000	64738000	chr1	65178000	65180000	23	6.74199625157503	2.72673655014658e-05	Cluster	1
chr1	64738000	64740000	chr1	64920000	64922000	12	3.20711900890932	0.00611585884565128	Cluster	0
chr1	64738000	64740000	chr1	64954000	64956000	14	2.44352879526673	8.87379018138223e-06	Cluster	0
chr1	64738000	64740000	chr1	64974000	64976000	12	2.63599722078812	0.00128554093790763	Cluster	0
chr1	64738000	64740000	chr1	64982000	64984000	12	2.9637117192914	0.00333077298156627	Cluster	0
chr1	64738000	64740000	chr1	65178000	65180000	16	4.53082959292435	0.000466000688394475	Cluster	0
chr1	65034000	65036000	chr1	65178000	65180000	20	6.8236864140416	0.00241816646240454	Cluster	0
chr1	65038000	65040000	chr1	65178000	65180000	15	4.84732356307838	0.00816697457727592	Cluster	0
chr1	65040000	65042000	chr1	65178000	65180000	18	6.03625077254812	0.00401629853221517	Cluster	0
chr1	65042000	65044000	chr1	65178000	65180000	28	6.8339505189058	3.29703822776096e-07	Cluster	1
chr1	65046000	65048000	chr1	65178000	65180000	21	5.10564079108171	1.85173369222245e-05	Cluster	0
chr1	65048000	65050000	chr1	65178000	65180000	20	5.92435639573912	0.000442345780027386	Cluster	0
chr1	65050000	65052000	chr1	65178000	65180000	19	6.20207117475512	0.00208715788149315	Cluster	0
chr1	65108000	65110000	chr1	65176000	65178000	12	3.59987873796016	0.0050967904411823	Cluster	0
chr1	65110000	65112000	chr1	65178000	65180000	30	13.3424748266457	0.0015979283781516	Cluster	0
chr1	65112000	65114000	chr1	65176000	65178000	16	4.40695769879857	0.000343549786119461	Cluster	0
chr1	65112000	65114000	chr1	65178000	65180000	39	12.7908302852389	2.59600889991787e-07	Cluster	1
chr1	65114000	65116000	chr1	65178000	65180000	21	6.31494178283084	0.000347003970270221	Cluster	0
chr1	65116000	65118000	chr1	65178000	65180000	30	10.1424164604426	5.95867881630163e-05	Cluster	0
chr1	65122000	65124000	chr1	65178000	65180000	39	16.6113337725652	0.000318779030308154	Cluster	0
chr1	66700000	66702000	chr1	66706000	66708000	134	62.0721210414	3.95267044038595e-12	Singleton	0
chr1	66700000	66702000	chr1	66722000	66724000	53	25.4863590001176	0.000245560916022148	Cluster	0
chr1	66700000	66702000	chr1	66728000	66730000	53	17.8579522938885	9.1180100088415e-09	Cluster	1
chr1	66700000	66702000	chr1	66730000	66732000	35	16.5987211646601	0.00489748754417936	Cluster	0
chr1	66700000	66702000	chr1	66732000	66734000	37	15.8184498456158	0.000554636261926106	Cluster	0
chr1	69108000	69110000	chr1	69686000	69688000	14	3.02882384996973	8.44995348405928e-05	Singleton	0
chr1	69228000	69230000	chr1	69686000	69688000	21	2.66027234418007	4.87384448519238e-10	Cluster	0
chr1	69240000	69242000	chr1	69686000	69688000	27	2.26560483986102	4.58217787187078e-17	Cluster	1
chr1	69246000	69248000	chr1	69686000	69688000	12	1.76347045374618	3.70240333190349e-05	Cluster	0
chr1	69414000	69416000	chr1	69686000	69688000	13	2.80137060079804	0.000576673272847932	Cluster	0
chr1	69418000	69420000	chr1	69686000	69688000	18	2.99988635860169	6.87018037430119e-07	Cluster	1
chr1	69462000	69464000	chr1	69686000	69688000	14	4.23987244116772	0.00688043223545497	Cluster	0
chr1	69468000	69470000	chr1	69686000	69688000	12	3.42375447450593	0.00994306361251412	Cluster	0
chr1	69478000	69480000	chr1	69686000	69688000	15	3.54003068958068	0.000409099894571047	Cluster	1
chr1	69482000	69484000	chr1	69686000	69688000	14	3.99706200953978	0.0041716659201918	Cluster	0
chr1	71042000	71044000	chr1	71556000	71558000	12	1.75224918530097	3.47340625843205e-05	Singleton	0
chr1	71556000	71558000	chr1	71562000	71564000	104	46.6317546261	4.39296451320731e-10	Singleton	0
chr1	72204000	72206000	chr1	72210000	72212000	113	48.8687381257	6.54074442493003e-12	Cluster	1
chr1	72218000	72220000	chr1	72224000	72226000	54	24.4060235491139	4.24406774133797e-05	Cluster	0
chr1	72220000	72222000	chr1	72224000	72226000	75	35.7549961818	3.13031636868726e-06	Cluster	0
chr1	72228000	72230000	chr1	72236000	72238000	40	13.8372078951943	2.57301368071997e-06	Cluster	0
chr1	72230000	72232000	chr1	72236000	72238000	33	15.1878763988401	0.00449433250637793	Cluster	0
chr1	72244000	72246000	chr1	72250000	72252000	41	14.1800232054201	1.77666248975583e-06	Cluster	0
chr1	72256000	72258000	chr1	72306000	72308000	36	10.3251485789775	3.53960444992127e-08	Singleton	0
chr1	72302000	72304000	chr1	72306000	72308000	86	42.7292857643	1.93339179107511e-06	Singleton	0
chr1	72306000	72308000	chr1	72582000	72584000	20	6.67615090596638	0.000558110034152196	Cluster	1
chr1	72308000	72310000	chr1	72582000	72584000	14	3.85502605575928	0.00093401324645488	Cluster	0
chr1	72582000	72584000	chr1	72588000	72590000	60	29.2639940151057	9.96056845252028e-05	Singleton	0
chr1	72710000	72712000	chr1	72842000	72844000	15	3.91695294354114	0.00113492541179736	Cluster	0
chr1	72712000	72714000	chr1	72842000	72844000	21	4.64492322672915	4.53396394545631e-06	Cluster	0
chr1	72712000	72714000	chr1	72846000	72848000	17	3.40749583138983	1.78131832504914e-05	Cluster	0
chr1	72712000	72714000	chr1	72860000	72862000	19	5.19427558494863	0.000254131243545698	Cluster	0
chr1	72712000	72714000	chr1	72862000	72864000	22	3.76509639501741	7.31801853227586e-09	Cluster	1
chr1	72712000	72714000	chr1	72866000	72868000	13	3.45684047668066	0.00364342621698594	Cluster	0
chr1	72712000	72714000	chr1	72870000	72872000	19	7.33177779867894	0.00426162666446394	Cluster	0
chr1	72714000	72716000	chr1	72816000	72818000	13	3.54198413088828	0.00444011591503808	Cluster	0
chr1	72714000	72716000	chr1	72824000	72826000	30	9.28947272264555	2.93704129062847e-06	Cluster	0
chr1	72714000	72716000	chr1	72842000	72844000	14	2.68232812973529	9.07715222770782e-05	Cluster	0
chr1	72718000	72720000	chr1	72824000	72826000	38	6.89743198281873	1.9817665863266e-13	Cluster	1
chr1	72718000	72720000	chr1	72826000	72828000	22	4.00446341424549	9.49219259885069e-08	Cluster	0
chr1	72718000	72720000	chr1	72870000	72872000	14	2.97569349725112	0.000260720018481896	Cluster	0
chr1	72720000	72722000	chr1	72824000	72826000	28	7.09177870176848	6.7936698556052e-07	Cluster	0
chr1	72720000	72722000	chr1	72826000	72828000	17	4.10826259930562	0.000163344075260273	Cluster	0
chr1	72722000	72724000	chr1	72824000	72826000	15	4.82004833378108	0.00777229811495066	Cluster	0
chr1	72724000	72726000	chr1	72824000	72826000	24	5.26324090222041	5.45945897937773e-07	Cluster	0
chr1	72724000	72726000	chr1	72826000	72828000	12	3.13936456350968	0.00518425022829801	Cluster	0
chr1	72726000	72728000	chr1	72824000	72826000	21	7.06172721660789	0.00143293393079806	Cluster	0
chr1	72726000	72728000	chr1	72826000	72828000	14	4.08860793536977	0.00506169965502332	Cluster	0
chr1	72730000	72732000	chr1	72824000	72826000	19	5.50019507786159	0.000518614892295919	Cluster	0
chr1	72748000	72750000	chr1	72826000	72828000	14	4.42494813045184	0.00979733223711438	Cluster	0
chr1	72754000	72756000	chr1	72824000	72826000	37	15.6258522457683	0.000442345780027386	Cluster	0
chr1	72760000	72762000	chr1	72826000	72828000	17	5.20149427101208	0.00226001195220415	Cluster	0
chr1	72772000	72774000	chr1	72826000	72828000	17	6.04064352777185	0.0097969871308218	Cluster	0
chr1	72778000	72780000	chr1	72824000	72826000	35	13.5793485283041	0.000146631022724303	Cluster	0
chr1	72778000	72780000	chr1	72826000	72828000	23	7.59994795151205	0.000554636261926106	Cluster	0
chr1	72780000	72782000	chr1	72824000	72826000	40	14.6400852244683	9.79253288109276e-06	Cluster	0
chr1	72794000	72796000	chr1	72824000	72826000	47	21.6318965390193	0.000280699283711202	Cluster	0
chr1	72804000	72806000	chr1	72824000	72826000	55	26.4954493617825	4.85347677251851e-05	Cluster	0
chr1	72806000	72808000	chr1	72824000	72826000	72	29.2774013929056	3.66193793998915e-09	Cluster	1
chr1	72826000	72828000	chr1	72844000	72846000	35	12.8039879158506	4.757658935069e-05	Singleton	0
chr1	73902000	73904000	chr1	74124000	74126000	25	3.55405399142724	6.12679370647662e-11	Cluster	1
chr1	73912000	73914000	chr1	74124000	74126000	15	3.43904868216328	0.000300139766208551	Cluster	0
chr1	73918000	73920000	chr1	74124000	74126000	12	2.78652430438824	0.00202336557491597	Cluster	0
chr1	73934000	73936000	chr1	74124000	74126000	13	3.33958239397115	0.00270582445376901	Cluster	1
chr1	73938000	73940000	chr1	74124000	74126000	12	3.14676620336356	0.00527671442931871	Cluster	0
chr1	73972000	73974000	chr1	74124000	74126000	15	4.67667804227467	0.00597292573817983	Cluster	0
chr1	73984000	73986000	chr1	74124000	74126000	16	4.29841802469925	0.000919200976900357	Cluster	0
chr1	73996000	73998000	chr1	74124000	74126000	19	5.18669807775999	0.000249731589095576	Cluster	1
chr1	74076000	74078000	chr1	74124000	74126000	21	6.36208600348714	0.000383264573325257	Cluster	0
chr1	74086000	74088000	chr1	74124000	74126000	28	12.4041161764888	0.00706926992360891	Cluster	0
chr1	74096000	74098000	chr1	74124000	74126000	41	18.3788384771417	0.000154135928883892	Cluster	1
chr1	74192000	74194000	chr1	74392000	74394000	17	3.37354209849921	1.57149389443089e-05	Cluster	0
chr1	74198000	74200000	chr1	74284000	74286000	25	10.6570245374373	0.00829595037401573	Cluster	0
chr1	74200000	74202000	chr1	74390000	74392000	17	3.66739036319938	4.30870284638243e-05	Cluster	0
chr1	74204000	74206000	chr1	74284000	74286000	27	9.1057465756104	0.000168783479844878	Cluster	0
chr1	74206000	74208000	chr1	74388000	74390000	13	2.85908928089254	0.000694092832447474	Cluster	0
chr1	74206000	74208000	chr1	74390000	74392000	27	7.02344887880139	1.97527397270753e-06	Cluster	0
chr1	74208000	74210000	chr1	74390000	74392000	20	4.8679182443777	3.2755980327025e-05	Cluster	0
chr1	74214000	74216000	chr1	74284000	74286000	25	8.64182852740838	0.000512684801875546	Cluster	0
chr1	74218000	74220000	chr1	74236000	74238000	94	40.7357956377	8.13653471527946e-10	Cluster	0
chr1	74218000	74220000	chr1	74284000	74286000	36	12.667197430621	1.57107060492203e-05	Cluster	1
chr1	74222000	74224000	chr1	74236000	74238000	153	60.2813185354	9.78869646015826e-20	Cluster	0
chr1	74222000	74224000	chr1	74390000	74392000	19	6.63550947889507	0.00438577450682716	Cluster	0
chr1	74226000	74228000	chr1	74234000	74236000	34	11.9654414540994	3.07243558862563e-05	Cluster	0
chr1	74226000	74228000	chr1	74390000	74392000	16	5.41735162406993	0.00871426484411626	Cluster	0
chr1	74234000	74236000	chr1	74284000	74286000	34	15.0821402564591	0.000618601691389863	Cluster	0
chr1	74236000	74238000	chr1	74242000	74244000	195	92.2875649162	5.43277464353413e-17	Cluster	0
chr1	74236000	74238000	chr1	74244000	74246000	220	92.752183496	6.72850847172547e-25	Cluster	1
chr1	74236000	74238000	chr1	74246000	74248000	190	77.4984082996	6.75412338188465e-23	Cluster	0
chr1	74236000	74238000	chr1	74252000	74254000	113	50.2900456503	3.53738477160236e-11	Cluster	0
chr1	74236000	74238000	chr1	74256000	74258000	48	23.96161962704	0.00135280460488287	Cluster	0
chr1	74236000	74238000	chr1	74260000	74262000	65	31.7457586856005	4.30870284638243e-05	Cluster	0
chr1	74236000	74238000	chr1	74266000	74268000	82	23.9718496476308	5.43277464353413e-17	Cluster	0
chr1	74236000	74238000	chr1	74276000	74278000	62	30.8262989478013	0.000118736028888404	Cluster	0
chr1	74236000	74238000	chr1	74356000	74358000	23	9.15325652608659	0.0059247360282908	Cluster	0
chr1	74236000	74238000	chr1	74362000	74364000	27	9.9311893149241	0.000663631842813273	Cluster	0
chr1	74236000	74238000	chr1	74370000	74372000	31	9.76075845122004	1.10976429920941e-05	Cluster	0
chr1	74236000	74238000	chr1	74382000	74384000	31	10.4413698039692	3.88265631790355e-05	Cluster	0
chr1	74236000	74238000	chr1	74388000	74390000	30	10.4729630481445	2.84695437168796e-05	Cluster	0
chr1	74236000	74238000	chr1	74390000	74392000	48	23.8220629576745	0.000347157422288437	Cluster	0
chr1	74236000	74238000	chr1	74396000	74398000	29	6.91364420835041	2.6117683474924e-08	Cluster	1
chr1	74242000	74244000	chr1	74284000	74286000	42	19.4151991682171	0.000844763904170929	Cluster	0
chr1	74242000	74244000	chr1	74368000	74370000	14	2.7368372483222	0.000111257547061779	Cluster	0
chr1	74282000	74284000	chr1	74390000	74392000	22	7.98268324484016	0.000795797011913754	Cluster	0
chr1	74284000	74286000	chr1	74356000	74358000	27	11.5459765999438	0.00552748963058962	Cluster	0
chr1	74284000	74286000	chr1	74358000	74360000	31	14.4373942072604	0.00772761559478966	Cluster	0
chr1	74284000	74286000	chr1	74360000	74362000	29	10.7060328028896	0.000378196845739981	Cluster	0
chr1	74284000	74286000	chr1	74362000	74364000	31	12.226745515678	0.000615795880052417	Cluster	0
chr1	74284000	74286000	chr1	74364000	74366000	42	10.5373456239518	1.77806911618346e-10	Cluster	0
chr1	74284000	74286000	chr1	74368000	74370000	41	14.7947316507845	1.14684442879658e-06	Cluster	0
chr1	74284000	74286000	chr1	74370000	74372000	27	11.6829490922183	0.0064532329583926	Cluster	0
chr1	74284000	74286000	chr1	74378000	74380000	27	10.1837390273642	0.000966027557732002	Cluster	0
chr1	74284000	74286000	chr1	74380000	74382000	33	11.8699085037645	6.52014099261887e-05	Cluster	0
chr1	74284000	74286000	chr1	74388000	74390000	41	12.0744428022828	6.17481998529548e-09	Cluster	0
chr1	74284000	74286000	chr1	74390000	74392000	111	27.328299502237	5.92090967505686e-30	Cluster	1
chr1	74284000	74286000	chr1	74392000	74394000	48	18.9238173402193	1.19649195752285e-06	Cluster	0
chr1	74284000	74286000	chr1	74394000	74396000	31	8.84783417687308	1.54752514194865e-06	Cluster	0
chr1	74284000	74286000	chr1	74396000	74398000	22	7.81536311380879	0.00060537732414979	Cluster	0
chr1	74284000	74286000	chr1	74398000	74400000	35	12.2538473524499	4.94350711831577e-06	Cluster	0
chr1	74286000	74288000	chr1	74392000	74394000	13	3.76749318458248	0.00726855697119551	Cluster	0
chr1	74288000	74290000	chr1	74390000	74392000	30	8.17909583654561	1.00233285391705e-06	Cluster	0
chr1	74296000	74298000	chr1	74390000	74392000	34	11.8008997026229	2.35952995992479e-05	Cluster	0
chr1	74300000	74302000	chr1	74390000	74392000	27	11.7203380195212	0.00670290163877092	Cluster	0
chr1	74304000	74306000	chr1	74390000	74392000	41	19.3379161410786	0.00043789746203049	Cluster	0
chr1	74306000	74308000	chr1	74390000	74392000	47	13.0316782436141	2.48441366822927e-10	Cluster	0
chr1	74306000	74308000	chr1	74392000	74394000	25	8.11103132092778	0.000196669653537451	Cluster	0
chr1	74308000	74310000	chr1	74390000	74392000	35	12.11984497592	1.59913698799646e-05	Cluster	0
chr1	74310000	74312000	chr1	74390000	74392000	25	9.67659925652743	0.00245395520650407	Cluster	0
chr1	74312000	74314000	chr1	74390000	74392000	50	11.5407065434591	8.58060244452073e-14	Cluster	0
chr1	74312000	74314000	chr1	74392000	74394000	22	7.17640875576674	0.000676660668411411	Cluster	0
chr1	74318000	74320000	chr1	74390000	74392000	25	6.3612041796076	3.99122562557673e-06	Cluster	0
chr1	74506000	74508000	chr1	74514000	74516000	115	55.7959226423	3.04829139952462e-09	Cluster	1
chr1	74506000	74508000	chr1	74516000	74518000	97	47.0004047305	8.79228700935649e-08	Cluster	0
chr1	74508000	74510000	chr1	74512000	74514000	59	28.8287048171087	0.00012453982485864	Cluster	0
chr1	74590000	74592000	chr1	74600000	74602000	113	51.1402153224	9.20232878054788e-11	Cluster	0
chr1	74590000	74592000	chr1	74660000	74662000	21	6.95986161970849	0.00120728089571843	Cluster	0
chr1	74596000	74598000	chr1	74600000	74602000	114	47.7138669673	6.86643927155563e-13	Cluster	0
chr1	74600000	74602000	chr1	74610000	74612000	113	43.0785162608	2.40602808702059e-15	Cluster	1
chr1	74600000	74602000	chr1	74612000	74614000	81	33.2193419186001	1.8284185235612e-09	Cluster	0
chr1	74600000	74602000	chr1	74618000	74620000	66	23.934229924565	1.10006581066029e-09	Cluster	0
chr1	74600000	74602000	chr1	74638000	74640000	36	16.9970866401223	0.00383974526137201	Cluster	0
chr1	74600000	74602000	chr1	74642000	74644000	37	16.9060697486298	0.00182543465714772	Cluster	0
chr1	74600000	74602000	chr1	74644000	74646000	38	17.557061796806	0.00181976187612461	Cluster	1
chr1	74600000	74602000	chr1	74748000	74750000	21	8.29154158460547	0.00307424814876725	Cluster	1
chr1	74600000	74602000	chr1	74760000	74762000	14	4.31335827905998	0.00794374896147882	Cluster	0
chr1	74602000	74604000	chr1	74608000	74610000	30	9.17145551656182	9.67410963633367e-06	Cluster	0
chr1	74602000	74604000	chr1	74660000	74662000	24	7.41487749465922	3.86406575460193e-05	Cluster	1
chr1	74612000	74614000	chr1	74660000	74662000	20	6.89140289441564	0.0027037247792184	Cluster	0
chr1	74620000	74622000	chr1	74662000	74664000	29	10.3359562143988	0.000208899820342647	Cluster	0
chr1	74652000	74654000	chr1	74660000	74662000	73	31.2039682233009	8.37428181157608e-08	Singleton	0
chr1	74662000	74664000	chr1	74690000	74692000	36	15.6942993781028	0.000992438494041371	Cluster	0
chr1	74662000	74664000	chr1	74700000	74702000	30	11.8199776095634	0.00080571312181301	Cluster	1
chr1	74712000	74714000	chr1	74716000	74718000	119	54.6888128377	5.98618164942191e-11	Singleton	0
chr1	74762000	74764000	chr1	74882000	74884000	12	2.738403089436	0.00175577369774121	Cluster	0
chr1	74766000	74768000	chr1	74806000	74808000	28	12.7200705827945	0.00979612920256529	Cluster	0
chr1	74770000	74772000	chr1	74862000	74864000	12	3.42278625246314	0.00992360478191472	Cluster	0
chr1	74770000	74772000	chr1	74884000	74886000	36	9.22048058838338	2.36289557688573e-09	Cluster	0
chr1	74770000	74772000	chr1	74886000	74888000	16	5.30325853511239	0.00237076280149104	Cluster	0
chr1	74772000	74774000	chr1	74856000	74858000	27	12.9339660981678	0.00841373663099649	Cluster	0
chr1	74772000	74774000	chr1	74882000	74884000	34	9.9188464505852	1.44988368941513e-07	Cluster	0
chr1	74772000	74774000	chr1	74884000	74886000	36	11.7974063806219	7.91560003633542e-07	Cluster	0
chr1	74772000	74774000	chr1	74886000	74888000	25	6.7575154547455	2.65844926594576e-06	Cluster	0
chr1	74772000	74774000	chr1	74892000	74894000	45	10.5575881390541	8.00129742415102e-13	Cluster	1
chr1	74772000	74774000	chr1	74896000	74898000	23	8.69274063088719	0.00318566462272158	Cluster	0
chr1	74772000	74774000	chr1	74898000	74900000	33	6.88214670848579	8.72740114358807e-11	Cluster	0
chr1	74774000	74776000	chr1	74898000	74900000	17	5.11765879604858	0.00190769032639262	Cluster	0
chr1	74776000	74778000	chr1	74804000	74806000	31	10.8602580011593	7.85837289987444e-05	Cluster	1
chr1	74782000	74784000	chr1	74898000	74900000	14	4.95249817132166	0.00899111579446764	Cluster	0
chr1	74784000	74786000	chr1	74854000	74856000	37	17.5513646010492	0.00107636998292011	Cluster	1
chr1	74784000	74786000	chr1	74884000	74886000	27	12.7765974645029	0.00717074571565596	Cluster	0
chr1	74784000	74786000	chr1	74898000	74900000	19	7.36849956832558	0.00448815454306724	Cluster	0
chr1	74784000	74786000	chr1	74900000	74902000	25	10.2075600801223	0.00157637351795992	Cluster	0
chr1	74786000	74788000	chr1	74884000	74886000	22	8.82385279422535	0.00833486659316452	Cluster	0
chr1	74788000	74790000	chr1	74884000	74886000	31	10.4767951300954	4.12690530649022e-05	Cluster	0
chr1	74790000	74792000	chr1	74884000	74886000	22	7.29175308394157	0.000233747256956338	Cluster	0
chr1	74792000	74794000	chr1	74884000	74886000	30	10.5103546465721	3.02861608099882e-05	Cluster	0
chr1	74794000	74796000	chr1	74880000	74882000	16	5.79633713855651	0.00571434540625552	Cluster	0
chr1	74794000	74796000	chr1	74884000	74886000	22	9.81035049560677	0.0097352531823845	Cluster	0
chr1	74794000	74796000	chr1	74892000	74894000	22	8.66288316520202	0.00223766487977632	Cluster	0
chr1	74794000	74796000	chr1	74896000	74898000	18	6.49668614584905	0.00836644231929447	Cluster	0
chr1	74800000	74802000	chr1	74882000	74884000	20	7.10681276236467	0.00120868518412682	Cluster	0
chr1	74800000	74802000	chr1	74884000	74886000	20	8.40557817278453	0.00816381788564016	Cluster	0
chr1	74804000	74806000	chr1	74852000	74854000	24	9.22487366846947	0.00296461698852219	Cluster	0
chr1	74804000	74806000	chr1	74854000	74856000	34	13.0172080131316	4.1906827941957e-05	Cluster	0
chr1	74804000	74806000	chr1	74858000	74860000	24	9.70725697243708	0.00182885342259019	Cluster	0
chr1	74804000	74806000	chr1	74884000	74886000	27	8.63867483818967	1.92948419743561e-05	Cluster	0
chr1	74806000	74808000	chr1	74856000	74858000	53	18.0437225224493	3.14605192237029e-09	Cluster	0
chr1	74806000	74808000	chr1	74858000	74860000	37	16.4258787784263	0.000315029316515634	Cluster	0
chr1	74806000	74808000	chr1	74860000	74862000	31	10.1548972500683	2.3314455085034e-05	Cluster	0
chr1	74806000	74808000	chr1	74862000	74864000	17	5.76936177346088	0.00635889592429424	Cluster	0
chr1	74806000	74808000	chr1	74892000	74894000	33	12.6442081622033	5.75195504364967e-05	Cluster	0
chr1	74806000	74808000	chr1	74900000	74902000	26	11.1993265227483	0.00251159625608622	Cluster	0
chr1	74808000	74810000	chr1	74856000	74858000	29	10.9467809028577	0.000148500215491167	Cluster	0
chr1	74816000	74818000	chr1	74824000	74826000	88	34.8134967838	1.01163190308364e-11	Cluster	1
chr1	74816000	74818000	chr1	74838000	74840000	31	13.643044824853	0.00346497540867229	Cluster	0
chr1	74816000	74818000	chr1	74856000	74858000	53	23.4963300133678	8.08341185703001e-06	Cluster	0
chr1	74816000	74818000	chr1	74858000	74860000	61	21.227803198117	3.19076227218064e-10	Cluster	0
chr1	74942000	74944000	chr1	75124000	75126000	13	3.51004296414154	0.00411102683190876	Cluster	0
chr1	74946000	74948000	chr1	74996000	74998000	19	6.45095147036102	0.00323035455251511	Cluster	0
chr1	74948000	74950000	chr1	75008000	75010000	15	4.81813844975027	0.00774734655516081	Cluster	0
chr1	74948000	74950000	chr1	75010000	75012000	18	5.05904004896055	0.000576756773949893	Cluster	0
chr1	74948000	74950000	chr1	75014000	75016000	25	6.13708314640728	5.0648641679709e-07	Cluster	1
chr1	74948000	74950000	chr1	75030000	75032000	16	4.92412478235858	0.00360586822472973	Cluster	0
chr1	74948000	74950000	chr1	75050000	75052000	14	3.87694687198622	0.00319210934548656	Cluster	0
chr1	74948000	74950000	chr1	75052000	75054000	21	4.67370773158822	5.00587647063602e-06	Cluster	1
chr1	74948000	74950000	chr1	75138000	75140000	14	3.50233887443825	0.00126895221565625	Cluster	1
chr1	74950000	74952000	chr1	75010000	75012000	20	6.65809946867571	0.00181976187612461	Cluster	0
chr1	74950000	74952000	chr1	75014000	75016000	19	7.69294628289546	0.00712698032508269	Cluster	0
chr1	74950000	74952000	chr1	75016000	75018000	22	6.73072902164443	7.70983396773241e-05	Cluster	0
chr1	74950000	74952000	chr1	75052000	75054000	21	6.07449161873021	0.000204515407132553	Cluster	0
chr1	74958000	74960000	chr1	75014000	75016000	13	3.09834372530755	0.0014168725762923	Cluster	0
chr1	74962000	74964000	chr1	75016000	75018000	14	3.07168070286091	0.00036025272707433	Cluster	0
chr1	75028000	75030000	chr1	75124000	75126000	14	4.03224505024023	0.00450408148732739	Cluster	0
chr1	75032000	75034000	chr1	75124000	75126000	18	5.06055712078544	0.000578431381072295	Cluster	0
chr1	75040000	75042000	chr1	75124000	75126000	22	4.96335446319135	3.26264742303114e-06	Cluster	0
chr1	75042000	75044000	chr1	75124000	75126000	19	4.73453668251889	7.7935266777126e-05	Cluster	0
chr1	75048000	75050000	chr1	75124000	75126000	17	5.13213498051402	0.00196151088759496	Cluster	0
chr1	75052000	75054000	chr1	75124000	75126000	31	6.09584901050945	4.1083630689512e-10	Cluster	0
chr1	75054000	75056000	chr1	75124000	75126000	47	4.28743486649476	3.43915165883847e-28	Cluster	1
chr1	75054000	75056000	chr1	75142000	75144000	23	5.75204495977323	9.22874086428913e-06	Singleton	0
chr1	75124000	75126000	chr1	75232000	75234000	14	4.2333385823262	0.00678806238104781	Cluster	0
chr1	75124000	75126000	chr1	75236000	75238000	23	9.56417754701707	0.00333391561792175	Cluster	0
chr1	75124000	75126000	chr1	75250000	75252000	17	4.04026838869532	3.71613381456963e-05	Cluster	0
chr1	75124000	75126000	chr1	75252000	75254000	24	5.60870110963702	3.91924204454671e-07	Cluster	1
chr1	75124000	75126000	chr1	75292000	75294000	14	3.11267043791908	0.000410863144491716	Cluster	1
chr1	75124000	75126000	chr1	75296000	75298000	14	3.22664936333291	0.00058083615162882	Cluster	0
chr1	75142000	75144000	chr1	75166000	75168000	35	16.4601855492426	0.00137338426266072	Cluster	1
chr1	75150000	75152000	chr1	75166000	75168000	14	3.8229790677455	0.00281841638875025	Cluster	0
chr1	75168000	75170000	chr1	75174000	75176000	106	52.86872206	6.68271017885901e-08	Cluster	1
chr1	75168000	75170000	chr1	75228000	75230000	29	12.3855111908717	0.00348258959112414	Cluster	0
chr1	75168000	75170000	chr1	75234000	75236000	34	10.7665365329972	8.3811559017944e-07	Cluster	1
chr1	75168000	75170000	chr1	75478000	75480000	31	11.7997360127285	9.25543955262083e-05	Singleton	0
chr1	75174000	75176000	chr1	75208000	75210000	30	13.9511809498483	0.00910625805760719	Cluster	0
chr1	75180000	75182000	chr1	75234000	75236000	22	8.92987848261748	0.00323225748791092	Cluster	0
chr1	75182000	75184000	chr1	75186000	75188000	44	21.7019271396559	0.00204647311299027	Cluster	0
chr1	75184000	75186000	chr1	75208000	75210000	48	20.5505247379255	1.05677118586077e-05	Cluster	0
chr1	75184000	75186000	chr1	75218000	75220000	41	20.4019031855343	0.00124158327942143	Cluster	0
chr1	75190000	75192000	chr1	75206000	75208000	40	17.4358239536319	0.000403830467322975	Cluster	0
chr1	75190000	75192000	chr1	75244000	75246000	24	8.32586721721595	0.000761663973750999	Cluster	0
chr1	75192000	75194000	chr1	75204000	75206000	65	25.761919831467	4.3534817309047e-08	Cluster	0
chr1	75192000	75194000	chr1	75206000	75208000	43	20.3101774570984	0.00106379681455628	Cluster	0
chr1	75196000	75198000	chr1	75208000	75210000	87	43.2327854511	1.61770957790138e-06	Cluster	0
chr1	75204000	75206000	chr1	75208000	75210000	127	60.0638515818	6.33166324506219e-11	Cluster	1
chr1	75208000	75210000	chr1	75234000	75236000	52	20.1976513521643	2.61731723204357e-07	Cluster	0
chr1	75218000	75220000	chr1	75234000	75236000	90	38.9323208101	4.71261068435735e-10	Cluster	0
chr1	75228000	75230000	chr1	75236000	75238000	80	39.0157294673	2.78564719406209e-06	Cluster	0
chr1	75234000	75236000	chr1	75242000	75244000	40	14.8358178891056	1.32299525458284e-05	Cluster	0
chr1	75234000	75236000	chr1	75252000	75254000	37	14.6206091319962	3.29906537120211e-05	Cluster	0
chr1	75236000	75238000	chr1	75242000	75244000	126	49.2322079247	2.06276068988818e-16	Cluster	1
chr1	75236000	75238000	chr1	75244000	75246000	78	33.4215404028001	2.64303110354521e-08	Cluster	0
chr1	75236000	75238000	chr1	75250000	75252000	58	26.7734104691631	8.26447253712629e-06	Cluster	0
chr1	75296000	75298000	chr1	75316000	75318000	70	33.9649897484001	1.46632072681598e-05	Cluster	0
chr1	75306000	75308000	chr1	75316000	75318000	136	62.170110317	1.042156852876e-12	Cluster	0
chr1	75308000	75310000	chr1	75316000	75318000	118	50.0683543298	5.65211023088261e-13	Cluster	0
chr1	75310000	75312000	chr1	75316000	75318000	178	79.6274575523	1.23977795308217e-17	Cluster	1
chr1	75316000	75318000	chr1	75482000	75484000	18	7.23431897506011	0.00860305898375378	Cluster	0
chr1	75330000	75332000	chr1	75478000	75480000	20	7.20501024385151	0.00446215428965257	Cluster	0
chr1	75334000	75336000	chr1	75436000	75438000	14	4.04696629884181	0.00464589787942638	Cluster	0
chr1	75334000	75336000	chr1	75478000	75480000	26	9.13121578114652	0.000459843308608995	Cluster	0
chr1	75336000	75338000	chr1	75478000	75480000	23	7.80949432979837	0.000805102727549638	Cluster	0
chr1	75340000	75342000	chr1	75446000	75448000	17	4.2566881630072	0.000249731589095576	Cluster	0
chr1	75340000	75342000	chr1	75478000	75480000	23	9.35357407635865	0.00759924368707949	Cluster	0
chr1	75342000	75344000	chr1	75456000	75458000	14	3.23915316530905	0.000600505288005718	Cluster	0
chr1	75342000	75344000	chr1	75478000	75480000	28	9.87051499207881	0.000245155296528578	Cluster	0
chr1	75344000	75346000	chr1	75434000	75436000	21	5.67110253832322	2.15378479610647e-05	Cluster	0
chr1	75344000	75346000	chr1	75446000	75448000	28	7.46615876566572	4.32231763686326e-07	Cluster	1
chr1	75344000	75346000	chr1	75478000	75480000	49	14.9112408003841	4.25782222948184e-10	Cluster	1
chr1	75346000	75348000	chr1	75478000	75480000	26	9.29680779195048	0.000163966075628684	Cluster	0
chr1	75370000	75372000	chr1	75436000	75438000	16	4.78352948785604	0.000826484364655896	Cluster	1
chr1	75370000	75372000	chr1	75478000	75480000	33	8.23153934983688	6.23137594388489e-09	Singleton	0
chr1	75378000	75380000	chr1	75436000	75438000	19	6.49064455723435	0.00346776841664287	Cluster	0
chr1	75388000	75390000	chr1	75464000	75466000	19	6.73978187426823	0.00515039336932619	Cluster	0
chr1	75396000	75398000	chr1	75450000	75452000	16	5.24361431698181	0.00647051701304062	Cluster	0
chr1	75400000	75402000	chr1	75478000	75480000	44	15.6596334267962	3.04682316263531e-07	Cluster	1
chr1	75478000	75480000	chr1	75544000	75546000	35	13.9343050277807	6.55185088507721e-05	Cluster	0
chr1	75478000	75480000	chr1	75556000	75558000	36	17.0205927605803	0.00391789995091328	Cluster	0
chr1	75478000	75480000	chr1	75558000	75560000	52	14.044025435759	1.61577271489315e-12	Cluster	1
chr1	75478000	75480000	chr1	75560000	75562000	49	15.2056910640929	3.34192648152244e-09	Cluster	0
chr1	75478000	75480000	chr1	75562000	75564000	43	15.0932908721408	1.25202290008931e-06	Cluster	0
chr1	75478000	75480000	chr1	75594000	75596000	51	13.5459762469003	7.01202113101188e-12	Cluster	1
chr1	75478000	75480000	chr1	75596000	75598000	21	7.17450700585512	0.001739796183396	Cluster	0
chr1	75478000	75480000	chr1	75600000	75602000	20	7.89870190150872	0.00412320176376423	Cluster	0
chr1	75480000	75482000	chr1	75558000	75560000	15	4.78934932305981	0.00244193216112239	Cluster	0
chr1	75504000	75506000	chr1	75556000	75558000	30	13.9967290251507	0.00953461065913396	Cluster	0
chr1	75504000	75506000	chr1	75560000	75562000	39	12.2761234630753	3.79415778890887e-07	Cluster	1
chr1	75518000	75520000	chr1	75544000	75546000	18	6.50722771510398	0.00849348096411066	Cluster	0
chr1	75520000	75522000	chr1	75544000	75546000	38	18.6521481264803	0.00164092848619988	Cluster	0
chr1	75520000	75522000	chr1	75556000	75558000	41	18.0272514154738	0.000382928105700647	Cluster	0
chr1	75522000	75524000	chr1	75536000	75538000	28	12.7205746315309	0.0097969871308218	Cluster	0
chr1	77082000	77084000	chr1	77514000	77516000	15	2.45326012940095	7.51186150040629e-06	Singleton	0
chr1	77254000	77256000	chr1	77514000	77516000	16	3.77540724250299	0.000224558709100254	Cluster	0
chr1	77260000	77262000	chr1	77514000	77516000	18	2.99182240502324	6.63140627726797e-07	Cluster	1
chr1	77270000	77272000	chr1	77514000	77516000	15	4.03442246145709	0.00150761585090119	Cluster	0
chr1	77328000	77330000	chr1	77514000	77516000	14	4.27062105405968	0.00731264996813242	Cluster	0
chr1	77336000	77338000	chr1	77514000	77516000	15	4.64880927256354	0.00566121898656991	Cluster	1
chr1	77364000	77366000	chr1	77514000	77516000	17	3.6057720927044	3.50441415733543e-05	Cluster	1
chr1	77374000	77376000	chr1	77514000	77516000	22	6.6211888509701	0.000226091475859892	Cluster	0
chr1	77376000	77378000	chr1	77514000	77516000	18	4.44205716478986	0.000119964861610417	Cluster	0
chr1	77378000	77380000	chr1	77514000	77516000	18	5.36114481357639	0.0011166106874022	Cluster	0
chr1	77388000	77390000	chr1	77514000	77516000	15	4.51882971464654	0.00440317111275639	Cluster	0
chr1	77408000	77410000	chr1	77514000	77516000	18	4.05480748393501	3.89437573402331e-05	Singleton	0
chr1	77980000	77982000	chr1	78192000	78194000	15	2.54686330620188	1.15293056847175e-05	Singleton	0
chr1	78192000	78194000	chr1	78216000	78218000	78	38.8804729507	2.05380758258447e-06	Singleton	0
chr1	78192000	78194000	chr1	78312000	78314000	12	3.84349319519494	0.00849952785310427	Cluster	0
chr1	78200000	78202000	chr1	78308000	78310000	16	4.07583132750194	0.000144265714821748	Cluster	1
chr1	78216000	78218000	chr1	78230000	78232000	55	24.247052024115	1.77622297601994e-05	Singleton	0
chr1	78216000	78218000	chr1	78302000	78304000	21	8.33561961084145	0.0095939014648893	Cluster	0
chr1	78216000	78218000	chr1	78304000	78306000	20	4.96941748187571	4.36209103205542e-05	Cluster	1
chr1	78216000	78218000	chr1	78312000	78314000	24	8.09794994805646	0.000141769362148783	Cluster	0
chr1	78216000	78218000	chr1	78394000	78396000	18	4.42840048450501	0.000115348228745845	Cluster	0
chr1	78216000	78218000	chr1	78400000	78402000	13	3.62379642470739	0.00531872382443772	Cluster	0
chr1	78216000	78218000	chr1	78412000	78414000	20	4.33465470068108	6.50328504525747e-06	Cluster	1
chr1	78216000	78218000	chr1	78414000	78416000	14	4.33032506418813	0.00819449988909447	Cluster	0
chr1	78216000	78218000	chr1	78416000	78418000	16	3.60617881580331	0.000133677137209924	Cluster	0
chr1	78216000	78218000	chr1	78432000	78434000	13	3.34443850955003	0.00274021342631222	Cluster	0
chr1	78216000	78218000	chr1	78440000	78442000	16	3.70290417111577	0.000180078604342741	Cluster	1
chr1	78216000	78218000	chr1	78442000	78444000	12	3.12966234743859	0.00506633710605339	Cluster	0
chr1	78218000	78220000	chr1	78312000	78314000	12	3.60329585922717	0.00513119897644208	Cluster	0
chr1	78524000	78526000	chr1	78658000	78660000	28	8.03759738062706	7.34546474881598e-06	Cluster	1
chr1	78530000	78532000	chr1	78658000	78660000	22	5.8985478287917	4.40405455536072e-05	Cluster	0
chr1	78550000	78552000	chr1	78658000	78660000	21	8.00896701171975	0.00622599130663127	Cluster	0
chr1	78558000	78560000	chr1	78658000	78660000	23	7.99014071185833	0.00108771111319762	Cluster	0
chr1	78560000	78562000	chr1	78658000	78660000	42	10.895750624557	4.72296557720731e-10	Cluster	1
chr1	78566000	78568000	chr1	78658000	78660000	25	8.58136531960516	0.00012647382155888	Cluster	0
chr1	78600000	78602000	chr1	78658000	78660000	37	17.7323688646368	0.00408315087546822	Cluster	0
chr1	78602000	78604000	chr1	78658000	78660000	40	11.1561572052579	1.03929923740959e-08	Cluster	0
chr1	78608000	78610000	chr1	78658000	78660000	39	9.88303575950588	3.1116411636094e-10	Cluster	1
chr1	78658000	78660000	chr1	78668000	78670000	89	43.9566405474	8.80591130152278e-07	Singleton	0
chr1	79742000	79744000	chr1	79760000	79762000	61	26.2946961227001	2.20688736900651e-06	Cluster	0
chr1	79754000	79756000	chr1	79760000	79762000	113	54.946504019	5.0459512899217e-09	Cluster	1
chr1	79760000	79762000	chr1	79772000	79774000	77	34.4825981865	1.94875439263056e-07	Cluster	0
chr1	79858000	79860000	chr1	80054000	80056000	14	3.23195046558504	0.000590195103242916	Cluster	0
chr1	79858000	79860000	chr1	80068000	80070000	17	3.32217811977561	1.30498767543672e-05	Cluster	1
chr1	80298000	80300000	chr1	80340000	80342000	27	10.802221591209	0.00224896177325557	Cluster	0
chr1	80300000	80302000	chr1	80340000	80342000	24	9.21871630252216	0.00294229862683649	Cluster	0
chr1	80312000	80314000	chr1	80338000	80340000	34	15.8411232373544	0.00448129436334608	Cluster	0
chr1	80312000	80314000	chr1	80340000	80342000	37	17.8785622298481	0.00464899820497496	Cluster	0
chr1	80320000	80322000	chr1	80340000	80342000	50	21.7799378835709	3.99359349024212e-05	Cluster	0
chr1	80324000	80326000	chr1	80338000	80340000	46	21.8759643937081	0.000697278789330252	Cluster	0
chr1	80326000	80328000	chr1	80340000	80342000	68	32.7589831643002	1.67855831139364e-05	Cluster	0
chr1	80332000	80334000	chr1	80338000	80340000	94	45.1421953417	1.03482650447321e-07	Cluster	0
chr1	80332000	80334000	chr1	80340000	80342000	97	44.9510133637	1.07847546932724e-08	Cluster	1
chr1	81314000	81316000	chr1	82290000	82292000	12	1.75074622956072	3.44566673086552e-05	Singleton	0
chr1	81562000	81564000	chr1	82290000	82292000	14	1.89975059959197	2.28772178079023e-06	Singleton	0
chr1	81580000	81582000	chr1	82290000	82292000	12	2.04201258736424	0.000137889354792884	Cluster	0
chr1	81586000	81588000	chr1	82290000	82292000	18	2.26941329949231	1.21280270241541e-08	Cluster	0
chr1	81592000	81594000	chr1	82290000	82292000	21	1.92425717107643	3.71552574936439e-13	Cluster	1
chr1	81630000	81632000	chr1	82290000	82292000	13	2.18998749942643	5.50783000634831e-05	Singleton	0
chr1	82290000	82292000	chr1	82436000	82438000	24	6.00954945752493	5.3413791710335e-06	Singleton	0
chr1	82290000	82292000	chr1	82470000	82472000	14	3.90091407394258	0.00337524871170666	Cluster	0
chr1	82290000	82292000	chr1	82476000	82478000	20	3.87443880943592	1.23003813004165e-06	Cluster	1
chr1	82316000	82318000	chr1	82428000	82430000	15	4.34583626261645	0.00306714424700598	Cluster	0
chr1	82316000	82318000	chr1	82442000	82444000	14	3.6157333255513	0.00169662340749424	Cluster	1
chr1	82724000	82726000	chr1	82734000	82736000	59	27.6220904949279	3.9398497544299e-05	Singleton	0
chr1	82840000	82842000	chr1	82848000	82850000	53	22.6354752562445	1.19174878580437e-05	Singleton	0
chr1	84710000	84712000	chr1	84838000	84840000	26	8.90403487343465	8.44995348405928e-05	Singleton	0
chr1	84746000	84748000	chr1	84840000	84842000	17	5.96275185468832	0.00869314174994127	Cluster	0
chr1	84754000	84756000	chr1	84838000	84840000	30	11.7229292871856	0.000702971101401993	Cluster	1
chr1	84776000	84778000	chr1	84838000	84840000	28	9.13240266228045	6.71618697366195e-05	Singleton	0
chr1	84826000	84828000	chr1	84838000	84840000	117	48.0978906213	9.92537172109413e-14	Cluster	0
chr1	84832000	84834000	chr1	84838000	84840000	212	102.7156317429	2.05028156235095e-17	Cluster	1
chr1	84838000	84840000	chr1	84858000	84860000	72	28.197204958816	3.40383650547621e-09	Cluster	1
chr1	84838000	84840000	chr1	84880000	84882000	49	18.0898571557315	6.24318362053596e-07	Cluster	0
chr1	84838000	84840000	chr1	84882000	84884000	47	20.3602199220719	6.90477618754102e-05	Cluster	0
chr1	84838000	84840000	chr1	84888000	84890000	46	20.2770356571811	0.000129750425473618	Cluster	0
chr1	84840000	84842000	chr1	84858000	84860000	41	18.9162045615473	0.000985904351424826	Cluster	0
chr1	84840000	84842000	chr1	84868000	84870000	49	19.1600537741726	7.4920015352167e-07	Cluster	0
chr1	84840000	84842000	chr1	84878000	84880000	27	11.3389194305686	0.00437001199158149	Cluster	0
chr1	84840000	84842000	chr1	84882000	84884000	29	13.1058931264859	0.00751062073030853	Cluster	0
chr1	84848000	84850000	chr1	84866000	84868000	43	20.2319615392681	0.000981059482241952	Cluster	0
chr1	85794000	85796000	chr1	85800000	85802000	112	54.7739312502	8.28490306515473e-09	Cluster	1
chr1	85794000	85796000	chr1	85812000	85814000	62	29.1657521079063	2.51956795309379e-05	Cluster	0
chr1	85854000	85856000	chr1	85894000	85896000	51	22.3195979102228	3.57471204130288e-05	Singleton	0
chr1	85894000	85896000	chr1	86020000	86022000	22	6.67990827892187	6.86779632487978e-05	Cluster	1
chr1	85894000	85896000	chr1	86050000	86052000	20	5.30761173215722	0.000104742229021325	Cluster	0
chr1	85894000	85896000	chr1	86058000	86060000	18	6.71579755291935	0.0040420703655052	Cluster	0
chr1	85894000	85896000	chr1	86062000	86064000	24	7.16593994447441	2.27215428798555e-05	Cluster	1
chr1	85902000	85904000	chr1	86018000	86020000	15	4.32160009810797	0.00291862205316334	Cluster	0
chr1	86058000	86060000	chr1	86112000	86114000	14	3.38549725484244	0.000923883848896787	Cluster	0
chr1	86062000	86064000	chr1	86302000	86304000	16	4.42339078732263	0.000356722703066304	Cluster	0
chr1	86064000	86066000	chr1	86070000	86072000	149	71.4722487613	1.99671756052696e-12	Cluster	0
chr1	86064000	86066000	chr1	86072000	86074000	137	50.2126930969	4.29623454980562e-20	Cluster	1
chr1	86064000	86066000	chr1	86074000	86076000	98	30.0377566055027	4.72150974812752e-19	Cluster	0
chr1	86064000	86066000	chr1	86078000	86080000	111	49.5512553875	6.57878026731905e-11	Cluster	0
chr1	86064000	86066000	chr1	86080000	86082000	98	42.0399718866	1.81832525121083e-10	Cluster	0
chr1	86064000	86066000	chr1	86086000	86088000	79	33.9999006613001	2.45734278775253e-08	Cluster	0
chr1	86064000	86066000	chr1	86098000	86100000	53	23.424026682373	2.93111959722666e-05	Cluster	0
chr1	86064000	86066000	chr1	86100000	86102000	41	14.9430854485575	6.34372023668193e-06	Cluster	0
chr1	86064000	86066000	chr1	86104000	86106000	35	14.5321169522367	0.000528059771619804	Cluster	0
chr1	86064000	86066000	chr1	86110000	86112000	35	16.0130168576261	0.00276885485804353	Cluster	0
chr1	86064000	86066000	chr1	86112000	86114000	34	13.6881752798406	0.000392918519677597	Cluster	0
chr1	86064000	86066000	chr1	86114000	86116000	38	15.74600955497	0.000236247841793863	Cluster	0
chr1	86064000	86066000	chr1	86116000	86118000	38	18.4520898833154	0.00425290864976848	Cluster	0
chr1	86064000	86066000	chr1	86118000	86120000	45	17.234215691704	5.99925434016775e-06	Cluster	0
chr1	86064000	86066000	chr1	86120000	86122000	36	10.9212778521212	5.76048445310532e-07	Cluster	0
chr1	86064000	86066000	chr1	86142000	86144000	22	7.50629027412408	0.00121488259375247	Cluster	0
chr1	86064000	86066000	chr1	86144000	86146000	42	11.6090874275229	2.91101522452805e-09	Cluster	1
chr1	86064000	86066000	chr1	86146000	86148000	34	10.033874182212	7.65926707842889e-07	Cluster	0
chr1	86064000	86066000	chr1	86150000	86152000	27	10.9384431134714	0.00267220850826163	Cluster	0
chr1	86064000	86066000	chr1	86314000	86316000	20	4.41677829760115	2.00712805461984e-06	Cluster	1
chr1	86064000	86066000	chr1	86316000	86318000	14	2.3593711944809	2.4280379580168e-05	Cluster	0
chr1	86066000	86068000	chr1	86080000	86082000	30	12.0691717468604	0.00111483133255187	Cluster	0
chr1	86066000	86068000	chr1	86100000	86102000	15	4.14405522623398	0.00195235133712726	Cluster	0
chr1	86066000	86068000	chr1	86122000	86124000	13	3.44351572381857	0.00352388475151009	Cluster	0
chr1	86066000	86068000	chr1	86148000	86150000	14	3.36672943880047	0.000880316025570264	Cluster	0
chr1	86074000	86076000	chr1	86154000	86156000	18	4.3709704597772	9.85427616841406e-05	Cluster	0
chr1	86148000	86150000	chr1	86154000	86156000	123	57.2904276967	5.70438846944212e-11	Cluster	0
chr1	86154000	86156000	chr1	86158000	86160000	101	50.0175733896	1.14717327749351e-07	Cluster	0
chr1	86154000	86156000	chr1	86160000	86162000	102	41.6466574308	4.22219641267682e-12	Cluster	1
chr1	86154000	86156000	chr1	86166000	86168000	61	22.8991590323992	2.13152841536186e-08	Cluster	0
chr1	86154000	86156000	chr1	86174000	86176000	41	19.1373920901585	0.00123307521493904	Cluster	0
chr1	86154000	86156000	chr1	86306000	86308000	22	7.71634023668228	0.000508675489902309	Cluster	0
chr1	86154000	86156000	chr1	86310000	86312000	30	7.97889012429496	1.46525214532707e-07	Cluster	0
chr1	86154000	86156000	chr1	86314000	86316000	21	5.11692078574719	4.72021824736548e-06	Cluster	0
chr1	86154000	86156000	chr1	86328000	86330000	15	3.66105217211341	0.000576673272847932	Cluster	0
chr1	86154000	86156000	chr1	86336000	86338000	28	4.44291597916796	3.56848503483973e-11	Cluster	0
chr1	86154000	86156000	chr1	86338000	86340000	20	4.0763031419076	2.62493963375514e-06	Cluster	0
chr1	86154000	86156000	chr1	86340000	86342000	14	3.07388216179075	0.000362813181399709	Cluster	0
chr1	86168000	86170000	chr1	86302000	86304000	22	4.30328065639871	3.19967389487051e-07	Cluster	0
chr1	86176000	86178000	chr1	86310000	86312000	14	2.3229534525831	2.06361562646504e-05	Cluster	0
chr1	86178000	86180000	chr1	86302000	86304000	21	4.17074749532491	8.51082755554963e-07	Cluster	0
chr1	86180000	86182000	chr1	86304000	86306000	21	6.10067884343678	0.000217237036512134	Cluster	0
chr1	86182000	86184000	chr1	86306000	86308000	12	2.99646593670815	0.00364342621698594	Cluster	0
chr1	86184000	86186000	chr1	86310000	86312000	13	2.53021603278679	0.000220908193781691	Cluster	0
chr1	86186000	86188000	chr1	86302000	86304000	20	5.06638717312971	5.61523196343109e-05	Cluster	0
chr1	86186000	86188000	chr1	86304000	86306000	20	5.21310860679934	8.23406614777025e-05	Cluster	0
chr1	86188000	86190000	chr1	86302000	86304000	26	6.97436611761913	5.87895424312143e-06	Cluster	0
chr1	86188000	86190000	chr1	86304000	86306000	22	7.17997973012479	0.000681686235627669	Cluster	0
chr1	86188000	86190000	chr1	86306000	86308000	14	3.50152278146953	0.00126598781829543	Cluster	0
chr1	86188000	86190000	chr1	86310000	86312000	20	3.69684022042507	6.01547550103596e-07	Cluster	0
chr1	86188000	86190000	chr1	86314000	86316000	17	2.29769682172068	9.61028277016119e-08	Cluster	0
chr1	86190000	86192000	chr1	86302000	86304000	24	6.2229347795334	9.54202682477894e-06	Cluster	0
chr1	86190000	86192000	chr1	86310000	86312000	15	3.3374407058949	0.000218327891733672	Cluster	0
chr1	86190000	86192000	chr1	86314000	86316000	15	2.12803629506817	1.39382531309128e-06	Cluster	0
chr1	86192000	86194000	chr1	86302000	86304000	22	5.42687223323295	1.30885812712618e-05	Cluster	0
chr1	86192000	86194000	chr1	86310000	86312000	12	2.965982126461	0.00334789765242649	Cluster	0
chr1	86194000	86196000	chr1	86302000	86304000	16	4.93107604028705	0.00365162565113075	Cluster	0
chr1	86198000	86200000	chr1	86302000	86304000	24	6.11954610009415	7.20175094027514e-06	Cluster	0
chr1	86200000	86202000	chr1	86302000	86304000	20	5.74505276112439	0.000296024228238262	Cluster	0
chr1	86200000	86202000	chr1	86304000	86306000	17	5.90322118894492	0.00789829712473347	Cluster	0
chr1	86202000	86204000	chr1	86302000	86304000	20	6.21194085926272	0.000799284714080111	Cluster	0
chr1	86204000	86206000	chr1	86302000	86304000	24	7.24569463280678	9.96139062815136e-05	Cluster	0
chr1	86204000	86206000	chr1	86304000	86306000	24	7.4432622585066	0.000147905327269661	Cluster	0
chr1	86204000	86206000	chr1	86310000	86312000	15	3.79847037523838	0.000840540768942978	Cluster	0
chr1	86214000	86216000	chr1	86302000	86304000	34	8.99103324040204	6.22685620359667e-08	Cluster	0
chr1	86214000	86216000	chr1	86310000	86312000	29	4.6175309184995	1.58081642860988e-11	Cluster	1
chr1	86214000	86216000	chr1	86314000	86316000	18	2.72406306502065	1.74950399227272e-07	Cluster	0
chr1	86216000	86218000	chr1	86304000	86306000	19	5.76024289032539	0.000901799490080511	Cluster	0
chr1	86218000	86220000	chr1	86302000	86304000	22	6.10698038185931	7.20213218142069e-05	Cluster	0
chr1	86220000	86222000	chr1	86302000	86304000	28	7.74778184993236	3.71275300556828e-06	Cluster	0
chr1	86224000	86226000	chr1	86302000	86304000	33	7.13056684924473	9.10480322600013e-10	Cluster	0
chr1	86224000	86226000	chr1	86314000	86316000	12	2.28011550016872	0.000375124806579042	Cluster	0
chr1	86226000	86228000	chr1	86302000	86304000	23	6.60236024329069	7.32855514495429e-05	Cluster	0
chr1	86226000	86228000	chr1	86310000	86312000	13	3.44240156845611	0.00351573158797689	Cluster	0
chr1	86228000	86230000	chr1	86304000	86306000	19	7.100709444993	0.00882197609558424	Cluster	0
chr1	86236000	86238000	chr1	86302000	86304000	29	10.8195011905583	0.000448980980500321	Cluster	0
chr1	86260000	86262000	chr1	86302000	86304000	34	12.3092390984239	5.33439008444234e-05	Cluster	1
chr1	86262000	86264000	chr1	86302000	86304000	36	16.1471984645066	0.00162379372683643	Cluster	0
chr1	86278000	86280000	chr1	86302000	86304000	52	21.0881554014409	3.68037000395436e-06	Singleton	0
chr1	86302000	86304000	chr1	86314000	86316000	96	39.9023565795	1.30834882355455e-11	Cluster	1
chr1	86314000	86316000	chr1	86324000	86326000	20	7.03796548337432	0.00344865694159058	Cluster	0
chr1	86314000	86316000	chr1	86326000	86328000	27	8.38122903094485	4.40405455536072e-05	Cluster	0
chr1	86344000	86346000	chr1	86354000	86356000	49	22.0101976967774	0.000104742229021325	Cluster	0
chr1	86348000	86350000	chr1	86354000	86356000	63	28.8941971649082	9.84785759320196e-06	Cluster	0
chr1	86348000	86350000	chr1	86356000	86358000	87	41.0458413191	1.91232384787682e-07	Cluster	0
chr1	86348000	86350000	chr1	86358000	86360000	161	73.8496594978	5.19163889844161e-15	Cluster	0
chr1	86350000	86352000	chr1	86354000	86356000	110	39.2357153888	7.44615484062717e-17	Cluster	0
chr1	86350000	86352000	chr1	86356000	86358000	111	52.8893967886	2.49892637198643e-09	Cluster	0
chr1	86350000	86352000	chr1	86358000	86360000	240	92.0543877583	9.42027613686561e-33	Cluster	0
chr1	86352000	86354000	chr1	86358000	86360000	234	105.0016275309	4.37143819526382e-23	Cluster	0
chr1	86354000	86356000	chr1	86358000	86360000	422	170.5899442585	4.16104314098344e-55	Cluster	1
chr1	86358000	86360000	chr1	86362000	86364000	318	142.9923709767	1.43612173907854e-31	Cluster	0
chr1	86358000	86360000	chr1	86432000	86434000	26	10.6536488026141	0.00126645676084654	Cluster	0
chr1	86360000	86362000	chr1	86370000	86372000	81	38.9657747791	1.37725220719546e-06	Cluster	0
chr1	86360000	86362000	chr1	86432000	86434000	22	6.37572779494967	3.66289202281047e-05	Cluster	1
chr1	86438000	86440000	chr1	86502000	86504000	27	9.06315003083116	0.000156427679616069	Cluster	0
chr1	86438000	86440000	chr1	86526000	86528000	25	7.96993904767947	0.000149442665601538	Cluster	0
chr1	86438000	86440000	chr1	86528000	86530000	25	10.1011912976908	0.00429603851853644	Cluster	0
chr1	86440000	86442000	chr1	86468000	86470000	37	17.8919093989983	0.00469862841828438	Cluster	0
chr1	86440000	86442000	chr1	86478000	86480000	26	11.0752575828879	0.00657936099398788	Cluster	0
chr1	86440000	86442000	chr1	86486000	86488000	28	12.2505445548134	0.00196989061533726	Cluster	0
chr1	86440000	86442000	chr1	86490000	86492000	24	9.40485920399893	0.00380604293081795	Cluster	0
chr1	86440000	86442000	chr1	86492000	86494000	34	14.3601549407488	0.000911710242779583	Cluster	0
chr1	86440000	86442000	chr1	86494000	86496000	26	8.74416184019223	0.000234853861078967	Cluster	0
chr1	86440000	86442000	chr1	86500000	86502000	42	10.3300582030687	2.21273209341648e-11	Cluster	0
chr1	86440000	86442000	chr1	86502000	86504000	38	17.6592927487291	0.000606032589948669	Cluster	0
chr1	86440000	86442000	chr1	86504000	86506000	26	11.0488962461074	0.00208292633656234	Cluster	0
chr1	86440000	86442000	chr1	86526000	86528000	36	15.0407437570236	0.00012647382155888	Cluster	0
chr1	86440000	86442000	chr1	86532000	86534000	19	5.43426301252542	0.000123785631597127	Cluster	0
chr1	86440000	86442000	chr1	86538000	86540000	13	3.38795795566572	0.00306105458043866	Cluster	0
chr1	86442000	86444000	chr1	86446000	86448000	177	88.2982110134	2.15768809050964e-13	Cluster	1
chr1	86442000	86444000	chr1	86448000	86450000	140	65.1184640454	1.44114639371874e-12	Cluster	0
chr1	86442000	86444000	chr1	86460000	86462000	58	27.6986668229259	8.12116786758115e-05	Cluster	0
chr1	86442000	86444000	chr1	86464000	86466000	53	23.9434803926565	5.14530921626759e-05	Cluster	0
chr1	86442000	86444000	chr1	86478000	86480000	39	16.9733674306531	0.000491231604076736	Cluster	0
chr1	86442000	86444000	chr1	86490000	86492000	34	14.2717767049242	0.000820041512965831	Cluster	0
chr1	86442000	86444000	chr1	86500000	86502000	43	14.9695998137048	2.53757104266827e-07	Cluster	0
chr1	86442000	86444000	chr1	86502000	86504000	62	25.5684111271011	9.85352571866942e-08	Cluster	0
chr1	86442000	86444000	chr1	86532000	86534000	21	7.76716214641366	0.00141286287605791	Cluster	0
chr1	86442000	86444000	chr1	86538000	86540000	19	4.90567784642701	0.000122994835423417	Cluster	1
chr1	86456000	86458000	chr1	86460000	86462000	39	18.3222734425702	0.00201373279607898	Cluster	0
chr1	86472000	86474000	chr1	86476000	86478000	116	48.1533575527	2.39303819483756e-13	Singleton	0
chr1	86500000	86502000	chr1	86532000	86534000	21	7.43937431010569	0.000822339015533681	Cluster	0
chr1	86502000	86504000	chr1	86532000	86534000	29	13.7676002207757	0.00508236044176034	Cluster	0
chr1	86504000	86506000	chr1	86520000	86522000	46	21.6774747430484	0.000576027893940807	Cluster	1
chr1	86538000	86540000	chr1	86582000	86584000	27	11.7310762210455	0.00678806238104781	Cluster	0
chr1	86542000	86544000	chr1	86582000	86584000	42	19.3836289293001	0.000817784236703922	Cluster	0
chr1	86544000	86546000	chr1	86582000	86584000	44	21.6431362638263	0.00194404597357589	Cluster	0
chr1	86546000	86548000	chr1	86582000	86584000	50	23.0474638625555	0.000156427679616069	Cluster	1
chr1	86562000	86564000	chr1	86582000	86584000	80	34.0392080041001	1.17662234016144e-08	Cluster	0
chr1	86566000	86568000	chr1	86582000	86584000	76	37.7048267197	1.05695891535106e-05	Cluster	0
chr1	86568000	86570000	chr1	86582000	86584000	70	23.7405080352618	1.6217836984162e-11	Cluster	0
chr1	86572000	86574000	chr1	86582000	86584000	164	61.5555991313	4.62558339403922e-23	Cluster	1
chr1	86586000	86588000	chr1	86590000	86592000	138	56.7735152429	2.78980304329871e-16	Cluster	0
chr1	86586000	86588000	chr1	86592000	86594000	79	30.6838980578014	2.88598517710532e-10	Cluster	0
chr1	86586000	86588000	chr1	86594000	86596000	89	24.6605622429809	7.41806301382205e-20	Cluster	0
chr1	86586000	86588000	chr1	86598000	86600000	34	15.1920927657046	0.00231255615726857	Cluster	0
chr1	86586000	86588000	chr1	86600000	86602000	50	20.4772606848885	8.26900939784076e-06	Cluster	0
chr1	86586000	86588000	chr1	86604000	86606000	40	16.5327932602583	0.000133677137209924	Cluster	0
chr1	86586000	86588000	chr1	86608000	86610000	51	18.5374078794511	2.01789753634648e-07	Cluster	0
chr1	86668000	86670000	chr1	87042000	87044000	14	1.62091504083605	3.76865175201304e-07	Cluster	0
chr1	86670000	86672000	chr1	87032000	87034000	13	1.808548640274	8.33098314738103e-06	Cluster	0
chr1	86670000	86672000	chr1	87034000	87036000	18	2.54873574544773	6.68271017885901e-08	Cluster	1
chr1	86702000	86704000	chr1	86850000	86852000	17	3.12701651813803	5.99925434016775e-06	Singleton	0
chr1	87126000	87128000	chr1	87142000	87144000	51	22.9359150652094	6.99332999091781e-05	Singleton	0
chr1	87154000	87156000	chr1	87280000	87282000	18	4.01098425701011	8.61409739154777e-06	Singleton	0
chr1	87174000	87176000	chr1	87184000	87186000	56	25.1352489769049	5.80741391290766e-06	Singleton	0
chr1	87174000	87176000	chr1	87212000	87214000	45	15.7814856466173	1.45066299312649e-07	Singleton	0
chr1	87326000	87328000	chr1	87348000	87350000	39	18.3937533972578	0.00216194624070596	Cluster	0
chr1	87328000	87330000	chr1	87338000	87340000	27	11.9426553415867	0.00852114410665739	Cluster	0
chr1	87328000	87330000	chr1	87342000	87344000	21	7.23231036174975	0.00191593837536685	Cluster	1
chr1	87392000	87394000	chr1	87756000	87758000	13	3.10477630789777	0.00144061747873421	Cluster	1
chr1	87404000	87406000	chr1	87756000	87758000	13	3.28844340595594	0.00237344569530374	Cluster	0
chr1	87448000	87450000	chr1	87756000	87758000	17	3.97487067401876	0.000111315213594964	Cluster	0
chr1	87458000	87460000	chr1	87474000	87476000	46	16.2129820325344	4.76052041113555e-07	Singleton	0
chr1	87458000	87460000	chr1	87756000	87758000	19	4.32225685387257	2.39419136051778e-05	Cluster	1
chr1	87694000	87696000	chr1	87756000	87758000	27	10.6066431577674	0.00173596857459183	Cluster	0
chr1	87696000	87698000	chr1	87756000	87758000	36	14.8907473185013	0.000383126497368387	Cluster	1
chr1	87706000	87708000	chr1	87756000	87758000	34	15.8800719556711	0.00464949647519033	Cluster	0
chr1	87726000	87728000	chr1	87756000	87758000	47	22.871851212068	0.000947644899003887	Cluster	0
chr1	87734000	87736000	chr1	87756000	87758000	87	41.1358588941	2.08865876898839e-07	Cluster	0
chr1	87736000	87738000	chr1	87756000	87758000	77	33.9581263131001	1.06670603097912e-07	Cluster	1
chr1	87756000	87758000	chr1	87760000	87762000	271	117.7137162024	7.51452864876198e-29	Cluster	1
chr1	87756000	87758000	chr1	87762000	87764000	151	55.7446661915	7.79917409237663e-22	Cluster	0
chr1	87756000	87758000	chr1	87764000	87766000	131	65.2794618332	7.50662092366906e-10	Cluster	0
chr1	87756000	87758000	chr1	87782000	87784000	56	22.3613765536459	7.51811161618563e-07	Singleton	0
chr1	87756000	87758000	chr1	87924000	87926000	18	4.71720697546929	0.000250857744951045	Cluster	1
chr1	87756000	87758000	chr1	87936000	87938000	18	6.24035416344179	0.00561333922789514	Cluster	0
chr1	88424000	88426000	chr1	88700000	88702000	16	3.78281317907766	0.000229511852256481	Cluster	0
chr1	88428000	88430000	chr1	88700000	88702000	13	3.64165009044891	0.00554629461693746	Cluster	0
chr1	88438000	88440000	chr1	88700000	88702000	20	4.7007540333308	2.04850826884059e-05	Cluster	0
chr1	88440000	88442000	chr1	88700000	88702000	20	4.93984838293381	4.02060121114094e-05	Cluster	0
chr1	88444000	88446000	chr1	88700000	88702000	18	3.48637148304243	5.53378611537958e-06	Cluster	0
chr1	88446000	88448000	chr1	88700000	88702000	17	3.37042522046656	1.55776198633799e-05	Cluster	0
chr1	88446000	88448000	chr1	89070000	89072000	13	1.96342509826347	1.91000021495367e-05	Singleton	0
chr1	88456000	88458000	chr1	88700000	88702000	13	3.29347150007938	0.00240671206507664	Cluster	0
chr1	88458000	88460000	chr1	88700000	88702000	25	3.73317757627228	3.94812331716426e-11	Cluster	1
chr1	88462000	88464000	chr1	88700000	88702000	30	6.28125750152078	3.5211046519398e-09	Cluster	0
chr1	88464000	88466000	chr1	88700000	88702000	24	4.56368069751305	4.27427189462538e-08	Cluster	0
chr1	88468000	88470000	chr1	88700000	88702000	27	5.7224902461061	3.77488591187263e-08	Cluster	0
chr1	88468000	88470000	chr1	88702000	88704000	14	2.63203252923617	7.46270187446099e-05	Cluster	0
chr1	88470000	88472000	chr1	88700000	88702000	24	4.35916077488605	1.81503697474145e-08	Cluster	0
chr1	88474000	88476000	chr1	88700000	88702000	21	4.67497867375793	5.02393831985783e-06	Cluster	0
chr1	88476000	88478000	chr1	88700000	88702000	24	5.52448160807584	1.277473999754e-06	Cluster	0
chr1	88480000	88482000	chr1	88700000	88702000	19	5.66887753702232	0.0007461863961731	Cluster	0
chr1	88484000	88486000	chr1	88700000	88702000	18	5.26202637961332	0.000909021529433649	Cluster	0
chr1	88490000	88492000	chr1	88700000	88702000	18	6.50187005786937	0.00842393250293089	Cluster	0
chr1	88496000	88498000	chr1	88700000	88702000	13	3.67635124261036	0.00598905217196838	Cluster	0
chr1	88504000	88506000	chr1	88700000	88702000	26	4.89017746238502	7.28541640082276e-09	Cluster	0
chr1	88526000	88528000	chr1	88700000	88702000	16	5.25240322520965	0.00656880739288673	Cluster	0
chr1	88538000	88540000	chr1	88700000	88702000	27	6.92803262627208	1.52461076912188e-06	Cluster	0
chr1	88544000	88546000	chr1	88700000	88702000	16	5.17757199846443	0.00575750081097766	Cluster	0
chr1	88552000	88554000	chr1	88700000	88702000	18	4.20706405813302	6.13830475328553e-05	Cluster	0
chr1	88554000	88556000	chr1	88700000	88702000	23	7.12262286964436	0.00022102191599617	Cluster	0
chr1	88556000	88558000	chr1	88700000	88702000	38	6.70997396982222	8.87638681556971e-14	Cluster	0
chr1	88558000	88560000	chr1	88700000	88702000	58	9.61756400036266	2.408114126473e-22	Cluster	0
chr1	88560000	88562000	chr1	88700000	88702000	42	6.27913644427514	1.14320850314521e-17	Cluster	0
chr1	88562000	88564000	chr1	88698000	88700000	13	2.39755013094898	0.000131489897427523	Cluster	0
chr1	88562000	88564000	chr1	88700000	88702000	73	7.66516557333012	3.40721116776114e-40	Cluster	1
chr1	88562000	88564000	chr1	88702000	88704000	16	3.33355768869841	5.50783000634831e-05	Cluster	0
chr1	88566000	88568000	chr1	88700000	88702000	33	8.38192323200518	4.29633177384273e-08	Cluster	0
chr1	88568000	88570000	chr1	88700000	88702000	38	8.1738176886625	2.58922953019722e-11	Cluster	0
chr1	88570000	88572000	chr1	88700000	88702000	27	7.65787257119818	9.57380365581203e-06	Cluster	0
chr1	88576000	88578000	chr1	88698000	88700000	13	2.40954869525232	3.79509469732938e-05	Cluster	0
chr1	88576000	88578000	chr1	88700000	88702000	30	6.37606109103975	1.20741645138562e-09	Cluster	0
chr1	88580000	88582000	chr1	88700000	88702000	17	6.01539243716169	0.00943932454812924	Cluster	0
chr1	88582000	88584000	chr1	88700000	88702000	22	5.06989622889522	4.5258137902093e-06	Cluster	0
chr1	88584000	88586000	chr1	88700000	88702000	26	9.08075271538753	0.000422297486292352	Cluster	0
chr1	88590000	88592000	chr1	88700000	88702000	27	8.9290884708547	0.000123770380553301	Cluster	0
chr1	88596000	88598000	chr1	88700000	88702000	24	7.45573251024889	0.000151869217165762	Cluster	0
chr1	88600000	88602000	chr1	88700000	88702000	23	9.3873593560769	0.00793016689910288	Cluster	0
chr1	88602000	88604000	chr1	88700000	88702000	32	10.9743120653807	3.78865460611928e-05	Cluster	0
chr1	88604000	88606000	chr1	88700000	88702000	22	6.34612755417047	0.000124455284836434	Cluster	0
chr1	88606000	88608000	chr1	88700000	88702000	29	8.45538890804291	6.11277810407177e-06	Cluster	0
chr1	88610000	88612000	chr1	88700000	88702000	40	8.81935927157532	1.39269247603977e-11	Cluster	0
chr1	88612000	88614000	chr1	88700000	88702000	31	13.0092575506922	0.00167348907765625	Cluster	0
chr1	88616000	88618000	chr1	88700000	88702000	27	11.9764600523479	0.00884030092646455	Cluster	0
chr1	88618000	88620000	chr1	88700000	88702000	36	15.4679578673675	0.000770549232716061	Cluster	0
chr1	88620000	88622000	chr1	88700000	88702000	38	11.3555841852543	1.61423259427897e-07	Cluster	0
chr1	88632000	88634000	chr1	88700000	88702000	27	9.41774995409352	0.000291461959800577	Cluster	0
chr1	88642000	88644000	chr1	88700000	88702000	33	14.3448125673949	0.00184079114370548	Cluster	0
chr1	88644000	88646000	chr1	88700000	88702000	32	13.7132182053622	0.00183827923549448	Cluster	0
chr1	88664000	88666000	chr1	88700000	88702000	50	22.7193895324867	0.000111282793488904	Cluster	1
chr1	88668000	88670000	chr1	88700000	88702000	47	23.3730073317518	0.000432948594416097	Cluster	0
chr1	88754000	88756000	chr1	89070000	89072000	19	3.81799762814606	1.03002100215802e-06	Cluster	0
chr1	88758000	88760000	chr1	89070000	89072000	23	3.53608621639328	2.00792882808528e-09	Cluster	1
chr1	88766000	88768000	chr1	89070000	89072000	15	4.75551958058147	0.00691654027164341	Cluster	0
chr1	88774000	88776000	chr1	89070000	89072000	17	4.60543976770345	0.000609453197730299	Cluster	0
chr1	88786000	88788000	chr1	89070000	89072000	18	5.87440109594869	0.00301727170059041	Cluster	0
chr1	88798000	88800000	chr1	89070000	89072000	22	5.36452844353879	1.09661768129934e-05	Cluster	0
chr1	89070000	89072000	chr1	89086000	89088000	61	28.1889562940161	1.84934991865861e-05	Cluster	0
chr1	89070000	89072000	chr1	89094000	89096000	55	27.4243092424337	0.000419668752916656	Cluster	0
chr1	89070000	89072000	chr1	89102000	89104000	52	18.2354718820584	4.76800587457328e-08	Cluster	0
chr1	89070000	89072000	chr1	89104000	89106000	36	16.95031391438	0.00367270100278233	Cluster	0
chr1	89070000	89072000	chr1	89106000	89108000	34	15.7684333860966	0.0041716659201918	Cluster	0
chr1	89070000	89072000	chr1	89108000	89110000	36	15.9080115814053	0.00126020637871265	Cluster	0
chr1	89070000	89072000	chr1	89110000	89112000	48	15.9766275959529	4.38092495986829e-08	Cluster	0
chr1	89070000	89072000	chr1	89114000	89116000	51	17.2007951051569	2.04191296623151e-08	Cluster	1
chr1	89070000	89072000	chr1	89166000	89168000	24	8.78984198650043	0.00157596321304802	Cluster	1
chr1	89070000	89072000	chr1	89174000	89176000	23	8.64153390600069	0.00296336344262927	Cluster	0
chr1	89070000	89072000	chr1	89190000	89192000	19	6.85898400759412	0.00203043495283196	Cluster	0
chr1	89070000	89072000	chr1	89192000	89194000	28	8.54942055626493	2.20777236070209e-05	Cluster	1
chr1	89322000	89324000	chr1	89580000	89582000	12	3.21364507118417	0.00621195921462337	Cluster	1
chr1	89328000	89330000	chr1	89580000	89582000	14	4.3427041685054	0.00839742818955135	Cluster	0
chr1	89444000	89446000	chr1	89454000	89456000	143	63.0714013246	1.59138904442798e-14	Cluster	1
chr1	89452000	89454000	chr1	89580000	89582000	20	5.39940806815816	3.61497066399232e-05	Cluster	0
chr1	89454000	89456000	chr1	89500000	89502000	33	14.2986317152614	0.00174911796555499	Cluster	0
chr1	89454000	89456000	chr1	89512000	89514000	41	16.7524574223397	8.13197838756657e-05	Cluster	0
chr1	89454000	89456000	chr1	89516000	89518000	47	18.4121259220032	5.92683714942854e-06	Cluster	0
chr1	89454000	89456000	chr1	89520000	89522000	33	15.0761990877994	0.00402380309441228	Cluster	0
chr1	89454000	89456000	chr1	89522000	89524000	27	11.4239949510965	0.00481923991311457	Cluster	0
chr1	89454000	89456000	chr1	89524000	89526000	48	14.1306991924883	9.99891108355696e-10	Cluster	0
chr1	89454000	89456000	chr1	89526000	89528000	28	11.4485383047704	0.00236658940955494	Cluster	0
chr1	89454000	89456000	chr1	89530000	89532000	48	13.8319969512118	5.0495597574636e-10	Cluster	1
chr1	89454000	89456000	chr1	89540000	89542000	30	12.367517399509	0.00162247757291826	Cluster	0
chr1	89454000	89456000	chr1	89558000	89560000	30	9.88853310756327	3.81144282374488e-05	Singleton	0
chr1	89454000	89456000	chr1	89578000	89580000	22	7.76863157272923	0.000555223938855766	Cluster	0
chr1	89454000	89456000	chr1	89582000	89584000	29	9.09630702172438	5.81359939594527e-06	Cluster	1
chr1	89454000	89456000	chr1	89610000	89612000	20	5.7135257341613	0.000275780687431076	Cluster	1
chr1	89454000	89456000	chr1	89612000	89614000	20	6.0384243043279	0.000561241637803345	Cluster	0
chr1	89456000	89458000	chr1	89464000	89466000	64	30.9089149057012	9.46699679570182e-06	Cluster	0
chr1	89456000	89458000	chr1	89520000	89522000	21	5.47324630462232	4.90057889511877e-05	Cluster	0
chr1	89526000	89528000	chr1	89580000	89582000	24	10.0074530904415	0.00801822485339609	Cluster	0
chr1	89536000	89538000	chr1	89580000	89582000	28	12.1137614659898	0.00516476628994155	Cluster	1
chr1	89540000	89542000	chr1	89580000	89582000	33	15.7210032030944	0.00743427384532481	Cluster	0
chr1	89580000	89582000	chr1	89596000	89598000	64	31.6506964708006	7.28406389434119e-05	Cluster	1
chr1	89580000	89582000	chr1	89608000	89610000	36	14.3546992275357	0.00018854445570321	Cluster	0
chr1	89652000	89654000	chr1	89930000	89932000	14	3.16030040190815	0.000476899210943171	Cluster	1
chr1	89656000	89658000	chr1	89930000	89932000	13	3.17592089241199	0.001757705722686	Cluster	0
chr1	89676000	89678000	chr1	89942000	89944000	17	1.53855079915501	3.25760281010066e-10	Singleton	0
chr1	89764000	89766000	chr1	89940000	89942000	12	2.40439025282491	0.000590195103242916	Cluster	0
chr1	89770000	89772000	chr1	89940000	89942000	19	2.42612345332031	4.94811028057139e-09	Cluster	1
chr1	89794000	89796000	chr1	89968000	89970000	21	4.58706649255576	3.76108068515208e-06	Singleton	0
chr1	89844000	89846000	chr1	89926000	89928000	14	3.85746948193074	0.00305255013921792	Cluster	0
chr1	89846000	89848000	chr1	89930000	89932000	21	7.97784421346755	0.00595928838780176	Cluster	0
chr1	89858000	89860000	chr1	89930000	89932000	25	8.93956227783681	0.000834517018584112	Cluster	0
chr1	89860000	89862000	chr1	89930000	89932000	34	12.8107719788174	0.00011359254887754	Cluster	1
chr1	89860000	89862000	chr1	89940000	89942000	17	5.63814230236247	0.00507787820935622	Cluster	0
chr1	89862000	89864000	chr1	89942000	89944000	16	4.3692466750062	0.00108771111319762	Cluster	0
chr1	90928000	90930000	chr1	90954000	90956000	19	6.70883593538069	0.0049069898279113	Cluster	0
chr1	90928000	90930000	chr1	90956000	90958000	23	7.6071393727377	0.000561532408791969	Cluster	1
chr1	90978000	90980000	chr1	90998000	91000000	23	9.40293734065531	0.00809234418729436	Cluster	0
chr1	90980000	90982000	chr1	90998000	91000000	85	32.8566086561002	3.56848503483973e-11	Cluster	1
chr1	90982000	90984000	chr1	90998000	91000000	72	30.9288803394011	1.29445643033419e-07	Cluster	0
chr1	90984000	90986000	chr1	90998000	91000000	28	12.2386653472316	0.00593697824898063	Cluster	0
chr1	90986000	90988000	chr1	90998000	91000000	32	14.9688919600241	0.00684823634913798	Cluster	0
chr1	90988000	90990000	chr1	90998000	91000000	39	17.7126294907721	0.00109611418025421	Cluster	0
chr1	90998000	91000000	chr1	91104000	91106000	26	6.82154056139488	3.96673339319188e-06	Singleton	0
chr1	90998000	91000000	chr1	91216000	91218000	19	5.04403130115528	0.000174033945834304	Cluster	1
chr1	90998000	91000000	chr1	91224000	91226000	13	3.58545329215354	0.00489202233956916	Cluster	0
chr1	90998000	91000000	chr1	91252000	91254000	16	3.38091072142475	1.71354991906562e-05	Singleton	0
chr1	91180000	91182000	chr1	91228000	91230000	22	6.18480813732617	8.64520105877322e-05	Singleton	0
chr1	91370000	91372000	chr1	91494000	91496000	19	6.85925742316171	0.00203043495283196	Cluster	0
chr1	91382000	91384000	chr1	91494000	91496000	15	4.82417629886272	0.00782993673400256	Cluster	0
chr1	91386000	91388000	chr1	91494000	91496000	24	8.08749744297632	0.000506857134414543	Cluster	1
chr1	91390000	91392000	chr1	91398000	91400000	48	21.6102571074011	0.000135886683750889	Cluster	0
chr1	91400000	91402000	chr1	91410000	91412000	35	16.9226662737175	0.00657709162283877	Cluster	0
chr1	91402000	91404000	chr1	91412000	91414000	79	38.0761622521	2.15748463782535e-06	Cluster	1
chr1	91412000	91414000	chr1	91464000	91466000	37	13.2021805920474	1.50476053974557e-05	Singleton	0
chr1	91412000	91414000	chr1	91484000	91486000	25	9.0672488403566	0.00101568174932086	Cluster	1
chr1	91420000	91422000	chr1	91494000	91496000	25	10.4638627617373	0.00664109524759193	Cluster	0
chr1	91436000	91438000	chr1	91494000	91496000	36	11.8559685499372	3.74737062278136e-06	Cluster	1
chr1	91446000	91448000	chr1	91494000	91496000	35	14.3841705143887	0.000439807596302342	Cluster	0
chr1	91462000	91464000	chr1	91494000	91496000	45	22.1303484781188	0.00163884587222954	Cluster	0
chr1	91464000	91466000	chr1	91494000	91496000	53	25.3690046437436	0.000218589618223858	Cluster	0
chr1	91468000	91470000	chr1	91494000	91496000	24	6.44571454232639	1.67157058082078e-05	Cluster	1
chr1	91494000	91496000	chr1	91504000	91506000	89	42.2755628838	1.71784041407815e-07	Cluster	1
chr1	91494000	91496000	chr1	91506000	91508000	69	33.4125780321001	1.64428383185006e-05	Cluster	0
chr1	91494000	91496000	chr1	91510000	91512000	46	22.3557616798692	0.00109291972211392	Cluster	0
chr1	91494000	91496000	chr1	91520000	91522000	37	18.2937107314037	0.00665861551309243	Cluster	0
chr1	92070000	92072000	chr1	92180000	92182000	19	4.51519519358684	4.25309576892897e-05	Singleton	0
chr1	92180000	92182000	chr1	92188000	92190000	57	27.2389915102403	9.96056845252028e-05	Singleton	0
chr1	92180000	92182000	chr1	92348000	92350000	15	4.37820255541953	0.001023671611283	Cluster	1
chr1	92180000	92182000	chr1	92358000	92360000	15	4.72947909609143	0.00659039035661646	Cluster	0
chr1	92180000	92182000	chr1	92474000	92476000	17	4.06438325996783	3.96860759230971e-05	Singleton	0
chr1	92454000	92456000	chr1	92472000	92474000	58	25.6419878873874	9.79253288109276e-06	Singleton	0
chr1	92640000	92642000	chr1	92832000	92834000	21	7.51095798542974	0.000925056847343444	Cluster	0
chr1	92640000	92642000	chr1	92894000	92896000	13	2.76387390519547	0.000511370005281798	Cluster	1
chr1	92640000	92642000	chr1	92902000	92904000	12	3.09073401942392	0.00147909795848096	Cluster	0
chr1	92642000	92644000	chr1	92830000	92832000	16	4.65063631268203	0.000615443119596522	Cluster	0
chr1	92646000	92648000	chr1	92832000	92834000	15	4.12532911729555	0.00187531285084262	Cluster	0
chr1	92648000	92650000	chr1	92830000	92832000	22	4.48899109110419	6.38524070019513e-07	Cluster	0
chr1	92656000	92658000	chr1	92832000	92834000	17	3.86709478014196	8.0724410792497e-05	Cluster	0
chr1	92668000	92670000	chr1	92832000	92834000	14	4.31984266067371	0.00804883138846036	Cluster	0
chr1	92680000	92682000	chr1	92830000	92832000	20	4.86209410689853	3.22498364537848e-05	Cluster	0
chr1	92692000	92694000	chr1	92830000	92832000	14	3.79821609504296	0.00265201152522884	Cluster	0
chr1	92696000	92698000	chr1	92830000	92832000	22	4.50637609799358	6.79942128319103e-07	Cluster	0
chr1	92696000	92698000	chr1	92832000	92834000	14	4.2452210281309	0.00694761004337062	Cluster	0
chr1	92698000	92700000	chr1	92830000	92832000	21	3.22434411159645	3.14605192237029e-09	Cluster	1
chr1	92698000	92700000	chr1	92832000	92834000	16	3.12338946808556	6.51946123903171e-06	Cluster	0
chr1	92704000	92706000	chr1	92830000	92832000	18	3.53536015933191	6.63965071985078e-06	Cluster	0
chr1	92704000	92706000	chr1	92832000	92834000	15	3.34246851877771	0.000221456547090443	Cluster	0
chr1	92706000	92708000	chr1	92830000	92832000	19	4.70818382096641	7.24625485753756e-05	Cluster	0
chr1	92706000	92708000	chr1	92832000	92834000	22	4.42899913298296	5.12447341306398e-07	Cluster	0
chr1	92708000	92710000	chr1	92830000	92832000	27	6.35390269704556	2.96008082224875e-07	Cluster	0
chr1	92714000	92716000	chr1	92830000	92832000	22	6.84280076361274	0.000358612180337898	Cluster	0
chr1	92716000	92718000	chr1	92832000	92834000	24	6.48173696442882	1.82366604756284e-05	Cluster	0
chr1	92724000	92726000	chr1	92830000	92832000	18	5.06196810326584	0.00058014091949342	Cluster	0
chr1	92734000	92736000	chr1	92830000	92832000	25	7.32523198581467	4.07724206094079e-05	Cluster	0
chr1	92744000	92746000	chr1	92832000	92834000	18	6.33685257221105	0.00654831887627476	Cluster	0
chr1	92752000	92754000	chr1	92830000	92832000	19	6.08784958282818	0.00169372783545467	Cluster	0
chr1	92914000	92916000	chr1	92918000	92920000	84	30.9561719657011	4.74657594339926e-12	Cluster	1
chr1	92918000	92920000	chr1	92924000	92926000	55	24.3261846318627	1.934019463394e-05	Cluster	0
chr1	92918000	92920000	chr1	92930000	92932000	32	15.1847936923437	0.00838469456325157	Cluster	0
chr1	93100000	93102000	chr1	93114000	93116000	117	44.5820729941	1.35115289202755e-16	Cluster	1
chr1	93100000	93102000	chr1	93124000	93126000	48	23.1430295499584	0.000647673177105028	Cluster	0
chr1	93100000	93102000	chr1	93360000	93362000	14	3.80186300584324	0.00267375490438354	Cluster	1
chr1	93100000	93102000	chr1	93374000	93376000	13	3.8644155926407	0.00889172163526159	Cluster	0
chr1	93102000	93104000	chr1	93112000	93114000	53	13.8642862381477	1.34047602561297e-12	Cluster	0
chr1	93102000	93104000	chr1	93124000	93126000	23	8.09396131489958	0.00128554093790763	Cluster	0
chr1	93104000	93106000	chr1	93114000	93116000	58	14.8501879010087	3.49503877891718e-14	Cluster	0
chr1	93114000	93116000	chr1	93118000	93120000	51	19.7970423145867	1.40378617604259e-06	Cluster	0
chr1	93114000	93116000	chr1	93124000	93126000	32	14.3211100145649	0.00361441473311927	Cluster	0
chr1	93124000	93126000	chr1	93306000	93308000	12	1.98035031100478	0.000105317943973388	Cluster	1
chr1	93130000	93132000	chr1	93304000	93306000	14	3.89955858198203	0.00336588794146619	Cluster	0
chr1	93174000	93176000	chr1	93342000	93344000	22	7.01874492374445	0.000506857134414543	Cluster	1
chr1	93176000	93178000	chr1	93234000	93236000	28	8.0283336272111	1.66363927377905e-06	Cluster	1
chr1	93176000	93178000	chr1	93236000	93238000	27	8.93276805615619	3.42863368816156e-05	Cluster	0
chr1	93178000	93180000	chr1	93342000	93344000	20	7.22885290287942	0.00462986465288113	Cluster	0
chr1	93294000	93296000	chr1	93304000	93306000	32	14.851172527565	0.00613034305761391	Cluster	0
chr1	93306000	93308000	chr1	93310000	93312000	45	22.1214263108651	0.00162431557957504	Cluster	1
chr1	93344000	93346000	chr1	93360000	93362000	30	9.71058680476614	2.73127741834215e-05	Singleton	0
chr1	93444000	93446000	chr1	93448000	93450000	140	69.7038652813	1.44163343524168e-10	Cluster	1
chr1	93444000	93446000	chr1	93450000	93452000	93	43.7885104262	5.21332486724804e-08	Cluster	0
chr1	93444000	93446000	chr1	93474000	93476000	49	23.8799774561165	0.000687195457759657	Cluster	0
chr1	93448000	93450000	chr1	93478000	93480000	63	27.1883672885423	1.40697321343746e-06	Cluster	1
chr1	93450000	93452000	chr1	93478000	93480000	48	22.7385320164307	0.000442838348377967	Cluster	0
chr1	93478000	93480000	chr1	93490000	93492000	79	38.4732469574	3.17946484940896e-06	Cluster	1
chr1	93480000	93482000	chr1	93484000	93486000	61	29.1219394828066	4.63550026698639e-05	Cluster	0
chr1	93506000	93508000	chr1	93512000	93514000	54	24.2143671089377	3.43683472094167e-05	Cluster	0
chr1	93512000	93514000	chr1	93516000	93518000	84	40.417105346	7.76979797618734e-07	Cluster	0
chr1	93512000	93514000	chr1	93518000	93520000	114	46.8125873963	2.1152479114699e-13	Cluster	1
chr1	93512000	93514000	chr1	93526000	93528000	35	17.1575270542861	0.00809234418729436	Cluster	0
chr1	93512000	93514000	chr1	93600000	93602000	22	8.47240152770341	0.00525951053635063	Cluster	1
chr1	93512000	93514000	chr1	93604000	93606000	17	5.77250604901699	0.00639075035677782	Cluster	0
chr1	93512000	93514000	chr1	93744000	93746000	14	3.32024414049042	0.000770216519020902	Cluster	1
chr1	93520000	93522000	chr1	93754000	93756000	17	5.31544796556458	0.00282630272108804	Cluster	0
chr1	93564000	93566000	chr1	93754000	93756000	19	6.78750592792791	0.0055486735069382	Cluster	1
chr1	93574000	93576000	chr1	93754000	93756000	16	5.34046065172341	0.00764204459848515	Cluster	0
chr1	93686000	93688000	chr1	93704000	93706000	58	28.8744606819083	0.00024242428018904	Cluster	0
chr1	93686000	93688000	chr1	93710000	93712000	39	15.3271163918915	6.12958289224538e-05	Cluster	1
chr1	97740000	97742000	chr1	97768000	97770000	51	21.8216585998755	2.01725866319225e-05	Singleton	0
chr1	97768000	97770000	chr1	98086000	98088000	15	3.50859268977201	0.0003739902215195	Cluster	0
chr1	97768000	97770000	chr1	98090000	98092000	14	3.54332584142126	0.00140880410704519	Cluster	0
chr1	97768000	97770000	chr1	98100000	98102000	15	3.18675854376272	0.000132694420546789	Cluster	1
chr1	105664000	105666000	chr1	105680000	105682000	66	32.9533551542002	6.83467146760191e-05	Singleton	0
chr1	105780000	105782000	chr1	105990000	105992000	20	5.6165401922135	5.97252129816361e-05	Singleton	0
chr1	105986000	105988000	chr1	105990000	105992000	132	56.905804543	4.55703729165525e-14	Singleton	0
chr1	106064000	106066000	chr1	106172000	106174000	28	12.0685798445413	0.00491617824863371	Cluster	0
chr1	106070000	106072000	chr1	106170000	106172000	12	3.33214587687139	0.00271701771159046	Cluster	1
chr1	106170000	106172000	chr1	106228000	106230000	25	8.28952779791947	0.000274322354084817	Cluster	1
chr1	106170000	106172000	chr1	106338000	106340000	12	2.40419892874225	0.000590195103242916	Cluster	0
chr1	106170000	106172000	chr1	106340000	106342000	13	2.84998632663281	0.000673870559944439	Cluster	0
chr1	106170000	106172000	chr1	106344000	106346000	19	2.94170289256319	9.54672258683939e-08	Cluster	0
chr1	106170000	106172000	chr1	106396000	106398000	15	2.89944118141162	4.82435015778406e-05	Cluster	0
chr1	106172000	106174000	chr1	106228000	106230000	35	16.3199854799464	0.00378129050711896	Cluster	0
chr1	106172000	106174000	chr1	106268000	106270000	21	7.36841138951113	0.00239461942791548	Cluster	1
chr1	106172000	106174000	chr1	106282000	106284000	23	8.67163670196511	0.00309015407575645	Cluster	0
chr1	106172000	106174000	chr1	106304000	106306000	21	6.17195892659549	0.000254131243545698	Cluster	0
chr1	106172000	106174000	chr1	106312000	106314000	22	6.03628535163223	6.11320313714861e-05	Cluster	1
chr1	106172000	106174000	chr1	106328000	106330000	15	3.3933683880515	0.000260720018481896	Cluster	0
chr1	106172000	106174000	chr1	106334000	106336000	28	5.84383660486396	1.36054589002017e-08	Cluster	0
chr1	106172000	106174000	chr1	106338000	106340000	17	4.15838882217676	0.00018962837166451	Cluster	0
chr1	106172000	106174000	chr1	106340000	106342000	30	5.15261223027045	3.68096740787604e-11	Cluster	0
chr1	106172000	106174000	chr1	106342000	106344000	22	5.49177488760576	1.56264222043497e-05	Cluster	0
chr1	106172000	106174000	chr1	106344000	106346000	16	5.35214701240775	0.00779048723890647	Cluster	0
chr1	106172000	106174000	chr1	106346000	106348000	42	5.44612978339265	7.7183593250084e-20	Cluster	1
chr1	106172000	106174000	chr1	106348000	106350000	15	4.55065311277709	0.00467744995525514	Cluster	0
chr1	106172000	106174000	chr1	106352000	106354000	22	4.56105553626094	8.28283697138357e-07	Cluster	0
chr1	106172000	106174000	chr1	106354000	106356000	18	3.98111783640669	3.07243558862563e-05	Cluster	0
chr1	106172000	106174000	chr1	106362000	106364000	14	3.77768309913814	0.00252647927778277	Cluster	0
chr1	106172000	106174000	chr1	106380000	106382000	16	5.2427235820246	0.00646183749987683	Cluster	0
chr1	106172000	106174000	chr1	106384000	106386000	14	4.03009228902532	0.00448140324365026	Cluster	0
chr1	106172000	106174000	chr1	106386000	106388000	15	3.52612066230222	0.000392967913949894	Cluster	0
chr1	106172000	106174000	chr1	106390000	106392000	17	3.5575261617794	2.97395643727073e-05	Cluster	0
chr1	106172000	106174000	chr1	106394000	106396000	20	3.81281787304595	9.61371934866576e-07	Cluster	0
chr1	106172000	106174000	chr1	106396000	106398000	28	5.24900771215593	1.41039383996516e-09	Cluster	1
chr1	106172000	106174000	chr1	106404000	106406000	18	3.84089808579707	1.96642187018336e-05	Cluster	0
chr1	106424000	106426000	chr1	106712000	106714000	15	2.34943444530771	4.49722715533817e-06	Cluster	0
chr1	106426000	106428000	chr1	106712000	106714000	16	2.37997505089784	9.35386528048918e-07	Cluster	1
chr1	106508000	106510000	chr1	106712000	106714000	16	3.44512105602534	8.01936792442525e-05	Cluster	0
chr1	106518000	106520000	chr1	106712000	106714000	13	3.6278379073154	0.00536417154433821	Cluster	0
chr1	106526000	106528000	chr1	106712000	106714000	13	2.74839063593063	0.00048524649796983	Cluster	0
chr1	106536000	106538000	chr1	106712000	106714000	12	2.57001689072276	0.00104555388218573	Cluster	0
chr1	106542000	106544000	chr1	106712000	106714000	26	3.26586335737999	1.61477209101215e-12	Cluster	1
chr1	106550000	106552000	chr1	106712000	106714000	22	3.24123654726389	2.43098852510467e-09	Cluster	0
chr1	106774000	106776000	chr1	106796000	106798000	52	18.4842744047539	7.27497702745143e-08	Singleton	0
chr1	106790000	106792000	chr1	106796000	106798000	81	40.06394597	3.93258440880508e-06	Singleton	0
chr1	111864000	111866000	chr1	112376000	112378000	13	1.94753709953248	1.76880508810314e-05	Cluster	0
chr1	111864000	111866000	chr1	112378000	112380000	24	1.86835188883665	7.83074014785886e-16	Cluster	1
chr1	111864000	111866000	chr1	112380000	112382000	22	1.99104163525967	3.05720172725885e-13	Cluster	0
chr1	118298000	118300000	chr1	118310000	118312000	57	26.9462191599534	7.47511585593209e-05	Singleton	0
chr1	118322000	118324000	chr1	118330000	118332000	115	54.4954903946	8.29517016616576e-10	Singleton	0
chr1	118322000	118324000	chr1	118460000	118462000	16	4.65812297149689	0.000623477160719356	Cluster	1
chr1	118322000	118324000	chr1	118464000	118466000	17	5.46151981683818	0.00373345614018933	Cluster	0
chr1	118322000	118324000	chr1	118466000	118468000	19	5.70470802899546	0.000804424056072608	Cluster	0
chr1	118322000	118324000	chr1	118486000	118488000	13	3.81855874863091	0.00809960773221138	Cluster	0
chr1	118322000	118324000	chr1	118494000	118496000	13	3.8014997213002	0.00779782347526598	Cluster	1
chr1	118372000	118374000	chr1	118460000	118462000	13	1.9028646856109	1.40464211835099e-05	Singleton	0
chr1	118374000	118376000	chr1	118388000	118390000	67	27.5392622539302	9.27369832215124e-08	Cluster	0
chr1	118384000	118386000	chr1	118388000	118390000	187	91.7895777661	8.46247223797448e-15	Cluster	1
chr1	118388000	118390000	chr1	118410000	118412000	49	21.6353338841908	6.90477618754102e-05	Cluster	1
chr1	118388000	118390000	chr1	118414000	118416000	49	23.8613143310348	0.000675201351351083	Cluster	0
chr1	118388000	118390000	chr1	118454000	118456000	31	12.1178501366454	0.000535323435896228	Cluster	1
chr1	118388000	118390000	chr1	118466000	118468000	27	12.0895759894555	0.00994305247213748	Cluster	0
chr1	118388000	118390000	chr1	118486000	118488000	20	7.34202689328415	0.00545737853273488	Cluster	1
chr1	118390000	118392000	chr1	118412000	118414000	35	15.6767356215567	0.00195224859009306	Cluster	0
chr1	118390000	118392000	chr1	118452000	118454000	20	7.43121201267211	0.00622662432617983	Cluster	0
chr1	118390000	118392000	chr1	118456000	118458000	28	12.1281044891535	0.00524746117904702	Cluster	0
chr1	118390000	118392000	chr1	118496000	118498000	14	4.42475838041822	0.0097969871308218	Cluster	0
chr1	118560000	118562000	chr1	118626000	118628000	16	3.11332795455623	2.51956795309379e-05	Singleton	0
chr1	118626000	118628000	chr1	118636000	118638000	34	15.136700146456	0.00217850982011863	Cluster	0
chr1	118626000	118628000	chr1	118638000	118640000	36	17.1964242181601	0.00461024853173787	Cluster	0
chr1	118628000	118630000	chr1	118638000	118640000	90	37.0807599	1.93208015632857e-10	Cluster	1
chr1	118638000	118640000	chr1	118644000	118646000	34	12.2074708924843	4.57166169952345e-05	Cluster	0
chr1	118824000	118826000	chr1	119052000	119054000	16	4.67305762827632	0.000644467467362641	Cluster	0
chr1	118826000	118828000	chr1	119052000	119054000	17	5.15254840652613	0.00061593735076572	Cluster	0
chr1	118832000	118834000	chr1	119076000	119078000	14	2.36751898379787	2.51341785563714e-05	Singleton	0
chr1	118836000	118838000	chr1	119052000	119054000	16	5.86702173610009	0.00641396925404615	Cluster	0
chr1	118838000	118840000	chr1	119052000	119054000	20	5.79246363999081	9.01765765727584e-05	Cluster	1
chr1	118852000	118854000	chr1	119052000	119054000	17	5.88365948057444	0.00764709924677179	Cluster	0
chr1	118862000	118864000	chr1	119052000	119054000	23	7.42934199020853	0.000406303655410115	Cluster	0
chr1	118866000	118868000	chr1	119052000	119054000	20	5.75570488796889	0.000302832940892028	Cluster	0
chr1	118868000	118870000	chr1	119052000	119054000	21	6.51929213877481	0.000527031391946679	Cluster	0
chr1	118976000	118978000	chr1	119052000	119054000	26	10.8170366614477	0.0048872035880077	Cluster	0
chr1	118984000	118986000	chr1	119052000	119054000	50	19.2636522748165	1.5276454367513e-06	Cluster	1
chr1	118994000	118996000	chr1	119052000	119054000	29	12.1063990581409	0.0024964508535347	Cluster	0
chr1	119024000	119026000	chr1	119052000	119054000	72	32.6951711864002	1.00697468928418e-06	Cluster	1
chr1	119038000	119040000	chr1	119048000	119050000	40	17.5578123242114	0.000463709107725022	Cluster	0
chr1	119052000	119054000	chr1	119064000	119066000	134	60.5617722027	1.86975817542214e-13	Singleton	0
chr1	119158000	119160000	chr1	119420000	119422000	12	3.08802239816051	0.00458823360765199	Cluster	0
chr1	119166000	119168000	chr1	119420000	119422000	13	3.12375650826776	0.0015167290460351	Cluster	1
chr1	119168000	119170000	chr1	119420000	119422000	12	2.83208975386324	0.0023093370171202	Cluster	0
chr1	119182000	119184000	chr1	119422000	119424000	12	2.92419506260598	0.0029870850300946	Cluster	0
chr1	119770000	119772000	chr1	119836000	119838000	22	8.27168973152656	0.00399924456455525	Cluster	1
chr1	119776000	119778000	chr1	119836000	119838000	17	5.78954321170685	0.00656793440792244	Cluster	0
chr1	119808000	119810000	chr1	119836000	119838000	33	15.6818650533794	0.00717931317183083	Cluster	0
chr1	119810000	119812000	chr1	119836000	119838000	26	8.38027216006756	0.000120170958930143	Cluster	1
chr1	120040000	120042000	chr1	120120000	120122000	21	4.91095887361536	1.05695891535106e-05	Singleton	0
chr1	120074000	120076000	chr1	120078000	120080000	55	23.7365949503661	9.88197878044262e-06	Cluster	1
chr1	120078000	120080000	chr1	120086000	120088000	30	14.0181910905316	0.00971907994997634	Cluster	0
chr1	120340000	120342000	chr1	120542000	120544000	13	3.58444541451372	0.0048872035880077	Cluster	0
chr1	120340000	120342000	chr1	120544000	120546000	13	2.9208402847117	0.000845345728699217	Cluster	0
chr1	120340000	120342000	chr1	120550000	120552000	17	3.16282484078907	1.61054233647589e-06	Cluster	1
chr1	120340000	120342000	chr1	120586000	120588000	12	2.85687865138751	0.00247926369409741	Cluster	0
chr1	120340000	120342000	chr1	120598000	120600000	18	4.13714080376988	1.30540342700862e-05	Cluster	0
chr1	120340000	120342000	chr1	120602000	120604000	14	4.43889118368701	0.00341398158871477	Cluster	0
chr1	120340000	120342000	chr1	120604000	120606000	25	3.64759531809343	2.39349791173884e-11	Cluster	1
chr1	120340000	120342000	chr1	120606000	120608000	22	5.09409012594342	1.14079330943829e-06	Cluster	0
chr1	120340000	120342000	chr1	121176000	121178000	13	1.57670018716924	4.68901145476994e-07	Singleton	0
chr1	120592000	120594000	chr1	121178000	121180000	12	1.68668238619886	2.45943388378652e-05	Singleton	0
chr1	121326000	121328000	chr1	121332000	121334000	52	23.5040207844571	6.427271100437e-05	Cluster	1
chr1	121328000	121330000	chr1	121346000	121348000	23	9.00648859763907	0.00489202233956916	Cluster	0
chr1	125382000	125384000	chr1	125560000	125562000	13	3.83810172699832	0.00841874215184751	Cluster	0
chr1	125390000	125392000	chr1	125560000	125562000	12	3.12006060894426	0.00494729279467601	Cluster	0
chr1	125396000	125398000	chr1	125560000	125562000	21	5.98602719594059	0.000166433359393724	Cluster	1
chr1	125402000	125404000	chr1	125560000	125562000	16	4.77943980374865	0.00267375490438354	Cluster	0
chr1	125404000	125406000	chr1	125560000	125562000	18	5.77010813537291	0.00249132668118524	Cluster	0
chr1	125406000	125408000	chr1	125434000	125436000	39	15.5875056123817	8.70633587956832e-05	Cluster	0
chr1	125408000	125410000	chr1	125560000	125562000	15	3.38179745140358	0.000251790442205888	Cluster	0
chr1	125412000	125414000	chr1	125434000	125436000	41	20.1948251219562	0.003288340499886	Cluster	0
chr1	125422000	125424000	chr1	125434000	125436000	94	37.3196408897	9.23785550055598e-12	Cluster	1
chr1	125426000	125428000	chr1	125434000	125436000	113	54.7033451125	3.95716922496084e-09	Cluster	0
chr1	125426000	125428000	chr1	125560000	125562000	24	7.05926096860797	6.70719281049167e-05	Cluster	0
chr1	125432000	125434000	chr1	125560000	125562000	27	8.33840459975745	1.03538543750348e-05	Cluster	0
chr1	125434000	125436000	chr1	125556000	125558000	25	5.895869676166	2.61098848853862e-07	Cluster	0
chr1	125434000	125436000	chr1	125558000	125560000	33	7.99650346429459	3.410850846849e-09	Cluster	1
chr1	125434000	125436000	chr1	125560000	125562000	60	22.1254232513443	3.67017070102979e-09	Cluster	0
chr1	125434000	125436000	chr1	125562000	125564000	27	5.54699787625193	4.63629161674909e-09	Cluster	0
chr1	125434000	125436000	chr1	125564000	125566000	20	6.01035817063123	0.000529154576873543	Cluster	0
chr1	125434000	125436000	chr1	125566000	125568000	17	4.05962086789084	0.000142094221362791	Cluster	0
chr1	125434000	125436000	chr1	125568000	125570000	25	5.56016675183971	3.65960025362684e-07	Cluster	0
chr1	125434000	125436000	chr1	125572000	125574000	17	5.49916024874102	0.00399371749746494	Cluster	0
chr1	125552000	125554000	chr1	125556000	125558000	22	5.82751605860031	3.70447668208022e-05	Singleton	0
chr1	125910000	125912000	chr1	126420000	126422000	13	1.47177640790928	9.50620326734776e-07	Singleton	0
chr1	127204000	127206000	chr1	127330000	127332000	24	5.78414542151874	2.80349733969608e-06	Cluster	1
chr1	127204000	127206000	chr1	127340000	127342000	16	3.74273309298346	0.000203467795060629	Cluster	0
chr1	127204000	127206000	chr1	127354000	127356000	17	5.00822507849695	0.00151367800477424	Cluster	0
chr1	127204000	127206000	chr1	127402000	127404000	18	3.83829865079536	1.95584271189084e-05	Cluster	0
chr1	127204000	127206000	chr1	127406000	127408000	21	3.92971456100632	3.32234284845729e-07	Cluster	0
chr1	127204000	127206000	chr1	127410000	127412000	21	3.60831141659082	8.33671340339218e-08	Cluster	1
chr1	127204000	127206000	chr1	127412000	127414000	15	3.74539251852967	0.000727892739766961	Cluster	0
chr1	127204000	127206000	chr1	127416000	127418000	15	3.25308115826528	0.000164709909395921	Cluster	0
chr1	127204000	127206000	chr1	127434000	127436000	22	3.76116484570223	3.26580107325816e-08	Cluster	0
chr1	127204000	127206000	chr1	127436000	127438000	16	3.04460166526169	1.95584271189084e-05	Cluster	0
chr1	127204000	127206000	chr1	127442000	127444000	16	3.78301634769441	0.000229533536273178	Cluster	0
chr1	127204000	127206000	chr1	127450000	127452000	21	3.33013047543275	2.21755816745822e-08	Cluster	1
chr1	127204000	127206000	chr1	127468000	127470000	14	3.27630689881282	0.000674163564241923	Cluster	0
chr1	127204000	127206000	chr1	127482000	127484000	13	3.13944874462027	0.000470885279512648	Cluster	1
chr1	127206000	127208000	chr1	127410000	127412000	12	2.19866976646057	0.000269471831284152	Cluster	0
chr1	127206000	127208000	chr1	127412000	127414000	13	2.26014289369818	7.46045174487208e-05	Cluster	0
chr1	127470000	127472000	chr1	127482000	127484000	21	7.33607562439109	0.00227205424116886	Cluster	1
chr1	127478000	127480000	chr1	127482000	127484000	28	12.3902797947671	0.00696090314011342	Cluster	0
chr1	127482000	127484000	chr1	127676000	127678000	16	3.66285056914738	4.32978333160263e-05	Cluster	0
chr1	127494000	127496000	chr1	127676000	127678000	14	2.39658174211109	2.84981085224687e-05	Cluster	0
chr1	127498000	127500000	chr1	127676000	127678000	13	3.73066660833305	0.00671811588188723	Cluster	0
chr1	127500000	127502000	chr1	127676000	127678000	17	3.36557683480432	1.5310242407571e-05	Cluster	0
chr1	127502000	127504000	chr1	127676000	127678000	14	2.50405408063504	4.50666154967591e-05	Cluster	0
chr1	127504000	127506000	chr1	127676000	127678000	12	3.08123695678667	0.00450483097850556	Cluster	0
chr1	127506000	127508000	chr1	127676000	127678000	14	3.60678816532636	0.00166029063121988	Cluster	0
chr1	127508000	127510000	chr1	127676000	127678000	18	3.53567391636415	6.63965071985078e-06	Cluster	1
chr1	127576000	127578000	chr1	127676000	127678000	26	6.98671846583316	6.03010650949988e-06	Singleton	0
chr1	127774000	127776000	chr1	127792000	127794000	59	24.5601926292295	1.21578351691288e-06	Cluster	1
chr1	127776000	127778000	chr1	127792000	127794000	29	13.3314472766986	0.00943932454812924	Cluster	0
chr1	127868000	127870000	chr1	127882000	127884000	62	15.6357628638635	1.80121195045815e-15	Cluster	1
chr1	127868000	127870000	chr1	127884000	127886000	38	16.3862870939615	0.000517844924492395	Cluster	0
chr1	127868000	127870000	chr1	127888000	127890000	39	13.5429595534266	4.04839509458649e-06	Cluster	0
chr1	127868000	127870000	chr1	127890000	127892000	35	13.7925636960182	0.000198647750123041	Cluster	0
chr1	128094000	128096000	chr1	128130000	128132000	15	4.11294720120644	0.00182127864960492	Cluster	0
chr1	128100000	128102000	chr1	128118000	128120000	24	8.47959245438805	0.000973481451013644	Cluster	0
chr1	128104000	128106000	chr1	128124000	128126000	26	7.98264778681355	5.53746678824801e-05	Cluster	1
chr1	128104000	128106000	chr1	128144000	128146000	14	4.02721726048056	0.0044564101431609	Cluster	0
chr1	128244000	128246000	chr1	128250000	128252000	91	40.0484584384	3.5211046519398e-09	Cluster	1
chr1	128244000	128246000	chr1	128252000	128254000	68	26.9254545600545	1.73877637619011e-08	Cluster	0
chr1	128354000	128356000	chr1	128358000	128360000	91	40.2638471604	4.55954617941116e-09	Singleton	0
chr1	128402000	128404000	chr1	128416000	128418000	86	39.0914018053	4.82538056957216e-08	Singleton	0
chr1	128412000	128414000	chr1	128590000	128592000	15	3.07398443274776	9.04936258645464e-05	Cluster	1
chr1	128416000	128418000	chr1	128822000	128824000	12	2.68483075353868	0.00148999788775548	Cluster	0
chr1	128416000	128418000	chr1	128824000	128826000	16	3.47767790956333	8.90962080057487e-05	Cluster	1
chr1	128416000	128418000	chr1	128832000	128834000	13	3.06570873275105	0.00129300557888871	Cluster	0
chr1	128424000	128426000	chr1	128590000	128592000	15	4.07123669561854	0.00164951524298153	Cluster	0
chr1	128590000	128592000	chr1	128824000	128826000	15	2.87875911200511	4.46265879993047e-05	Cluster	0
chr1	128590000	128592000	chr1	128826000	128828000	12	3.05873352593886	0.00426125153514931	Cluster	0
chr1	128592000	128594000	chr1	128826000	128828000	15	2.84116050828073	3.86732946553416e-05	Cluster	1
chr1	131090000	131092000	chr1	131244000	131246000	25	8.64992154545741	0.000518736464886476	Cluster	0
chr1	131096000	131098000	chr1	131208000	131210000	33	15.0168057367411	0.00380604293081795	Cluster	1
chr1	131096000	131098000	chr1	131216000	131218000	23	9.51948706225331	0.00929814939827905	Cluster	0
chr1	131096000	131098000	chr1	131242000	131244000	27	11.9040065936891	0.00817667388798346	Cluster	0
chr1	131096000	131098000	chr1	131244000	131246000	55	25.4621597457228	1.7030003179812e-05	Cluster	0
chr1	131096000	131098000	chr1	131258000	131260000	16	6.09351986787971	0.00909883462601973	Cluster	0
chr1	131096000	131098000	chr1	131260000	131262000	37	9.81227858473509	3.21647254288966e-09	Cluster	1
chr1	131096000	131098000	chr1	131266000	131268000	16	5.28528097770842	0.00694761004337062	Cluster	0
chr1	131096000	131098000	chr1	131278000	131280000	22	6.45297373337889	4.26522381528387e-05	Cluster	0
chr1	131116000	131118000	chr1	131244000	131246000	19	6.38833511821792	0.000896816236442118	Cluster	0
chr1	131124000	131126000	chr1	131136000	131138000	70	29.5943417723042	1.17028330224895e-07	Singleton	0
chr1	131130000	131132000	chr1	131244000	131246000	22	6.98830954496444	0.000477074408052543	Cluster	1
chr1	131138000	131140000	chr1	131256000	131258000	18	6.10176411225914	0.00448129436334608	Cluster	0
chr1	131140000	131142000	chr1	131146000	131148000	57	24.0062606298006	2.93584375840131e-06	Cluster	1
chr1	131144000	131146000	chr1	131148000	131150000	57	27.9333957662206	0.000191279228426946	Cluster	0
chr1	131180000	131182000	chr1	131244000	131246000	27	9.88963654502146	0.000619138308852984	Cluster	0
chr1	131182000	131184000	chr1	131244000	131246000	50	13.5324970852112	2.27118960304568e-11	Cluster	1
chr1	131286000	131288000	chr1	131526000	131528000	21	5.19125377151646	2.3389080042037e-05	Cluster	1
chr1	131288000	131290000	chr1	131526000	131528000	14	4.05743027045592	0.00474763315608547	Cluster	0
chr1	131318000	131320000	chr1	131526000	131528000	17	4.97456690058296	0.00141255742384167	Cluster	0
chr1	131328000	131330000	chr1	131524000	131526000	22	3.35758227897444	4.51775502195363e-09	Cluster	0
chr1	131328000	131330000	chr1	131526000	131528000	29	3.93562221761079	3.66222325550211e-13	Cluster	1
chr1	131330000	131332000	chr1	131524000	131526000	15	4.13739252702064	0.00192355972447687	Cluster	0
chr1	131342000	131344000	chr1	131526000	131528000	12	3.28757647026707	0.00735951510105251	Cluster	0
chr1	131346000	131348000	chr1	131524000	131526000	13	3.58115973252702	0.00485315030358661	Cluster	0
chr1	131350000	131352000	chr1	131524000	131526000	16	5.00100533837992	0.00415798794163309	Cluster	0
chr1	131354000	131356000	chr1	131524000	131526000	15	4.26214129444461	0.00255253205144006	Cluster	0
chr1	131380000	131382000	chr1	131526000	131528000	20	6.43255571583962	0.00121488259375247	Cluster	1
chr1	131394000	131396000	chr1	131526000	131528000	18	6.39278117578964	0.00713625485573548	Cluster	0
chr1	131414000	131416000	chr1	131526000	131528000	18	5.16992173001215	0.000744020980952753	Cluster	1
chr1	131428000	131430000	chr1	131526000	131528000	27	10.879260310944	0.00248207390033464	Cluster	0
chr1	131454000	131456000	chr1	131524000	131526000	34	8.77495468784217	3.55226519236832e-08	Cluster	1
chr1	131458000	131460000	chr1	131524000	131526000	27	11.7087090219238	0.00662714708481892	Cluster	0
chr1	131470000	131472000	chr1	131524000	131526000	27	12.0739929489063	0.00978753716144347	Cluster	0
chr1	131796000	131798000	chr1	131800000	131802000	85	41.8884997047	1.66173787717839e-06	Cluster	1
chr1	131798000	131800000	chr1	131812000	131814000	19	6.78029996563666	0.0054807158976342	Cluster	0
chr1	131828000	131830000	chr1	131834000	131836000	191	76.4431352226	6.84554372491256e-24	Cluster	1
chr1	131828000	131830000	chr1	131836000	131838000	77	36.6369137862	1.97261518244686e-06	Cluster	0
chr1	131828000	131830000	chr1	131840000	131842000	113	47.9021654742	1.93550860685302e-12	Cluster	0
chr1	131828000	131830000	chr1	131846000	131848000	48	21.9282437582719	0.000191862809614043	Cluster	0
chr1	131828000	131830000	chr1	131848000	131850000	43	16.279712000327	8.33098314738103e-06	Cluster	0
chr1	131892000	131894000	chr1	131896000	131898000	20	7.7045885836294	0.00909181640389124	Cluster	0
chr1	131892000	131894000	chr1	131898000	131900000	24	5.60477134103344	1.62586323451923e-06	Cluster	1
chr1	131910000	131912000	chr1	131924000	131926000	77	37.6574306161	5.34278062604007e-06	Cluster	1
chr1	131910000	131912000	chr1	131932000	131934000	52	22.741877171521	2.7920797145756e-05	Cluster	0
chr1	131912000	131914000	chr1	131934000	131936000	25	9.48578025859475	0.00188247680659329	Cluster	0
chr1	131946000	131948000	chr1	131962000	131964000	80	36.0639091022	1.29445643033419e-07	Singleton	0
chr1	131962000	131964000	chr1	131970000	131972000	149	70.0681924678	1.23969049329162e-13	Singleton	0
chr1	131972000	131974000	chr1	132138000	132140000	14	4.85985451140345	0.00769552747509199	Cluster	0
chr1	131978000	131980000	chr1	132138000	132140000	16	4.61914975238629	0.00190853290952047	Cluster	1
chr1	132006000	132008000	chr1	132046000	132048000	35	11.6758775315242	7.3240612124164e-06	Cluster	1
chr1	132008000	132010000	chr1	132030000	132032000	43	17.3652981635181	3.7403733615383e-05	Singleton	0
chr1	132008000	132010000	chr1	132046000	132048000	36	16.5610821494145	0.00249132668118524	Cluster	0
chr1	132156000	132158000	chr1	132236000	132238000	15	2.96144380617045	6.04379698935084e-05	Cluster	1
chr1	132168000	132170000	chr1	132236000	132238000	14	3.38803970191368	0.000930927998041026	Cluster	0
chr1	132390000	132392000	chr1	132488000	132490000	17	5.34075317108633	0.00296664277450455	Cluster	1
chr1	132390000	132392000	chr1	132496000	132498000	16	5.1488717717954	0.00545737853273488	Cluster	0
chr1	132476000	132478000	chr1	132486000	132488000	76	34.7187385683	5.25600956012577e-07	Singleton	0
chr1	132520000	132522000	chr1	132592000	132594000	16	3.14261145085713	2.80157116892892e-05	Cluster	1
chr1	132520000	132522000	chr1	132596000	132598000	14	3.57038886885344	0.0015087421700613	Cluster	0
chr1	132520000	132522000	chr1	132602000	132604000	13	3.41841226051817	0.00102638279163052	Cluster	0
chr1	132740000	132742000	chr1	132956000	132958000	15	3.16661579180758	0.000124400511753202	Cluster	1
chr1	132740000	132742000	chr1	132958000	132960000	13	3.04133322564503	0.00121092988555212	Cluster	0
chr1	132880000	132882000	chr1	132894000	132896000	85	42.0056661775	1.86364218455548e-06	Singleton	0
chr1	132988000	132990000	chr1	133018000	133020000	22	8.27232863007833	0.00400099905064829	Cluster	0
chr1	132992000	132994000	chr1	133018000	133020000	41	20.1227366036854	0.00308270051163347	Cluster	0
chr1	132998000	133000000	chr1	133018000	133020000	47	22.012859714362	0.000416337082506481	Cluster	1
chr1	133004000	133006000	chr1	133014000	133016000	38	17.8506718336505	0.00242727406154687	Cluster	0
chr1	133014000	133016000	chr1	133130000	133132000	27	10.4275774390407	0.000398802806602857	Cluster	0
chr1	133016000	133018000	chr1	133128000	133130000	14	4.72252458236913	0.00600275453456686	Cluster	0
chr1	133018000	133020000	chr1	133100000	133102000	27	7.10720038053619	5.85008730621099e-07	Cluster	0
chr1	133022000	133024000	chr1	133130000	133132000	19	4.94019274984463	3.69923410835544e-05	Cluster	0
chr1	133024000	133026000	chr1	133118000	133120000	22	7.83041293187284	0.00204980366801933	Cluster	0
chr1	133024000	133026000	chr1	133120000	133122000	27	8.3964373478767	4.55020949043278e-05	Cluster	0
chr1	133024000	133026000	chr1	133122000	133124000	15	4.37926112958337	0.00329915274674243	Cluster	0
chr1	133024000	133026000	chr1	133124000	133126000	21	5.54525993554484	5.88370725573151e-05	Cluster	0
chr1	133024000	133026000	chr1	133128000	133130000	20	7.21733251034309	0.00145691585891893	Cluster	0
chr1	133024000	133026000	chr1	133144000	133146000	12	2.98133837859413	0.00349596864025111	Cluster	0
chr1	133026000	133028000	chr1	133128000	133130000	12	3.63759663484019	0.00553394200146213	Cluster	0
chr1	133026000	133028000	chr1	133130000	133132000	23	10.405775073308	0.00923901599520901	Cluster	0
chr1	133032000	133034000	chr1	133100000	133102000	16	6.02980612420922	0.00829938688370327	Cluster	0
chr1	133032000	133034000	chr1	133128000	133130000	19	6.08594519085949	0.000500575904584915	Cluster	0
chr1	133032000	133034000	chr1	133130000	133132000	43	17.8747821744472	1.90361563890251e-05	Cluster	0
chr1	133034000	133036000	chr1	133116000	133118000	14	3.52926170392193	0.00135806708184221	Cluster	0
chr1	133034000	133036000	chr1	133128000	133130000	17	4.2610625924294	6.77921855712641e-05	Cluster	0
chr1	133034000	133036000	chr1	133130000	133132000	35	12.350858691326	5.81359939594527e-06	Cluster	0
chr1	133034000	133036000	chr1	133132000	133134000	21	7.61174174722464	0.00109825449015517	Cluster	0
chr1	133034000	133036000	chr1	133134000	133136000	20	4.91763475467939	9.6112766696916e-06	Cluster	0
chr1	133038000	133040000	chr1	133130000	133132000	24	7.17744784112325	8.64270023388782e-05	Cluster	0
chr1	133040000	133042000	chr1	133130000	133132000	31	13.277827396632	0.00229295525108982	Cluster	0
chr1	133044000	133046000	chr1	133078000	133080000	25	10.1718192758868	0.0015046099011811	Cluster	0
chr1	133044000	133046000	chr1	133086000	133088000	45	12.2301539130348	3.76571752622881e-10	Cluster	0
chr1	133044000	133046000	chr1	133096000	133098000	19	5.56712493042646	0.000595687593730275	Cluster	0
chr1	133044000	133046000	chr1	133100000	133102000	25	6.79297757837232	2.9316165569668e-06	Cluster	0
chr1	133044000	133046000	chr1	133110000	133112000	17	3.81763282702987	6.90181951634935e-05	Cluster	0
chr1	133044000	133046000	chr1	133116000	133118000	18	6.25557033424366	0.00575815972565957	Cluster	0
chr1	133044000	133046000	chr1	133118000	133120000	23	6.66535218315984	8.44974008587615e-05	Cluster	0
chr1	133044000	133046000	chr1	133128000	133130000	21	6.52716330791444	0.000147197886538288	Cluster	0
chr1	133044000	133046000	chr1	133130000	133132000	69	19.1404191803908	6.56700723057928e-16	Cluster	1
chr1	133046000	133048000	chr1	133078000	133080000	42	17.4913239123344	2.5858632368806e-05	Cluster	0
chr1	133046000	133048000	chr1	133080000	133082000	45	16.8309196715495	7.77590074356537e-07	Cluster	0
chr1	133046000	133048000	chr1	133086000	133088000	55	21.447447099096	4.81768992971665e-07	Cluster	0
chr1	133046000	133048000	chr1	133088000	133090000	36	14.151764851809	0.000142094221362791	Cluster	0
chr1	133046000	133048000	chr1	133094000	133096000	45	16.7598276359045	2.93584375840131e-06	Cluster	0
chr1	133046000	133048000	chr1	133098000	133100000	26	9.88855479926791	0.00144911855874608	Cluster	0
chr1	133046000	133048000	chr1	133100000	133102000	32	11.4479170252386	2.20542220276176e-05	Cluster	0
chr1	133046000	133048000	chr1	133108000	133110000	23	8.49650538720742	0.00239412188868288	Cluster	0
chr1	133046000	133048000	chr1	133116000	133118000	36	10.7802894173791	4.23527016484871e-07	Cluster	0
chr1	133046000	133048000	chr1	133118000	133120000	28	11.4871000592267	0.00248207390033464	Cluster	0
chr1	133046000	133048000	chr1	133124000	133126000	25	7.99481441734491	0.000156593471944311	Cluster	0
chr1	133046000	133048000	chr1	133126000	133128000	21	7.91573819503332	0.00545521504331113	Cluster	0
chr1	133046000	133048000	chr1	133128000	133130000	35	10.8868285719293	3.77293502386843e-07	Cluster	0
chr1	133046000	133048000	chr1	133138000	133140000	34	11.2005264761203	8.26270330477815e-06	Cluster	0
chr1	133066000	133068000	chr1	133080000	133082000	24	9.82654153106031	0.00646183749987683	Cluster	0
chr1	133074000	133076000	chr1	133080000	133082000	33	15.0860442538957	0.0040671717019412	Cluster	0
chr1	133080000	133082000	chr1	133086000	133088000	43	20.9263216665807	0.00188281155002414	Cluster	1
chr1	133130000	133132000	chr1	133352000	133354000	23	8.64474202787593	0.00297367189999295	Cluster	1
chr1	133140000	133142000	chr1	133362000	133364000	14	4.38181289863951	0.00904632097452338	Cluster	0
chr1	133162000	133164000	chr1	133314000	133316000	12	3.3908553047301	0.0092616959280382	Cluster	0
chr1	133162000	133164000	chr1	133352000	133354000	16	3.83612409898081	0.000268420818648278	Cluster	0
chr1	133162000	133164000	chr1	133362000	133364000	20	5.97183441493474	0.000133748511452021	Cluster	0
chr1	133168000	133170000	chr1	133314000	133316000	15	2.57022342624707	1.28759006052742e-05	Cluster	0
chr1	133172000	133174000	chr1	133362000	133364000	16	4.55277100020625	0.00164954816754781	Cluster	0
chr1	133176000	133178000	chr1	133362000	133364000	19	4.81202259888574	9.61653571861874e-05	Cluster	0
chr1	133180000	133182000	chr1	133264000	133266000	19	6.52924791234934	0.00370674879975714	Cluster	0
chr1	133180000	133182000	chr1	133274000	133276000	21	4.23788475702023	2.70976541103359e-07	Cluster	0
chr1	133180000	133182000	chr1	133290000	133292000	12	2.90294951183629	0.00282014468072813	Cluster	0
chr1	133180000	133182000	chr1	133302000	133304000	21	4.0651657399732	5.70647963569684e-07	Cluster	0
chr1	133180000	133182000	chr1	133304000	133306000	22	3.85839089453533	5.05079569397461e-08	Cluster	0
chr1	133180000	133182000	chr1	133306000	133308000	14	2.47811167657778	4.0457403635062e-05	Cluster	0
chr1	133180000	133182000	chr1	133308000	133310000	16	3.96074606316912	0.000384190183549207	Cluster	0
chr1	133180000	133182000	chr1	133312000	133314000	26	4.31927708670114	5.81507111675679e-10	Cluster	0
chr1	133180000	133182000	chr1	133314000	133316000	28	4.09863764779767	5.8877531304468e-12	Cluster	0
chr1	133180000	133182000	chr1	133316000	133318000	15	4.21036380379182	0.00227511620657861	Cluster	0
chr1	133180000	133182000	chr1	133326000	133328000	16	3.52748866967342	0.000104742229021325	Cluster	0
chr1	133180000	133182000	chr1	133340000	133342000	13	3.52708617297098	0.00428783477594191	Cluster	0
chr1	133180000	133182000	chr1	133352000	133354000	16	4.57716927383694	0.00174159442105402	Cluster	0
chr1	133180000	133182000	chr1	133358000	133360000	17	4.63123178878437	0.000651303851615577	Cluster	0
chr1	133180000	133182000	chr1	133362000	133364000	37	7.01631366066655	3.71552574936439e-13	Cluster	1
chr1	133182000	133184000	chr1	133286000	133288000	12	3.40579681074976	0.0095734094877107	Cluster	0
chr1	133314000	133316000	chr1	133608000	133610000	17	3.52167517372592	2.6243685036701e-05	Singleton	0
chr1	133316000	133318000	chr1	133362000	133364000	39	14.7115825920597	2.5728118514234e-05	Singleton	0
chr1	133346000	133348000	chr1	133366000	133368000	25	4.93784809254068	4.03545333852901e-08	Singleton	0
chr1	133350000	133352000	chr1	133608000	133610000	14	4.2137686380169	0.00654085397851879	Cluster	0
chr1	133356000	133358000	chr1	133610000	133612000	15	4.31584323511539	0.00287963928869768	Cluster	0
chr1	133358000	133360000	chr1	133610000	133612000	15	3.63332296070548	0.000534568938250905	Cluster	0
chr1	133362000	133364000	chr1	133572000	133574000	12	3.4245750580762	0.00995688255942827	Cluster	0
chr1	133362000	133364000	chr1	133584000	133586000	16	4.13798693896311	0.000609885718426261	Cluster	0
chr1	133362000	133364000	chr1	133588000	133590000	13	3.90088266025435	0.0095734094877107	Cluster	0
chr1	133362000	133364000	chr1	133600000	133602000	23	3.79930863571744	7.46315681697582e-09	Cluster	0
chr1	133362000	133364000	chr1	133602000	133604000	23	3.12831476151784	2.07048612043473e-10	Cluster	0
chr1	133362000	133364000	chr1	133604000	133606000	19	3.74410185276938	3.34349245771187e-06	Cluster	0
chr1	133362000	133364000	chr1	133608000	133610000	25	8.29866775969922	7.58271666212536e-05	Cluster	0
chr1	133362000	133364000	chr1	133610000	133612000	26	5.19380644293156	5.48426560314223e-09	Cluster	0
chr1	133372000	133374000	chr1	133608000	133610000	18	4.12959953302144	4.88628235123776e-05	Cluster	0
chr1	133374000	133376000	chr1	133608000	133610000	16	3.63760030610913	0.000146657735469775	Cluster	0
chr1	133378000	133380000	chr1	133608000	133610000	13	3.61109525353123	0.00517176540060412	Cluster	0
chr1	133380000	133382000	chr1	133608000	133610000	25	4.68501827336968	1.47730649504353e-08	Cluster	0
chr1	133380000	133382000	chr1	133610000	133612000	17	3.11032212973466	5.6341838253703e-06	Cluster	0
chr1	133382000	133384000	chr1	133422000	133424000	51	23.598510707531	0.000140060088745799	Cluster	0
chr1	133382000	133384000	chr1	133608000	133610000	17	3.97046323280183	0.000109993949066556	Cluster	0
chr1	133384000	133386000	chr1	133422000	133424000	63	30.9849126474011	7.40097151900368e-05	Cluster	0
chr1	133384000	133386000	chr1	133608000	133610000	39	4.97886268605382	1.27699551510118e-18	Cluster	1
chr1	133384000	133386000	chr1	133610000	133612000	20	3.28160481201612	9.44592454342157e-08	Cluster	0
chr1	133396000	133398000	chr1	133610000	133612000	13	2.90993442073632	0.000228961982630756	Cluster	0
chr1	133398000	133400000	chr1	133422000	133424000	73	33.5003392222001	2.92374068611899e-07	Cluster	1
chr1	133398000	133400000	chr1	133608000	133610000	12	3.89771624578381	0.00943297564406322	Cluster	0
chr1	133418000	133420000	chr1	133492000	133494000	12	3.73928678973272	0.00689232067071623	Cluster	0
chr1	133422000	133424000	chr1	133486000	133488000	30	12.7472185880349	0.00255654565664354	Cluster	0
chr1	133422000	133424000	chr1	133492000	133494000	41	19.1692565800782	0.000367125849239797	Cluster	1
chr1	133422000	133424000	chr1	133560000	133562000	15	4.46522337027489	0.00395075407876009	Cluster	0
chr1	133422000	133424000	chr1	133568000	133570000	24	6.29704935214269	1.15028969721384e-05	Cluster	0
chr1	133422000	133424000	chr1	133570000	133572000	23	8.23389692354853	0.00160404725348871	Cluster	0
chr1	133422000	133424000	chr1	133578000	133580000	21	6.70372477847051	0.000755932479415776	Cluster	0
chr1	133422000	133424000	chr1	133580000	133582000	23	8.87158893286751	0.00409426627951398	Cluster	0
chr1	133422000	133424000	chr1	133586000	133588000	29	7.33611599371428	3.78752370911505e-07	Cluster	1
chr1	133422000	133424000	chr1	133598000	133600000	18	5.87049957913244	0.00299378602803321	Cluster	0
chr1	133632000	133634000	chr1	133660000	133662000	42	18.9918658212766	0.00054370973999471	Cluster	0
chr1	133636000	133638000	chr1	133660000	133662000	31	12.8902168789344	0.00144603396076168	Cluster	0
chr1	133648000	133650000	chr1	133660000	133662000	78	35.8036244486	4.10814761103542e-07	Cluster	1
chr1	133660000	133662000	chr1	133700000	133702000	31	13.1129579218471	0.00189345396142664	Cluster	0
chr1	133664000	133666000	chr1	133696000	133698000	24	7.06662211905973	6.81417462820033e-05	Cluster	1
chr1	133670000	133672000	chr1	133674000	133676000	57	26.7378944842653	6.10277813612554e-05	Singleton	0
chr1	133736000	133738000	chr1	133800000	133802000	27	9.54666502869538	9.94111570958489e-05	Cluster	1
chr1	133736000	133738000	chr1	133802000	133804000	13	3.92219731399768	0.0099737478796809	Cluster	0
chr1	133736000	133738000	chr1	133888000	133890000	17	2.50481845334198	3.16697813834656e-07	Cluster	1
chr1	133736000	133738000	chr1	133896000	133898000	14	1.81739352277341	1.39381822364309e-06	Cluster	0
chr1	133736000	133738000	chr1	133900000	133902000	15	2.30890592811548	3.69482107999722e-06	Cluster	0
chr1	133800000	133802000	chr1	133890000	133892000	23	7.89346357705031	0.000926203635548423	Cluster	1
chr1	133800000	133802000	chr1	133894000	133896000	13	3.84056988712762	0.00845163400039099	Cluster	0
chr1	133800000	133802000	chr1	133904000	133906000	18	6.40058961109161	0.00722615541095656	Cluster	0
chr1	134046000	134048000	chr1	134106000	134108000	17	5.48266827146197	0.00388659404015412	Cluster	0
chr1	134060000	134062000	chr1	134072000	134074000	42	17.5017934826826	9.63855224986368e-05	Singleton	0
chr1	134060000	134062000	chr1	134098000	134100000	36	10.0100878882621	1.64343614576895e-08	Cluster	1
chr1	134060000	134062000	chr1	134100000	134102000	32	9.50444910950521	2.20688736900651e-06	Cluster	0
chr1	134060000	134062000	chr1	134104000	134106000	19	6.13767697637941	0.00185901650824108	Cluster	0
chr1	134060000	134062000	chr1	134106000	134108000	24	8.07617644741812	0.000496565435435805	Cluster	0
chr1	134060000	134062000	chr1	134108000	134110000	17	5.42339290365848	0.0034757824636136	Cluster	0
chr1	134060000	134062000	chr1	134110000	134112000	19	5.36423243160183	0.000382095035036526	Cluster	0
chr1	134212000	134214000	chr1	134234000	134236000	38	17.5795120955823	0.00185901650824108	Cluster	0
chr1	134216000	134218000	chr1	134234000	134236000	51	21.2722420832856	1.04387165649475e-05	Cluster	1
chr1	134218000	134220000	chr1	134234000	134236000	48	23.6238693644991	0.00100891642251766	Cluster	0
chr1	134360000	134362000	chr1	134434000	134436000	35	11.2907406831931	8.33130786242947e-07	Singleton	0
chr1	134362000	134364000	chr1	134492000	134494000	17	4.91402105051225	0.000360062393115422	Cluster	0
chr1	134362000	134364000	chr1	134494000	134496000	38	12.4418269057625	3.59163079001732e-07	Cluster	1
chr1	134366000	134368000	chr1	134414000	134416000	34	12.9051468580384	0.000130368492507497	Cluster	1
chr1	134376000	134378000	chr1	134406000	134408000	50	24.3586313030424	0.000573791284571186	Cluster	0
chr1	134400000	134402000	chr1	134404000	134406000	17	1.21540424842899	1.01975349671791e-11	Cluster	1
chr1	134404000	134406000	chr1	134412000	134414000	33	15.2925240147792	0.00496424716216813	Cluster	0
chr1	134414000	134416000	chr1	134428000	134430000	71	33.7930564020001	6.40930978576556e-06	Cluster	0
chr1	134414000	134416000	chr1	134482000	134484000	24	7.52241770217469	0.000173721341032142	Cluster	1
chr1	134414000	134416000	chr1	134490000	134492000	23	9.723793921343	0.00413981475164844	Cluster	0
chr1	134416000	134418000	chr1	134428000	134430000	61	23.6403982471787	6.44411859965051e-08	Cluster	0
chr1	134416000	134418000	chr1	134430000	134432000	54	26.9625914953526	0.000512770271682636	Cluster	0
chr1	134416000	134418000	chr1	134434000	134436000	61	22.9193904029494	5.05031522231093e-09	Cluster	1
chr1	134520000	134522000	chr1	134560000	134562000	50	24.9553981618624	0.000973538779394304	Cluster	0
chr1	134524000	134526000	chr1	134560000	134562000	72	32.0235680842004	4.74495505578821e-07	Cluster	0
chr1	134526000	134528000	chr1	134532000	134534000	33	12.825893079375	0.000272539776698302	Cluster	0
chr1	134526000	134528000	chr1	134560000	134562000	55	23.6592326101558	2.09357712953176e-06	Cluster	0
chr1	134532000	134534000	chr1	134540000	134542000	34	14.4760732463249	0.00104555388218573	Cluster	0
chr1	134532000	134534000	chr1	134560000	134562000	63	31.2881940893008	9.7476276323935e-05	Cluster	0
chr1	134540000	134542000	chr1	134552000	134554000	37	12.6435013303672	5.85575555862935e-06	Cluster	0
chr1	134540000	134542000	chr1	134560000	134562000	96	45.401683014	7.51216290904989e-09	Cluster	1
chr1	134560000	134562000	chr1	134602000	134604000	41	16.5364738258885	6.15312795413121e-05	Cluster	1
chr1	134566000	134568000	chr1	134608000	134610000	12	2.61580377850225	0.00121092988555212	Cluster	0
chr1	134646000	134648000	chr1	134746000	134748000	31	11.1638257846208	3.53815347580528e-05	Singleton	0
chr1	134646000	134648000	chr1	134832000	134834000	24	5.87738488061083	3.68432941967413e-06	Singleton	0
chr1	134674000	134676000	chr1	134708000	134710000	37	13.3342781004259	1.84934991865861e-05	Singleton	0
chr1	134708000	134710000	chr1	134836000	134838000	20	4.06535516317251	2.53303558287572e-06	Singleton	0
chr1	134960000	134962000	chr1	135102000	135104000	12	3.12257766768809	0.00497836018822576	Cluster	0
chr1	134960000	134962000	chr1	135108000	135110000	15	2.97155940035199	1.6667635650275e-05	Cluster	1
chr1	134960000	134962000	chr1	135146000	135148000	28	6.280723621022	1.3425070897281e-08	Cluster	1
chr1	134966000	134968000	chr1	135146000	135148000	18	6.19218123597289	0.00518513260054003	Cluster	0
chr1	134976000	134978000	chr1	135104000	135106000	17	3.36710341495156	1.5382909263747e-05	Cluster	1
chr1	134986000	134988000	chr1	135104000	135106000	17	4.2518023196196	6.61175846388851e-05	Cluster	0
chr1	134988000	134990000	chr1	135108000	135110000	13	3.22719299978849	0.000608352929468042	Cluster	0
chr1	135014000	135016000	chr1	135104000	135106000	17	5.3798813632551	0.00319328712895042	Cluster	0
chr1	135028000	135030000	chr1	135104000	135106000	16	4.96924342601505	0.00392513874213403	Cluster	0
chr1	135036000	135038000	chr1	135104000	135106000	18	5.40929033928511	0.00123614662867849	Cluster	1
chr1	135146000	135148000	chr1	135238000	135240000	27	11.2238985019421	0.00382958313021457	Cluster	0
chr1	135146000	135148000	chr1	135248000	135250000	40	11.7491378708207	8.9113428943838e-09	Cluster	0
chr1	135146000	135148000	chr1	135256000	135258000	49	15.7803574768535	2.62553578229186e-09	Cluster	1
chr1	135146000	135148000	chr1	135258000	135260000	44	15.1132657975187	1.19878673315627e-07	Cluster	0
chr1	135146000	135148000	chr1	135260000	135262000	28	9.5506412998709	3.8836304389822e-05	Cluster	0
chr1	135146000	135148000	chr1	135270000	135272000	38	9.94710289894472	5.46666300361582e-09	Cluster	0
chr1	135146000	135148000	chr1	135274000	135276000	21	6.79693401435162	0.000900957889763066	Cluster	0
chr1	135146000	135148000	chr1	135276000	135278000	30	8.34125739484073	1.4911263456457e-06	Cluster	0
chr1	135146000	135148000	chr1	135278000	135280000	30	10.1710480149434	6.23193648191718e-05	Cluster	0
chr1	135146000	135148000	chr1	135302000	135304000	22	5.74481666449651	2.98556597393694e-05	Cluster	0
chr1	135146000	135148000	chr1	135304000	135306000	27	9.19767075390186	0.000199301669358806	Cluster	0
chr1	135146000	135148000	chr1	135314000	135316000	22	9.24821528409105	0.00493281775910988	Cluster	0
chr1	135146000	135148000	chr1	135318000	135320000	20	7.52054206391983	0.00705220827307589	Cluster	0
chr1	135146000	135148000	chr1	135330000	135332000	20	6.70409835873742	0.00196264547506731	Cluster	0
chr1	135146000	135148000	chr1	135334000	135336000	18	5.62953012916557	0.0019086092420141	Cluster	0
chr1	135146000	135148000	chr1	135340000	135342000	17	5.86006331807387	0.00736800076376516	Cluster	0
chr1	135146000	135148000	chr1	135346000	135348000	23	7.97350270484543	0.00106103194310428	Cluster	0
chr1	135146000	135148000	chr1	135350000	135352000	25	8.56439364047871	0.000449317949672778	Cluster	0
chr1	135146000	135148000	chr1	135356000	135358000	19	6.67883388493864	0.00468447718464694	Cluster	0
chr1	135146000	135148000	chr1	135360000	135362000	26	6.94250072865686	5.41760211856152e-06	Cluster	0
chr1	135146000	135148000	chr1	135364000	135366000	23	5.35627286005051	2.90235348170556e-06	Cluster	0
chr1	135146000	135148000	chr1	135368000	135370000	33	8.80870350128473	3.1019445379269e-08	Cluster	0
chr1	135146000	135148000	chr1	135372000	135374000	19	6.45521288469903	0.00325452251871799	Cluster	0
chr1	135146000	135148000	chr1	135376000	135378000	30	7.25701627504595	8.33671340339218e-08	Cluster	0
chr1	135146000	135148000	chr1	135378000	135380000	18	5.35943167572938	0.00111319841782773	Cluster	0
chr1	135146000	135148000	chr1	135382000	135384000	15	4.32409433166579	0.0029336029632888	Cluster	0
chr1	135148000	135150000	chr1	135372000	135374000	12	2.39415364644991	0.000572287768769819	Cluster	0
chr1	135150000	135152000	chr1	135154000	135156000	56	24.0066935928002	6.35737969983912e-06	Singleton	0
chr1	135154000	135156000	chr1	135282000	135284000	19	5.85296241414502	0.000309069141283986	Cluster	0
chr1	135154000	135156000	chr1	135374000	135376000	18	3.21295075649458	4.24918121494957e-07	Cluster	0
chr1	135156000	135158000	chr1	135312000	135314000	22	7.67669274196359	0.00160652900817779	Cluster	0
chr1	135162000	135164000	chr1	135282000	135284000	14	4.4203396216488	0.00972331043866558	Cluster	0
chr1	135166000	135168000	chr1	135282000	135284000	16	4.95091080352158	0.0011951043528467	Cluster	0
chr1	135166000	135168000	chr1	135368000	135370000	13	2.34102073820163	2.85915986278779e-05	Cluster	0
chr1	135168000	135170000	chr1	135368000	135370000	13	2.67284085238566	0.000374946902693436	Cluster	0
chr1	135168000	135170000	chr1	135374000	135376000	14	3.30032134880623	0.000725382390029285	Cluster	0
chr1	135170000	135172000	chr1	135258000	135260000	19	4.31591372994787	2.35142821932361e-05	Cluster	0
chr1	135170000	135172000	chr1	135282000	135284000	19	6.25908463575645	0.00231255615726857	Cluster	0
chr1	135170000	135172000	chr1	135312000	135314000	23	7.35332761261436	0.000350490976407833	Cluster	0
chr1	135170000	135172000	chr1	135368000	135370000	15	2.61338095518818	1.54913970351672e-05	Cluster	0
chr1	135170000	135172000	chr1	135374000	135376000	13	3.21730789207183	0.00196193065596789	Cluster	0
chr1	135172000	135174000	chr1	135248000	135250000	16	4.02138978527409	0.000453900850886539	Cluster	0
chr1	135172000	135174000	chr1	135256000	135258000	19	5.80439703030836	0.000979903472773955	Cluster	0
chr1	135172000	135174000	chr1	135258000	135260000	38	5.59977915262962	3.4044234302545e-16	Cluster	1
chr1	135172000	135174000	chr1	135282000	135284000	32	8.16157459430347	8.29605044863194e-08	Cluster	0
chr1	135172000	135174000	chr1	135284000	135286000	12	3.01440521036186	0.00381982095042768	Cluster	0
chr1	135172000	135174000	chr1	135312000	135314000	31	9.5698496905118	7.5558525326769e-06	Cluster	0
chr1	135172000	135174000	chr1	135368000	135370000	21	3.22366981052291	1.2770021636548e-08	Cluster	1
chr1	135172000	135174000	chr1	135374000	135376000	22	4.05658949836299	1.17028330224895e-07	Cluster	0
chr1	135174000	135176000	chr1	135256000	135258000	13	3.78577467414165	0.00754709612306112	Cluster	0
chr1	135174000	135176000	chr1	135258000	135260000	13	3.66156793786453	0.00580098013770686	Cluster	0
chr1	135176000	135178000	chr1	135312000	135314000	17	5.28439592038503	0.00265408167151407	Cluster	0
chr1	135178000	135180000	chr1	135260000	135262000	14	3.33761162541278	0.000808749845992343	Cluster	0
chr1	135178000	135180000	chr1	135368000	135370000	14	3.12406734007072	0.000425875559952023	Cluster	0
chr1	135180000	135182000	chr1	135256000	135258000	21	6.25224039534559	0.000301928857581007	Cluster	0
chr1	135180000	135182000	chr1	135260000	135262000	15	3.57321047449285	0.000450969819264452	Cluster	0
chr1	135180000	135182000	chr1	135368000	135370000	14	3.30646454266	0.000739641817256431	Cluster	0
chr1	135180000	135182000	chr1	135374000	135376000	14	4.16572580200965	0.00593915736481266	Cluster	0
chr1	135182000	135184000	chr1	135258000	135260000	18	6.19044340906447	0.00517130998503461	Cluster	0
chr1	135184000	135186000	chr1	135312000	135314000	27	9.83155228407633	0.00057159895618884	Cluster	0
chr1	135184000	135186000	chr1	135368000	135370000	13	3.24035042884308	0.0020902940414678	Cluster	0
chr1	135184000	135186000	chr1	135374000	135376000	14	4.07357041028429	0.00490646615142376	Cluster	0
chr1	135186000	135188000	chr1	135368000	135370000	14	3.32602480089851	0.000784849197106394	Cluster	0
chr1	135198000	135200000	chr1	135256000	135258000	17	6.41845531424762	0.00620434885915553	Cluster	0
chr1	135202000	135204000	chr1	135256000	135258000	23	7.9934709769503	0.00109261647770256	Cluster	1
chr1	135256000	135258000	chr1	135378000	135380000	16	3.56233834054331	0.000116473780812157	Cluster	0
chr1	135258000	135260000	chr1	135358000	135360000	18	4.98997223666759	0.000492723095173143	Cluster	0
chr1	135258000	135260000	chr1	135364000	135366000	13	3.70373505946278	0.0063589559497254	Cluster	0
chr1	135258000	135260000	chr1	135368000	135370000	26	7.4144543319698	4.11754084743284e-06	Cluster	1
chr1	135260000	135262000	chr1	135368000	135370000	17	4.86685760576013	0.000321595531806461	Cluster	0
chr1	135262000	135264000	chr1	135368000	135370000	17	5.3350893376342	0.00293927648701503	Cluster	0
chr1	135270000	135272000	chr1	135282000	135284000	89	39.9940062914	1.48227560472388e-08	Singleton	0
chr1	135270000	135272000	chr1	135368000	135370000	16	4.88534741644861	0.00332806742633785	Cluster	0
chr1	135274000	135276000	chr1	135374000	135376000	15	4.48301450164969	0.00409513670163818	Cluster	0
chr1	135282000	135284000	chr1	135346000	135348000	30	13.3427779672417	0.00494303918770343	Cluster	0
chr1	135282000	135284000	chr1	135350000	135352000	33	13.8841093564777	0.0010840001880911	Cluster	1
chr1	135386000	135388000	chr1	135430000	135432000	36	10.8778472030048	5.24173925097446e-07	Singleton	0
chr1	135428000	135430000	chr1	135676000	135678000	15	4.14046114037249	0.00193801367443652	Cluster	0
chr1	135430000	135432000	chr1	135682000	135684000	14	3.28010852899293	0.000681686235627669	Cluster	1
chr1	135508000	135510000	chr1	135688000	135690000	31	9.75124396760204	2.59045864487577e-06	Cluster	1
chr1	135510000	135512000	chr1	135522000	135524000	65	32.2372853151003	6.6645793915851e-05	Singleton	0
chr1	135510000	135512000	chr1	135538000	135540000	36	13.7980586510717	8.71454272410793e-05	Singleton	0
chr1	135510000	135512000	chr1	135684000	135686000	20	4.69498997476868	2.01289715596104e-05	Cluster	0
chr1	135510000	135512000	chr1	135692000	135694000	19	4.94622171148124	0.000135789443358982	Cluster	0
chr1	135538000	135540000	chr1	135688000	135690000	20	4.38864786815779	7.80811078382136e-06	Cluster	0
chr1	135546000	135548000	chr1	135686000	135688000	19	5.58979187081625	0.000623941021347825	Cluster	0
chr1	135546000	135548000	chr1	135688000	135690000	19	6.28891116203202	0.0024399712752933	Cluster	0
chr1	135546000	135548000	chr1	135698000	135700000	18	3.34875259425257	3.19480610341788e-06	Cluster	1
chr1	135552000	135554000	chr1	135688000	135690000	19	6.39734496971365	0.00295542755385197	Cluster	0
chr1	135562000	135564000	chr1	135698000	135700000	12	3.3819562445955	0.00907844407483551	Cluster	0
chr1	135584000	135586000	chr1	135698000	135700000	29	10.3118712391261	5.54207718101877e-05	Singleton	0
chr1	135704000	135706000	chr1	135766000	135768000	39	14.288343539563	1.38230784863928e-05	Cluster	0
chr1	135706000	135708000	chr1	135766000	135768000	30	11.9582837332043	0.000272576164388635	Cluster	0
chr1	135714000	135716000	chr1	135766000	135768000	55	26.3731973187928	0.000156427679616069	Cluster	0
chr1	135720000	135722000	chr1	135766000	135768000	54	25.5398592627067	0.000133677137209924	Cluster	0
chr1	135728000	135730000	chr1	135752000	135754000	58	19.3368094827598	8.89074983839875e-10	Cluster	1
chr1	135728000	135730000	chr1	135764000	135766000	54	24.5734423279228	1.31461189429641e-05	Cluster	0
chr1	135742000	135744000	chr1	135766000	135768000	45	21.912391648172	0.00135021760518577	Cluster	0
chr1	135760000	135762000	chr1	135766000	135768000	295	138.4110136614	1.73808348873398e-26	Cluster	1
chr1	135766000	135768000	chr1	135780000	135782000	164	75.2678707314	2.7796693899572e-15	Cluster	0
chr1	135766000	135768000	chr1	135786000	135788000	77	33.7642353605001	8.53801128353955e-08	Cluster	0
chr1	135818000	135820000	chr1	135824000	135826000	90	43.4936948976	2.97255446671796e-07	Singleton	0
chr1	135864000	135866000	chr1	135944000	135946000	23	3.72486241435337	5.17831297172337e-09	Singleton	0
chr1	135976000	135978000	chr1	136018000	136020000	30	12.0511149046784	0.00108996055910256	Cluster	1
chr1	135980000	135982000	chr1	136006000	136008000	29	13.2679976475992	0.00886606650685407	Cluster	0
[truncated: 61,324 more rows]
