# Supplementary material for: MAPS: Model-based analysis of long-range chromatin interactions from PLAC-seq and HiChIP experiments
Source: PLoS Comput Biol. 2019 Apr 15;15(4):e1006982. doi: 10.1371/journal.pcbi.1006982 (PMC6483256; doi:10.1371/journal.pcbi.1006982)
Supplement: S1 Data — (ZIP) [file pcbi.1006982.s027.zip › Supplementary data/mESC_H3K4me3_combine_MAPS_call_2MbRange.bedpe]

chr1	start1	end1	chr2	start2	end2	obs	exp	fdr	type	summit
chr1	4485000	4490000	chr1	5015000	5020000	12	2.91118004043632	0.00115171749989035	Cluster	0
chr1	4490000	4495000	chr1	4665000	4670000	52	12.5565209466802	2.34022956757054e-14	Cluster	1
chr1	4490000	4495000	chr1	4670000	4675000	33	10.8611178643119	3.57109730023951e-06	Cluster	0
chr1	4490000	4495000	chr1	4675000	4680000	29	9.94412352750858	3.72405181968505e-05	Cluster	0
chr1	4490000	4495000	chr1	4680000	4685000	21	8.4133836997325	0.00459678541712118	Cluster	0
chr1	4490000	4495000	chr1	4685000	4690000	44	12.625474159192	2.09591239609288e-10	Cluster	0
chr1	4490000	4495000	chr1	4690000	4695000	34	10.9135419186577	1.41120213607883e-06	Cluster	0
chr1	4490000	4495000	chr1	4725000	4730000	21	7.03451060457975	0.000521888311838594	Cluster	0
chr1	4490000	4495000	chr1	4740000	4745000	23	8.00743429375498	0.000418904070028362	Cluster	0
chr1	4490000	4495000	chr1	4745000	4750000	21	6.59744675239117	0.000223704522165607	Cluster	0
chr1	4490000	4495000	chr1	4750000	4755000	28	11.3348113307036	0.000796473138011746	Cluster	0
chr1	4490000	4495000	chr1	4755000	4760000	34	6.80084287779669	1.44730704828851e-11	Cluster	0
chr1	4490000	4495000	chr1	4760000	4765000	45	7.17220839972874	9.21331626644793e-19	Cluster	0
chr1	4490000	4495000	chr1	4765000	4770000	67	8.54241917087163	2.7726496046413e-33	Cluster	1
chr1	4490000	4495000	chr1	4770000	4775000	15	4.90442162814307	0.00388912317596819	Cluster	0
chr1	4490000	4495000	chr1	4775000	4780000	27	6.28480792834431	6.56436876725324e-08	Cluster	0
chr1	4490000	4495000	chr1	4780000	4785000	29	11.2907549378607	0.000123433797532388	Cluster	0
chr1	4490000	4495000	chr1	4805000	4810000	26	12.9484284120441	0.00912399721710171	Cluster	0
chr1	4490000	4495000	chr1	5015000	5020000	38	9.29519027968573	5.81806181023994e-11	Cluster	0
chr1	4490000	4495000	chr1	5020000	5025000	37	7.53267290604435	6.37716349685101e-13	Cluster	0
chr1	4495000	4500000	chr1	4655000	4660000	20	6.09069753842109	0.000227700175730322	Cluster	0
chr1	4495000	4500000	chr1	4660000	4665000	15	4.42128298518712	0.00145485860943654	Cluster	0
chr1	4495000	4500000	chr1	4690000	4695000	18	6.33557928463725	0.002743990181254	Cluster	0
chr1	4495000	4500000	chr1	4715000	4720000	15	4.73952098877417	0.00282382475763918	Cluster	0
chr1	4495000	4500000	chr1	4750000	4755000	17	6.54194735634647	0.00918732699927042	Cluster	0
chr1	4495000	4500000	chr1	4755000	4760000	25	3.99345960861583	1.57021748698629e-10	Cluster	0
chr1	4495000	4500000	chr1	4760000	4765000	27	4.19514400233227	1.27761105350892e-11	Cluster	0
chr1	4495000	4500000	chr1	4765000	4770000	28	4.95355213591246	9.46225541611475e-11	Cluster	0
chr1	4495000	4500000	chr1	4795000	4800000	16	4.47117436223842	0.000523710734602908	Cluster	0
chr1	4495000	4500000	chr1	5015000	5020000	29	5.59628694084662	7.87813404313801e-11	Cluster	0
chr1	4495000	4500000	chr1	5020000	5025000	30	4.5654578322708	1.112752213215e-13	Cluster	1
chr1	4495000	4500000	chr1	5025000	5030000	14	3.36555969880876	0.000323466276380199	Cluster	0
chr1	4570000	4575000	chr1	4740000	4745000	19	4.80595776776654	3.22492017845822e-05	Singleton	0
chr1	4780000	4785000	chr1	4835000	4840000	24	10.2202749909107	0.00443857185977614	Cluster	0
chr1	4785000	4790000	chr1	4840000	4845000	54	23.4680311967081	4.58489199101732e-06	Cluster	1
chr1	4800000	4805000	chr1	4845000	4850000	28	9.77992901452841	7.45724846123428e-05	Cluster	0
chr1	4805000	4810000	chr1	4865000	4870000	54	24.9687692118578	2.55455038061997e-05	Singleton	0
chr1	4855000	4860000	chr1	4875000	4880000	93	46.2358297054	1.61668104197014e-07	Singleton	0
chr1	5015000	5020000	chr1	5585000	5590000	16	4.50781503887033	0.000222545720879585	Cluster	0
chr1	5015000	5020000	chr1	5915000	5920000	15	2.92595405997264	5.95855620409998e-06	Singleton	0
chr1	5020000	5025000	chr1	5585000	5590000	15	3.77231039670894	0.00010851434887258	Cluster	1
chr1	5180000	5185000	chr1	5585000	5590000	23	2.97931382971295	1.81864504186396e-11	Singleton	0
chr1	5345000	5350000	chr1	5355000	5360000	31	6.35038161720062	2.56280749644093e-10	Cluster	0
chr1	5345000	5350000	chr1	5360000	5365000	51	12.7664255552532	1.66023165295648e-13	Cluster	1
chr1	5345000	5350000	chr1	5365000	5370000	31	14.2515147349285	0.00271237682161378	Cluster	0
chr1	5345000	5350000	chr1	5370000	5375000	30	13.937787224449	0.00387236723517135	Cluster	0
chr1	5910000	5915000	chr1	6210000	6215000	17	5.25075406686201	0.000981913094254762	Cluster	1
chr1	5915000	5920000	chr1	6115000	6120000	14	4.03680437050966	0.00186441705589521	Cluster	0
chr1	5915000	5920000	chr1	6120000	6125000	19	2.64515022638321	4.87357438044135e-09	Cluster	0
chr1	5915000	5920000	chr1	6125000	6130000	15	2.63541643374389	5.16415911770279e-06	Cluster	0
chr1	5915000	5920000	chr1	6130000	6135000	23	2.75610249007625	3.98142130418587e-12	Cluster	0
chr1	5915000	5920000	chr1	6135000	6140000	30	3.65172767717941	1.53932063765187e-15	Cluster	1
chr1	5915000	5920000	chr1	6140000	6145000	33	4.85002806789117	8.72395517065401e-15	Cluster	0
chr1	5915000	5920000	chr1	6210000	6215000	23	9.30500667972751	0.00127291793909586	Cluster	0
chr1	6215000	6220000	chr1	6245000	6250000	61	26.8000853936615	1.18328163023663e-06	Singleton	0
chr1	7000000	7005000	chr1	7205000	7210000	13	4.24230347686906	0.00819668187442812	Cluster	0
chr1	7010000	7015000	chr1	7085000	7090000	21	9.16232620502606	0.0053571227189279	Cluster	1
chr1	7010000	7015000	chr1	7095000	7100000	12	3.78543687636521	0.00929737661577286	Cluster	0
chr1	7010000	7015000	chr1	7140000	7145000	14	2.61595175568397	2.36178369668174e-05	Singleton	0
chr1	7010000	7015000	chr1	7205000	7210000	16	2.85370988274364	8.55204684936756e-07	Cluster	1
chr1	7085000	7090000	chr1	7195000	7200000	25	11.3802770714061	0.00808139170394767	Cluster	0
chr1	7085000	7090000	chr1	7200000	7205000	37	14.0069312106495	1.6691049752584e-05	Cluster	1
chr1	9540000	9545000	chr1	9700000	9705000	37	11.8874512395141	1.2437574165168e-07	Cluster	0
chr1	9545000	9550000	chr1	9675000	9680000	37	12.9199103070452	2.80002636787868e-06	Cluster	0
chr1	9545000	9550000	chr1	9685000	9690000	40	12.4362287745356	4.91662825995697e-08	Cluster	0
chr1	9545000	9550000	chr1	9690000	9695000	26	7.6852026499068	9.56194513363649e-06	Cluster	0
chr1	9545000	9550000	chr1	9695000	9700000	48	18.3772660258269	2.11888762530621e-07	Cluster	0
chr1	9545000	9550000	chr1	9700000	9705000	52	21.715100799954	7.86163312101839e-07	Cluster	0
chr1	9545000	9550000	chr1	9705000	9710000	47	12.7673789268376	2.89772634873208e-11	Cluster	0
chr1	9545000	9550000	chr1	9715000	9720000	20	5.67601297356117	8.9865210399932e-05	Cluster	0
chr1	9545000	9550000	chr1	9720000	9725000	18	7.04047617302793	0.00811828711964779	Cluster	0
chr1	9545000	9550000	chr1	9740000	9745000	25	8.9192405014035	0.00011172649277372	Cluster	1
chr1	9550000	9555000	chr1	9700000	9705000	25	9.85899629039999	0.00126054026906103	Cluster	0
chr1	9555000	9560000	chr1	9700000	9705000	26	8.89731441639373	0.000109815734558979	Cluster	0
chr1	9560000	9565000	chr1	9695000	9700000	28	8.59737227350122	7.57879509662615e-06	Cluster	0
chr1	9560000	9565000	chr1	9700000	9705000	28	10.6743208440551	0.000312589562278718	Cluster	0
chr1	9560000	9565000	chr1	9745000	9750000	23	10.0067036761059	0.00726580954145461	Cluster	0
chr1	9565000	9570000	chr1	9695000	9700000	30	8.99693921946483	1.96850194303746e-06	Cluster	0
chr1	9565000	9570000	chr1	9700000	9705000	41	11.1571392676769	7.83063710038316e-10	Cluster	0
chr1	9565000	9570000	chr1	9745000	9750000	24	10.3739418797596	0.0053414738070071	Cluster	0
chr1	9570000	9575000	chr1	9695000	9700000	45	9.47377647087487	1.84604741557147e-14	Cluster	1
chr1	9570000	9575000	chr1	9700000	9705000	50	11.7332718180659	2.88206216592116e-14	Cluster	0
chr1	9570000	9575000	chr1	9745000	9750000	24	10.8148341884878	0.00878579485548093	Cluster	0
chr1	9575000	9580000	chr1	9700000	9705000	28	7.49334328822744	5.71845300198034e-07	Cluster	0
chr1	9580000	9585000	chr1	9700000	9705000	47	15.2675242938158	8.33133278211287e-09	Cluster	0
chr1	9590000	9595000	chr1	9700000	9705000	37	14.5002645484936	3.47740225215962e-05	Cluster	0
chr1	9610000	9615000	chr1	9700000	9705000	35	15.4187761037578	0.00022048399092012	Cluster	1
chr1	9615000	9620000	chr1	9700000	9705000	39	19.0185192906017	0.00156118594171131	Cluster	0
chr1	9700000	9705000	chr1	10000000	10005000	15	4.59706051601227	0.00211976136628794	Cluster	0
chr1	9700000	9705000	chr1	10005000	10010000	16	4.49433314526216	0.000215240017254024	Cluster	1
chr1	9745000	9750000	chr1	9885000	9890000	24	9.34005203756859	0.00139961728832746	Cluster	0
chr1	9745000	9750000	chr1	9890000	9895000	25	9.06444927804404	0.000376567312123202	Cluster	1
chr1	9745000	9750000	chr1	10070000	10075000	14	4.80473636660644	0.00858738586596957	Cluster	0
chr1	9745000	9750000	chr1	10080000	10085000	16	4.79886416899264	0.001110911293275	Cluster	1
chr1	9790000	9795000	chr1	9940000	9945000	24	9.3168059756532	0.00135558854448365	Cluster	0
chr1	9795000	9800000	chr1	9870000	9875000	42	16.7325112148577	1.15840719678797e-05	Singleton	0
chr1	9795000	9800000	chr1	9935000	9940000	27	9.64290061106109	0.00015231696954422	Cluster	0
chr1	9795000	9800000	chr1	9940000	9945000	55	25.4857095987178	7.49002169937123e-06	Cluster	1
chr1	9795000	9800000	chr1	9955000	9960000	28	11.3432046443949	0.000805080277454962	Cluster	0
chr1	9795000	9800000	chr1	9960000	9965000	32	11.4261085664521	2.68179490460351e-05	Cluster	0
chr1	9795000	9800000	chr1	9985000	9990000	21	8.17354397091022	0.00330207346864713	Cluster	0
chr1	9795000	9800000	chr1	10000000	10005000	30	7.27347313654602	2.33814237574357e-08	Cluster	1
chr1	9795000	9800000	chr1	10040000	10045000	22	6.87761143593376	4.96837684228002e-05	Singleton	0
chr1	9795000	9800000	chr1	10080000	10085000	15	5.0954118988349	0.00551616226977286	Cluster	1
chr1	9795000	9800000	chr1	10095000	10100000	13	4.06504567392035	0.00580902898495257	Cluster	0
chr1	10035000	10040000	chr1	10090000	10095000	55	23.0856219248746	1.30529479377778e-06	Singleton	0
chr1	10545000	10550000	chr1	10555000	10560000	52	23.8619760862341	3.19839839623678e-05	Singleton	0
chr1	10810000	10815000	chr1	11370000	11375000	12	1.97973612448893	3.59806275924361e-05	Singleton	0
chr1	11415000	11420000	chr1	11425000	11430000	66	30.5327323198017	2.03160708323992e-06	Singleton	0
chr1	12360000	12365000	chr1	12370000	12375000	42	20.501522475991	0.000925845899704769	Cluster	0
chr1	12360000	12365000	chr1	12380000	12385000	35	13.7172101161476	6.30941582778813e-05	Cluster	0
chr1	12360000	12365000	chr1	12390000	12395000	33	10.5925300137007	2.12442328374975e-06	Cluster	1
chr1	12690000	12695000	chr1	12835000	12840000	16	5.44426529608974	0.00168414944265654	Cluster	0
chr1	12690000	12695000	chr1	12850000	12855000	17	6.10463506244518	0.00470286697875204	Cluster	0
chr1	12700000	12705000	chr1	12810000	12815000	23	9.48371489998524	0.00383320628207579	Cluster	0
chr1	12700000	12705000	chr1	12835000	12840000	20	4.51503796778829	3.5008965438713e-06	Cluster	1
chr1	12715000	12720000	chr1	12810000	12815000	30	13.4988475430511	0.00100493334914271	Cluster	1
chr1	12715000	12720000	chr1	12835000	12840000	16	5.84531674782699	0.00338671955812432	Cluster	0
chr1	12860000	12865000	chr1	12990000	12995000	23	9.58392454944947	0.00186406962802307	Cluster	0
chr1	12860000	12865000	chr1	13125000	13130000	15	3.84899972426015	0.000135624611003147	Cluster	0
chr1	12860000	12865000	chr1	13130000	13135000	12	2.2037571392276	9.81604085307702e-05	Cluster	1
chr1	12865000	12870000	chr1	12990000	12995000	22	9.68427724794503	0.00467227309386893	Cluster	0
chr1	12870000	12875000	chr1	12990000	12995000	39	13.8316277177733	1.95470846085654e-06	Cluster	1
chr1	12875000	12880000	chr1	13035000	13040000	14	2.97179929263692	9.13394397538856e-05	Singleton	0
chr1	13035000	13040000	chr1	13125000	13130000	28	11.2973219064041	0.000757944914053308	Cluster	0
chr1	13040000	13045000	chr1	13125000	13130000	42	13.6816943992201	7.21067741635864e-08	Cluster	0
chr1	13045000	13050000	chr1	13125000	13130000	47	16.1813566938437	4.66893925493908e-08	Cluster	0
chr1	13045000	13050000	chr1	13370000	13375000	19	6.77834057193516	0.00226696430369224	Cluster	0
chr1	13050000	13055000	chr1	13125000	13130000	53	13.9601215537608	3.44077767387865e-13	Cluster	1
chr1	13050000	13055000	chr1	13370000	13375000	22	5.6100661820022	6.6184246749237e-06	Cluster	1
chr1	13055000	13060000	chr1	13125000	13130000	51	22.9629906324453	2.43391769851372e-05	Cluster	0
chr1	13060000	13065000	chr1	13125000	13130000	45	19.5166419351282	3.88406873637269e-05	Cluster	0
chr1	13070000	13075000	chr1	13370000	13375000	24	11.4664773448952	0.00801929247638503	Cluster	0
chr1	13075000	13080000	chr1	13130000	13135000	33	14.2182946782003	0.000613385039653295	Cluster	0
chr1	13075000	13080000	chr1	13370000	13375000	20	7.87295626422135	0.00215246770998958	Cluster	1
chr1	13095000	13100000	chr1	13370000	13375000	31	11.3550120053396	2.17176884330292e-05	Singleton	0
chr1	13120000	13125000	chr1	13370000	13375000	21	9.50449143944116	0.0080235221464205	Cluster	0
chr1	13125000	13130000	chr1	13520000	13525000	12	3.11695204028188	0.00203028345835093	Cluster	1
chr1	13125000	13130000	chr1	13530000	13535000	12	3.78101826699646	0.00921950252438154	Cluster	0
chr1	13130000	13135000	chr1	13370000	13375000	40	10.6045505433661	6.47459511957368e-10	Cluster	1
chr1	13140000	13145000	chr1	13370000	13375000	38	12.4654324338467	4.47198010861994e-07	Cluster	0
chr1	13145000	13150000	chr1	13370000	13375000	26	8.59168050954543	6.2724673994732e-05	Cluster	0
chr1	13150000	13155000	chr1	13370000	13375000	24	8.69413770371594	0.000520344191493575	Cluster	0
chr1	13155000	13160000	chr1	13370000	13375000	26	8.3211313752057	3.69037217371049e-05	Cluster	0
chr1	13160000	13165000	chr1	13370000	13375000	30	8.92843917231334	1.70889911288266e-06	Cluster	0
chr1	13180000	13185000	chr1	13370000	13375000	33	12.0064953172196	2.73996270824062e-05	Singleton	0
chr1	13220000	13225000	chr1	13370000	13375000	27	12.3121768973702	0.00547852534054738	Cluster	0
chr1	13230000	13235000	chr1	13370000	13375000	34	12.5009349524794	2.41221288030137e-05	Cluster	1
chr1	13370000	13375000	chr1	13480000	13485000	31	15.3281259334029	0.00776990477580964	Cluster	0
chr1	13370000	13375000	chr1	13490000	13495000	58	19.5515316812042	3.23556851320528e-10	Cluster	1
chr1	13370000	13375000	chr1	13495000	13500000	40	18.4154324861234	0.000433885171170693	Cluster	0
chr1	13370000	13375000	chr1	13500000	13505000	47	21.7676090569605	0.00011542436119947	Cluster	0
chr1	13370000	13375000	chr1	13525000	13530000	71	19.8106295901459	2.29478731882964e-16	Cluster	1
chr1	13370000	13375000	chr1	13530000	13535000	36	13.9817373936321	3.88226524130307e-05	Cluster	0
chr1	13370000	13375000	chr1	13535000	13540000	32	11.1479055213388	1.66089385936998e-05	Cluster	0
chr1	13370000	13375000	chr1	13620000	13625000	20	8.0459806850259	0.00275490869262603	Cluster	0
chr1	13375000	13380000	chr1	13500000	13505000	20	5.88732692491069	0.000146268749264599	Cluster	0
chr1	13375000	13380000	chr1	13525000	13530000	23	5.33821092861824	7.97504894519065e-07	Cluster	0
chr1	13375000	13380000	chr1	13535000	13540000	12	3.14262405598585	0.00216551603744911	Cluster	0
chr1	13385000	13390000	chr1	13620000	13625000	12	2.94238881534039	0.00126054026906103	Cluster	1
chr1	13425000	13430000	chr1	13530000	13535000	30	9.70707842844062	8.6123847049417e-06	Singleton	0
chr1	13790000	13795000	chr1	14305000	14310000	14	2.8019894591742	4.92671288010796e-05	Singleton	0
chr1	13790000	13795000	chr1	14505000	14510000	14	2.06896960549553	1.76837972203539e-06	Singleton	0
chr1	14285000	14290000	chr1	14620000	14625000	12	2.14461995485412	7.64112891954483e-05	Singleton	0
chr1	14505000	14510000	chr1	14725000	14730000	16	3.56952849043368	4.11896313157216e-05	Singleton	0
chr1	14745000	14750000	chr1	14915000	14920000	19	3.65286195432637	6.79881770198196e-07	Cluster	1
chr1	14750000	14755000	chr1	14915000	14920000	14	4.95568295924144	0.00503733121090698	Cluster	0
chr1	15010000	15015000	chr1	15285000	15290000	23	5.08013213235468	3.43216540355846e-07	Cluster	0
chr1	15015000	15020000	chr1	15285000	15290000	28	5.30077309152785	4.25570171146623e-10	Cluster	1
chr1	15285000	15290000	chr1	15615000	15620000	19	4.33188142367022	7.73878638829184e-06	Cluster	0
chr1	15285000	15290000	chr1	15620000	15625000	17	3.99787002650084	4.11511852045621e-05	Cluster	0
chr1	15285000	15290000	chr1	15625000	15630000	23	4.66202109496945	7.66456715151783e-08	Cluster	1
chr1	15285000	15290000	chr1	15670000	15675000	15	4.27697748144656	0.00104530733482684	Cluster	1
chr1	15285000	15290000	chr1	15675000	15680000	12	3.76509186736449	0.00892711660940135	Cluster	0
chr1	15285000	15290000	chr1	15695000	15700000	15	3.18290195145504	4.54968321760342e-05	Singleton	0
chr1	15815000	15820000	chr1	15825000	15830000	66	24.7976139640216	1.08427605574286e-09	Singleton	0
chr1	16090000	16095000	chr1	16305000	16310000	13	2.5819786309823	9.55084012267043e-05	Cluster	0
chr1	16100000	16105000	chr1	16220000	16225000	36	16.0365783298627	0.000553124317703067	Cluster	1
chr1	16100000	16105000	chr1	16270000	16275000	28	12.8097959091193	0.00465416714558537	Cluster	0
chr1	16100000	16105000	chr1	16285000	16290000	17	6.08065984792783	0.00452390183405305	Cluster	0
chr1	16100000	16105000	chr1	16290000	16295000	28	11.1281571792411	0.00060350268253151	Cluster	0
chr1	16100000	16105000	chr1	16295000	16300000	32	9.64016920398493	8.68655491421307e-07	Cluster	0
chr1	16100000	16105000	chr1	16300000	16305000	36	9.34696613367054	3.44294597764899e-09	Cluster	1
chr1	16100000	16105000	chr1	16305000	16310000	32	9.09190056499102	2.45849978564199e-07	Cluster	0
chr1	16100000	16105000	chr1	16440000	16445000	20	6.3273126240559	0.000370427791763169	Cluster	0
chr1	16100000	16105000	chr1	16505000	16510000	21	5.81501292622674	3.87695710865848e-05	Cluster	0
chr1	16100000	16105000	chr1	16520000	16525000	27	5.88291338569353	4.92782661190409e-09	Cluster	1
chr1	16105000	16110000	chr1	16215000	16220000	37	16.7046957878413	0.000567001898049708	Cluster	0
chr1	16105000	16110000	chr1	16220000	16225000	29	13.1941896534716	0.00351688385452572	Cluster	0
chr1	16105000	16110000	chr1	16265000	16270000	30	10.9063099161927	7.45724846123428e-05	Cluster	0
chr1	16105000	16110000	chr1	16295000	16300000	27	7.8154490295555	4.1006595477014e-06	Cluster	0
chr1	16105000	16110000	chr1	16305000	16310000	26	7.36357598354448	4.53901570228681e-06	Cluster	0
chr1	16105000	16110000	chr1	16415000	16420000	18	3.85609667972742	6.41069846157476e-06	Cluster	0
chr1	16105000	16110000	chr1	16430000	16435000	18	4.2889578364982	2.63599665759216e-05	Cluster	0
chr1	16105000	16110000	chr1	16435000	16440000	33	5.19387126090502	5.52264723038828e-14	Cluster	1
chr1	16105000	16110000	chr1	16505000	16510000	18	4.68445726637397	8.17806298672879e-05	Cluster	0
chr1	16105000	16110000	chr1	16515000	16520000	27	8.40524720841276	5.09063971032681e-06	Cluster	0
chr1	16515000	16520000	chr1	16525000	16530000	70	33.0990997210001	1.85896898017251e-06	Singleton	0
chr1	16615000	16620000	chr1	17095000	17100000	29	10.546745981343	3.77446493114729e-05	Cluster	0
chr1	16615000	16620000	chr1	17110000	17115000	12	2.795436970408	0.000807572610468744	Cluster	0
chr1	16615000	16620000	chr1	17120000	17125000	23	5.32039807643909	7.53888286087691e-07	Cluster	1
chr1	16655000	16660000	chr1	17010000	17015000	19	6.86485023046935	0.0026151450882052	Cluster	1
chr1	16655000	16660000	chr1	17110000	17115000	15	2.90730714581812	1.62903621535161e-05	Cluster	0
chr1	16655000	16660000	chr1	17120000	17125000	17	5.57278647931881	0.00186281185642728	Cluster	0
chr1	16660000	16665000	chr1	17095000	17100000	18	3.78724198725924	1.62097351762219e-06	Cluster	0
chr1	16665000	16670000	chr1	17010000	17015000	14	4.38248710847616	0.00389549324565297	Cluster	0
chr1	16670000	16675000	chr1	17095000	17100000	19	3.82722099131604	1.34203214354469e-06	Cluster	1
chr1	16685000	16690000	chr1	17060000	17065000	13	2.06962481686392	1.01932618645593e-05	Singleton	0
chr1	16685000	16690000	chr1	17095000	17100000	21	6.37898862014943	5.13085997590629e-05	Cluster	0
chr1	16685000	16690000	chr1	17120000	17125000	15	2.96130798217981	2.00837397232733e-05	Singleton	0
chr1	16695000	16700000	chr1	17095000	17100000	16	5.22085369276023	0.0026051133289863	Cluster	0
chr1	16785000	16790000	chr1	17095000	17100000	16	4.1266972551176	0.000217675824282097	Cluster	0
chr1	16790000	16795000	chr1	17095000	17100000	20	5.51492048558208	6.08692205191815e-05	Cluster	0
chr1	16800000	16805000	chr1	17095000	17100000	14	2.57666246977692	2.00061937790005e-05	Cluster	0
chr1	16805000	16810000	chr1	17095000	17100000	20	3.63576117471991	1.30674472038131e-07	Cluster	1
chr1	16810000	16815000	chr1	17095000	17100000	17	5.21153762256414	0.000901924534309279	Cluster	0
chr1	16820000	16825000	chr1	17095000	17100000	24	5.56841413718696	4.20748220145969e-07	Cluster	0
chr1	17145000	17150000	chr1	17410000	17415000	14	2.88726013186543	6.79619639880228e-05	Singleton	0
chr1	17145000	17150000	chr1	17615000	17620000	13	1.90752804676545	4.34135132919947e-06	Singleton	0
chr1	19095000	19100000	chr1	19230000	19235000	15	5.14116846669802	0.00260965780043022	Cluster	0
chr1	19095000	19100000	chr1	19235000	19240000	15	4.70339818662799	0.00109468374229591	Cluster	0
chr1	19100000	19105000	chr1	19205000	19210000	32	11.9337961353261	2.17390136960638e-05	Cluster	0
chr1	19100000	19105000	chr1	19210000	19215000	30	12.6741323019075	0.00036147785934085	Cluster	0
chr1	19100000	19105000	chr1	19215000	19220000	31	11.6311947358192	3.41658456366917e-05	Cluster	0
chr1	19100000	19105000	chr1	19230000	19235000	36	9.30169406487141	8.50042437124569e-10	Cluster	0
chr1	19100000	19105000	chr1	19235000	19240000	39	8.47007448117938	9.83548663315007e-13	Cluster	1
chr1	19100000	19105000	chr1	19240000	19245000	41	12.0639334317544	2.01269402620193e-09	Cluster	0
chr1	19100000	19105000	chr1	19245000	19250000	21	7.43094229742557	0.00104793441520866	Cluster	0
chr1	19105000	19110000	chr1	19205000	19210000	31	8.95478971910767	1.75954320657078e-07	Cluster	0
chr1	19105000	19110000	chr1	19210000	19215000	31	9.48965095207976	5.96384381866159e-07	Cluster	0
chr1	19105000	19110000	chr1	19215000	19220000	24	8.69259714575701	0.000202311187486517	Cluster	0
chr1	19105000	19110000	chr1	19225000	19230000	21	8.57418434174318	0.00570615007484027	Cluster	0
chr1	19105000	19110000	chr1	19230000	19235000	24	6.92243528031425	5.57561442375605e-06	Cluster	0
chr1	19105000	19110000	chr1	19235000	19240000	20	6.29936791689939	0.000133743852760143	Cluster	0
chr1	19105000	19110000	chr1	19240000	19245000	27	8.94676964990481	1.54944990604701e-05	Cluster	0
chr1	19110000	19115000	chr1	19205000	19210000	27	9.84789959263685	7.89481991323849e-05	Cluster	0
chr1	19110000	19115000	chr1	19235000	19240000	17	6.84455664668262	0.00648258490681959	Cluster	0
chr1	19110000	19115000	chr1	19240000	19245000	33	9.7143454052631	9.91183046919664e-08	Cluster	0
chr1	19205000	19210000	chr1	19240000	19245000	75	32.7290981919002	8.72662076795055e-09	Singleton	0
chr1	20930000	20935000	chr1	21075000	21080000	19	8.01541475053635	0.00608791288646356	Cluster	0
chr1	20930000	20935000	chr1	21155000	21160000	15	2.45939408918773	2.28433703284267e-06	Cluster	0
chr1	20930000	20935000	chr1	21215000	21220000	13	3.52700885187733	0.000711492770226123	Cluster	0
chr1	20935000	20940000	chr1	21080000	21085000	14	4.55384745984742	0.00237568649885293	Cluster	0
chr1	20935000	20940000	chr1	21095000	21100000	14	4.59712049950931	0.00590999112301154	Cluster	0
chr1	20935000	20940000	chr1	21100000	21105000	12	3.52885945372056	0.00545108298530071	Cluster	0
chr1	20935000	20940000	chr1	21150000	21155000	13	2.0924429916713	1.13976631885409e-05	Cluster	0
chr1	20935000	20940000	chr1	21155000	21160000	25	3.24341257139402	2.02227640258093e-12	Cluster	0
chr1	20935000	20940000	chr1	21165000	21170000	27	3.02388776491166	1.85193271970642e-15	Cluster	1
chr1	20935000	20940000	chr1	21180000	21185000	14	2.81739813062049	5.2313392363999e-05	Cluster	0
chr1	20935000	20940000	chr1	21215000	21220000	17	4.98447872714191	0.000215221012577757	Cluster	1
chr1	20940000	20945000	chr1	21090000	21095000	12	3.20181643350839	0.00252357921054787	Cluster	0
chr1	20940000	20945000	chr1	21095000	21100000	14	3.27653016846585	0.000248078283425004	Cluster	1
chr1	20940000	20945000	chr1	21105000	21110000	13	2.86190383959877	0.000257677250829998	Cluster	0
chr1	20940000	20945000	chr1	21155000	21160000	16	2.40637456513512	3.07680537946882e-07	Cluster	0
chr1	20945000	20950000	chr1	21215000	21220000	13	3.80557611485059	0.00335444171698248	Cluster	0
chr1	20950000	20955000	chr1	21075000	21080000	31	13.2219957235846	0.000329153383170342	Cluster	0
chr1	20950000	20955000	chr1	21090000	21095000	15	5.16495045800071	0.00621928604929896	Cluster	0
chr1	20950000	20955000	chr1	21185000	21190000	13	3.48508932249036	0.00157007057515944	Cluster	0
chr1	20970000	20975000	chr1	21165000	21170000	13	2.53089116324881	7.86397779305019e-05	Singleton	0
chr1	21165000	21170000	chr1	21270000	21275000	13	4.73363155392394	0.00898741711350782	Cluster	0
chr1	21170000	21175000	chr1	21270000	21275000	12	2.81995424071606	0.00087141431522662	Cluster	1
chr1	21215000	21220000	chr1	21265000	21270000	43	13.030368208453	6.25208364835785e-09	Cluster	0
chr1	21215000	21220000	chr1	21270000	21275000	51	18.5202518852501	1.5439686869718e-08	Cluster	0
chr1	21215000	21220000	chr1	21275000	21280000	37	8.01182818808237	1.38731037543179e-11	Cluster	1
chr1	21215000	21220000	chr1	21390000	21395000	33	7.91777500560021	2.88040289406032e-09	Cluster	1
chr1	21215000	21220000	chr1	21395000	21400000	17	4.98322515271581	0.000551707830567638	Cluster	0
chr1	23380000	23385000	chr1	24170000	24175000	12	1.63899388080107	5.79927066283456e-06	Singleton	0
chr1	23755000	23760000	chr1	24095000	24100000	15	4.72770830955551	0.00275933863339859	Cluster	0
chr1	23760000	23765000	chr1	23790000	23795000	130	48.12207567	1.50181960209194e-19	Singleton	0
chr1	23760000	23765000	chr1	23825000	23830000	67	33.3054266853001	1.68066851068532e-05	Singleton	0
chr1	23760000	23765000	chr1	23965000	23970000	23	9.59228589928938	0.00438569622442803	Cluster	0
chr1	23760000	23765000	chr1	23980000	23985000	21	8.32811119740447	0.00409464707170838	Cluster	1
chr1	23760000	23765000	chr1	24000000	24005000	22	8.44420494814763	0.000863468688021874	Cluster	1
chr1	23760000	23765000	chr1	24010000	24015000	18	7.16708939169858	0.00964437031639259	Cluster	0
chr1	23760000	23765000	chr1	24015000	24020000	15	4.93458879521298	0.00411137289023083	Cluster	0
chr1	23760000	23765000	chr1	24020000	24025000	18	6.16964482872239	0.00206871547452102	Cluster	0
chr1	23760000	23765000	chr1	24100000	24105000	21	8.57504020045477	0.00248141308828028	Cluster	1
chr1	23760000	23765000	chr1	24120000	24125000	30	5.48978716227271	3.78080043981032e-11	Cluster	1
chr1	23760000	23765000	chr1	24125000	24130000	14	4.57044346050903	0.00561897729778306	Cluster	0
chr1	23760000	23765000	chr1	24135000	24140000	20	4.64104641053125	5.24479464466195e-06	Cluster	0
chr1	23760000	23765000	chr1	24140000	24145000	13	4.34629671576112	0.00991931134068545	Cluster	0
chr1	23760000	23765000	chr1	24160000	24165000	15	5.16982047578423	0.00627578276819876	Cluster	0
chr1	23760000	23765000	chr1	24165000	24170000	22	4.88505275819826	7.33838966718286e-07	Cluster	0
chr1	23760000	23765000	chr1	24170000	24175000	24	4.19649009389234	2.26806309080896e-09	Cluster	1
chr1	23760000	23765000	chr1	24175000	24180000	22	4.43380371970966	1.46349334657335e-07	Cluster	0
chr1	23760000	23765000	chr1	24185000	24190000	13	4.10920755073001	0.00633342010747182	Cluster	0
chr1	23760000	23765000	chr1	24220000	24225000	14	3.40651900385233	0.00036431920168002	Cluster	0
chr1	23760000	23765000	chr1	24225000	24230000	12	3.56797722991523	0.00593350326651736	Cluster	0
chr1	23760000	23765000	chr1	24230000	24235000	14	3.75029179416481	0.000930027663130273	Cluster	0
chr1	23760000	23765000	chr1	24245000	24250000	18	3.71311440307131	3.83269294675862e-06	Cluster	1
chr1	23760000	23765000	chr1	24250000	24255000	14	3.35379902374021	0.000312255921466563	Cluster	0
chr1	23760000	23765000	chr1	24285000	24290000	15	3.4796154274394	0.000121760311407036	Cluster	0
chr1	23760000	23765000	chr1	24290000	24295000	19	4.40324789911124	9.72178873334389e-06	Cluster	1
chr1	23825000	23830000	chr1	24000000	24005000	16	4.39660836593441	0.000435352204711104	Cluster	1
chr1	23825000	23830000	chr1	24005000	24010000	20	7.13131114909558	0.00161445337791312	Cluster	0
chr1	23895000	23900000	chr1	24000000	24005000	15	5.2071384812364	0.00668993628261287	Cluster	0
chr1	23895000	23900000	chr1	24005000	24010000	22	8.36462963778504	0.00186586278485274	Cluster	0
chr1	23900000	23905000	chr1	24005000	24010000	20	4.53972789090245	3.79580215439245e-06	Cluster	1
chr1	23920000	23925000	chr1	24030000	24035000	19	7.60425074082455	0.00778408184767031	Cluster	0
chr1	23920000	23925000	chr1	24040000	24045000	18	6.52375590317686	0.00374174471027944	Cluster	1
chr1	23920000	23925000	chr1	24170000	24175000	16	3.80069725805043	8.59446720897212e-05	Singleton	0
chr1	24360000	24365000	chr1	24675000	24680000	14	4.1944110599516	0.00263579218974081	Cluster	0
chr1	24365000	24370000	chr1	24675000	24680000	13	4.27047487013214	0.008626506568766	Cluster	0
chr1	24375000	24380000	chr1	24675000	24680000	26	3.92637684325785	1.81864504186396e-11	Cluster	1
chr1	24380000	24385000	chr1	24585000	24590000	16	4.52191583214672	0.000591534537090991	Cluster	0
chr1	24380000	24385000	chr1	24675000	24680000	22	4.53666452158337	2.14716641311315e-07	Cluster	0
chr1	24385000	24390000	chr1	24585000	24590000	16	4.36972074171351	0.000406785608180173	Cluster	1
chr1	24385000	24390000	chr1	24675000	24680000	16	4.35470782653618	0.000392203182981688	Cluster	0
chr1	24390000	24395000	chr1	24585000	24590000	14	4.4214170983196	0.00420802300127564	Cluster	0
chr1	24390000	24395000	chr1	24675000	24680000	14	4.3756104810791	0.00384800509163297	Cluster	0
chr1	25695000	25700000	chr1	25830000	25835000	15	5.45028085741935	0.00999454095469399	Cluster	0
chr1	25705000	25710000	chr1	25830000	25835000	20	5.77214554879482	0.000112490774274937	Cluster	0
chr1	25720000	25725000	chr1	25825000	25830000	21	5.44789171499369	1.50009777012728e-05	Cluster	1
chr1	30770000	30775000	chr1	30945000	30950000	22	8.6056728486141	0.00263827503709858	Cluster	0
chr1	30775000	30780000	chr1	30945000	30950000	24	7.93829881200992	0.000139040408300667	Cluster	0
chr1	30780000	30785000	chr1	30945000	30950000	70	11.1856568618083	4.28989257665224e-29	Cluster	1
chr1	30785000	30790000	chr1	30945000	30950000	38	11.2736738433814	3.65623579292654e-08	Cluster	0
chr1	30790000	30795000	chr1	30945000	30950000	44	15.4182449677993	2.36021102900629e-07	Cluster	0
chr1	30795000	30800000	chr1	30945000	30950000	32	13.4738811780259	0.000530264994636843	Cluster	0
chr1	30800000	30805000	chr1	30870000	30875000	70	33.1113032442001	1.88066836190443e-06	Singleton	0
chr1	30800000	30805000	chr1	30945000	30950000	49	13.6349527789767	2.22253861092909e-11	Cluster	0
chr1	30805000	30810000	chr1	30945000	30950000	51	16.8615269076319	2.76488126169816e-09	Cluster	0
chr1	30810000	30815000	chr1	30945000	30950000	36	13.9394824587555	3.65396080399751e-05	Cluster	0
chr1	30820000	30825000	chr1	30945000	30950000	35	14.927628850748	0.000314462612762333	Cluster	0
chr1	30825000	30830000	chr1	30870000	30875000	118	52.9671978545	3.98979164943925e-12	Singleton	0
chr1	30870000	30875000	chr1	30935000	30940000	89	35.0284157089	5.67058170350177e-12	Cluster	1
chr1	30870000	30875000	chr1	30940000	30945000	56	26.2357384394059	2.41230841663272e-05	Cluster	0
chr1	30945000	30950000	chr1	31130000	31135000	24	7.98934224880438	0.000152553734696454	Cluster	0
chr1	30945000	30950000	chr1	31140000	31145000	26	8.80287792807121	9.25504128878717e-05	Cluster	0
chr1	30945000	30950000	chr1	31145000	31150000	28	8.28641614678279	3.83139226153439e-06	Cluster	0
chr1	30945000	30950000	chr1	31150000	31155000	46	8.84761532881574	3.62075663324194e-16	Cluster	1
chr1	30945000	30950000	chr1	31160000	31165000	21	8.28990206990722	0.00388912317596819	Cluster	0
chr1	30950000	30955000	chr1	31130000	31135000	14	4.36842143200727	0.00379140824526547	Cluster	0
chr1	30950000	30955000	chr1	31150000	31155000	18	4.80278775126244	0.000111256356830848	Cluster	0
chr1	33655000	33660000	chr1	33755000	33760000	31	15.0157105455612	0.00582261211875473	Cluster	0
chr1	33665000	33670000	chr1	33740000	33745000	39	12.8671848812481	3.42960271765371e-07	Cluster	1
chr1	33665000	33670000	chr1	33745000	33750000	29	12.1875916557767	0.00109509286446112	Cluster	0
chr1	33670000	33675000	chr1	33730000	33735000	36	14.9586325499655	0.000149647290068688	Cluster	0
chr1	33670000	33675000	chr1	33740000	33745000	32	12.3416513510974	0.000113540783366131	Cluster	0
chr1	33670000	33675000	chr1	33745000	33750000	31	11.645424655305	9.63158123634832e-05	Cluster	0
chr1	33890000	33895000	chr1	33940000	33945000	30	12.3260079352674	0.000591878105768787	Cluster	0
chr1	33900000	33905000	chr1	33940000	33945000	39	17.2360442510325	8.96187779811566e-05	Cluster	0
chr1	33905000	33910000	chr1	33920000	33925000	212	91.3466731326	7.16196941074352e-24	Singleton	0
chr1	33905000	33910000	chr1	33940000	33945000	123	57.790074896	5.83386787308136e-12	Cluster	0
chr1	33905000	33910000	chr1	33945000	33950000	119	58.3293506751	1.69122020529962e-10	Cluster	0
chr1	33905000	33910000	chr1	33955000	33960000	78	33.8278007399001	1.13433943045536e-08	Cluster	0
chr1	33905000	33910000	chr1	33960000	33965000	84	32.6185593656002	1.36030822774487e-11	Cluster	0
chr1	33905000	33910000	chr1	33965000	33970000	91	36.4631048383	7.83167989348745e-12	Cluster	0
chr1	33905000	33910000	chr1	33975000	33980000	73	25.6970498286777	1.52346406213829e-12	Cluster	1
chr1	33945000	33950000	chr1	33955000	33960000	99	45.4661051781	1.1317770887754e-09	Singleton	0
chr1	33990000	33995000	chr1	34065000	34070000	30	12.3432029385116	0.00060487987727741	Cluster	0
chr1	33990000	33995000	chr1	34135000	34140000	12	3.71586010071751	0.00810114913363457	Cluster	0
chr1	34005000	34010000	chr1	34050000	34055000	68	31.2233163030009	1.03596525890818e-06	Cluster	1
chr1	34005000	34010000	chr1	34060000	34065000	62	29.1577021951063	7.8769354183371e-06	Cluster	0
chr1	34005000	34010000	chr1	34095000	34100000	36	14.5043379869174	8.19193943762813e-05	Cluster	0
chr1	34005000	34010000	chr1	34100000	34105000	53	21.9032153595307	4.39071751776397e-07	Cluster	0
chr1	34005000	34010000	chr1	34125000	34130000	41	12.853911439072	3.93172836770691e-08	Cluster	0
chr1	34005000	34010000	chr1	34135000	34140000	25	9.52694317018474	0.000303837539171022	Cluster	0
chr1	34005000	34010000	chr1	34145000	34150000	28	10.816714730966	0.000385493622344226	Cluster	0
chr1	34005000	34010000	chr1	34160000	34165000	58	8.96943590128869	9.28282277926965e-25	Cluster	1
chr1	34005000	34010000	chr1	34165000	34170000	44	10.6849374819706	4.27359426752239e-12	Cluster	0
chr1	34005000	34010000	chr1	34170000	34175000	25	8.32954107958434	0.000105454843551848	Cluster	0
chr1	34005000	34010000	chr1	34175000	34180000	38	11.8740214011449	3.94258177933322e-08	Cluster	0
chr1	34005000	34010000	chr1	34180000	34185000	23	9.17366751710414	0.00253995687986562	Cluster	0
chr1	34010000	34015000	chr1	34115000	34120000	27	10.5978024729154	0.000661119761712053	Cluster	0
chr1	34010000	34015000	chr1	34155000	34160000	18	6.00227037477448	0.00153074490134243	Cluster	0
chr1	34010000	34015000	chr1	34165000	34170000	26	8.35484864379705	3.9434257933692e-05	Cluster	0
chr1	34010000	34015000	chr1	34170000	34175000	22	6.51407566612897	6.33357129733376e-05	Cluster	0
chr1	34050000	34055000	chr1	34175000	34180000	17	6.16891267904859	0.00523436354972317	Cluster	0
chr1	34065000	34070000	chr1	34105000	34110000	50	19.7595955951958	9.12592709448946e-07	Singleton	0
chr1	34065000	34070000	chr1	34160000	34165000	22	7.43836403870966	0.000404159960311328	Cluster	1
chr1	34065000	34070000	chr1	34165000	34170000	22	8.70431623216115	0.00302676544704374	Cluster	0
chr1	34070000	34075000	chr1	34145000	34150000	29	12.2895944244061	0.00124571960738189	Cluster	0
chr1	34070000	34075000	chr1	34175000	34180000	27	13.3172940037629	0.00683001729070711	Cluster	0
chr1	34115000	34120000	chr1	34175000	34180000	34	11.6338843991278	5.46183665507113e-06	Singleton	0
chr1	34200000	34205000	chr1	34440000	34445000	23	8.39421600494046	0.000797457053856473	Cluster	0
chr1	34205000	34210000	chr1	34430000	34435000	18	5.30456778390468	0.000369270603354634	Cluster	1
chr1	34205000	34210000	chr1	34435000	34440000	19	6.50964180192363	0.00143996348321161	Cluster	0
chr1	34205000	34210000	chr1	34440000	34445000	16	5.96546129894649	0.00920900631667445	Cluster	0
chr1	34220000	34225000	chr1	34435000	34440000	23	9.03399113451961	0.00209759271601757	Cluster	0
chr1	34230000	34235000	chr1	34435000	34440000	22	8.03081184402358	0.00111683206582629	Cluster	0
chr1	34240000	34245000	chr1	34440000	34445000	17	5.50337960819468	0.0016288010870974	Cluster	0
chr1	34260000	34265000	chr1	34430000	34435000	25	8.28725230528177	9.74130590191374e-05	Cluster	0
chr1	34260000	34265000	chr1	34440000	34445000	24	9.22427729720812	0.00118419281548323	Cluster	0
chr1	34270000	34275000	chr1	34435000	34440000	28	8.79452105107286	1.14704436627337e-05	Cluster	0
chr1	34270000	34275000	chr1	34440000	34445000	24	7.99005734636406	0.000152699535628101	Cluster	0
chr1	34280000	34285000	chr1	34425000	34430000	16	5.51574745106781	0.00443087813988279	Cluster	0
chr1	34285000	34290000	chr1	34435000	34440000	26	10.5169020336907	0.00136335160037829	Cluster	0
chr1	34290000	34295000	chr1	34425000	34430000	17	5.48947698099211	0.00158517526681594	Cluster	0
chr1	34290000	34295000	chr1	34440000	34445000	26	10.139397445029	0.00079986589664643	Cluster	0
chr1	34295000	34300000	chr1	34425000	34430000	17	6.08869213621893	0.00458038023519222	Cluster	0
chr1	34295000	34300000	chr1	34430000	34435000	27	10.2191121979191	0.000379039638058886	Cluster	0
chr1	34295000	34300000	chr1	34435000	34440000	35	12.420456380553	8.201751853756e-06	Cluster	1
chr1	34295000	34300000	chr1	34440000	34445000	29	11.2285089342275	0.000297093673805977	Cluster	0
chr1	34315000	34320000	chr1	34425000	34430000	21	8.21000892382233	0.00347863173747272	Cluster	0
chr1	34320000	34325000	chr1	34425000	34430000	19	7.4530356751089	0.00631930579746797	Cluster	0
chr1	34330000	34335000	chr1	34425000	34430000	32	9.58869666291183	7.72454448412478e-07	Cluster	1
chr1	34410000	34415000	chr1	34425000	34430000	99	40.5867904747	2.62032884365863e-12	Cluster	0
chr1	34415000	34420000	chr1	34425000	34430000	94	32.2734644846003	4.97475404504375e-16	Cluster	1
chr1	34435000	34440000	chr1	34450000	34455000	224	101.4380470564	1.19579086434379e-22	Singleton	0
chr1	34510000	34515000	chr1	34595000	34600000	50	12.8348247676607	1.95928796866794e-13	Cluster	1
chr1	34510000	34515000	chr1	34610000	34615000	22	9.3254000343261	0.00678061276673524	Cluster	0
chr1	34510000	34515000	chr1	34615000	34620000	18	6.13452647911825	0.00194659968881002	Cluster	0
chr1	34510000	34515000	chr1	34700000	34705000	29	6.16525380360901	2.53290498855653e-09	Singleton	0
chr1	34635000	34640000	chr1	34695000	34700000	24	8.94622569398141	0.000772176037154897	Cluster	0
chr1	34635000	34640000	chr1	34705000	34710000	26	11.7064133154009	0.00572738125559608	Cluster	0
chr1	34635000	34640000	chr1	34710000	34715000	21	8.35231864184608	0.0042350751782975	Cluster	0
chr1	34635000	34640000	chr1	34715000	34720000	23	7.48829574478051	0.000162928030291504	Cluster	1
chr1	34635000	34640000	chr1	34735000	34740000	15	3.37854589086774	8.84261821192336e-05	Cluster	1
chr1	34635000	34640000	chr1	34745000	34750000	21	8.56506256904412	0.00244801368553548	Cluster	0
chr1	34635000	34640000	chr1	34800000	34805000	26	8.68231624652805	2.66584125541257e-05	Cluster	1
chr1	34650000	34655000	chr1	34805000	34810000	19	5.26814458652008	0.000108214749144795	Cluster	0
chr1	35665000	35670000	chr1	36065000	36070000	30	8.26456208789262	3.54749784250606e-07	Singleton	0
chr1	35690000	35695000	chr1	36065000	36070000	20	7.87958094637505	0.00502772707040759	Cluster	0
chr1	35705000	35710000	chr1	36065000	36070000	19	6.91348504419226	0.00282249168138398	Cluster	0
chr1	35715000	35720000	chr1	36065000	36070000	16	5.3928747897093	0.00357770040709891	Cluster	0
chr1	35725000	35730000	chr1	36065000	36070000	29	9.18237864883462	8.67912269949883e-06	Cluster	0
chr1	35730000	35735000	chr1	36065000	36070000	26	6.87169208029041	1.32890787084245e-06	Cluster	1
chr1	35750000	35755000	chr1	36065000	36070000	36	9.02880275993963	1.41012839481609e-09	Cluster	1
chr1	35765000	35770000	chr1	36065000	36070000	29	9.89811976404208	3.43219237348775e-05	Cluster	0
chr1	35775000	35780000	chr1	36065000	36070000	26	11.9484363482819	0.00742209108599767	Cluster	0
chr1	35805000	35810000	chr1	36065000	36070000	29	10.1255736629518	5.1556639460482e-05	Cluster	0
chr1	35810000	35815000	chr1	36065000	36070000	41	11.9020645555572	4.8179853906855e-09	Cluster	0
chr1	35815000	35820000	chr1	36060000	36065000	15	3.98972479107792	0.000517184769009864	Cluster	0
chr1	35815000	35820000	chr1	36065000	36070000	48	13.9929186407387	1.77373127673607e-10	Cluster	0
chr1	35820000	35825000	chr1	36065000	36070000	47	11.4823413146623	2.08923286048258e-13	Cluster	0
chr1	35820000	35825000	chr1	36130000	36135000	17	2.47296359869454	7.27656516279222e-08	Singleton	0
chr1	35825000	35830000	chr1	36065000	36070000	63	14.0366306724759	5.31995902581201e-19	Cluster	0
chr1	35830000	35835000	chr1	36060000	36065000	16	4.64317657470735	0.000779734756385477	Cluster	0
chr1	35830000	35835000	chr1	36065000	36070000	52	16.4301793043596	4.03958467735574e-10	Cluster	0
chr1	35835000	35840000	chr1	36060000	36065000	20	3.95239478095268	4.79036570410392e-07	Cluster	0
chr1	35835000	35840000	chr1	36065000	36070000	89	13.8275543036043	8.29103635618687e-38	Cluster	1
chr1	35835000	35840000	chr1	36070000	36075000	18	5.21877188613203	0.000304707204636279	Cluster	0
chr1	35840000	35845000	chr1	36065000	36070000	81	17.4625125040334	2.70550243070915e-25	Cluster	0
chr1	35845000	35850000	chr1	36065000	36070000	73	17.1054126309053	7.96469130837742e-21	Cluster	0
chr1	35850000	35855000	chr1	36065000	36070000	60	15.0807435721049	8.92203649554412e-16	Cluster	0
chr1	35855000	35860000	chr1	36065000	36070000	58	17.0876845941319	1.87883144121976e-12	Cluster	0
chr1	35865000	35870000	chr1	36065000	36070000	23	9.67874690850464	0.00490005176640322	Cluster	0
chr1	35870000	35875000	chr1	36065000	36070000	32	15.7369363582626	0.00606104006470965	Cluster	0
chr1	35875000	35880000	chr1	36065000	36070000	46	17.7651722862789	1.63197327165026e-06	Cluster	0
chr1	35905000	35910000	chr1	36065000	36070000	37	17.1244547448805	0.000888907096547543	Cluster	0
chr1	35910000	35915000	chr1	36065000	36070000	41	18.7643249791731	0.000312589562278718	Cluster	0
chr1	35920000	35925000	chr1	36065000	36070000	40	19.0561291435399	0.000838352962923255	Cluster	0
chr1	35930000	35935000	chr1	36065000	36070000	48	20.4714887652327	1.22400961458141e-05	Cluster	0
chr1	35940000	35945000	chr1	36065000	36070000	73	26.792575775462	3.76744481990705e-11	Cluster	0
chr1	35950000	35955000	chr1	36065000	36070000	38	18.6314796273033	0.00205365080620855	Cluster	0
chr1	35965000	35970000	chr1	36065000	36070000	78	31.7141629311005	7.18531552775597e-10	Cluster	0
chr1	35980000	35985000	chr1	36065000	36070000	90	40.7412581645	4.24415922729236e-09	Cluster	0
chr1	35995000	36000000	chr1	36065000	36070000	80	37.5482394904	1.81107672093557e-07	Cluster	0
chr1	36000000	36005000	chr1	36060000	36065000	44	16.0558455369117	2.13848142825209e-07	Cluster	0
chr1	36000000	36005000	chr1	36065000	36070000	136	48.6660495416	3.0710908754469e-22	Cluster	0
chr1	36005000	36010000	chr1	36065000	36070000	130	43.2177721507	2.33194617516392e-23	Cluster	0
chr1	36010000	36015000	chr1	36060000	36065000	34	13.8663203342489	6.56163650320665e-05	Cluster	0
chr1	36010000	36015000	chr1	36065000	36070000	114	41.4758605817	2.80319735023389e-18	Cluster	0
chr1	36015000	36020000	chr1	36050000	36055000	65	28.9604234106077	7.29951383218102e-07	Cluster	0
chr1	36015000	36020000	chr1	36055000	36060000	47	21.5770913549872	9.41650236237757e-05	Cluster	0
chr1	36015000	36020000	chr1	36065000	36070000	200	73.1969679808	2.35890234405323e-31	Cluster	1
chr1	36065000	36070000	chr1	36130000	36135000	120	43.0017577879	4.50341463350927e-19	Singleton	0
chr1	36065000	36070000	chr1	36245000	36250000	37	18.0550864676407	0.00224931813320919	Cluster	0
chr1	36065000	36070000	chr1	36260000	36265000	36	15.2877113269195	0.000226781513975241	Cluster	1
chr1	36145000	36150000	chr1	36240000	36245000	37	17.5750659089954	0.00142064031684493	Cluster	0
chr1	36145000	36150000	chr1	36250000	36255000	26	7.3970478391739	4.90551746627452e-06	Cluster	1
chr1	36150000	36155000	chr1	36240000	36245000	36	17.3785234268382	0.00224542305243446	Cluster	0
chr1	36155000	36160000	chr1	36240000	36245000	31	14.2255958148045	0.00263888960790053	Cluster	0
chr1	36165000	36170000	chr1	36240000	36245000	50	21.3390656106275	7.49224070459074e-06	Cluster	0
chr1	36165000	36170000	chr1	36255000	36260000	22	9.27993468671659	0.006412393902835	Cluster	0
chr1	36165000	36170000	chr1	36270000	36275000	17	6.10425629903936	0.00470037052860484	Cluster	0
chr1	36170000	36175000	chr1	36250000	36255000	19	7.22296549928497	0.00453580984603622	Cluster	0
chr1	36190000	36195000	chr1	36240000	36245000	64	29.4470766622048	2.60193369223431e-06	Singleton	0
chr1	36215000	36220000	chr1	36240000	36245000	95	43.113680908	1.53008616963514e-09	Singleton	0
chr1	36255000	36260000	chr1	36275000	36280000	83	39.2544341592	1.333502667565e-07	Singleton	0
chr1	36305000	36310000	chr1	36490000	36495000	24	5.67191122457598	5.80613174122919e-07	Singleton	0
chr1	36315000	36320000	chr1	36510000	36515000	22	6.25192218872149	1.19511361540322e-05	Singleton	0
chr1	36330000	36335000	chr1	36440000	36445000	17	5.98160735843223	0.00384800509163297	Cluster	1
chr1	36330000	36335000	chr1	36470000	36475000	20	8.22759059873987	0.00799540175799266	Cluster	0
chr1	36335000	36340000	chr1	36440000	36445000	18	7.12193776203913	0.00907281662515076	Cluster	0
chr1	36345000	36350000	chr1	36470000	36475000	26	11.6379538766138	0.00530644679862526	Cluster	1
chr1	36365000	36370000	chr1	36435000	36440000	64	31.9745293317004	3.32407835329092e-05	Cluster	0
chr1	36365000	36370000	chr1	36440000	36445000	116	39.710807238	1.80649211668064e-20	Cluster	1
chr1	36365000	36370000	chr1	36455000	36460000	58	26.4913187978828	7.64088558533976e-06	Cluster	0
chr1	36365000	36370000	chr1	36470000	36475000	102	45.9553924962	5.68248169527734e-11	Cluster	0
chr1	36365000	36370000	chr1	36475000	36480000	58	20.5900662783237	2.09164781163108e-09	Cluster	0
chr1	36365000	36370000	chr1	36480000	36485000	47	19.297036447433	5.95165917084341e-06	Cluster	0
chr1	36365000	36370000	chr1	36485000	36490000	42	17.1934632224937	2.18377830371334e-05	Cluster	0
chr1	36365000	36370000	chr1	36490000	36495000	33	12.7362074313278	8.52048606191619e-05	Cluster	0
chr1	36365000	36370000	chr1	36500000	36505000	35	14.186393912773	0.000121110364636718	Cluster	0
chr1	36510000	36515000	chr1	36680000	36685000	36	16.6064879384953	0.000407730829438005	Cluster	0
chr1	36510000	36515000	chr1	36690000	36695000	29	13.865321303172	0.00307371292856777	Cluster	0
chr1	36515000	36520000	chr1	36690000	36695000	28	10.9993717531667	0.000503947056816579	Cluster	0
chr1	36515000	36520000	chr1	36705000	36710000	31	11.7924053879992	0.000120341108163127	Cluster	0
chr1	36520000	36525000	chr1	36690000	36695000	34	10.6839748608419	8.84047958711686e-07	Cluster	0
chr1	36525000	36530000	chr1	36705000	36710000	24	7.23827731796058	3.35012862763801e-05	Cluster	0
chr1	36530000	36535000	chr1	36680000	36685000	31	13.0193854270505	0.000652348801547932	Cluster	0
chr1	36530000	36535000	chr1	36690000	36695000	31	10.7888685405881	2.34821138667049e-05	Cluster	0
chr1	36530000	36535000	chr1	36705000	36710000	35	11.4885846382339	1.53199490434289e-06	Cluster	0
chr1	36540000	36545000	chr1	36680000	36685000	39	12.1327240926207	7.76653863569992e-08	Cluster	0
chr1	36540000	36545000	chr1	36690000	36695000	36	10.0136209986835	1.95944739068184e-08	Cluster	0
chr1	36540000	36545000	chr1	36705000	36710000	34	10.6074952385354	7.54672703834796e-07	Cluster	0
chr1	36540000	36545000	chr1	36755000	36760000	16	2.97656152608216	4.56127290503042e-06	Cluster	0
chr1	36545000	36550000	chr1	36610000	36615000	30	10.5367943539343	3.98574851124224e-05	Cluster	0
chr1	36545000	36550000	chr1	36615000	36620000	29	10.313483819364	7.14218333722162e-05	Cluster	0
chr1	36545000	36550000	chr1	36620000	36625000	42	10.8234318928218	9.12170456622071e-11	Cluster	0
chr1	36545000	36550000	chr1	36625000	36630000	35	11.26835349639	9.94860231214075e-07	Cluster	0
chr1	36545000	36550000	chr1	36630000	36635000	41	12.2883251567582	1.16656153810177e-08	Cluster	0
chr1	36545000	36550000	chr1	36635000	36640000	33	8.50923631880121	1.60724614743953e-08	Cluster	0
chr1	36545000	36550000	chr1	36640000	36645000	23	9.46045026697045	0.00371932633919357	Cluster	0
chr1	36545000	36550000	chr1	36645000	36650000	22	9.01881156942041	0.00460517764625111	Cluster	0
chr1	36545000	36550000	chr1	36650000	36655000	28	8.42884162844213	5.2501355073211e-06	Cluster	0
chr1	36545000	36550000	chr1	36660000	36665000	23	6.04175246749981	6.05354301752834e-06	Cluster	0
chr1	36545000	36550000	chr1	36675000	36680000	23	8.42135555020501	0.000832539339725745	Cluster	0
chr1	36545000	36550000	chr1	36680000	36685000	73	17.7629033226124	1.6102918492675e-20	Cluster	0
chr1	36545000	36550000	chr1	36685000	36690000	19	5.85519837138908	0.000406515308490876	Cluster	0
chr1	36545000	36550000	chr1	36690000	36695000	49	14.6276862741439	6.3095939588429e-11	Cluster	0
chr1	36545000	36550000	chr1	36710000	36715000	19	6.10756453957415	0.00026528594400028	Cluster	0
chr1	36545000	36550000	chr1	36715000	36720000	18	7.10389958836626	0.00885424413873891	Cluster	0
chr1	36545000	36550000	chr1	36730000	36735000	19	4.52814439247952	1.42861054367269e-05	Cluster	0
chr1	36545000	36550000	chr1	36745000	36750000	16	5.21488163189213	0.00257437183707861	Cluster	0
chr1	36545000	36550000	chr1	36750000	36755000	12	3.32881782197226	0.00344754934261982	Cluster	0
chr1	36550000	36555000	chr1	36680000	36685000	46	17.3036031178829	8.05814428648789e-07	Cluster	0
chr1	36550000	36555000	chr1	36690000	36695000	34	14.214737421284	0.000281271840924461	Cluster	0
chr1	36550000	36555000	chr1	36705000	36710000	48	14.9694789403373	1.52330210511793e-09	Cluster	0
chr1	36555000	36560000	chr1	36585000	36590000	147	70.7203655338	7.56905956053181e-13	Cluster	0
chr1	36555000	36560000	chr1	36590000	36595000	207	82.2310213404	1.77813214730113e-27	Cluster	0
chr1	36555000	36560000	chr1	36595000	36600000	127	60.9363504981	3.619492977518e-11	Cluster	0
chr1	36555000	36560000	chr1	36600000	36605000	114	50.4692882631	4.44265138729659e-12	Cluster	0
chr1	36555000	36560000	chr1	36605000	36610000	124	56.2284706021	1.86301102067082e-12	Cluster	0
chr1	36555000	36560000	chr1	36610000	36615000	91	35.1639135761	1.13859239951935e-12	Cluster	0
chr1	36555000	36560000	chr1	36615000	36620000	103	34.0505463010001	1.23524369986657e-18	Cluster	0
chr1	36555000	36560000	chr1	36620000	36625000	124	35.4036134429	8.89421327616132e-28	Cluster	0
chr1	36555000	36560000	chr1	36625000	36630000	98	36.5604619048	1.57100954278389e-14	Cluster	0
chr1	36555000	36560000	chr1	36630000	36635000	137	39.5849695685	3.22417499620417e-30	Cluster	0
chr1	36555000	36560000	chr1	36635000	36640000	95	27.2315801899406	4.11020460060481e-21	Cluster	0
chr1	36555000	36560000	chr1	36640000	36645000	78	30.1072216774025	6.9699881998397e-11	Cluster	0
chr1	36555000	36560000	chr1	36645000	36650000	84	28.5535757303113	1.48398464241728e-14	Cluster	0
chr1	36555000	36560000	chr1	36650000	36655000	74	26.5595420388775	9.63332219907533e-12	Cluster	0
chr1	36555000	36560000	chr1	36655000	36660000	42	20.6940125900083	0.0011163034369608	Cluster	0
chr1	36555000	36560000	chr1	36660000	36665000	54	18.8432846860872	5.06863225765666e-09	Cluster	0
chr1	36555000	36560000	chr1	36665000	36670000	69	21.6263461100656	1.49584657569259e-13	Cluster	0
chr1	36555000	36560000	chr1	36670000	36675000	46	21.7667817675666	0.000229341660467669	Cluster	0
chr1	36555000	36560000	chr1	36675000	36680000	92	26.0665675585246	8.57851211269735e-21	Cluster	0
chr1	36555000	36560000	chr1	36680000	36685000	159	49.1168586629	1.62846256551044e-32	Cluster	1
chr1	36555000	36560000	chr1	36685000	36690000	56	17.9782672839245	1.25139852238832e-10	Cluster	0
chr1	36555000	36560000	chr1	36690000	36695000	95	40.2354980236	1.20878163478842e-11	Cluster	0
chr1	36555000	36560000	chr1	36695000	36700000	68	22.3309339374741	1.87735208397929e-12	Cluster	0
chr1	36555000	36560000	chr1	36700000	36705000	42	15.7308498369314	2.60870477469828e-06	Cluster	0
chr1	36555000	36560000	chr1	36705000	36710000	133	42.2964867993	3.9397444498956e-26	Cluster	0
chr1	36555000	36560000	chr1	36710000	36715000	39	16.6182887729565	4.14548035242503e-05	Cluster	0
chr1	36555000	36560000	chr1	36715000	36720000	60	21.5914430815623	1.65534652281167e-09	Cluster	0
chr1	36555000	36560000	chr1	36730000	36735000	38	13.5544517603086	3.17055397254401e-06	Cluster	0
chr1	36555000	36560000	chr1	36735000	36740000	32	12.8665577769654	0.000239078697672356	Cluster	0
chr1	36555000	36560000	chr1	36740000	36745000	29	11.3831180769147	0.000141879440934045	Cluster	0
chr1	36555000	36560000	chr1	36745000	36750000	41	15.639464025604	5.57490417803793e-06	Cluster	0
chr1	36770000	36775000	chr1	37245000	37250000	15	2.20865622959989	6.2977186176108e-07	Cluster	0
chr1	36770000	36775000	chr1	37270000	37275000	12	2.311172256134	0.000151401162201959	Cluster	0
chr1	36780000	36785000	chr1	37125000	37130000	12	2.54814685302077	0.000361283750790144	Cluster	0
chr1	36780000	36785000	chr1	37175000	37180000	12	2.23844400163489	0.000113027728021543	Cluster	0
chr1	36780000	36785000	chr1	37195000	37200000	12	2.59775705869814	0.000428238875200514	Cluster	0
chr1	36780000	36785000	chr1	37205000	37210000	12	2.20549298576294	3.58730942569544e-05	Cluster	0
chr1	36780000	36785000	chr1	37210000	37215000	12	2.13024715008206	7.19667972973748e-05	Cluster	0
chr1	36780000	36785000	chr1	37235000	37240000	15	2.29996072881922	1.03237861805683e-06	Cluster	0
chr1	36780000	36785000	chr1	37240000	37245000	21	2.32799637678356	1.02645922171767e-11	Cluster	0
chr1	36780000	36785000	chr1	37245000	37250000	16	1.99922729184097	2.62705957956212e-08	Cluster	0
chr1	36780000	36785000	chr1	37250000	37255000	16	2.04512774173816	3.57201763618989e-08	Cluster	0
chr1	36780000	36785000	chr1	37265000	37270000	16	2.29088108004755	1.62166554780419e-07	Cluster	0
chr1	36780000	36785000	chr1	37400000	37405000	12	1.8393765847017	6.0605987484026e-06	Cluster	0
chr1	36785000	36790000	chr1	37075000	37080000	14	4.57216047292807	0.00563910972122975	Cluster	0
chr1	36785000	36790000	chr1	37085000	37090000	15	3.70121291071808	0.000235636456096419	Cluster	1
chr1	36785000	36790000	chr1	37105000	37110000	12	3.21992579577331	0.00263827503709858	Cluster	0
chr1	36785000	36790000	chr1	37110000	37115000	17	3.06329028573157	1.35642909155016e-06	Cluster	0
chr1	36785000	36790000	chr1	37120000	37125000	13	3.02819200957926	0.000436690701381277	Cluster	0
chr1	36785000	36790000	chr1	37130000	37135000	18	2.96407282951926	1.64044231770294e-07	Cluster	0
chr1	36785000	36790000	chr1	37145000	37150000	13	3.04862241772738	0.00046602865600494	Cluster	0
chr1	36785000	36790000	chr1	37150000	37155000	21	3.05652402395319	1.31425779175683e-09	Cluster	0
chr1	36785000	36790000	chr1	37165000	37170000	17	2.93542924058127	7.66244016255054e-07	Cluster	0
chr1	36785000	36790000	chr1	37190000	37195000	14	2.26048713452937	4.73071973728312e-06	Cluster	0
chr1	36785000	36790000	chr1	37200000	37205000	20	2.56681621456028	4.42965763144599e-10	Cluster	0
chr1	36785000	36790000	chr1	37210000	37215000	15	2.6097628971894	4.61779416130582e-06	Cluster	0
chr1	36785000	36790000	chr1	37215000	37220000	14	3.05152088985052	0.000120227388619826	Cluster	0
chr1	36785000	36790000	chr1	37230000	37235000	13	2.04156525509562	8.82962698051285e-06	Cluster	0
chr1	36785000	36790000	chr1	37240000	37245000	29	2.89546451262298	3.48733129855245e-17	Cluster	1
chr1	36785000	36790000	chr1	37245000	37250000	21	2.41772994581063	2.04391667952046e-11	Cluster	0
chr1	36785000	36790000	chr1	37250000	37255000	25	2.48422378880595	6.4973448270465e-15	Cluster	0
chr1	36785000	36790000	chr1	37270000	37275000	15	2.53625502682936	3.28194123709728e-06	Cluster	0
chr1	36785000	36790000	chr1	37285000	37290000	14	2.52561974792537	1.61183766682396e-05	Cluster	0
chr1	36785000	36790000	chr1	37400000	37405000	13	2.13441123477998	4.7279884695934e-06	Cluster	1
chr1	36820000	36825000	chr1	36830000	36835000	91	43.0749920827	2.65044507383533e-08	Singleton	0
chr1	36830000	36835000	chr1	36990000	36995000	15	3.18557318781336	4.59267185021485e-05	Singleton	0
chr1	36830000	36835000	chr1	37120000	37125000	12	2.73455333000967	0.000670076297629045	Cluster	0
chr1	36830000	36835000	chr1	37125000	37130000	13	2.89617349954072	0.000287529564937773	Cluster	1
chr1	36935000	36940000	chr1	36985000	36990000	86	39.1919804665	4.11176615613074e-09	Singleton	0
chr1	36935000	36940000	chr1	37020000	37025000	39	17.4839981892049	0.000319045990712493	Cluster	0
chr1	36935000	36940000	chr1	37035000	37040000	34	13.7426306213111	0.000151411393972641	Cluster	1
chr1	36935000	36940000	chr1	37070000	37075000	33	11.3913601229834	9.54611128186984e-06	Cluster	1
chr1	36935000	36940000	chr1	37100000	37105000	32	13.1189133053986	0.000335266769542301	Cluster	0
chr1	36935000	36940000	chr1	37125000	37130000	24	10.423346480572	0.00566365749665881	Cluster	0
chr1	36940000	36945000	chr1	37030000	37035000	32	13.9952361570487	0.00099829934759628	Cluster	0
chr1	36940000	36945000	chr1	37085000	37090000	22	7.77023022342013	0.000723625077504291	Cluster	0
chr1	36940000	36945000	chr1	37120000	37125000	17	5.60125631333107	0.00196618726836939	Cluster	1
chr1	36940000	36945000	chr1	37130000	37135000	16	5.33917996867246	0.0032411681859917	Cluster	0
chr1	36940000	36945000	chr1	37135000	37140000	15	5.14903239662982	0.00605174104897288	Cluster	0
chr1	37260000	37265000	chr1	37425000	37430000	23	9.97193849363286	0.00696525962786447	Cluster	0
chr1	37265000	37270000	chr1	37400000	37405000	32	6.76866810589132	2.67239867494593e-10	Cluster	0
chr1	37265000	37270000	chr1	37425000	37430000	32	12.9662045640124	0.00027313119819406	Cluster	0
chr1	37270000	37275000	chr1	37400000	37405000	40	6.11861720643528	2.82670198128877e-17	Cluster	1
chr1	37270000	37275000	chr1	37425000	37430000	60	11.6448833206037	7.10892656951918e-21	Cluster	1
chr1	37270000	37275000	chr1	37430000	37435000	26	6.87169684904126	1.32890787084245e-06	Cluster	0
chr1	37275000	37280000	chr1	37400000	37405000	15	5.11814438677565	0.00574742743645745	Cluster	0
chr1	37275000	37280000	chr1	37425000	37430000	28	9.64642233581476	5.88701863951254e-05	Cluster	0
chr1	37275000	37280000	chr1	37540000	37545000	17	6.22064065875915	0.00567145184072121	Cluster	0
chr1	37285000	37290000	chr1	37400000	37405000	24	7.01596508377973	2.03820802801485e-05	Cluster	0
chr1	37285000	37290000	chr1	37425000	37430000	38	13.1212245568418	1.51404852038582e-06	Cluster	0
chr1	37285000	37290000	chr1	37535000	37540000	16	2.68517455946559	1.26263394467573e-06	Cluster	1
chr1	37285000	37290000	chr1	37540000	37545000	24	8.2126877409536	0.000229015554835251	Cluster	0
chr1	37290000	37295000	chr1	37400000	37405000	19	5.91977005102765	0.00046602865600494	Cluster	0
chr1	37290000	37295000	chr1	37425000	37430000	26	10.9710791809671	0.00243404756612583	Cluster	0
chr1	37290000	37295000	chr1	37540000	37545000	22	6.76891294072793	0.000109736151140206	Cluster	0
chr1	37295000	37300000	chr1	37400000	37405000	30	9.74961832183524	3.10392066201481e-06	Cluster	0
chr1	37295000	37300000	chr1	37420000	37425000	25	8.09148872793434	6.71684376818927e-05	Cluster	0
chr1	37295000	37300000	chr1	37425000	37430000	33	16.1777137035441	0.00210638226381444	Cluster	0
chr1	37295000	37300000	chr1	37540000	37545000	24	9.27053939731708	0.0005058845036828	Cluster	0
chr1	37300000	37305000	chr1	37380000	37385000	34	12.6547540240043	3.07405717681862e-05	Singleton	0
chr1	37300000	37305000	chr1	37400000	37405000	43	13.2495960078465	2.89682301241176e-09	Cluster	0
chr1	37300000	37305000	chr1	37435000	37440000	20	6.47830292720724	0.000501614138696921	Cluster	0
chr1	37300000	37305000	chr1	37440000	37445000	22	6.66943649052953	8.88441528082959e-05	Cluster	0
chr1	37300000	37305000	chr1	37550000	37555000	16	4.46200195646713	0.00051266844835031	Cluster	0
chr1	37300000	37305000	chr1	37655000	37660000	12	3.49320074999586	0.00504632166860302	Cluster	0
chr1	37300000	37305000	chr1	37665000	37670000	14	3.0982300599127	5.07944275423129e-05	Cluster	1
chr1	37375000	37380000	chr1	37540000	37545000	29	9.14386144432392	8.03633011310485e-06	Singleton	0
chr1	37425000	37430000	chr1	37610000	37615000	17	6.39453533093802	0.00741630255814401	Cluster	0
chr1	37425000	37430000	chr1	37615000	37620000	27	8.4859727128281	1.7805330697335e-05	Cluster	0
chr1	37425000	37430000	chr1	37625000	37630000	20	8.32232851308301	0.00899691055703143	Cluster	0
chr1	37425000	37430000	chr1	37630000	37635000	35	8.37960801938867	7.88834083610652e-10	Cluster	1
chr1	37425000	37430000	chr1	37635000	37640000	27	6.1960102251521	4.92174775520004e-08	Cluster	0
chr1	37425000	37430000	chr1	37640000	37645000	22	7.05777798133049	0.000197215066165103	Cluster	0
chr1	37425000	37430000	chr1	37645000	37650000	17	4.09553445432789	5.56076499192717e-05	Cluster	0
chr1	37425000	37430000	chr1	37650000	37655000	19	7.3717579937558	0.00563910972122975	Cluster	0
chr1	37425000	37430000	chr1	37655000	37660000	20	6.6275102251265	0.000663733177692456	Cluster	0
chr1	37425000	37430000	chr1	37685000	37690000	20	6.63561346626154	0.000674015155042265	Cluster	1
chr1	37425000	37430000	chr1	37690000	37695000	15	4.91189836529827	0.00169448587484636	Cluster	0
chr1	37430000	37435000	chr1	37630000	37635000	15	5.23791052048716	0.00706237793659582	Cluster	0
chr1	37430000	37435000	chr1	37635000	37640000	16	3.92681704162186	0.000124659721894768	Cluster	0
chr1	37440000	37445000	chr1	37540000	37545000	33	13.0449293511726	0.000133018583001051	Cluster	0
chr1	37445000	37450000	chr1	37540000	37545000	41	16.104828089895	1.11581528627153e-05	Cluster	0
chr1	37450000	37455000	chr1	37540000	37545000	24	9.32666606182588	0.00137344397754778	Cluster	0
chr1	37455000	37460000	chr1	37540000	37545000	35	15.109305689813	0.000392001036674947	Cluster	0
chr1	37465000	37470000	chr1	37540000	37545000	56	17.6363378561064	6.17632135060095e-11	Cluster	0
chr1	37465000	37470000	chr1	37870000	37875000	14	2.9525504168479	8.5546873006289e-05	Singleton	0
chr1	37470000	37475000	chr1	37540000	37545000	57	20.052054318134	2.1870723704074e-09	Cluster	0
chr1	37475000	37480000	chr1	37540000	37545000	80	24.1946547138518	1.63237100101165e-16	Cluster	1
chr1	37480000	37485000	chr1	37540000	37545000	50	19.1529604038897	3.72810370645655e-07	Cluster	0
chr1	37490000	37495000	chr1	37540000	37545000	67	31.2675641090008	2.19839346282164e-06	Cluster	0
chr1	37495000	37500000	chr1	37540000	37545000	65	32.3057397143003	2.38973374227357e-05	Cluster	0
chr1	37540000	37545000	chr1	37600000	37605000	47	21.4453672454167	8.18413373734684e-05	Singleton	0
chr1	37540000	37545000	chr1	37620000	37625000	35	16.5978053423439	0.0020229790066557	Cluster	0
chr1	37540000	37545000	chr1	37630000	37635000	57	20.0076813082234	2.02317622280063e-09	Cluster	0
chr1	37540000	37545000	chr1	37635000	37640000	48	14.3734796656206	4.22882982826379e-10	Cluster	1
chr1	37630000	37635000	chr1	37870000	37875000	18	6.13494720846635	0.00194766449393563	Cluster	0
chr1	37635000	37640000	chr1	37865000	37870000	14	4.01496073604729	0.00177026542097269	Cluster	0
chr1	37640000	37645000	chr1	37865000	37870000	18	4.7316115894564	9.23210613185341e-05	Cluster	0
chr1	37640000	37645000	chr1	37870000	37875000	22	5.63457023678223	7.09738018420916e-06	Cluster	0
chr1	37645000	37650000	chr1	37865000	37870000	16	2.97443955297753	4.52110012525336e-06	Cluster	0
chr1	37650000	37655000	chr1	37870000	37875000	22	6.39957957070641	4.87434743794854e-05	Cluster	0
chr1	37655000	37660000	chr1	37865000	37870000	15	5.04339469303616	0.00503421158999991	Cluster	0
chr1	37660000	37665000	chr1	37860000	37865000	16	3.44073410666293	2.67234943485589e-05	Cluster	0
chr1	37660000	37665000	chr1	37870000	37875000	22	6.30165302687688	3.87336256834718e-05	Cluster	0
chr1	37665000	37670000	chr1	37850000	37855000	13	3.20243413146969	0.000733208556715123	Cluster	0
chr1	37665000	37670000	chr1	37865000	37870000	19	5.18243915148203	3.18811949520378e-05	Cluster	0
chr1	37665000	37670000	chr1	37870000	37875000	21	6.01932728238953	2.25693875424575e-05	Cluster	0
chr1	37670000	37675000	chr1	37865000	37870000	19	5.64104382670959	0.00025772961584242	Cluster	0
chr1	37675000	37680000	chr1	37865000	37870000	25	6.74283251958488	3.21784101514029e-06	Cluster	0
chr1	37675000	37680000	chr1	37870000	37875000	26	8.03781030161625	2.06609160327231e-05	Cluster	0
chr1	37680000	37685000	chr1	37860000	37865000	21	3.94982818340678	1.00185078141721e-07	Cluster	0
chr1	37680000	37685000	chr1	37865000	37870000	39	6.13615430391232	1.81568099423849e-16	Cluster	0
chr1	37680000	37685000	chr1	37870000	37875000	47	7.30516375811696	5.0272253598783e-20	Cluster	1
chr1	37680000	37685000	chr1	37890000	37895000	24	8.67442162961172	0.000504386467884107	Cluster	0
chr1	37685000	37690000	chr1	37865000	37870000	29	6.53443786461513	9.06990209965794e-09	Cluster	0
chr1	37685000	37690000	chr1	37870000	37875000	27	7.77775674626931	3.74993305461582e-06	Cluster	0
chr1	37685000	37690000	chr1	37890000	37895000	26	9.21535320529072	0.00019031494614524	Cluster	1
chr1	37690000	37695000	chr1	37865000	37870000	20	5.20188818996854	9.31482789351214e-06	Cluster	0
chr1	37690000	37695000	chr1	37870000	37875000	18	6.02210452218267	0.000646816273916746	Cluster	0
chr1	37690000	37695000	chr1	37890000	37895000	18	6.86509427125491	0.00275799104953099	Cluster	0
chr1	37700000	37705000	chr1	37865000	37870000	19	6.52426926647177	0.00147892777659353	Cluster	0
chr1	37705000	37710000	chr1	37865000	37870000	25	7.41525953906981	1.62045847540681e-05	Cluster	0
chr1	37710000	37715000	chr1	37865000	37870000	26	9.73602200429994	0.000440037007490683	Cluster	0
chr1	37715000	37720000	chr1	37865000	37870000	26	10.8453635387518	0.000859742104286052	Cluster	0
chr1	37715000	37720000	chr1	37870000	37875000	29	12.5395867530298	0.000682791553881705	Cluster	0
chr1	37720000	37725000	chr1	37855000	37860000	25	7.58468351315307	2.35473123161342e-05	Cluster	0
chr1	37720000	37725000	chr1	37870000	37875000	44	14.2386928541502	7.37348307711239e-09	Cluster	0
chr1	37720000	37725000	chr1	37875000	37880000	23	8.27467824699598	0.00065872279793623	Cluster	0
chr1	37725000	37730000	chr1	37865000	37870000	23	8.94564899260839	0.00185120601102522	Cluster	0
chr1	37725000	37730000	chr1	37870000	37875000	30	10.5830777237929	4.31213119728232e-05	Cluster	0
chr1	37730000	37735000	chr1	37870000	37875000	21	8.8461039562576	0.00804904713368563	Cluster	0
chr1	37875000	37880000	chr1	37995000	38000000	46	21.5741732124128	0.000188220820981563	Cluster	0
chr1	37885000	37890000	chr1	37985000	37990000	19	6.95549496673603	0.00302076414006502	Cluster	0
chr1	37890000	37895000	chr1	37980000	37985000	40	12.7880263649772	1.0197369506623e-07	Cluster	0
chr1	37890000	37895000	chr1	37985000	37990000	53	17.8328009375204	2.19651081854546e-09	Cluster	1
chr1	37890000	37895000	chr1	38000000	38005000	43	17.1185944933442	8.5235484856046e-06	Cluster	0
chr1	37920000	37925000	chr1	37980000	37985000	22	6.65911043459388	8.70436947051474e-05	Cluster	0
chr1	37920000	37925000	chr1	37985000	37990000	26	9.07162517423182	0.000149338368722961	Cluster	0
chr1	37920000	37925000	chr1	37995000	38000000	63	25.998915888633	2.50396984404757e-08	Cluster	1
chr1	37925000	37930000	chr1	37995000	38000000	51	24.6162785181018	0.000139423671113151	Cluster	0
chr1	37935000	37940000	chr1	37995000	38000000	35	14.5254924949541	0.000189445324546577	Cluster	0
chr1	37980000	37985000	chr1	37995000	38000000	167	69.7939614274	5.2139261610896e-20	Cluster	0
chr1	37980000	37985000	chr1	38125000	38130000	22	9.48000556016309	0.00817051874133548	Cluster	0
chr1	37985000	37990000	chr1	37995000	38000000	293	135.3343956927	2.20183096487107e-28	Cluster	1
chr1	37995000	38000000	chr1	38120000	38125000	51	18.8847750666294	9.82042291632305e-08	Cluster	1
chr1	38005000	38010000	chr1	38125000	38130000	32	14.4065084272194	0.00159225330689685	Cluster	0
chr1	38170000	38175000	chr1	38625000	38630000	12	3.58934833609371	0.00620502914786014	Cluster	0
chr1	38185000	38190000	chr1	38625000	38630000	12	2.81176857214566	0.000849574903649961	Cluster	0
chr1	38195000	38200000	chr1	38625000	38630000	13	3.42942088293509	0.00136796400814561	Cluster	0
chr1	38205000	38210000	chr1	38335000	38340000	17	3.8837381589781	2.87905321104866e-05	Singleton	0
chr1	38205000	38210000	chr1	38635000	38640000	12	2.39764781172155	0.000210818108490465	Cluster	1
chr1	38390000	38395000	chr1	38625000	38630000	15	4.8636528192079	0.00360490146646243	Cluster	0
chr1	38395000	38400000	chr1	38625000	38630000	22	6.32833429970135	4.12017998401151e-05	Cluster	1
chr1	38835000	38840000	chr1	38935000	38940000	26	7.72941132307715	1.06091201933559e-05	Singleton	0
chr1	38975000	38980000	chr1	39345000	39350000	12	2.61832321673486	0.000459422904787326	Cluster	0
chr1	38980000	38985000	chr1	39190000	39195000	19	4.95401483722419	4.84190776102196e-05	Cluster	0
chr1	38985000	38990000	chr1	39195000	39200000	15	4.64986748641311	0.000981778878764023	Cluster	0
chr1	38985000	38990000	chr1	39210000	39215000	16	5.8264367480904	0.00743711360830436	Cluster	0
chr1	38985000	38990000	chr1	39220000	39225000	12	3.60181494107002	0.00638065691395749	Cluster	0
chr1	38985000	38990000	chr1	39225000	39230000	13	4.04323259079771	0.00555559024975833	Cluster	0
chr1	38985000	38990000	chr1	39330000	39335000	14	3.16784003606659	0.000175808734441393	Cluster	0
chr1	38985000	38990000	chr1	39340000	39345000	18	3.48861732342844	1.65216910212784e-06	Cluster	0
chr1	38985000	38990000	chr1	39350000	39355000	19	3.35938945823455	1.95629468382344e-07	Cluster	0
chr1	38985000	38990000	chr1	39355000	39360000	19	3.39005394412833	2.23484985342137e-07	Cluster	0
chr1	38985000	38990000	chr1	39360000	39365000	16	2.62529769766755	2.89829249824268e-07	Cluster	0
chr1	38985000	38990000	chr1	39365000	39370000	31	8.48095519250656	5.36763762992509e-08	Cluster	0
chr1	38985000	38990000	chr1	39395000	39400000	14	2.94215308784774	8.25239770838276e-05	Cluster	1
chr1	38985000	38990000	chr1	39535000	39540000	17	6.6549194760682	0.00489556348443277	Cluster	0
chr1	38990000	38995000	chr1	39345000	39350000	14	2.2970641465356	5.63063736327603e-06	Cluster	0
chr1	38990000	38995000	chr1	39365000	39370000	24	4.46252685566319	7.31361022777672e-09	Cluster	0
chr1	38995000	39000000	chr1	39365000	39370000	24	4.04541757667045	1.12506212326097e-09	Cluster	0
chr1	38995000	39000000	chr1	39535000	39540000	16	3.30387191187887	1.63962612643656e-05	Cluster	1
chr1	39000000	39005000	chr1	39190000	39195000	32	8.88813714458087	1.49865612628269e-07	Cluster	0
chr1	39000000	39005000	chr1	39195000	39200000	21	3.22501065716727	3.30584539897616e-09	Cluster	0
chr1	39000000	39005000	chr1	39335000	39340000	16	2.6475331700894	1.05534581606801e-06	Cluster	0
chr1	39000000	39005000	chr1	39345000	39350000	23	2.85439489173065	7.87716979179493e-12	Cluster	0
chr1	39000000	39005000	chr1	39365000	39370000	29	5.91543257159156	1.01765594028652e-09	Cluster	0
chr1	39000000	39005000	chr1	39390000	39395000	12	2.31897233178305	0.000156003213449375	Cluster	0
chr1	39005000	39010000	chr1	39190000	39195000	30	7.76859297701214	9.67102013103643e-08	Cluster	0
chr1	39005000	39010000	chr1	39335000	39340000	16	2.37921306064343	2.65489284640348e-07	Cluster	0
chr1	39005000	39010000	chr1	39345000	39350000	27	2.55013565091704	1.32672455933445e-16	Cluster	0
chr1	39005000	39010000	chr1	39365000	39370000	44	5.12449923716372	2.03972662796965e-23	Cluster	1
chr1	39010000	39015000	chr1	39190000	39195000	46	9.2608780364702	1.87501029339203e-15	Cluster	1
chr1	39010000	39015000	chr1	39195000	39200000	14	3.33703636759786	0.000296851829248956	Cluster	0
chr1	39010000	39015000	chr1	39335000	39340000	18	2.68625525585816	3.8762863165017e-08	Cluster	0
chr1	39010000	39015000	chr1	39345000	39350000	15	2.89619344580038	1.55746130790725e-05	Cluster	0
chr1	39010000	39015000	chr1	39365000	39370000	19	6.01273290747886	0.000563077932187738	Cluster	0
chr1	39015000	39020000	chr1	39190000	39195000	32	10.9345742570877	1.13375115350537e-05	Cluster	0
chr1	39015000	39020000	chr1	39335000	39340000	21	3.03884607256161	1.18659952164534e-09	Cluster	0
chr1	39015000	39020000	chr1	39345000	39350000	12	3.29253484346051	0.00315258716382072	Cluster	0
chr1	39015000	39020000	chr1	39365000	39370000	28	6.99696695543134	1.46522361669917e-07	Cluster	0
chr1	39020000	39025000	chr1	39190000	39195000	21	8.76527042455416	0.00728786812586146	Cluster	0
chr1	39025000	39030000	chr1	39190000	39195000	36	10.2369464014498	9.5412431517166e-09	Cluster	0
chr1	39025000	39030000	chr1	39210000	39215000	16	4.12375293926706	0.000216126490144383	Cluster	0
chr1	39025000	39030000	chr1	39225000	39230000	15	2.92282043702127	1.72921173721946e-05	Cluster	0
chr1	39025000	39030000	chr1	39235000	39240000	15	3.87889810022331	0.000384686706941451	Cluster	0
chr1	39025000	39030000	chr1	39340000	39345000	15	2.4644100408964	2.33787570791994e-06	Cluster	0
chr1	39025000	39030000	chr1	39345000	39350000	17	3.15960309255496	6.40393667868152e-07	Cluster	0
chr1	39025000	39030000	chr1	39350000	39355000	14	2.38390130835164	8.53570375433459e-06	Cluster	0
chr1	39025000	39030000	chr1	39355000	39360000	13	2.39893144633423	4.59267185021485e-05	Cluster	0
chr1	39035000	39040000	chr1	39365000	39370000	18	6.97358682949236	0.007394601218446	Cluster	0
chr1	39040000	39045000	chr1	39365000	39370000	16	5.56070687078434	0.00479284516044865	Cluster	0
chr1	39100000	39105000	chr1	39345000	39350000	12	2.90871442153454	0.00114408667966941	Cluster	0
chr1	39110000	39115000	chr1	39345000	39350000	18	3.78582876844272	4.98764781600452e-06	Cluster	1
chr1	39125000	39130000	chr1	39335000	39340000	12	3.58554318625624	0.00615670364407486	Cluster	0
chr1	39130000	39135000	chr1	39345000	39350000	13	3.89196401988738	0.0040439824307436	Cluster	0
chr1	39190000	39195000	chr1	39345000	39350000	50	13.4395907781664	1.03337915754407e-12	Cluster	1
chr1	39190000	39195000	chr1	39350000	39355000	29	10.1423173696424	5.30951561896989e-05	Cluster	0
chr1	39190000	39195000	chr1	39355000	39360000	27	10.0865794242935	0.000310070784465323	Cluster	0
chr1	39190000	39195000	chr1	39500000	39505000	23	6.6826041076313	2.97666266396727e-05	Singleton	0
chr1	39195000	39200000	chr1	39365000	39370000	21	9.65456721775482	0.00950569868020484	Cluster	0
chr1	39260000	39265000	chr1	39335000	39340000	26	11.3338075511573	0.0037665271029744	Cluster	0
chr1	39270000	39275000	chr1	39335000	39340000	22	8.65221787114698	0.00281318486610072	Cluster	1
chr1	39365000	39370000	chr1	39505000	39510000	31	13.4806041354726	0.00115258723240717	Cluster	0
chr1	39365000	39370000	chr1	39515000	39520000	43	15.1749273209961	4.13607564863344e-07	Cluster	1
chr1	39365000	39370000	chr1	39525000	39530000	31	14.9387443777972	0.0054058015464898	Cluster	0
chr1	39365000	39370000	chr1	39530000	39535000	29	11.1005684453692	9.17198029604733e-05	Cluster	0
chr1	39370000	39375000	chr1	39530000	39535000	14	5.08666982849296	0.00635853297516566	Cluster	0
chr1	39380000	39385000	chr1	39535000	39540000	35	16.2771644329426	0.00145875133485008	Cluster	0
chr1	39390000	39395000	chr1	39485000	39490000	15	5.35332774624337	0.00855978699543464	Cluster	0
chr1	39390000	39395000	chr1	39495000	39500000	21	6.23309593526332	0.00010363856230614	Cluster	1
chr1	39390000	39395000	chr1	39515000	39520000	22	6.53916288183859	6.71658766322001e-05	Cluster	0
chr1	39390000	39395000	chr1	39530000	39535000	15	5.36679795820344	0.00391685943159235	Cluster	0
chr1	39390000	39395000	chr1	39535000	39540000	40	17.6816459338385	7.08718287787554e-05	Cluster	0
chr1	39395000	39400000	chr1	39475000	39480000	32	14.3565965447707	0.00150981532371099	Cluster	0
chr1	39440000	39445000	chr1	39475000	39480000	70	34.6138806708	8.28603231838261e-06	Singleton	0
chr1	39545000	39550000	chr1	39575000	39580000	100	44.4964367793	1.77070461107811e-10	Singleton	0
chr1	39680000	39685000	chr1	39935000	39940000	12	3.68023823481354	0.00752783908854765	Cluster	0
chr1	39695000	39700000	chr1	39935000	39940000	14	3.88669529587696	0.00131385065009094	Cluster	0
chr1	39700000	39705000	chr1	39935000	39940000	14	3.62699919401443	0.000674161029293861	Cluster	1
chr1	39720000	39725000	chr1	39990000	39995000	15	2.39669765056173	1.70034028329227e-06	Singleton	0
chr1	39730000	39735000	chr1	40085000	40090000	14	2.88717713878348	6.79565127786639e-05	Singleton	0
chr1	39750000	39755000	chr1	39920000	39925000	16	5.23044732776205	0.00264914974318861	Cluster	0
chr1	39755000	39760000	chr1	39900000	39905000	23	9.03651364705559	0.00210400309482282	Cluster	0
chr1	39755000	39760000	chr1	39920000	39925000	14	3.59286309640121	0.000615926079777138	Cluster	0
chr1	39755000	39760000	chr1	39935000	39940000	19	3.84132358179325	1.41573598445249e-06	Cluster	1
chr1	39760000	39765000	chr1	39895000	39900000	16	5.46579602504229	0.00175113496109305	Cluster	0
chr1	39760000	39765000	chr1	39900000	39905000	31	9.97362863757447	1.64297409734643e-06	Cluster	0
chr1	39760000	39765000	chr1	39905000	39910000	13	4.6692993579985	0.00805217008397485	Cluster	0
chr1	39760000	39765000	chr1	39935000	39940000	18	4.52860864395342	1.88360694913527e-05	Cluster	0
chr1	39760000	39765000	chr1	39950000	39955000	12	3.04958525288948	0.00169293098734461	Cluster	0
chr1	39760000	39765000	chr1	40015000	40020000	12	2.09031692276187	6.01617672219569e-05	Singleton	0
chr1	40100000	40105000	chr1	40375000	40380000	12	2.17404161034646	8.65783231464364e-05	Singleton	0
chr1	40110000	40115000	chr1	40325000	40330000	15	3.17291176848754	4.38928190477154e-05	Singleton	0
chr1	41805000	41810000	chr1	42690000	42695000	13	1.66979484391285	1.06654469537205e-06	Cluster	1
chr1	41810000	41815000	chr1	42695000	42700000	12	1.78617748199665	1.34142038834699e-05	Cluster	0
chr1	42695000	42700000	chr1	43090000	43095000	17	6.75303951999895	0.0056636349132572	Cluster	1
chr1	42700000	42705000	chr1	42850000	42855000	38	14.9869538246681	1.02279976623856e-05	Singleton	0
chr1	42700000	42705000	chr1	43090000	43095000	13	4.66772720775848	0.00803025441145457	Cluster	0
chr1	42850000	42855000	chr1	43095000	43100000	41	19.5946327996754	0.000288369981287377	Cluster	1
chr1	42850000	42855000	chr1	43105000	43110000	17	5.72514059853371	0.00245859912707622	Cluster	0
chr1	42855000	42860000	chr1	43095000	43100000	22	8.71384897624162	0.00306631418874117	Cluster	0
chr1	42875000	42880000	chr1	43095000	43100000	25	8.46909697106547	0.000136312697138884	Cluster	0
chr1	42880000	42885000	chr1	43095000	43100000	24	6.56950101339533	7.00966555808711e-06	Cluster	0
chr1	42885000	42890000	chr1	43095000	43100000	23	8.05318363374666	0.00017591953924909	Cluster	0
chr1	42890000	42895000	chr1	43095000	43100000	19	7.48825851759161	0.00663277636319718	Cluster	0
chr1	42895000	42900000	chr1	43095000	43100000	25	9.75590258146396	0.00108647462523237	Cluster	0
chr1	42905000	42910000	chr1	43095000	43100000	32	10.8769555004636	1.02202537716201e-05	Cluster	0
chr1	42910000	42915000	chr1	43090000	43095000	19	7.61594838299307	0.0079083399179445	Cluster	0
chr1	42910000	42915000	chr1	43095000	43100000	36	12.4450476572041	3.22815218351552e-06	Cluster	0
chr1	42915000	42920000	chr1	43035000	43040000	12	3.62369965503195	0.00667885688461675	Cluster	0
chr1	42915000	42920000	chr1	43050000	43055000	16	3.37065926516418	2.08426132595047e-05	Cluster	0
chr1	42915000	42920000	chr1	43055000	43060000	21	3.80627184163133	5.43740724493028e-08	Cluster	0
chr1	42915000	42920000	chr1	43065000	43070000	15	2.6107490141607	4.63684934664896e-06	Cluster	0
chr1	42915000	42920000	chr1	43075000	43080000	14	2.64577963105462	2.67004659559848e-05	Cluster	0
chr1	42915000	42920000	chr1	43085000	43090000	16	3.43145028144785	2.58414922309639e-05	Cluster	0
chr1	42915000	42920000	chr1	43090000	43095000	21	7.11997168005564	0.000236586191869183	Cluster	0
chr1	42915000	42920000	chr1	43095000	43100000	49	10.855585735832	1.70633347278198e-15	Cluster	1
chr1	42915000	42920000	chr1	43105000	43110000	12	2.84399366531403	0.000938916013972012	Cluster	0
chr1	42915000	42920000	chr1	43120000	43125000	12	3.26885364590373	0.00297843801361829	Cluster	0
chr1	42925000	42930000	chr1	43090000	43095000	26	7.8123394936074	1.2706255505281e-05	Cluster	0
chr1	42925000	42930000	chr1	43095000	43100000	45	12.7383170273371	3.11328782061417e-10	Cluster	0
chr1	42950000	42955000	chr1	43045000	43050000	31	15.156630096073	0.00663158569082764	Cluster	0
chr1	42950000	42955000	chr1	43055000	43060000	35	12.4781873696073	9.03847353243718e-06	Cluster	1
chr1	43095000	43100000	chr1	43105000	43110000	310	118.1924334586	1.99011336186719e-44	Singleton	0
chr1	43095000	43100000	chr1	43255000	43260000	35	14.1456535549953	0.000114662230249278	Cluster	0
chr1	43095000	43100000	chr1	43265000	43270000	40	15.2931729321622	8.08694336874675e-06	Cluster	1
chr1	43095000	43100000	chr1	43280000	43285000	29	12.0096711570165	0.000867654404451054	Cluster	0
chr1	43160000	43165000	chr1	43240000	43245000	34	14.9201552896982	0.000664285990863078	Cluster	0
chr1	43160000	43165000	chr1	43245000	43250000	38	15.4176335499748	5.42408191447469e-05	Cluster	0
chr1	43160000	43165000	chr1	43255000	43260000	52	14.4299326329826	4.15152292354696e-12	Cluster	1
chr1	43160000	43165000	chr1	43265000	43270000	46	15.0568901929381	1.58299592307486e-08	Cluster	0
chr1	43275000	43280000	chr1	43730000	43735000	13	1.9535237237666	5.55649147053807e-06	Singleton	0
chr1	43295000	43300000	chr1	43445000	43450000	30	13.4325227637337	0.00225176494034467	Cluster	0
chr1	43300000	43305000	chr1	43445000	43450000	38	15.9448668761685	0.000108169408803243	Cluster	1
chr1	43305000	43310000	chr1	43445000	43450000	35	15.4098746692937	0.000561081780474654	Cluster	0
chr1	43445000	43450000	chr1	43515000	43520000	52	22.324650725201	5.3119909881008e-06	Singleton	0
chr1	43445000	43450000	chr1	43535000	43540000	38	18.0843310489497	0.00121580395044457	Cluster	0
chr1	43445000	43450000	chr1	43550000	43555000	50	17.9195608758747	5.1359883058055e-08	Cluster	1
chr1	43445000	43450000	chr1	43560000	43565000	35	16.8641012278927	0.0026151450882052	Cluster	0
chr1	43445000	43450000	chr1	43565000	43570000	44	14.9195842226327	9.64590660120602e-08	Cluster	0
chr1	43445000	43450000	chr1	43570000	43575000	39	17.5942984586364	0.000360589463430243	Cluster	0
chr1	43890000	43895000	chr1	44040000	44045000	15	3.83494538545496	0.000342407652628265	Cluster	0
chr1	43895000	43900000	chr1	44060000	44065000	18	4.69522505555176	8.4014673552576e-05	Cluster	0
chr1	43895000	43900000	chr1	44065000	44070000	21	5.08570534639718	5.34562342638965e-06	Cluster	1
chr1	43900000	43905000	chr1	44030000	44035000	15	3.73971172137232	0.000263152555242674	Cluster	0
chr1	43900000	43905000	chr1	44035000	44040000	14	3.79984334862276	0.00105656563478038	Cluster	0
chr1	43900000	43905000	chr1	44040000	44045000	21	4.23500062815806	3.10716230639961e-07	Cluster	1
chr1	43920000	43925000	chr1	44030000	44035000	12	3.14467553279156	0.00217662601101059	Cluster	0
chr1	43930000	43935000	chr1	43940000	43945000	350	171.3489937762	4.79360678661849e-30	Cluster	1
chr1	43930000	43935000	chr1	43945000	43950000	244	114.6791770154	1.20042802980158e-22	Cluster	0
chr1	43930000	43935000	chr1	43975000	43980000	78	35.4225578177	7.46471063729064e-08	Singleton	0
chr1	43930000	43935000	chr1	44035000	44040000	38	16.6099671643688	9.08893674921421e-05	Cluster	0
chr1	43930000	43935000	chr1	44045000	44050000	48	16.4704441062314	2.88146350083524e-08	Cluster	1
chr1	43930000	43935000	chr1	44050000	44055000	36	13.2757311725392	1.31408079613292e-05	Cluster	0
chr1	43930000	43935000	chr1	44060000	44065000	46	19.5262925126337	1.80365431962201e-05	Cluster	0
chr1	43930000	43935000	chr1	44065000	44070000	46	21.0661417868512	0.000109941181516167	Cluster	0
chr1	43930000	43935000	chr1	44070000	44075000	43	17.4831167073758	1.41212935850507e-05	Cluster	0
chr1	43930000	43935000	chr1	44075000	44080000	35	14.6243179298518	0.000215665981154339	Cluster	0
chr1	43930000	43935000	chr1	44080000	44085000	27	9.33946226982408	9.05645282758161e-05	Cluster	0
chr1	43930000	43935000	chr1	44085000	44090000	41	13.4141564965868	1.22845183457598e-07	Cluster	0
chr1	43930000	43935000	chr1	44090000	44095000	27	9.24106906642028	7.63080018196133e-05	Cluster	0
chr1	43930000	43935000	chr1	44095000	44100000	24	8.6285445359903	0.000466472768228966	Cluster	0
chr1	43930000	43935000	chr1	44130000	44135000	30	10.6525976423768	4.87072436543879e-05	Cluster	1
chr1	43940000	43945000	chr1	44060000	44065000	21	6.39536799258685	0.000147110830033025	Cluster	0
chr1	43940000	43945000	chr1	44115000	44120000	34	14.1040771964167	9.08893674921421e-05	Cluster	0
chr1	43945000	43950000	chr1	44115000	44120000	33	14.2399096412054	0.000629959855880339	Cluster	0
chr1	44195000	44200000	chr1	44460000	44465000	20	3.67314603387347	1.53021424794906e-07	Singleton	0
chr1	44550000	44555000	chr1	44745000	44750000	21	5.57721872617412	2.11672535069599e-05	Cluster	1
chr1	44550000	44555000	chr1	44750000	44755000	13	4.26108759109377	0.00848705254619435	Cluster	0
chr1	45820000	45825000	chr1	45925000	45930000	27	11.9071969260158	0.00350978298257842	Cluster	0
chr1	45825000	45830000	chr1	45925000	45930000	34	12.1174198169814	1.27607699800317e-05	Cluster	1
chr1	45830000	45835000	chr1	45925000	45930000	28	12.1715296368534	0.00228740968797806	Cluster	0
chr1	45835000	45840000	chr1	45925000	45930000	31	13.655215073636	0.00141179580189287	Cluster	0
chr1	50630000	50635000	chr1	50925000	50930000	20	4.50243209682299	3.3616653831629e-06	Singleton	0
chr1	50925000	50930000	chr1	51265000	51270000	15	4.27178553942706	0.00103172027290851	Cluster	0
chr1	50925000	50930000	chr1	51270000	51275000	18	4.73876222321581	9.41523565720149e-05	Cluster	1
chr1	50925000	50930000	chr1	51290000	51295000	12	3.58144257883809	0.00610518540780973	Cluster	0
chr1	50925000	50930000	chr1	51295000	51300000	23	4.44824212531086	3.3350927366666e-08	Cluster	1
chr1	50925000	50930000	chr1	51325000	51330000	16	3.98476614798335	0.000147106239109678	Cluster	1
chr1	50925000	50930000	chr1	51330000	51335000	14	4.44392852767574	0.00439419356664735	Cluster	0
chr1	50925000	50930000	chr1	51340000	51345000	14	3.57176847443578	0.000582796871598955	Cluster	0
chr1	50925000	50930000	chr1	51345000	51350000	16	4.40466801581351	0.000444349132066043	Cluster	0
chr1	50925000	50930000	chr1	51615000	51620000	15	2.5294124635318	3.18577780417002e-06	Singleton	0
chr1	51475000	51480000	chr1	51540000	51545000	44	16.5872487494862	1.63197327165026e-06	Cluster	0
chr1	51475000	51480000	chr1	51545000	51550000	32	11.9706044857027	6.50192794699986e-05	Cluster	0
chr1	51475000	51480000	chr1	51550000	51555000	44	20.8116769265507	0.000336452990678332	Cluster	0
chr1	51475000	51480000	chr1	51555000	51560000	21	5.59180919985908	2.19997878898722e-05	Cluster	0
chr1	51475000	51480000	chr1	51565000	51570000	36	16.475553038088	0.000894418189145068	Cluster	0
chr1	51475000	51480000	chr1	51570000	51575000	48	17.3837390906221	1.42369569388417e-07	Cluster	0
chr1	51475000	51480000	chr1	51575000	51580000	32	12.7206927301935	0.000195061846949571	Cluster	0
chr1	51475000	51480000	chr1	51580000	51585000	37	15.7194606689746	0.000178116942929495	Cluster	0
chr1	51475000	51480000	chr1	51585000	51590000	61	15.125187565614	2.68356159355338e-16	Cluster	0
chr1	51475000	51480000	chr1	51590000	51595000	33	9.44239811962629	1.7473644462722e-07	Cluster	0
chr1	51475000	51480000	chr1	51595000	51600000	73	13.8968065084192	7.32423623889424e-26	Cluster	1
chr1	51475000	51480000	chr1	51600000	51605000	28	9.44110561591803	4.04041906433666e-05	Cluster	0
chr1	51475000	51480000	chr1	51605000	51610000	30	14.0527687832723	0.00434498087245181	Cluster	0
chr1	51475000	51480000	chr1	51615000	51620000	35	11.8988522767548	3.25744379702633e-06	Cluster	0
chr1	51475000	51480000	chr1	51620000	51625000	49	15.0225235642966	5.69721197949379e-10	Cluster	0
chr1	51475000	51480000	chr1	51625000	51630000	29	11.964409638906	0.000816943521738855	Cluster	0
chr1	51605000	51610000	chr1	51915000	51920000	19	6.62375524725771	0.00175296335073634	Cluster	0
chr1	51615000	51620000	chr1	51915000	51920000	17	6.2080736354794	0.00555841583856697	Cluster	0
chr1	51625000	51630000	chr1	51915000	51920000	22	6.87319586799445	0.000136572205237708	Cluster	0
chr1	51630000	51635000	chr1	52005000	52010000	19	2.7804760434297	1.0689126466493e-08	Cluster	1
chr1	51635000	51640000	chr1	51915000	51920000	27	7.11927311168937	7.37217456477264e-07	Cluster	0
chr1	51640000	51645000	chr1	51915000	51920000	19	6.30751931080796	0.000995986003660443	Cluster	0
chr1	51640000	51645000	chr1	52005000	52010000	15	2.41208740485532	1.83079067897586e-06	Cluster	0
chr1	51645000	51650000	chr1	51915000	51920000	34	8.19736680060242	1.73557780317606e-09	Cluster	1
chr1	51665000	51670000	chr1	51915000	51920000	15	4.3220101090295	0.00116482366255344	Cluster	0
chr1	51670000	51675000	chr1	51915000	51920000	20	6.2177531339807	0.000296729204830743	Cluster	0
chr1	51675000	51680000	chr1	51915000	51920000	20	5.33227839392703	3.81378048840136e-05	Cluster	1
chr1	51695000	51700000	chr1	51915000	51920000	22	8.79341189561088	0.0034226066962129	Cluster	0
chr1	51700000	51705000	chr1	51915000	51920000	24	9.81727518476785	0.00267827084214479	Cluster	1
chr1	51700000	51705000	chr1	52005000	52010000	15	3.25578306276961	5.88520877185293e-05	Singleton	0
chr1	51720000	51725000	chr1	51915000	51920000	20	6.54509165023186	0.000569864354048918	Cluster	0
chr1	51725000	51730000	chr1	51915000	51920000	20	7.00030233280928	0.00130175501712131	Cluster	0
chr1	51730000	51735000	chr1	51915000	51920000	23	7.84412398657745	0.000314663661284863	Cluster	0
chr1	51735000	51740000	chr1	51915000	51920000	24	8.82917592277058	0.000645303587929047	Cluster	0
chr1	51740000	51745000	chr1	51915000	51920000	28	11.1002236494958	0.000580301430195353	Cluster	0
chr1	51745000	51750000	chr1	51915000	51920000	34	10.3578170367467	1.34905079105139e-07	Cluster	0
chr1	51750000	51755000	chr1	51915000	51920000	23	9.16930239946557	0.00252726140357911	Cluster	0
chr1	51755000	51760000	chr1	51915000	51920000	27	9.50670029741608	0.000121063955666042	Cluster	0
chr1	51760000	51765000	chr1	51915000	51920000	53	13.3571734629415	6.44724175027365e-14	Cluster	1
chr1	51765000	51770000	chr1	51915000	51920000	35	11.7800580740068	2.62000838223824e-06	Cluster	0
chr1	51770000	51775000	chr1	51915000	51920000	42	14.6323478430055	4.26101690201031e-07	Cluster	0
chr1	51775000	51780000	chr1	51915000	51920000	36	11.7681637601275	9.28218816940271e-07	Cluster	0
chr1	51780000	51785000	chr1	51915000	51920000	35	11.3305145968129	1.12067037772726e-06	Cluster	0
chr1	51790000	51795000	chr1	51915000	51920000	50	18.1519311704868	7.5703328284454e-08	Cluster	0
chr1	51795000	51800000	chr1	51915000	51920000	32	14.6055138486586	0.00198507655636058	Cluster	0
chr1	51810000	51815000	chr1	51915000	51920000	31	12.5319332259245	0.000345238404809514	Cluster	0
chr1	51815000	51820000	chr1	51915000	51920000	41	15.8330675251849	7.47221997732318e-06	Cluster	0
chr1	51830000	51835000	chr1	51915000	51920000	41	20.2616343836483	0.00140555122245099	Cluster	0
chr1	51835000	51840000	chr1	51915000	51920000	35	16.065623428616	0.00116785041468224	Cluster	0
chr1	51840000	51845000	chr1	51915000	51920000	51	25.0381696327347	0.000208827308829025	Cluster	0
chr1	51850000	51855000	chr1	51915000	51920000	67	26.7491182601646	8.32667499336434e-09	Cluster	0
chr1	51855000	51860000	chr1	51915000	51920000	51	24.7027786846618	0.000151446847974528	Cluster	0
chr1	51945000	51950000	chr1	52110000	52115000	19	5.20225757218855	9.19976744259469e-05	Singleton	0
chr1	52005000	52010000	chr1	52075000	52080000	28	12.4099128135339	0.00301258047020123	Cluster	0
chr1	52005000	52010000	chr1	52080000	52085000	33	12.7158475678038	8.266645335195e-05	Cluster	0
chr1	52005000	52010000	chr1	52085000	52090000	21	7.48522416235976	0.00115227771884243	Cluster	0
chr1	52005000	52010000	chr1	52090000	52095000	31	7.38715630463574	8.62456168942843e-09	Cluster	1
chr1	52005000	52010000	chr1	52095000	52100000	33	9.26519437538254	1.14196490778698e-07	Cluster	0
chr1	52005000	52010000	chr1	52100000	52105000	24	6.58032831192216	7.19244641006094e-06	Cluster	0
chr1	52220000	52225000	chr1	52230000	52235000	404	180.1041645365	1.5481999918604e-42	Singleton	0
chr1	52225000	52230000	chr1	52630000	52635000	21	4.17345657028108	7.36880492305259e-08	Singleton	0
chr1	52285000	52290000	chr1	52630000	52635000	14	3.52986629426599	0.000519106615506546	Cluster	0
chr1	52290000	52295000	chr1	52630000	52635000	21	4.04111188753957	1.45592461912474e-07	Cluster	1
chr1	52485000	52490000	chr1	52630000	52635000	29	7.51041908159834	1.70451108409904e-07	Cluster	1
chr1	52490000	52495000	chr1	52630000	52635000	20	8.31584633765777	0.004007020487969	Cluster	0
chr1	52495000	52500000	chr1	52630000	52635000	30	14.9913138816061	0.00478590152929778	Cluster	0
chr1	52500000	52505000	chr1	52625000	52630000	30	12.5042245074191	0.00074435186291319	Cluster	0
chr1	52500000	52505000	chr1	52860000	52865000	12	3.34530050600948	0.00358794906894529	Cluster	0
chr1	52500000	52505000	chr1	52870000	52875000	13	3.34953754421199	0.00110680987326407	Cluster	1
chr1	52630000	52635000	chr1	52745000	52750000	32	11.4712714019825	2.89065348233422e-05	Singleton	0
chr1	52630000	52635000	chr1	52810000	52815000	24	6.77285697794027	1.15176445622724e-05	Singleton	0
chr1	52630000	52635000	chr1	52965000	52970000	14	4.72196934248402	0.00743190956450743	Cluster	0
chr1	52645000	52650000	chr1	52950000	52955000	20	4.36817327741622	2.15758658730888e-06	Cluster	1
chr1	52650000	52655000	chr1	52950000	52955000	13	3.65901547811756	0.00240119662221939	Cluster	0
chr1	53050000	53055000	chr1	53350000	53355000	16	2.79809511656801	2.11041413686064e-06	Cluster	0
chr1	53055000	53060000	chr1	53350000	53355000	24	3.39615111463784	3.59176921917473e-11	Cluster	1
chr1	53060000	53065000	chr1	53350000	53355000	17	3.78156269137617	2.06096592298572e-05	Cluster	0
chr1	53075000	53080000	chr1	53350000	53355000	13	3.4309491261444	0.00137302664235774	Cluster	0
chr1	53350000	53355000	chr1	53705000	53710000	14	2.85461071878522	2.14045523702495e-05	Singleton	0
chr1	53705000	53710000	chr1	53880000	53885000	12	3.27397071657249	0.00301682576336338	Cluster	0
chr1	53705000	53710000	chr1	53885000	53890000	13	3.58538163554294	0.00202246080948614	Cluster	1
chr1	53720000	53725000	chr1	53745000	53750000	41	14.7216622937092	1.30749156192964e-06	Cluster	1
chr1	53735000	53740000	chr1	53750000	53755000	26	12.0329628953772	0.00809767991037704	Cluster	0
chr1	53745000	53750000	chr1	53855000	53860000	13	3.92550279638829	0.0043451170772851	Cluster	0
chr1	53745000	53750000	chr1	53860000	53865000	14	4.87065779672029	0.00960336894496966	Cluster	0
chr1	53745000	53750000	chr1	53885000	53890000	12	3.69110983250997	0.00769580204863715	Cluster	0
chr1	53750000	53755000	chr1	53840000	53845000	17	3.90569256833164	3.08367195116761e-05	Cluster	1
chr1	53750000	53755000	chr1	53885000	53890000	14	2.72717838392391	3.68772379933037e-05	Cluster	1
chr1	53750000	53755000	chr1	53980000	53985000	13	1.91916783126181	4.62706747347312e-06	Singleton	0
chr1	53785000	53790000	chr1	53895000	53900000	20	5.3886097031372	4.41141575677692e-05	Singleton	0
chr1	54555000	54560000	chr1	54965000	54970000	19	3.76757854387819	1.06669290119652e-06	Singleton	0
chr1	54555000	54560000	chr1	55195000	55200000	14	2.48043757365105	4.44727229634269e-06	Singleton	0
chr1	54740000	54745000	chr1	54925000	54930000	24	6.45827451508205	5.24277951901262e-06	Cluster	1
chr1	54750000	54755000	chr1	54925000	54930000	18	7.08888079388923	0.00867310394697517	Cluster	0
chr1	54755000	54760000	chr1	54925000	54930000	23	6.6153073136554	2.54567520314147e-05	Cluster	0
chr1	54760000	54765000	chr1	55050000	55055000	21	5.43694019673234	1.45547176215864e-05	Singleton	0
chr1	54765000	54770000	chr1	54925000	54930000	26	9.4181057694455	0.000266620610676369	Cluster	0
chr1	54790000	54795000	chr1	54925000	54930000	24	10.7002802541396	0.00775877362706496	Cluster	0
chr1	54795000	54800000	chr1	54925000	54930000	27	11.5050312142921	0.00218497215714081	Cluster	0
chr1	54805000	54810000	chr1	54925000	54930000	30	11.531537469688	0.000195240351295711	Cluster	0
chr1	54810000	54815000	chr1	54925000	54930000	32	11.6280718506657	3.73690112067287e-05	Cluster	0
chr1	54825000	54830000	chr1	54925000	54930000	48	18.0706395969452	4.31484977740132e-07	Cluster	0
chr1	54830000	54835000	chr1	54925000	54930000	45	12.1679490921475	7.48094191535856e-11	Cluster	1
chr1	54835000	54840000	chr1	54925000	54930000	41	14.3394287065199	6.79118090058953e-07	Cluster	0
chr1	54995000	55000000	chr1	55050000	55055000	52	23.6113362068148	2.43019677672806e-05	Singleton	0
chr1	54995000	55000000	chr1	55085000	55090000	73	35.3172973725	2.26284769590191e-06	Singleton	0
chr1	55005000	55010000	chr1	55025000	55030000	145	71.1040778287	4.44680972045547e-12	Singleton	0
chr1	55025000	55030000	chr1	55140000	55145000	52	22.5902234747923	7.38734738171343e-06	Singleton	0
chr1	55025000	55030000	chr1	55160000	55165000	34	16.2045190858901	0.00263827503709858	Cluster	0
chr1	55025000	55030000	chr1	55165000	55170000	31	13.8555233894469	0.00176689893585003	Cluster	1
chr1	55050000	55055000	chr1	55060000	55065000	255	98.9107254892	2.3267562658285e-35	Cluster	1
chr1	55050000	55055000	chr1	55065000	55070000	132	51.2562473363	3.43607095131615e-18	Cluster	0
chr1	55050000	55055000	chr1	55125000	55130000	31	13.1875523127939	0.000313776020708276	Cluster	0
chr1	55050000	55055000	chr1	55140000	55145000	42	18.5784377693705	0.000123526837800543	Cluster	0
chr1	55050000	55055000	chr1	55145000	55150000	44	16.3868082516484	1.18681923008923e-06	Cluster	0
chr1	55050000	55055000	chr1	55150000	55155000	26	10.4850009036063	0.00130651477543007	Cluster	0
chr1	55050000	55055000	chr1	55155000	55160000	34	16.0272042094225	0.00221249225482884	Cluster	0
chr1	55050000	55055000	chr1	55160000	55165000	42	12.8569665934627	1.31587390995984e-08	Cluster	1
chr1	55050000	55055000	chr1	55165000	55170000	26	10.9138333316363	0.00226493983781486	Cluster	0
chr1	55075000	55080000	chr1	55085000	55090000	498	209.5438752769	2.74502649939601e-59	Singleton	0
chr1	55080000	55085000	chr1	55140000	55145000	33	14.7153980295434	0.00109928731807249	Cluster	0
chr1	55080000	55085000	chr1	55145000	55150000	28	12.6946893992508	0.00411638606114018	Cluster	0
chr1	55080000	55085000	chr1	55155000	55160000	28	11.9630907993415	0.00178694969010808	Cluster	0
chr1	55085000	55090000	chr1	55125000	55130000	174	53.4669547163	8.10039398999459e-36	Cluster	1
chr1	55085000	55090000	chr1	55140000	55145000	188	67.9299995862	1.44108271947281e-29	Cluster	0
chr1	55085000	55090000	chr1	55145000	55150000	183	58.2644789185	3.94655201387202e-35	Cluster	0
chr1	55085000	55090000	chr1	55150000	55155000	104	36.3724343931	3.45705613958854e-17	Cluster	0
chr1	55085000	55090000	chr1	55155000	55160000	144	54.3978704716	6.72895430406521e-21	Cluster	0
chr1	55085000	55090000	chr1	55160000	55165000	146	42.7934706484	1.50385084170963e-31	Cluster	0
chr1	55085000	55090000	chr1	55165000	55170000	80	35.6927011692	2.28676285283567e-08	Cluster	0
chr1	55085000	55090000	chr1	55180000	55185000	100	47.1981851219	3.59687519367307e-09	Cluster	0
chr1	55085000	55090000	chr1	55185000	55190000	72	33.8092093785001	9.71901910419395e-07	Cluster	0
chr1	55085000	55090000	chr1	55190000	55195000	97	44.0426183781	9.99968887136591e-10	Cluster	0
chr1	55085000	55090000	chr1	55195000	55200000	74	25.5916775130967	4.60643667429579e-13	Cluster	0
chr1	55085000	55090000	chr1	55200000	55205000	71	34.773570833	5.00205087462188e-06	Cluster	0
chr1	55085000	55090000	chr1	55205000	55210000	63	31.039708604301	2.63463212884324e-05	Cluster	0
chr1	55105000	55110000	chr1	55125000	55130000	48	16.6753142790629	4.16253439176315e-08	Cluster	1
chr1	55110000	55115000	chr1	55125000	55130000	68	31.1300936129009	2.85807459232141e-07	Cluster	0
chr1	55115000	55120000	chr1	55125000	55130000	65	29.5994191731041	1.51404852038582e-06	Cluster	0
chr1	55195000	55200000	chr1	55235000	55240000	108	43.260537203	1.23857921869959e-14	Singleton	0
chr1	55235000	55240000	chr1	55375000	55380000	21	4.40497821705734	5.84233833322884e-07	Cluster	0
chr1	55235000	55240000	chr1	55380000	55385000	48	17.0294996346174	7.76634195392864e-08	Cluster	1
chr1	55235000	55240000	chr1	55400000	55405000	31	12.2879347977569	9.17198029604733e-05	Cluster	1
chr1	55235000	55240000	chr1	55410000	55415000	22	9.31098817263106	0.00665775297209241	Cluster	0
chr1	55400000	55405000	chr1	55740000	55745000	13	2.10313545754164	1.20354700904355e-05	Cluster	0
chr1	55405000	55410000	chr1	55485000	55490000	30	14.2203889760129	0.00515802740345176	Cluster	0
chr1	55405000	55410000	chr1	55730000	55735000	15	3.62669432849332	0.000189721387793368	Cluster	0
chr1	55405000	55410000	chr1	55735000	55740000	23	3.56368448382345	5.74394157762568e-10	Cluster	1
chr1	55405000	55410000	chr1	55740000	55745000	12	3.39298433429921	0.00400418897856565	Cluster	0
chr1	55405000	55410000	chr1	55755000	55760000	13	2.95054908342156	0.000343156180248989	Cluster	0
chr1	55420000	55425000	chr1	55480000	55485000	13	3.25853830570998	0.000856885818452959	Cluster	1
chr1	55425000	55430000	chr1	55495000	55500000	15	5.41676014881735	0.00947515358603416	Cluster	0
chr1	55880000	55885000	chr1	56980000	56985000	12	1.63733506478057	5.7413177402089e-06	Cluster	0
chr1	55885000	55890000	chr1	56970000	56975000	15	1.67548019188667	1.98883432960239e-08	Cluster	0
chr1	55885000	55890000	chr1	56980000	56985000	19	1.58489380620059	1.09386528497832e-12	Cluster	1
chr1	55890000	55895000	chr1	56980000	56985000	12	1.52673485676355	2.90071849954627e-06	Cluster	0
chr1	55900000	55905000	chr1	56970000	56975000	13	1.51624303373162	3.75338228222466e-07	Cluster	0
chr1	56475000	56480000	chr1	56970000	56975000	14	2.79561942068481	4.8104515706256e-05	Singleton	0
chr1	56670000	56675000	chr1	56970000	56975000	12	3.57164710283472	0.00598077936058736	Cluster	0
chr1	56680000	56685000	chr1	56980000	56985000	12	3.14082274045006	0.00215647441397395	Cluster	1
chr1	56755000	56760000	chr1	56965000	56970000	12	3.61474398350804	0.00655793612817282	Cluster	1
chr1	56755000	56760000	chr1	56980000	56985000	14	4.78955013377949	0.00837049755391155	Cluster	0
chr1	56980000	56985000	chr1	57205000	57210000	23	4.63641221830705	6.97247996094169e-08	Cluster	1
chr1	56980000	56985000	chr1	57210000	57215000	12	3.73451709881709	0.0084050703149056	Cluster	0
chr1	56980000	56985000	chr1	57220000	57225000	21	5.24981140757485	8.65073844236077e-06	Cluster	0
chr1	57390000	57395000	chr1	57995000	58000000	15	4.03318011955693	0.000577675824278174	Cluster	0
chr1	57395000	57400000	chr1	57995000	58000000	15	4.13547456211769	0.00074435186291319	Cluster	0
chr1	57400000	57405000	chr1	57995000	58000000	13	3.43239106629833	0.00137794826086803	Cluster	0
chr1	57405000	57410000	chr1	57750000	57755000	20	7.87819930706713	0.00501687380134401	Cluster	0
chr1	57405000	57410000	chr1	57765000	57770000	21	7.23355157079375	0.00074541408590179	Cluster	0
chr1	57405000	57410000	chr1	57770000	57775000	39	12.6232810340939	6.32338830331303e-08	Cluster	0
chr1	57405000	57410000	chr1	57775000	57780000	39	13.854628161509	6.40393667868152e-07	Cluster	0
chr1	57405000	57410000	chr1	57790000	57795000	22	6.08259086230239	2.28558542587414e-05	Cluster	0
chr1	57405000	57410000	chr1	57815000	57820000	23	6.73921494085927	3.3884403389862e-05	Singleton	0
chr1	57405000	57410000	chr1	57835000	57840000	24	5.89477804113447	1.12931921281918e-06	Cluster	1
chr1	57405000	57410000	chr1	57840000	57845000	21	6.24248805698013	0.000105708782335471	Cluster	0
chr1	57405000	57410000	chr1	57855000	57860000	17	4.88823961347369	0.000442631513037573	Cluster	0
chr1	57405000	57410000	chr1	57875000	57880000	16	4.26173652709635	0.000310369378857665	Cluster	0
chr1	57405000	57410000	chr1	57880000	57885000	19	5.61620054767871	0.0002437237122426	Cluster	1
chr1	57405000	57410000	chr1	57890000	57895000	15	4.86411507839485	0.00360793377503377	Cluster	0
chr1	57405000	57410000	chr1	57895000	57900000	17	4.64141368833909	0.000245334682617858	Cluster	0
chr1	57405000	57410000	chr1	57915000	57920000	12	3.57731038406604	0.00604953510738348	Cluster	0
chr1	57405000	57410000	chr1	57930000	57935000	14	4.17512620223846	0.00252998498135399	Cluster	0
chr1	57405000	57410000	chr1	57935000	57940000	16	4.27332153867771	0.000319451083244091	Cluster	0
chr1	57405000	57410000	chr1	57945000	57950000	24	4.68141806439279	1.80659872970546e-08	Cluster	0
chr1	57405000	57410000	chr1	57950000	57955000	19	3.92241822609025	1.90563935245737e-06	Cluster	0
chr1	57405000	57410000	chr1	57955000	57960000	32	4.41834616612465	4.51456642556733e-15	Cluster	0
chr1	57405000	57410000	chr1	57960000	57965000	16	3.9431111390786	0.000130782402236705	Cluster	0
chr1	57405000	57410000	chr1	57965000	57970000	18	4.00496335529059	3.54886847003053e-06	Cluster	0
chr1	57405000	57410000	chr1	57970000	57975000	19	3.84253756268035	4.41993386309252e-07	Cluster	0
chr1	57405000	57410000	chr1	57975000	57980000	15	3.43074915213312	0.000104674572493509	Cluster	0
chr1	57405000	57410000	chr1	57980000	57985000	20	3.752279455085	2.13388128616747e-07	Cluster	0
chr1	57405000	57410000	chr1	57990000	57995000	19	4.05743633544697	3.07418052472606e-06	Cluster	0
chr1	57405000	57410000	chr1	57995000	58000000	56	11.6136104532654	7.71112570368792e-19	Cluster	1
chr1	57405000	57410000	chr1	58000000	58005000	21	3.75095233252558	4.23722557759673e-08	Cluster	0
chr1	57405000	57410000	chr1	58005000	58010000	19	2.59234388626498	3.53613787282746e-09	Cluster	0
chr1	57405000	57410000	chr1	58010000	58015000	21	3.82323050485021	5.85113836677086e-08	Cluster	0
chr1	57405000	57410000	chr1	58015000	58020000	12	3.73326163717145	0.00838669275477183	Cluster	0
chr1	57405000	57410000	chr1	58020000	58025000	14	2.91166864203766	7.42276982252563e-05	Cluster	0
chr1	57405000	57410000	chr1	58025000	58030000	26	3.09259617945417	2.51650567359292e-14	Cluster	0
chr1	57405000	57410000	chr1	58030000	58035000	32	4.58325749390213	3.03350428258632e-15	Cluster	0
chr1	57405000	57410000	chr1	58035000	58040000	12	3.11917053684816	0.00204234713293658	Cluster	0
chr1	57405000	57410000	chr1	58040000	58045000	15	3.4621955416336	0.000115242265828249	Cluster	0
chr1	57405000	57410000	chr1	58045000	58050000	14	3.63160745398215	0.000682543208541977	Cluster	0
chr1	57405000	57410000	chr1	58050000	58055000	19	3.7517670950438	1.00676703278843e-06	Cluster	0
chr1	57405000	57410000	chr1	58055000	58060000	15	3.34513922660346	7.94288574527202e-05	Cluster	0
chr1	57405000	57410000	chr1	58060000	58065000	12	3.12479336216904	0.00207045370150098	Cluster	0
chr1	57405000	57410000	chr1	58065000	58070000	14	4.07062568686838	0.00201676384005017	Cluster	0
chr1	57405000	57410000	chr1	58070000	58075000	15	4.06266247826399	0.000621761722005048	Cluster	0
chr1	57405000	57410000	chr1	58075000	58080000	26	3.7187704532108	5.65845788568271e-12	Cluster	0
chr1	57405000	57410000	chr1	58080000	58085000	22	3.63223988184873	4.59164625467013e-09	Cluster	0
chr1	57405000	57410000	chr1	58095000	58100000	14	3.45808581129078	0.00042245151630092	Cluster	0
chr1	57405000	57410000	chr1	58135000	58140000	17	3.7380189090476	1.7805330697335e-05	Cluster	0
chr1	57405000	57410000	chr1	58140000	58145000	12	3.57385924316649	0.006006905400836	Cluster	0
chr1	57405000	57410000	chr1	58145000	58150000	16	3.98186803654754	0.000145973688515135	Cluster	0
chr1	57405000	57410000	chr1	58150000	58155000	18	3.30207618008883	7.64632589961835e-07	Cluster	1
chr1	57405000	57410000	chr1	58160000	58165000	14	2.88795203027019	6.81418599775947e-05	Cluster	0
chr1	57405000	57410000	chr1	58235000	58240000	18	3.87331075004414	6.83167202280548e-06	Cluster	0
chr1	57405000	57410000	chr1	58240000	58245000	12	3.19621657494417	0.00248575559152203	Cluster	0
chr1	57405000	57410000	chr1	58250000	58255000	12	3.2904292063143	0.00313717532045648	Cluster	0
chr1	57405000	57410000	chr1	58260000	58265000	13	3.00890921479982	0.000410687218437138	Cluster	0
chr1	57405000	57410000	chr1	58270000	58275000	27	2.90882497447416	2.9873984842101e-15	Cluster	1
chr1	57405000	57410000	chr1	58280000	58285000	16	2.78775600175381	2.01282297675731e-06	Cluster	0
chr1	57405000	57410000	chr1	58295000	58300000	15	3.15271158944822	4.08659450245651e-05	Cluster	0
chr1	57405000	57410000	chr1	58330000	58335000	18	3.95509995091703	9.01116534030721e-06	Singleton	0
chr1	57410000	57415000	chr1	57775000	57780000	14	3.73055901391117	0.000883441889754049	Cluster	0
chr1	57410000	57415000	chr1	57995000	58000000	12	3.18755565168177	0.00242977482683925	Cluster	0
chr1	57415000	57420000	chr1	57770000	57775000	20	4.90382780423588	1.17078817790101e-05	Cluster	0
chr1	57415000	57420000	chr1	57775000	57780000	24	5.64073370762714	5.27974151992096e-07	Cluster	0
chr1	57415000	57420000	chr1	57995000	58000000	24	4.71635125965117	2.06936585926428e-08	Cluster	0
chr1	57415000	57420000	chr1	58030000	58035000	12	2.02466847937506	4.43827381545363e-05	Cluster	0
chr1	57420000	57425000	chr1	57770000	57775000	22	3.68659336334665	5.98426500926689e-09	Cluster	0
chr1	57420000	57425000	chr1	57775000	57780000	24	4.20608963308276	2.36835884737351e-09	Cluster	1
chr1	57420000	57425000	chr1	57995000	58000000	16	3.53883949806152	3.72109821062108e-05	Cluster	0
chr1	57420000	57425000	chr1	58030000	58035000	12	1.71122310934919	8.87250964245601e-06	Cluster	0
chr1	57425000	57430000	chr1	57770000	57775000	21	3.54780002414381	1.68540978983121e-08	Cluster	0
chr1	57425000	57430000	chr1	57775000	57780000	23	4.04065164594001	5.86231832404735e-09	Cluster	0
chr1	57425000	57430000	chr1	57995000	58000000	18	3.39166304911198	1.11290551473922e-06	Cluster	0
chr1	57430000	57435000	chr1	57770000	57775000	15	3.5637631247365	0.000157761161493559	Cluster	0
chr1	57430000	57435000	chr1	57775000	57780000	22	4.05886170405909	3.22334618857805e-08	Cluster	0
chr1	57430000	57435000	chr1	57995000	58000000	18	3.39038270323122	1.10738402991764e-06	Cluster	0
chr1	57435000	57440000	chr1	57770000	57775000	15	3.35071299273764	8.09021957879774e-05	Cluster	0
chr1	57435000	57440000	chr1	57995000	58000000	18	3.17652029998395	4.44007638800869e-07	Cluster	0
chr1	57440000	57445000	chr1	57770000	57775000	14	4.02224735916029	0.00180111775403778	Cluster	0
chr1	57440000	57445000	chr1	57775000	57780000	20	4.59976624162655	4.61779416130582e-06	Cluster	0
chr1	57440000	57445000	chr1	57995000	58000000	18	3.77936113790171	4.88480457897576e-06	Cluster	0
chr1	57445000	57450000	chr1	57775000	57780000	21	4.29236681479033	3.85724869899262e-07	Cluster	0
chr1	57445000	57450000	chr1	57995000	58000000	12	3.52187543035878	0.00536747603319374	Cluster	0
chr1	57460000	57465000	chr1	57770000	57775000	15	5.01751924317389	0.00479228760276174	Cluster	0
chr1	57460000	57465000	chr1	57995000	58000000	14	4.59103244459331	0.00584408530058121	Cluster	0
chr1	57465000	57470000	chr1	57770000	57775000	14	4.8885183470575	0.00990992861096697	Cluster	0
chr1	57465000	57470000	chr1	57775000	57780000	16	5.61100039031822	0.00523577044728126	Cluster	0
chr1	57470000	57475000	chr1	57995000	58000000	16	3.96229946824246	0.000138333361298595	Cluster	0
chr1	57475000	57480000	chr1	57770000	57775000	18	4.46383592938022	4.40545674254182e-05	Cluster	0
chr1	57475000	57480000	chr1	57995000	58000000	13	4.01769051106875	0.00527578893530967	Cluster	0
chr1	57480000	57485000	chr1	57770000	57775000	16	4.95527823858527	0.00154094656336842	Cluster	0
chr1	57480000	57485000	chr1	57995000	58000000	15	4.42016278723749	0.00145138420611408	Cluster	0
chr1	57490000	57495000	chr1	57770000	57775000	18	4.6311486558781	7.09246289181913e-05	Cluster	0
chr1	57515000	57520000	chr1	57775000	57780000	25	8.31217960208236	0.000102216254648153	Cluster	1
chr1	57530000	57535000	chr1	57770000	57775000	18	5.48010091435255	0.000543920907920586	Cluster	0
chr1	57545000	57550000	chr1	57770000	57775000	20	6.39215367022788	0.00042156668147995	Cluster	0
chr1	57545000	57550000	chr1	57775000	57780000	22	7.32023742154428	0.000325986605001031	Cluster	0
chr1	57550000	57555000	chr1	57775000	57780000	16	5.21322355799929	0.00256653007863606	Cluster	0
chr1	57610000	57615000	chr1	57770000	57775000	20	8.37510715185567	0.0096104961926595	Cluster	0
chr1	57610000	57615000	chr1	57775000	57780000	29	9.52184776376278	1.70182367592327e-05	Cluster	1
chr1	57770000	57775000	chr1	57910000	57915000	28	9.89972289665652	9.11664306891073e-05	Cluster	0
chr1	57770000	57775000	chr1	57925000	57930000	17	5.79801091213841	0.00279731641397865	Cluster	0
chr1	57770000	57775000	chr1	57935000	57940000	24	7.98675566284404	0.000151943811558457	Cluster	0
chr1	57770000	57775000	chr1	57945000	57950000	27	8.46975178272925	1.72237224963151e-05	Cluster	0
chr1	57770000	57775000	chr1	57950000	57955000	30	6.89381958560305	7.19421230995553e-09	Cluster	0
chr1	57770000	57775000	chr1	57955000	57960000	22	7.6976879257568	0.000640782269324833	Cluster	0
chr1	57770000	57775000	chr1	57965000	57970000	19	7.33207939941293	0.00232535208674521	Cluster	0
chr1	57770000	57775000	chr1	57980000	57985000	16	5.98284856884975	0.00945592126533071	Cluster	0
chr1	57770000	57775000	chr1	58010000	58015000	18	5.65536133817345	0.000778378278321566	Cluster	0
chr1	57770000	57775000	chr1	58075000	58080000	15	4.83704821846963	0.00342281605661174	Cluster	1
chr1	57770000	57775000	chr1	58260000	58265000	13	3.16912010321646	0.000665888695452034	Cluster	1
chr1	57775000	57780000	chr1	57880000	57885000	41	17.0700406867861	4.18622003928755e-05	Singleton	0
chr1	57775000	57780000	chr1	57930000	57935000	22	9.58275572875848	0.00920112776470712	Cluster	0
chr1	57775000	57780000	chr1	57935000	57940000	33	9.62206957637757	2.66473986828715e-07	Cluster	0
chr1	57775000	57780000	chr1	57945000	57950000	46	10.1883222028145	5.2310013717757e-14	Cluster	1
chr1	57775000	57780000	chr1	57950000	57955000	24	8.28146653490506	0.000259079704964913	Cluster	0
chr1	57775000	57780000	chr1	57955000	57960000	28	9.24435675908702	2.80364782013364e-05	Cluster	0
chr1	57775000	57780000	chr1	57990000	57995000	19	7.56995534796913	0.00743711360830436	Cluster	0
chr1	57775000	57780000	chr1	58025000	58030000	23	5.28107740120333	2.03940171982938e-07	Cluster	1
chr1	57775000	57780000	chr1	58030000	58035000	25	8.04534939969563	2.17217802922138e-05	Cluster	0
chr1	57775000	57780000	chr1	58085000	58090000	12	3.60334240071018	0.00640005209879855	Cluster	0
chr1	57775000	57780000	chr1	58270000	58275000	12	3.50747160757731	0.00521334662205677	Cluster	0
chr1	57775000	57780000	chr1	58285000	58290000	13	3.62614212286249	0.000921631321305285	Cluster	0
chr1	58030000	58035000	chr1	58290000	58295000	14	2.98534178916237	3.47584120913148e-05	Singleton	0
chr1	58145000	58150000	chr1	58285000	58290000	16	5.86836803377412	0.00793861074618221	Cluster	0
chr1	58160000	58165000	chr1	58285000	58290000	15	4.62605224994072	0.00224542305243446	Cluster	0
chr1	58160000	58165000	chr1	58290000	58295000	13	3.40422690779936	0.001282510411508	Cluster	1
chr1	58415000	58420000	chr1	58710000	58715000	23	6.54361709570142	2.14572044385199e-05	Singleton	0
chr1	58445000	58450000	chr1	58700000	58705000	13	3.76005258362343	0.00302841018225419	Cluster	1
chr1	58455000	58460000	chr1	58710000	58715000	15	5.50512975677181	0.00494331018924454	Cluster	0
chr1	58500000	58505000	chr1	58695000	58700000	20	5.48665591916861	5.68668612627468e-05	Cluster	1
chr1	58505000	58510000	chr1	58690000	58695000	15	4.06483656275142	0.000625182636093916	Cluster	0
chr1	58550000	58555000	chr1	58710000	58715000	20	8.02460802211659	0.00611046683239485	Cluster	0
chr1	58560000	58565000	chr1	58710000	58715000	21	6.71243007370121	0.00028178987830624	Cluster	0
chr1	58565000	58570000	chr1	58585000	58590000	190	94.3131820384	2.42495983375963e-15	Singleton	0
chr1	58565000	58570000	chr1	58710000	58715000	35	10.7705374937551	3.56300592372365e-07	Cluster	1
chr1	58585000	58590000	chr1	58760000	58765000	30	9.90273779017481	4.23393819018403e-06	Singleton	0
chr1	58630000	58635000	chr1	58695000	58700000	20	4.15045278242949	1.00942664326026e-06	Cluster	0
chr1	58630000	58635000	chr1	58700000	58705000	34	4.65342631447168	4.14001476214705e-16	Cluster	1
chr1	58630000	58635000	chr1	58705000	58710000	34	6.10616495770308	8.03619392551588e-13	Cluster	0
chr1	58630000	58635000	chr1	58710000	58715000	39	13.4725130718573	3.23658682469098e-07	Cluster	0
chr1	58630000	58635000	chr1	58715000	58720000	18	6.07446069935225	0.00174523174404462	Cluster	0
chr1	58650000	58655000	chr1	58710000	58715000	194	24.1173065574097	2.14567577500497e-100	Singleton	0
chr1	58760000	58765000	chr1	58885000	58890000	17	4.49519154430173	0.000168642842996767	Cluster	0
chr1	58760000	58765000	chr1	58890000	58895000	13	2.66219183668109	0.000128652379727231	Cluster	1
chr1	58760000	58765000	chr1	58970000	58975000	14	4.75176527080776	0.00347002194248495	Cluster	0
chr1	58765000	58770000	chr1	58970000	58975000	13	3.71435232427137	0.00272899413772007	Cluster	1
chr1	58970000	58975000	chr1	59235000	59240000	32	11.8765948055216	1.98372350045585e-05	Singleton	0
chr1	59000000	59005000	chr1	59235000	59240000	17	6.41761157033357	0.00766293140072181	Cluster	0
chr1	59005000	59010000	chr1	59235000	59240000	34	8.40010471435498	3.19286857095212e-09	Cluster	1
chr1	59010000	59015000	chr1	59235000	59240000	23	6.2689366084487	1.09586095948879e-05	Cluster	0
chr1	59015000	59020000	chr1	59235000	59240000	21	8.96419337110125	0.0092791678113276	Cluster	0
chr1	59045000	59050000	chr1	59235000	59240000	24	9.08862476326754	0.000963109172434297	Cluster	0
chr1	59060000	59065000	chr1	59235000	59240000	38	11.2489212668504	3.46107201057973e-08	Cluster	1
chr1	59065000	59070000	chr1	59235000	59240000	35	11.5953614518529	1.87050848993323e-06	Cluster	0
chr1	59085000	59090000	chr1	59235000	59240000	31	12.0344420700083	0.000171679115677129	Cluster	1
chr1	59100000	59105000	chr1	59235000	59240000	26	9.9209486847586	0.000584225636172626	Cluster	0
chr1	59105000	59110000	chr1	59235000	59240000	29	13.2510692874846	0.0037401586896916	Cluster	0
chr1	59115000	59120000	chr1	59635000	59640000	12	1.89658420681067	2.39797492167688e-05	Cluster	1
chr1	59120000	59125000	chr1	59610000	59615000	14	4.0040324521892	0.000704053374861667	Cluster	0
chr1	59120000	59125000	chr1	59620000	59625000	12	3.50052448691838	0.00513338577034784	Cluster	0
chr1	59130000	59135000	chr1	59235000	59240000	42	18.7230045416815	0.000145819067278138	Cluster	0
chr1	59140000	59145000	chr1	59235000	59240000	51	16.2875304962003	8.89094956112836e-10	Cluster	1
chr1	59145000	59150000	chr1	59235000	59240000	59	21.5011578446771	3.71393090298159e-09	Cluster	0
chr1	59190000	59195000	chr1	59235000	59240000	67	32.7673294585002	1.00659683574558e-05	Singleton	0
chr1	59230000	59235000	chr1	59480000	59485000	24	8.47805134407132	0.000362411403325895	Cluster	0
chr1	59235000	59240000	chr1	59445000	59450000	33	14.2598797201272	0.000644960058593999	Cluster	0
chr1	59235000	59240000	chr1	59470000	59475000	26	11.7357743544846	0.00590999112301154	Cluster	0
chr1	59235000	59240000	chr1	59480000	59485000	55	27.2790446310388	4.77248698997566e-05	Cluster	0
chr1	59235000	59240000	chr1	59500000	59505000	20	7.52657784949267	0.00301277527195746	Cluster	0
chr1	59235000	59240000	chr1	59505000	59510000	27	8.03363321199834	2.21373854588182e-06	Cluster	0
chr1	59235000	59240000	chr1	59520000	59525000	23	8.00182959288992	0.00041467386444876	Cluster	0
chr1	59235000	59240000	chr1	59530000	59535000	18	6.48057977303173	0.00348762506791501	Cluster	0
chr1	59235000	59240000	chr1	59545000	59550000	22	7.97314891144323	0.00101383637135879	Cluster	0
chr1	59235000	59240000	chr1	59555000	59560000	19	4.91345135073832	4.32841901757497e-05	Cluster	0
chr1	59235000	59240000	chr1	59565000	59570000	20	7.03957660282022	0.00138965533347084	Cluster	0
chr1	59235000	59240000	chr1	59570000	59575000	26	6.71351473615921	8.69753267974569e-07	Cluster	0
chr1	59235000	59240000	chr1	59580000	59585000	20	5.77569648808794	4.09896903056978e-05	Cluster	0
chr1	59235000	59240000	chr1	59585000	59590000	20	5.49594242700346	2.06590224897862e-05	Cluster	0
chr1	59235000	59240000	chr1	59590000	59595000	27	5.80211329097586	3.77385271876082e-09	Cluster	0
chr1	59235000	59240000	chr1	59595000	59600000	35	7.56529907493443	5.48202374067112e-11	Cluster	0
chr1	59235000	59240000	chr1	59600000	59605000	18	5.15724806289496	0.000264995716705011	Cluster	0
chr1	59235000	59240000	chr1	59605000	59610000	33	7.27067222879019	3.6085107414295e-10	Cluster	0
chr1	59235000	59240000	chr1	59610000	59615000	39	6.19775184313212	6.27229625181027e-17	Cluster	0
chr1	59235000	59240000	chr1	59615000	59620000	34	4.64075464680844	3.83225105613197e-16	Cluster	0
chr1	59235000	59240000	chr1	59620000	59625000	51	5.33122931953273	3.3034621087262e-29	Cluster	1
chr1	59235000	59240000	chr1	59625000	59630000	29	5.99396416280136	1.36254476599054e-09	Cluster	0
chr1	59235000	59240000	chr1	59630000	59635000	20	5.21760426070543	2.82684255221109e-05	Cluster	0
chr1	59235000	59240000	chr1	59635000	59640000	34	4.41240411519987	9.27485363090213e-17	Cluster	0
chr1	59235000	59240000	chr1	59640000	59645000	18	3.44345587237183	1.37588646241619e-06	Cluster	0
chr1	59235000	59240000	chr1	59645000	59650000	16	5.02456127336729	0.00177516173890987	Cluster	0
chr1	59235000	59240000	chr1	59650000	59655000	25	5.65749389465208	1.3997205577087e-07	Cluster	0
chr1	59240000	59245000	chr1	59480000	59485000	33	11.1636200509796	6.31821852988921e-06	Cluster	0
chr1	59240000	59245000	chr1	59580000	59585000	13	2.32975327100247	3.42452003276139e-05	Cluster	0
chr1	59240000	59245000	chr1	59585000	59590000	12	2.22195334796469	0.000105708782335471	Cluster	0
chr1	59240000	59245000	chr1	59610000	59615000	18	2.53396485730129	1.64400060355137e-08	Cluster	0
chr1	59245000	59250000	chr1	59480000	59485000	30	9.41686820136008	4.80179131406008e-06	Cluster	0
chr1	59245000	59250000	chr1	59610000	59615000	17	2.23713778772655	1.78491813837339e-08	Cluster	0
chr1	59250000	59255000	chr1	59425000	59430000	20	5.3364875297153	3.85801911671551e-05	Cluster	1
chr1	59250000	59255000	chr1	59430000	59435000	22	6.7886343534785	4.13030400059698e-05	Cluster	0
chr1	59250000	59255000	chr1	59440000	59445000	16	5.61255659567311	0.0052475029973988	Cluster	0
chr1	59250000	59255000	chr1	59465000	59470000	16	5.49400127609692	0.00426604309215534	Cluster	0
chr1	59250000	59255000	chr1	59470000	59475000	20	5.89323019270728	0.000148165947390559	Cluster	0
chr1	59250000	59255000	chr1	59475000	59480000	15	4.16746013710537	0.000801598429869559	Cluster	0
chr1	59250000	59255000	chr1	59480000	59485000	59	14.7588591991809	3.40724791555849e-16	Cluster	0
chr1	59250000	59255000	chr1	59500000	59505000	15	3.83099844077903	0.000338694120519128	Cluster	0
chr1	59250000	59255000	chr1	59520000	59525000	13	4.03821667277658	0.00549905200988028	Cluster	0
chr1	59250000	59255000	chr1	59545000	59550000	14	4.00926738932654	0.00174766227911952	Cluster	0
chr1	59250000	59255000	chr1	59565000	59570000	21	3.57083281442604	1.88144110582135e-08	Cluster	0
chr1	59250000	59255000	chr1	59570000	59575000	17	3.42174794445411	5.7190994543336e-06	Cluster	0
chr1	59250000	59255000	chr1	59575000	59580000	12	2.8966775397863	0.00110250364407743	Cluster	0
chr1	59250000	59255000	chr1	59580000	59585000	17	3.20844399343794	7.92274718316201e-07	Cluster	0
chr1	59250000	59255000	chr1	59585000	59590000	13	3.07293539090238	0.000195436776655973	Cluster	0
chr1	59250000	59255000	chr1	59595000	59600000	21	3.79767238703122	5.23086837314159e-08	Cluster	0
chr1	59250000	59255000	chr1	59600000	59605000	17	2.73205055058512	2.89320058290242e-07	Cluster	0
chr1	59250000	59255000	chr1	59605000	59610000	25	3.65989586425938	2.56371069203608e-11	Cluster	0
chr1	59250000	59255000	chr1	59610000	59615000	19	3.40174304531242	7.06744525345548e-08	Cluster	0
chr1	59250000	59255000	chr1	59615000	59620000	19	2.51144484433744	2.13962744202198e-09	Cluster	0
chr1	59250000	59255000	chr1	59620000	59625000	20	2.8015730721909	1.89554270131392e-09	Cluster	0
chr1	59250000	59255000	chr1	59625000	59630000	25	3.08616037023964	6.9984092250442e-13	Cluster	0
chr1	59250000	59255000	chr1	59630000	59635000	21	2.75110965031623	2.0867775272538e-10	Cluster	0
chr1	59255000	59260000	chr1	59480000	59485000	21	6.89243130080894	0.00015386163205893	Cluster	0
chr1	59260000	59265000	chr1	59480000	59485000	30	12.9442277378351	0.00129110071055971	Cluster	0
chr1	59260000	59265000	chr1	59610000	59615000	13	2.77350970172848	0.000190373651677542	Cluster	0
chr1	59265000	59270000	chr1	59430000	59435000	15	4.35808627030725	0.00126526157934503	Cluster	0
chr1	59265000	59270000	chr1	59480000	59485000	28	10.4824258138289	0.000233919307866566	Cluster	0
chr1	59265000	59270000	chr1	59590000	59595000	13	2.25886492548163	2.50639918703289e-05	Cluster	0
chr1	59270000	59275000	chr1	59480000	59485000	33	14.6054439176904	0.000966739504326112	Cluster	0
chr1	59270000	59275000	chr1	59585000	59590000	13	2.61356659263099	0.000107504314886915	Cluster	0
chr1	59270000	59275000	chr1	59590000	59595000	12	2.8696259000555	0.00101430051433459	Cluster	0
chr1	59270000	59275000	chr1	59610000	59615000	15	3.01642042653018	2.48833534854958e-05	Cluster	0
chr1	59275000	59280000	chr1	59480000	59485000	32	12.2465513000906	9.89006141263897e-05	Cluster	0
chr1	59275000	59280000	chr1	59585000	59590000	17	2.29036487486607	2.46670420402426e-08	Cluster	0
chr1	59275000	59280000	chr1	59590000	59595000	14	2.49236354862371	1.39010272498116e-05	Cluster	0
chr1	59275000	59280000	chr1	59610000	59615000	16	2.60681271943264	8.66771331269438e-07	Cluster	0
chr1	59280000	59285000	chr1	59580000	59585000	15	2.54209307070856	3.37499371055057e-06	Cluster	0
chr1	59285000	59290000	chr1	59610000	59615000	21	2.51786086979116	4.26947219934909e-11	Cluster	0
chr1	59290000	59295000	chr1	59485000	59490000	12	3.72750560121659	0.00829628782820283	Cluster	0
chr1	59295000	59300000	chr1	59480000	59485000	49	15.0716139778333	6.33415110863697e-10	Cluster	0
chr1	59295000	59300000	chr1	59580000	59585000	14	2.74295219787092	3.91566824130507e-05	Cluster	0
chr1	59300000	59305000	chr1	59480000	59485000	31	11.6535543487941	9.75313089428274e-05	Cluster	0
chr1	59310000	59315000	chr1	59480000	59485000	60	15.5849003053502	3.67862182613085e-15	Cluster	0
chr1	59315000	59320000	chr1	59480000	59485000	79	15.2432470839246	1.19497857421859e-27	Cluster	1
chr1	59315000	59320000	chr1	59585000	59590000	12	2.53984395470973	0.000351628552433979	Cluster	0
chr1	59320000	59325000	chr1	59480000	59485000	38	16.5779291785129	0.000235048414509343	Cluster	0
chr1	59320000	59325000	chr1	59610000	59615000	16	3.07063323819214	6.70522017047559e-06	Cluster	0
chr1	59325000	59330000	chr1	59480000	59485000	38	17.0635559092208	0.000409546455982046	Cluster	0
chr1	59330000	59335000	chr1	59455000	59460000	17	6.03910360986575	0.00422541187965986	Cluster	0
chr1	59330000	59335000	chr1	59470000	59475000	18	6.42214320376588	0.00316710610748114	Cluster	0
chr1	59330000	59335000	chr1	59480000	59485000	50	16.4892692673358	1.06937180713649e-09	Cluster	0
chr1	59330000	59335000	chr1	59595000	59600000	12	3.51080975880955	0.0052475029973988	Cluster	0
chr1	59330000	59335000	chr1	59625000	59630000	14	2.82123325609843	5.30857466998843e-05	Cluster	0
chr1	59335000	59340000	chr1	59580000	59585000	18	3.33639563966287	8.84047958711686e-07	Cluster	1
chr1	59340000	59345000	chr1	59595000	59600000	14	4.63226130974549	0.00629847946761236	Cluster	0
chr1	59340000	59345000	chr1	59605000	59610000	17	4.41642268745707	0.000137595304184807	Cluster	0
chr1	59355000	59360000	chr1	59480000	59485000	55	24.0934223092284	4.52198147104851e-06	Cluster	1
chr1	59355000	59360000	chr1	59610000	59615000	14	3.87008383369631	0.00126145191129417	Cluster	0
chr1	59360000	59365000	chr1	59480000	59485000	50	23.1229638331983	5.97307492792544e-05	Cluster	0
chr1	59365000	59370000	chr1	59450000	59455000	23	9.13905848909347	0.00242138425968956	Cluster	0
chr1	59365000	59370000	chr1	59455000	59460000	23	9.07081589957948	0.00220425391897397	Cluster	1
chr1	59365000	59370000	chr1	59480000	59485000	52	24.060523357255	1.38659072588995e-05	Cluster	0
chr1	59365000	59370000	chr1	59600000	59605000	14	3.06934215482289	0.000127635223925476	Cluster	0
chr1	59365000	59370000	chr1	59610000	59615000	15	4.02351092867541	0.000219114849266789	Cluster	0
chr1	59380000	59385000	chr1	59485000	59490000	25	9.30660588285353	0.000555271412612173	Cluster	0
chr1	59430000	59435000	chr1	59440000	59445000	135	65.1072757098	1.00645705719786e-11	Singleton	0
chr1	59430000	59435000	chr1	59585000	59590000	20	5.97928568673363	6.57748873788383e-05	Cluster	1
chr1	59440000	59445000	chr1	59590000	59595000	17	5.77173258920388	0.00267392930890091	Cluster	0
chr1	59470000	59475000	chr1	59585000	59590000	19	7.79052358760303	0.00994122995154204	Cluster	0
chr1	59480000	59485000	chr1	59580000	59585000	64	26.5286379944799	2.22921152736885e-08	Cluster	0
chr1	59480000	59485000	chr1	59585000	59590000	60	24.3932232692215	3.53877085780484e-08	Cluster	0
chr1	59480000	59485000	chr1	59590000	59595000	64	24.9866031964517	2.55249297260777e-09	Cluster	0
chr1	59480000	59485000	chr1	59605000	59610000	74	28.8282794757087	3.69327436420821e-10	Cluster	1
chr1	59480000	59485000	chr1	59610000	59615000	48	23.9535600448473	0.000199185793959441	Cluster	0
chr1	59480000	59485000	chr1	59615000	59620000	39	17.3994808364011	0.00029021429018332	Cluster	0
chr1	59480000	59485000	chr1	59620000	59625000	56	19.6632579659559	2.97418328044874e-09	Cluster	0
chr1	59480000	59485000	chr1	59635000	59640000	34	15.2201723308062	0.000937142195296298	Cluster	0
chr1	59485000	59490000	chr1	59630000	59635000	17	6.04689675816105	0.00427545979870544	Cluster	0
chr1	59490000	59495000	chr1	59505000	59510000	87	41.3007229385	6.86580009615844e-08	Singleton	0
chr1	59675000	59680000	chr1	59685000	59690000	352	175.9423501437	4.19505835734879e-28	Singleton	0
chr1	60165000	60170000	chr1	60340000	60345000	26	8.78852104198611	9.02124319398427e-05	Singleton	0
chr1	60340000	60345000	chr1	60860000	60865000	17	3.76907429110988	1.97662302416154e-05	Singleton	0
chr1	60340000	60345000	chr1	60880000	60885000	16	3.42566530633803	2.53142666043427e-05	Singleton	0
chr1	60405000	60410000	chr1	60850000	60855000	12	2.92371095164318	0.00119430197170613	Cluster	0
chr1	60410000	60415000	chr1	60835000	60840000	13	4.15124090986867	0.00688352708251123	Cluster	0
chr1	60410000	60415000	chr1	60850000	60855000	16	4.77644960387665	0.00105470351487677	Cluster	1
chr1	60410000	60415000	chr1	60855000	60860000	13	3.46589750744314	0.00149915516209695	Cluster	0
chr1	60410000	60415000	chr1	60865000	60870000	14	4.22189487997875	0.00279162947475039	Cluster	0
chr1	60430000	60435000	chr1	60845000	60850000	12	1.9980150398167	3.91566824130507e-05	Singleton	0
chr1	60560000	60565000	chr1	60825000	60830000	13	3.41006124502067	0.00130141403399912	Cluster	0
chr1	60560000	60565000	chr1	60845000	60850000	14	3.89064893225992	0.00132595391164677	Cluster	0
chr1	60560000	60565000	chr1	60850000	60855000	13	4.06310508059301	0.00578655598583166	Cluster	0
chr1	60560000	60565000	chr1	60865000	60870000	19	3.55831041819673	4.62369413798068e-07	Cluster	0
chr1	60565000	60570000	chr1	60780000	60785000	16	4.05832458107117	0.00018013394059166	Cluster	0
chr1	60565000	60570000	chr1	60795000	60800000	25	8.96616368428418	0.000320873762496934	Cluster	0
chr1	60565000	60570000	chr1	60800000	60805000	28	8.99127481041266	1.70989918954575e-05	Cluster	0
chr1	60565000	60570000	chr1	60805000	60810000	26	10.8923149644102	0.00220868709095985	Cluster	0
chr1	60565000	60570000	chr1	60815000	60820000	22	7.88520530155499	0.000875429404486286	Cluster	0
chr1	60565000	60570000	chr1	60820000	60825000	25	7.81075029906757	3.78514730707536e-05	Cluster	0
chr1	60565000	60570000	chr1	60825000	60830000	27	7.91409903265849	5.14317678442905e-06	Cluster	0
chr1	60565000	60570000	chr1	60830000	60835000	29	7.92654121090317	5.1038902087932e-07	Cluster	0
chr1	60565000	60570000	chr1	60835000	60840000	31	8.42775147945146	1.58822296698428e-07	Cluster	0
chr1	60565000	60570000	chr1	60840000	60845000	27	7.12797258989354	7.5427874076165e-07	Cluster	0
chr1	60565000	60570000	chr1	60845000	60850000	46	9.15872861674979	1.26361003787837e-15	Cluster	1
chr1	60565000	60570000	chr1	60850000	60855000	29	9.59816238095623	1.96896037501041e-05	Cluster	0
chr1	60565000	60570000	chr1	60855000	60860000	31	6.74686772446944	1.06316348092274e-09	Cluster	0
chr1	60565000	60570000	chr1	60860000	60865000	42	8.50249362913922	4.63708222967793e-14	Cluster	0
chr1	60565000	60570000	chr1	60865000	60870000	34	8.28598761342871	2.26830560526053e-09	Cluster	0
chr1	60565000	60570000	chr1	60880000	60885000	24	7.4403266188122	5.17638563645087e-05	Cluster	0
chr1	60565000	60570000	chr1	60925000	60930000	19	6.35205581283027	0.00108384234412579	Cluster	0
chr1	60565000	60570000	chr1	60930000	60935000	17	5.72153427683383	0.00244334355193217	Cluster	0
chr1	60565000	60570000	chr1	60945000	60950000	18	5.55443265416184	0.000635618579413149	Cluster	1
chr1	61120000	61125000	chr1	62700000	62705000	14	1.68397154482818	1.63760661873272e-07	Cluster	0
chr1	61135000	61140000	chr1	62700000	62705000	15	1.9128749002369	1.06348963602804e-07	Cluster	1
chr1	61155000	61160000	chr1	62700000	62705000	13	1.6495271922632	9.35553682562347e-07	Singleton	0
chr1	61185000	61190000	chr1	62700000	62705000	13	1.60332819154297	6.8896885677269e-07	Cluster	1
chr1	61200000	61205000	chr1	62700000	62705000	12	1.57602511832893	1.27702998169465e-06	Cluster	0
chr1	61925000	61930000	chr1	62700000	62705000	15	2.52254614097285	3.08810017470375e-06	Cluster	0
chr1	61930000	61935000	chr1	62700000	62705000	16	2.31825750840279	1.89119155571324e-07	Cluster	1
chr1	61935000	61940000	chr1	62700000	62705000	13	2.25960742727953	2.51423533623134e-05	Cluster	0
chr1	61975000	61980000	chr1	62700000	62705000	13	2.4588104063629	5.90190183737226e-05	Singleton	0
chr1	62055000	62060000	chr1	62700000	62705000	13	2.15784951475454	1.56677089296454e-05	Cluster	1
chr1	62065000	62070000	chr1	62700000	62705000	12	3.44106104174531	0.00447267729264592	Cluster	0
chr1	62155000	62160000	chr1	62700000	62705000	16	3.63824706330845	5.17706687627739e-05	Cluster	0
chr1	62170000	62175000	chr1	62700000	62705000	18	3.66897064211398	3.25744379702633e-06	Cluster	1
chr1	62180000	62185000	chr1	62700000	62705000	12	3.47749170424692	0.00486483515876018	Cluster	0
chr1	62205000	62210000	chr1	62700000	62705000	14	3.63783947578865	0.000693604777852679	Cluster	1
chr1	62215000	62220000	chr1	62700000	62705000	12	3.45677525803079	0.0046292359939259	Cluster	0
chr1	62230000	62235000	chr1	62700000	62705000	14	3.65812157440794	0.000732810018151675	Cluster	0
chr1	62250000	62255000	chr1	62700000	62705000	18	4.29798764152523	2.71074923255318e-05	Singleton	0
chr1	62365000	62370000	chr1	62700000	62705000	16	4.44514056689238	0.000492107540261039	Cluster	0
chr1	62380000	62385000	chr1	62700000	62705000	19	6.34950418891275	0.00107879689934208	Cluster	0
chr1	62385000	62390000	chr1	62700000	62705000	19	5.33816274489995	0.000128375519992035	Cluster	0
chr1	62395000	62400000	chr1	62700000	62705000	26	5.49961036238009	1.93580948559761e-08	Cluster	0
chr1	62395000	62400000	chr1	62705000	62710000	17	4.1308794940544	6.17132512467735e-05	Cluster	0
chr1	62400000	62405000	chr1	62700000	62705000	24	4.83211814832723	3.2270161903235e-08	Cluster	0
chr1	62400000	62405000	chr1	62705000	62710000	12	3.65614286723988	0.0071668652196621	Cluster	0
chr1	62405000	62410000	chr1	62700000	62705000	31	5.5692331489029	1.03521123934963e-11	Cluster	1
chr1	62410000	62415000	chr1	62700000	62705000	25	5.2326220946649	3.21236048597099e-08	Cluster	0
chr1	62415000	62420000	chr1	62700000	62705000	17	5.40081678818588	0.00133788449422326	Cluster	0
chr1	62420000	62425000	chr1	62700000	62705000	29	5.99142059298039	1.35248779493061e-09	Cluster	0
chr1	62420000	62425000	chr1	62705000	62710000	14	4.47762032581199	0.00469814537623185	Cluster	0
chr1	62425000	62430000	chr1	62700000	62705000	23	6.4837904870096	1.86011509371277e-05	Cluster	0
chr1	62425000	62430000	chr1	62705000	62710000	14	4.83096892040814	0.00896955284802224	Cluster	0
chr1	62430000	62435000	chr1	62700000	62705000	15	5.060908141818	0.0051995662865803	Cluster	0
chr1	62435000	62440000	chr1	62700000	62705000	28	6.16560043956845	1.08568029343482e-08	Cluster	0
chr1	62445000	62450000	chr1	62700000	62705000	17	6.3273008815271	0.00667840371838517	Cluster	0
chr1	62450000	62455000	chr1	62700000	62705000	24	6.92878600493029	1.66943628612269e-05	Cluster	0
chr1	62455000	62460000	chr1	62700000	62705000	20	6.33242098458965	0.000374431163245947	Cluster	0
chr1	62460000	62465000	chr1	62705000	62710000	14	4.08143654482767	0.00206149080075045	Cluster	0
chr1	62475000	62480000	chr1	62700000	62705000	22	8.7656564135897	0.00329489707274277	Cluster	0
chr1	62505000	62510000	chr1	62700000	62705000	24	9.60371779418757	0.0020229790066557	Cluster	0
chr1	62510000	62515000	chr1	62700000	62705000	29	9.45126170824915	1.48159874227445e-05	Cluster	0
chr1	62520000	62525000	chr1	62700000	62705000	30	8.38961319741487	4.84553513316723e-07	Cluster	1
chr1	62700000	62705000	chr1	62810000	62815000	39	16.1098441148351	6.02148152717696e-05	Cluster	0
chr1	62700000	62705000	chr1	62815000	62820000	32	12.9884457817259	0.000281585441353295	Cluster	0
chr1	62700000	62705000	chr1	62820000	62825000	57	16.7603366524823	2.84050408034877e-12	Cluster	1
chr1	62700000	62705000	chr1	62835000	62840000	25	11.4509900253009	0.0086958921132791	Cluster	0
chr1	62700000	62705000	chr1	62915000	62920000	26	9.92487526215843	0.000587552460056515	Cluster	0
chr1	62700000	62705000	chr1	62925000	62930000	22	6.10173197430575	2.40058721475188e-05	Cluster	0
chr1	62700000	62705000	chr1	62940000	62945000	22	7.94585935378086	0.000969484455651556	Cluster	0
chr1	62700000	62705000	chr1	62950000	62955000	18	6.30403021227916	0.00260532198243641	Cluster	0
chr1	62700000	62705000	chr1	62960000	62965000	20	8.16987904095687	0.00742665308121345	Cluster	0
chr1	62700000	62705000	chr1	62965000	62970000	22	6.43576961827384	1.87910113376929e-05	Cluster	1
chr1	62720000	62725000	chr1	62965000	62970000	18	2.79866041522436	7.10263645521739e-08	Singleton	0
chr1	63140000	63145000	chr1	63175000	63180000	151	72.2463278247	5.90454708545752e-14	Cluster	0
chr1	63145000	63150000	chr1	63175000	63180000	170	77.148048166	4.80829348460359e-17	Cluster	1
chr1	63165000	63170000	chr1	63175000	63180000	274	119.5927548447	3.98884517800832e-30	Singleton	0
chr1	63180000	63185000	chr1	63240000	63245000	29	10.6267063470155	0.000118884607741311	Cluster	0
chr1	63180000	63185000	chr1	63245000	63250000	63	25.5176994771112	1.28698877390805e-08	Cluster	1
chr1	63180000	63185000	chr1	63270000	63275000	33	15.5727784045538	0.00113512629915919	Cluster	0
chr1	63185000	63190000	chr1	63270000	63275000	41	17.0437637654879	4.04776223234134e-05	Cluster	1
chr1	63195000	63200000	chr1	63270000	63275000	41	19.7256409939927	0.000329479318811178	Cluster	0
chr1	63330000	63335000	chr1	63610000	63615000	16	3.840764354109	9.6957403005103e-05	Cluster	1
chr1	63345000	63350000	chr1	63610000	63615000	14	3.7820162082512	0.00101044368615341	Cluster	0
chr1	63405000	63410000	chr1	63610000	63615000	18	6.41608561618753	0.00313610082475682	Cluster	0
chr1	63410000	63415000	chr1	63610000	63615000	19	4.4883005542094	1.26808904904584e-05	Cluster	1
chr1	63610000	63615000	chr1	64460000	64465000	14	1.92180128027642	7.59162083533326e-07	Singleton	0
chr1	63640000	63645000	chr1	64530000	64535000	14	3.15963361496966	0.00017122967157586	Cluster	0
chr1	63655000	63660000	chr1	64530000	64535000	14	2.74998296890924	4.0278432682053e-05	Cluster	0
chr1	63660000	63665000	chr1	64120000	64125000	15	4.0228158697953	0.000562312865662806	Cluster	0
chr1	63660000	63665000	chr1	64530000	64535000	13	2.80916444943772	0.000215812245155833	Cluster	0
chr1	63665000	63670000	chr1	64120000	64125000	16	4.33146368939798	0.000369817907045489	Cluster	1
chr1	63665000	63670000	chr1	64530000	64535000	16	2.98275999973278	4.67639592724699e-06	Cluster	0
chr1	63675000	63680000	chr1	64530000	64535000	24	3.02017230616708	3.31053902454142e-12	Cluster	1
chr1	63680000	63685000	chr1	64530000	64535000	17	2.46338870678659	6.90235744251946e-08	Cluster	0
chr1	63700000	63705000	chr1	64530000	64535000	16	3.41426428216862	2.43508683826967e-05	Singleton	0
chr1	63730000	63735000	chr1	64220000	64225000	13	4.23502067457652	0.00808799624929088	Cluster	0
chr1	63730000	63735000	chr1	64225000	64230000	12	3.86658668303605	0.00494331018924454	Cluster	1
chr1	63730000	63735000	chr1	64370000	64375000	15	2.30441805555784	1.05534581606801e-06	Singleton	0
chr1	63730000	63735000	chr1	64415000	64420000	13	2.65146864665801	0.000123696650308487	Cluster	0
chr1	63730000	63735000	chr1	64430000	64435000	19	2.55288242545195	2.78260086826599e-09	Cluster	0
chr1	63730000	63735000	chr1	64440000	64445000	20	3.40589250063909	4.60714998457756e-08	Cluster	0
chr1	63730000	63735000	chr1	64445000	64450000	14	3.11049399510477	0.0001462822749865	Cluster	0
chr1	63730000	63735000	chr1	64450000	64455000	23	2.71699438164028	2.98235655984687e-12	Cluster	1
chr1	63730000	63735000	chr1	64460000	64465000	16	2.90102986986785	3.29334034910308e-06	Cluster	0
chr1	63730000	63735000	chr1	64480000	64485000	14	2.59109040549429	2.12246741850662e-05	Cluster	1
chr1	63730000	63735000	chr1	64490000	64495000	12	2.78248483546215	0.000776355209592161	Cluster	0
chr1	63730000	63735000	chr1	64520000	64525000	16	2.39796532286043	2.93906026729208e-07	Cluster	0
chr1	63730000	63735000	chr1	64530000	64535000	31	6.33345489020581	6.36891647631937e-11	Cluster	1
chr1	63730000	63735000	chr1	64600000	64605000	13	2.39471763167983	4.50748550644066e-05	Singleton	0
chr1	63750000	63755000	chr1	64530000	64535000	20	3.35312709195822	3.57840976261311e-08	Singleton	0
chr1	63950000	63955000	chr1	64115000	64120000	20	5.90839512949677	0.000153116739077203	Cluster	0
chr1	63950000	63955000	chr1	64530000	64535000	13	3.93378585869931	0.00442177615070758	Cluster	0
chr1	63955000	63960000	chr1	64120000	64125000	25	6.71649446655777	3.00754082683342e-06	Cluster	1
chr1	63960000	63965000	chr1	64530000	64535000	15	3.18344620094493	4.55714276130588e-05	Cluster	1
chr1	63965000	63970000	chr1	64115000	64120000	18	6.60930084181163	0.00427210729906529	Cluster	0
chr1	63965000	63970000	chr1	64120000	64125000	25	11.4097410281332	0.0083346250331484	Cluster	0
chr1	63965000	63970000	chr1	64255000	64260000	13	2.39346253678806	4.48282095768734e-05	Singleton	0
chr1	63970000	63975000	chr1	64120000	64125000	26	10.9840106394678	0.00247475203656791	Cluster	0
chr1	64010000	64015000	chr1	64120000	64125000	41	16.4851709079239	1.90902924167838e-05	Singleton	0
chr1	64115000	64120000	chr1	64440000	64445000	21	4.158231143577	2.30596929952162e-07	Cluster	0
chr1	64115000	64120000	chr1	64445000	64450000	14	3.74546472367679	0.00091794311366371	Cluster	0
chr1	64120000	64125000	chr1	64215000	64220000	43	20.9361835279211	0.000735926238813617	Cluster	0
chr1	64120000	64125000	chr1	64220000	64225000	43	19.7513140431047	0.000221453578144359	Cluster	1
chr1	64120000	64125000	chr1	64225000	64230000	39	18.3111248369124	0.000304193302269383	Cluster	0
chr1	64120000	64125000	chr1	64280000	64285000	37	13.4228717456033	6.58281400325029e-06	Cluster	0
chr1	64120000	64125000	chr1	64290000	64295000	29	11.7330112995052	0.000604474339798881	Cluster	0
chr1	64120000	64125000	chr1	64300000	64305000	32	9.66472141992848	9.15066268621187e-07	Cluster	1
chr1	64120000	64125000	chr1	64305000	64310000	29	9.90153620296397	3.45441409836266e-05	Cluster	0
chr1	64120000	64125000	chr1	64310000	64315000	27	7.60766541514825	2.50671496417699e-06	Cluster	0
chr1	64120000	64125000	chr1	64330000	64335000	18	6.98705909101979	0.00752646666323603	Cluster	0
chr1	64120000	64125000	chr1	64340000	64345000	22	8.17131047722719	0.00139287637559672	Cluster	1
chr1	64120000	64125000	chr1	64415000	64420000	24	5.71015748172662	6.5277157586642e-07	Cluster	0
chr1	64120000	64125000	chr1	64420000	64425000	25	4.64608151370547	3.22111955179065e-09	Cluster	0
chr1	64120000	64125000	chr1	64430000	64435000	18	5.29713297788171	0.000363528858270432	Cluster	0
chr1	64120000	64125000	chr1	64435000	64440000	23	5.03267286860031	2.91836987305711e-07	Cluster	0
chr1	64120000	64125000	chr1	64440000	64445000	31	7.40281855558282	9.03276984233937e-09	Cluster	0
chr1	64120000	64125000	chr1	64445000	64450000	45	6.60851100282059	4.2463774448885e-20	Cluster	1
chr1	64120000	64125000	chr1	64450000	64455000	25	5.55866007355427	1.00632238869324e-07	Cluster	0
chr1	64575000	64580000	chr1	64955000	64960000	18	5.53158361579814	0.000235336771021193	Cluster	1
chr1	64575000	64580000	chr1	64970000	64975000	12	2.66665546308707	0.000540650126205194	Cluster	0
chr1	64615000	64620000	chr1	64705000	64710000	27	12.3805776155477	0.0058952851723187	Cluster	0
chr1	64615000	64620000	chr1	64715000	64720000	25	10.446921489342	0.00273688988975275	Cluster	0
chr1	64615000	64620000	chr1	64725000	64730000	28	12.6360288909463	0.00387236723517135	Cluster	0
chr1	64620000	64625000	chr1	64690000	64695000	49	21.1365158378817	1.27590540740182e-05	Cluster	1
chr1	64635000	64640000	chr1	64690000	64695000	38	18.6576017766185	0.00210289351007361	Cluster	0
chr1	64690000	64695000	chr1	64945000	64950000	15	5.44581094673913	0.00992318831158855	Cluster	0
chr1	64690000	64695000	chr1	64955000	64960000	25	10.0437548547923	0.000658264139947803	Cluster	1
chr1	64690000	64695000	chr1	64965000	64970000	13	4.30565131879625	0.00920900631667445	Cluster	0
chr1	64710000	64715000	chr1	64955000	64960000	19	5.07779380645674	6.74203779299074e-05	Cluster	0
chr1	64710000	64715000	chr1	65175000	65180000	15	3.81484288740565	0.00032380885133629	Cluster	0
chr1	64715000	64720000	chr1	64955000	64960000	26	5.78804652885667	5.24836473310166e-08	Cluster	0
chr1	64715000	64720000	chr1	65175000	65180000	18	4.28137263987545	2.5736246525656e-05	Cluster	0
chr1	64720000	64725000	chr1	64955000	64960000	14	4.81325465868368	0.00870909209289599	Cluster	0
chr1	64725000	64730000	chr1	64955000	64960000	28	7.94306710749115	1.75497396035004e-06	Cluster	0
chr1	64725000	64730000	chr1	65175000	65180000	19	5.71275962901496	0.000300466346782515	Cluster	0
chr1	64730000	64735000	chr1	64920000	64925000	18	5.6784748618171	0.000815083205841148	Cluster	0
chr1	64730000	64735000	chr1	64935000	64940000	13	4.12873802003571	0.00658336586347974	Cluster	0
chr1	64730000	64735000	chr1	64945000	64950000	17	4.82304517120892	0.000379753457298492	Cluster	0
chr1	64730000	64735000	chr1	64955000	64960000	34	9.64242873507184	2.49293382288556e-08	Cluster	0
chr1	64730000	64735000	chr1	64975000	64980000	23	4.56334537251583	5.25630329238538e-08	Cluster	0
chr1	64730000	64735000	chr1	64980000	64985000	22	5.01555675720072	1.12481753936881e-06	Cluster	0
chr1	64730000	64735000	chr1	64985000	64990000	22	4.33307675754929	9.91695852877592e-08	Cluster	0
chr1	64730000	64735000	chr1	64990000	64995000	12	2.73692068603149	0.000674876592824997	Cluster	0
chr1	64730000	64735000	chr1	65005000	65010000	14	3.58271651197086	0.000600428870160926	Cluster	0
chr1	64730000	64735000	chr1	65010000	65015000	17	3.34256861339435	4.23573856753159e-06	Cluster	0
chr1	64735000	64740000	chr1	64855000	64860000	32	13.8944007530558	0.000883441889754049	Cluster	0
chr1	64735000	64740000	chr1	64860000	64865000	36	17.9409438281628	0.00378939915719437	Cluster	0
chr1	64735000	64740000	chr1	64875000	64880000	26	11.5708819839946	0.00493092040382309	Cluster	0
chr1	64735000	64740000	chr1	64890000	64895000	37	14.082590262317	1.86763042097385e-05	Cluster	0
chr1	64735000	64740000	chr1	64895000	64900000	48	15.3703217349723	3.48676949306849e-09	Cluster	0
chr1	64735000	64740000	chr1	64900000	64905000	17	5.06678756986474	0.000661905872530234	Cluster	0
chr1	64735000	64740000	chr1	64905000	64910000	31	14.0058142121536	0.00208833520966357	Cluster	0
chr1	64735000	64740000	chr1	64910000	64915000	48	12.5774512733246	4.93767680026097e-12	Cluster	0
chr1	64735000	64740000	chr1	64915000	64920000	57	12.7906498823664	4.69976027092922e-17	Cluster	0
chr1	64735000	64740000	chr1	64920000	64925000	66	14.4530118190886	2.72830925931823e-20	Cluster	0
chr1	64735000	64740000	chr1	64925000	64930000	55	14.5868265209548	1.46225789039619e-13	Cluster	0
chr1	64735000	64740000	chr1	64930000	64935000	35	9.44032172152458	1.559742230832e-08	Cluster	0
chr1	64735000	64740000	chr1	64935000	64940000	34	10.3443866960289	4.32652235181463e-07	Cluster	0
chr1	64735000	64740000	chr1	64945000	64950000	51	12.1801859936402	2.91483117160636e-14	Cluster	0
chr1	64735000	64740000	chr1	64950000	64955000	28	9.95796954945556	0.000101056124704238	Cluster	0
chr1	64735000	64740000	chr1	64955000	64960000	82	23.1560971550328	3.2050077286676e-19	Cluster	0
chr1	64735000	64740000	chr1	64965000	64970000	32	9.39813359311745	5.05597961593048e-07	Cluster	0
chr1	64735000	64740000	chr1	64970000	64975000	38	10.8616268881683	1.41347090102248e-08	Cluster	0
chr1	64735000	64740000	chr1	64975000	64980000	42	11.4632074746238	5.01226617361584e-10	Cluster	0
chr1	64735000	64740000	chr1	64980000	64985000	76	12.6463300639618	1.72406270376773e-30	Cluster	1
chr1	64735000	64740000	chr1	64985000	64990000	58	10.8437621369655	6.46218252199336e-21	Cluster	0
chr1	64735000	64740000	chr1	64990000	64995000	22	6.3932957661243	4.8074281723407e-05	Cluster	0
chr1	64735000	64740000	chr1	64995000	65000000	28	6.04655719852904	7.20474036729641e-09	Cluster	0
chr1	64735000	64740000	chr1	65000000	65005000	28	8.03381702117587	2.15578121904032e-06	Cluster	0
chr1	64735000	64740000	chr1	65005000	65010000	48	8.79936687910117	1.22983572395081e-17	Cluster	0
chr1	64735000	64740000	chr1	65010000	65015000	30	8.12863205601495	2.50873432293963e-07	Cluster	0
chr1	64735000	64740000	chr1	65015000	65020000	24	4.45761928950127	7.1826283170877e-09	Cluster	0
chr1	64735000	64740000	chr1	65025000	65030000	25	8.6863900308989	0.000199903088019397	Cluster	0
chr1	64735000	64740000	chr1	65030000	65035000	31	8.55305810433183	2.17120634760631e-07	Cluster	0
chr1	64735000	64740000	chr1	65035000	65040000	20	6.32162644644115	0.000366470464514233	Cluster	0
chr1	64735000	64740000	chr1	65040000	65045000	26	9.10640197016401	0.000158645902670799	Cluster	0
chr1	64735000	64740000	chr1	65175000	65180000	52	14.7763807625818	2.56023635616499e-12	Cluster	1
chr1	64735000	64740000	chr1	65185000	65190000	25	10.3276327881238	0.000979628302372206	Cluster	0
chr1	65010000	65015000	chr1	65175000	65180000	28	11.5083528639329	0.00100708919869039	Cluster	0
chr1	65020000	65025000	chr1	65175000	65180000	28	11.8507423972574	0.00155712458372866	Cluster	0
chr1	65025000	65030000	chr1	65175000	65180000	34	14.1560927555237	0.000261262035559596	Cluster	0
chr1	65030000	65035000	chr1	65175000	65180000	34	14.6272659316871	0.00046960673787464	Cluster	0
chr1	65030000	65035000	chr1	65180000	65185000	15	4.82028993127814	0.00331163689242871	Cluster	0
chr1	65035000	65040000	chr1	65175000	65180000	40	11.3362604697079	4.08184705186646e-09	Cluster	0
chr1	65040000	65045000	chr1	65175000	65180000	68	17.1954703113859	1.01015030277977e-17	Cluster	0
chr1	65040000	65045000	chr1	65185000	65190000	27	11.7636912109735	0.00297231910368477	Cluster	0
chr1	65045000	65050000	chr1	65175000	65180000	76	14.7731519029245	2.16494725789473e-26	Cluster	1
chr1	65045000	65050000	chr1	65180000	65185000	14	4.85020528390976	0.0092791678113276	Cluster	0
chr1	65050000	65055000	chr1	65175000	65180000	43	17.0060537967913	7.27501889834857e-06	Cluster	0
chr1	65050000	65055000	chr1	65180000	65185000	25	5.55245968182967	9.85219296893245e-08	Cluster	0
chr1	65050000	65055000	chr1	65185000	65190000	28	11.5763948957968	0.00110320060769775	Cluster	0
chr1	65065000	65070000	chr1	65175000	65180000	61	23.7117452901942	1.91913697192202e-08	Cluster	0
chr1	65075000	65080000	chr1	65175000	65180000	59	21.781728567658	5.90850876530458e-09	Cluster	0
chr1	65105000	65110000	chr1	65175000	65180000	53	25.7691408277658	4.13539996176189e-05	Cluster	0
chr1	65110000	65115000	chr1	65175000	65180000	119	42.4545147756	1.10562271565268e-19	Cluster	1
chr1	65110000	65115000	chr1	65180000	65185000	31	15.4823979480104	0.00399793116757573	Cluster	0
chr1	65115000	65120000	chr1	65175000	65180000	77	30.0005124076028	1.46303676066204e-10	Cluster	0
chr1	65120000	65125000	chr1	65175000	65180000	103	41.7988173108	4.57334982991543e-13	Cluster	0
chr1	65270000	65275000	chr1	66700000	66705000	12	1.72149259198389	9.38772315397092e-06	Cluster	1
chr1	65280000	65285000	chr1	66700000	66705000	12	2.18208988250504	8.94777931200444e-05	Cluster	0
chr1	65310000	65315000	chr1	65545000	65550000	17	5.04474910089909	0.00063174753235799	Cluster	1
chr1	65310000	65315000	chr1	65550000	65555000	14	4.18381417534028	0.00257780464936642	Cluster	0
chr1	65310000	65315000	chr1	65645000	65650000	13	2.89687896499662	0.000288252347306404	Cluster	0
chr1	65310000	65315000	chr1	65650000	65655000	14	3.14127742457533	0.000161790794722003	Cluster	1
chr1	65310000	65315000	chr1	65655000	65660000	12	3.5263695809606	0.00542252042832338	Cluster	0
chr1	65310000	65315000	chr1	66085000	66090000	15	1.65617373019784	1.71926640417488e-08	Singleton	0
chr1	65310000	65315000	chr1	66105000	66110000	12	1.60437173308797	4.72856769611894e-06	Singleton	0
chr1	66100000	66105000	chr1	66700000	66705000	14	2.91430713313878	7.48737533077558e-05	Cluster	0
chr1	66105000	66110000	chr1	66700000	66705000	18	2.9350246541884	1.42420499610511e-07	Cluster	0
chr1	66115000	66120000	chr1	66700000	66705000	21	3.51388829727654	1.4288712920112e-08	Cluster	1
chr1	66120000	66125000	chr1	66700000	66705000	22	4.09223070253117	3.69728414961052e-08	Cluster	0
chr1	66170000	66175000	chr1	66700000	66705000	15	3.93069836164439	0.000171054857960943	Cluster	0
chr1	66180000	66185000	chr1	66700000	66705000	18	4.22304649509232	2.14630841726327e-05	Cluster	1
chr1	66185000	66190000	chr1	66700000	66705000	18	4.75582928903181	9.87184056262677e-05	Cluster	0
chr1	66385000	66390000	chr1	66700000	66705000	22	6.15992081683789	2.76703759657319e-05	Singleton	0
chr1	66700000	66705000	chr1	66710000	66715000	216	107.5895355718	2.73871068451436e-17	Cluster	1
chr1	66700000	66705000	chr1	66725000	66730000	126	60.8243290685	6.52888508508392e-11	Cluster	0
chr1	66700000	66705000	chr1	66795000	66800000	46	20.7779250085727	8.0357951856203e-05	Singleton	0
chr1	66700000	66705000	chr1	66835000	66840000	32	13.8380863880632	0.000824356465952371	Cluster	1
chr1	66700000	66705000	chr1	66850000	66855000	26	11.5124956650154	0.00460527784817875	Cluster	0
chr1	66700000	66705000	chr1	67005000	67010000	17	4.1197037302589	5.97149691307069e-05	Singleton	0
chr1	67760000	67765000	chr1	69105000	69110000	12	1.86452570640039	2.0328773310596e-05	Singleton	0
chr1	68020000	68025000	chr1	69105000	69110000	13	2.1980424107089	1.89014785703506e-05	Singleton	0
chr1	68075000	68080000	chr1	69105000	69110000	12	2.10775753207149	6.51224223299742e-05	Singleton	0
chr1	68095000	68100000	chr1	69105000	69110000	13	2.71382465273898	0.000154809719532463	Cluster	0
chr1	68105000	68110000	chr1	69105000	69110000	14	2.15431598519197	2.75708551581011e-06	Cluster	0
chr1	68120000	68125000	chr1	69105000	69110000	15	2.05075137054155	2.52504533252242e-07	Cluster	1
chr1	68155000	68160000	chr1	69105000	69110000	13	1.79327106288004	2.26284769590191e-06	Singleton	0
chr1	68175000	68180000	chr1	69105000	69110000	14	2.54431620390942	1.74293466321343e-05	Singleton	0
chr1	68195000	68200000	chr1	69105000	69110000	14	2.21952144053639	3.84350924264401e-06	Singleton	0
chr1	68230000	68235000	chr1	69105000	69110000	12	2.21228479744484	0.00010180525680469	Cluster	1
chr1	68235000	68240000	chr1	69105000	69110000	12	2.48164845656356	0.000286065040480043	Cluster	0
chr1	68315000	68320000	chr1	69105000	69110000	13	2.70304806161715	0.000149075471442588	Cluster	1
chr1	68325000	68330000	chr1	69105000	69110000	12	2.81500382806933	0.000858189344522064	Cluster	0
chr1	68460000	68465000	chr1	69105000	69110000	13	3.50145911229554	0.00163812967389467	Cluster	0
chr1	68475000	68480000	chr1	69105000	69110000	13	2.83416694827486	0.000234398718983502	Cluster	1
chr1	68495000	68500000	chr1	69105000	69110000	13	2.72262116914147	0.00015983144538905	Cluster	1
chr1	68505000	68510000	chr1	69105000	69110000	12	2.44821087330501	0.000254149126732115	Cluster	0
chr1	68560000	68565000	chr1	69105000	69110000	16	3.45845803365754	2.84222594653174e-05	Singleton	0
chr1	68670000	68675000	chr1	69105000	69110000	12	3.04959481088519	0.00169293098734461	Cluster	0
chr1	68675000	68680000	chr1	69105000	69110000	15	3.67625240794921	0.000219449245616472	Cluster	1
chr1	68725000	68730000	chr1	69105000	69110000	13	3.48594167165255	0.00157394484952662	Cluster	0
chr1	68730000	68735000	chr1	69105000	69110000	13	3.53111915507676	0.00176366584333342	Cluster	0
chr1	68735000	68740000	chr1	69105000	69110000	12	3.58049922470588	0.00609170153849998	Cluster	0
chr1	68745000	68750000	chr1	69105000	69110000	31	5.47092091088853	6.68598235906332e-12	Cluster	0
chr1	68750000	68755000	chr1	69105000	69110000	32	5.57271593279426	2.00939112741309e-12	Cluster	1
chr1	68770000	68775000	chr1	69105000	69110000	27	6.0057048953142	2.62569532143947e-08	Cluster	1
chr1	68775000	68780000	chr1	69105000	69110000	19	5.56927392050363	0.000219352869329762	Cluster	0
chr1	68800000	68805000	chr1	69105000	69110000	15	4.89895912599637	0.00385530265346691	Cluster	1
chr1	68815000	68820000	chr1	69105000	69110000	14	4.55841682561672	0.00549449277632499	Cluster	0
chr1	69165000	69170000	chr1	69685000	69690000	17	2.66900018114804	2.10057407369295e-07	Singleton	0
chr1	69225000	69230000	chr1	69685000	69690000	31	3.76880546151251	4.53473544426784e-16	Cluster	0
chr1	69235000	69240000	chr1	69685000	69690000	12	1.95955853658889	3.26794764868368e-05	Cluster	0
chr1	69240000	69245000	chr1	69685000	69690000	62	4.46056799880088	2.26353979815597e-44	Cluster	1
chr1	69245000	69250000	chr1	69685000	69690000	26	3.2580377949689	3.05358268161365e-13	Cluster	0
chr1	69250000	69255000	chr1	69685000	69690000	35	4.60582363591544	4.61761528794007e-17	Cluster	0
chr1	69255000	69260000	chr1	69685000	69690000	18	2.67486197814623	3.64358252029876e-08	Cluster	0
chr1	69270000	69275000	chr1	69685000	69690000	13	4.06985034194224	0.00586517685463774	Cluster	0
chr1	69275000	69280000	chr1	69685000	69690000	14	4.06704070001267	0.00199927992339319	Cluster	0
chr1	69280000	69285000	chr1	69685000	69690000	23	4.26685327756953	1.58299592307486e-08	Cluster	0
chr1	69285000	69290000	chr1	69685000	69690000	15	3.12342016825204	3.68328611863528e-05	Cluster	0
chr1	69290000	69295000	chr1	69685000	69690000	15	4.48961401234417	0.00168604646960388	Cluster	0
chr1	69295000	69300000	chr1	69685000	69690000	18	4.68191418606224	8.1179827496736e-05	Cluster	0
chr1	69305000	69310000	chr1	69685000	69690000	18	4.28293357211236	2.58606145312975e-05	Cluster	0
chr1	69310000	69315000	chr1	69685000	69690000	20	5.29116559356601	3.43170074795602e-05	Cluster	0
chr1	69315000	69320000	chr1	69685000	69690000	14	3.6368881708108	0.000691880824338849	Cluster	0
chr1	69320000	69325000	chr1	69685000	69690000	18	3.50607821076211	1.76913986332752e-06	Cluster	0
chr1	69360000	69365000	chr1	69685000	69690000	19	6.74776550358994	0.00215923475274839	Cluster	0
chr1	69365000	69370000	chr1	69685000	69690000	22	6.24036582128706	3.35168440748357e-05	Cluster	0
chr1	69375000	69380000	chr1	69685000	69690000	27	8.00814923503461	2.08587417289013e-06	Cluster	0
chr1	69375000	69380000	chr1	69690000	69695000	15	3.01737089968231	2.49546478179894e-05	Cluster	0
chr1	69380000	69385000	chr1	69685000	69690000	17	5.08697073217778	0.000691250562858819	Cluster	0
chr1	69385000	69390000	chr1	69685000	69690000	21	5.35727761200334	1.17180777819786e-05	Cluster	0
chr1	69390000	69395000	chr1	69685000	69690000	24	7.55840028352277	6.62301033401506e-05	Cluster	0
chr1	69405000	69410000	chr1	69685000	69690000	17	6.40064096254699	0.0074766528601827	Cluster	0
chr1	69410000	69415000	chr1	69685000	69690000	28	5.71400340026763	2.14885649417864e-09	Cluster	0
chr1	69415000	69420000	chr1	69685000	69690000	30	6.47037210997104	1.72146103266709e-09	Cluster	1
chr1	69420000	69425000	chr1	69685000	69690000	18	6.60167280442835	0.00422541187965986	Cluster	0
chr1	69430000	69435000	chr1	69685000	69690000	21	7.77934629224296	0.00184403776961757	Cluster	0
chr1	69435000	69440000	chr1	69685000	69690000	15	5.32135822697023	0.00812317820694347	Cluster	0
chr1	69440000	69445000	chr1	69685000	69690000	30	9.06231912715911	2.26454425637534e-06	Cluster	0
chr1	69445000	69450000	chr1	69685000	69690000	22	8.1752306154133	0.00140183962681244	Cluster	0
chr1	69450000	69455000	chr1	69685000	69690000	18	6.41536349533976	0.00313233224414595	Cluster	0
chr1	69460000	69465000	chr1	69685000	69690000	35	9.79235361892301	3.75997944673734e-08	Cluster	0
chr1	69465000	69470000	chr1	69685000	69690000	33	8.81963871851869	3.67299414862594e-08	Cluster	0
chr1	69470000	69475000	chr1	69685000	69690000	20	6.1419093518477	0.000254149126732115	Cluster	0
chr1	69475000	69480000	chr1	69685000	69690000	33	10.7199099634048	2.72077162225448e-06	Cluster	0
chr1	69480000	69485000	chr1	69685000	69690000	23	7.58018797585299	0.000193706880367894	Cluster	0
chr1	69485000	69490000	chr1	69685000	69690000	31	8.06872290544169	6.15289432732882e-08	Cluster	0
chr1	69495000	69500000	chr1	69685000	69690000	27	8.8614277155049	3.74729512114231e-05	Cluster	0
chr1	69500000	69505000	chr1	69685000	69690000	21	7.24194536082042	0.000755123763438427	Cluster	0
chr1	69510000	69515000	chr1	69685000	69690000	35	10.2588810254822	1.14642116453347e-07	Cluster	0
chr1	69530000	69535000	chr1	69685000	69690000	20	7.26673770870036	0.00202246080948614	Cluster	0
chr1	69535000	69540000	chr1	69685000	69690000	26	10.8969729582698	0.00221972175065912	Cluster	0
chr1	69540000	69545000	chr1	69685000	69690000	29	11.6905986639414	0.000571185571293611	Cluster	1
chr1	69545000	69550000	chr1	69685000	69690000	26	12.0170538205016	0.00796489057435186	Cluster	0
chr1	69550000	69555000	chr1	69685000	69690000	29	11.9048961423039	0.000757451270671539	Cluster	0
chr1	69570000	69575000	chr1	69685000	69690000	35	14.0391545342306	9.93494001836204e-05	Cluster	1
chr1	69575000	69580000	chr1	69685000	69690000	37	16.9979864343249	0.000776355209592161	Cluster	0
chr1	69790000	69795000	chr1	70020000	70025000	13	1.89169612928957	3.9656156815617e-06	Singleton	0
chr1	71100000	71105000	chr1	71550000	71555000	12	3.68996200089875	0.00767853158353581	Cluster	0
chr1	71100000	71105000	chr1	71555000	71560000	36	9.19311843587146	6.28926857117554e-10	Cluster	1
chr1	71555000	71560000	chr1	71630000	71635000	48	20.8143338592026	1.86473586489422e-05	Singleton	0
chr1	71555000	71560000	chr1	71940000	71945000	17	5.09461513392681	0.000703373121799448	Cluster	1
chr1	71555000	71560000	chr1	71955000	71960000	14	4.84160664808217	0.00914529608027329	Cluster	0
chr1	71555000	71560000	chr1	72075000	72080000	13	3.37790491661045	0.00119514947121933	Cluster	0
chr1	71555000	71560000	chr1	72080000	72085000	17	3.57767291599934	1.02093911241719e-05	Cluster	1
chr1	71555000	71560000	chr1	72110000	72115000	15	3.07033857420656	3.03255615986908e-05	Cluster	0
chr1	71555000	71560000	chr1	72115000	72120000	12	2.84361974497911	0.000938124632865696	Cluster	0
chr1	71555000	71560000	chr1	72120000	72125000	22	5.24887336815496	2.3170235142363e-06	Cluster	1
chr1	71555000	71560000	chr1	72140000	72145000	18	3.88685553303561	7.16570218838552e-06	Cluster	1
chr1	71555000	71560000	chr1	72145000	72150000	16	3.37725041949179	2.12959157721482e-05	Cluster	0
chr1	71645000	71650000	chr1	71770000	71775000	18	6.36406835753459	0.00287352607129229	Cluster	0
chr1	71645000	71650000	chr1	72120000	72125000	14	3.440649927875	0.000402252159224152	Cluster	0
chr1	71650000	71655000	chr1	71775000	71780000	34	15.8563353294833	0.00186441705589521	Cluster	1
chr1	71650000	71655000	chr1	72100000	72105000	13	3.87386996376784	0.00167448339700464	Cluster	0
chr1	71650000	71655000	chr1	72105000	72110000	20	4.97881656682232	1.4517806998926e-05	Cluster	0
chr1	71650000	71655000	chr1	72115000	72120000	15	3.34318534432635	7.89624911280927e-05	Cluster	0
chr1	71650000	71655000	chr1	72130000	72135000	12	3.03177617600392	0.00161087223847896	Cluster	0
chr1	71650000	71655000	chr1	72140000	72145000	20	4.62532549438575	4.99232216294623e-06	Cluster	1
chr1	72255000	72260000	chr1	72305000	72310000	91	45.2153634984	6.7463033424546e-08	Singleton	0
chr1	72270000	72275000	chr1	72580000	72585000	20	4.97794085309842	1.44860146724105e-05	Singleton	0
chr1	72305000	72310000	chr1	72575000	72580000	22	7.92261735982438	0.000366184456703932	Cluster	0
chr1	72305000	72310000	chr1	72580000	72585000	39	13.2868174747294	2.30335661056436e-07	Cluster	0
chr1	72305000	72310000	chr1	72585000	72590000	36	6.20972761582813	4.60934897490061e-14	Cluster	1
chr1	72305000	72310000	chr1	72810000	72815000	14	4.44340522514373	0.00438961616745158	Cluster	0
chr1	72305000	72310000	chr1	72825000	72830000	27	9.86990686969835	8.17379015025513e-05	Cluster	1
chr1	72310000	72315000	chr1	72710000	72715000	17	3.2661653177696	3.13526974277517e-06	Singleton	0
chr1	72315000	72320000	chr1	72580000	72585000	15	4.83254231920659	0.00339576332360141	Cluster	0
chr1	72355000	72360000	chr1	72580000	72585000	16	5.61792413258101	0.00528711830317541	Cluster	0
chr1	72360000	72365000	chr1	72580000	72585000	19	7.27954457577261	0.0049408194116818	Cluster	0
chr1	72370000	72375000	chr1	72575000	72580000	13	4.03195639799241	0.00542767270070304	Cluster	0
chr1	72385000	72390000	chr1	72575000	72580000	12	2.72190397930642	0.000644960058593999	Cluster	1
chr1	72390000	72395000	chr1	72580000	72585000	20	7.86406391361931	0.00491699225761116	Cluster	0
chr1	72395000	72400000	chr1	72580000	72585000	18	6.74359663973909	0.0052680793207354	Cluster	0
chr1	72415000	72420000	chr1	72580000	72585000	23	9.59243686544492	0.00438620982076578	Cluster	0
chr1	72420000	72425000	chr1	72575000	72580000	18	4.84490802297401	0.000123945022571601	Cluster	1
chr1	72425000	72430000	chr1	72710000	72715000	28	7.23290836322936	2.84086242732209e-07	Cluster	1
chr1	72435000	72440000	chr1	72575000	72580000	17	4.65749603602188	0.000255570466664915	Cluster	0
chr1	72440000	72445000	chr1	72710000	72715000	20	8.10749816959684	0.00683261650632835	Cluster	0
chr1	72580000	72585000	chr1	72840000	72845000	22	6.67621431626305	9.00859303363449e-05	Singleton	0
chr1	72690000	72695000	chr1	72860000	72865000	19	4.84995811961118	3.64333428397177e-05	Singleton	0
chr1	72710000	72715000	chr1	72805000	72810000	51	24.31477170867	3.73003133220708e-05	Cluster	0
chr1	72710000	72715000	chr1	72815000	72820000	41	19.4185815163871	0.000620470968565412	Cluster	0
chr1	72710000	72715000	chr1	72840000	72845000	75	15.6186686180147	2.82502056859147e-24	Cluster	0
chr1	72710000	72715000	chr1	72845000	72850000	61	14.1898098876351	1.58281930061588e-17	Cluster	0
chr1	72710000	72715000	chr1	72850000	72855000	45	10.1378608149828	1.85174003797575e-13	Cluster	0
chr1	72710000	72715000	chr1	72855000	72860000	39	11.0817301573763	7.29778376013683e-09	Cluster	0
chr1	72710000	72715000	chr1	72860000	72865000	68	14.9139845829403	2.07277721433314e-21	Cluster	0
chr1	72710000	72715000	chr1	72865000	72870000	34	11.1903421966963	2.39404566516792e-06	Cluster	0
chr1	72710000	72715000	chr1	72870000	72875000	61	29.1517983671064	5.27268031308406e-06	Cluster	0
chr1	72715000	72720000	chr1	72805000	72810000	28	9.78674459159029	7.53957904023884e-05	Cluster	0
chr1	72715000	72720000	chr1	72820000	72825000	28	12.7237580346614	0.00424908879811273	Cluster	0
chr1	72715000	72720000	chr1	72825000	72830000	105	21.4461809902086	1.05235082664623e-34	Cluster	1
chr1	72715000	72720000	chr1	72860000	72865000	36	6.21858914792361	4.78728285350599e-14	Cluster	0
chr1	72715000	72720000	chr1	72870000	72875000	52	13.1617293600818	1.3820374732622e-13	Cluster	0
chr1	72720000	72725000	chr1	72820000	72825000	27	8.92409080926435	4.22862046686925e-05	Cluster	0
chr1	72720000	72725000	chr1	72825000	72830000	53	15.0095788722146	5.16465011474698e-12	Cluster	0
chr1	72720000	72725000	chr1	72860000	72865000	18	4.35828600430322	3.24446194209445e-05	Cluster	0
chr1	72720000	72725000	chr1	72870000	72875000	26	9.09941998953082	0.000156646692827884	Cluster	0
chr1	72725000	72730000	chr1	72820000	72825000	33	10.3513499741275	1.31294500418854e-06	Cluster	0
chr1	72725000	72730000	chr1	72825000	72830000	77	17.3734701160905	6.54959394771781e-23	Cluster	0
chr1	72725000	72730000	chr1	72860000	72865000	18	4.95731077319245	0.000164149308303846	Cluster	0
chr1	72725000	72730000	chr1	72870000	72875000	25	10.3919589252662	0.00255701475584895	Cluster	0
chr1	72730000	72735000	chr1	72820000	72825000	22	9.5124679890381	0.00848607596975877	Cluster	0
chr1	72730000	72735000	chr1	72860000	72865000	18	4.50928946200185	5.03468165910962e-05	Cluster	0
chr1	72735000	72740000	chr1	72825000	72830000	68	31.7571561993005	1.84145318181337e-06	Cluster	0
chr1	72735000	72740000	chr1	72860000	72865000	23	8.77242053631213	0.00143931105233896	Cluster	0
chr1	72740000	72745000	chr1	72825000	72830000	51	22.3918363817212	1.25374802584098e-05	Cluster	0
chr1	72740000	72745000	chr1	72860000	72865000	19	6.10954295514272	0.000680653206712458	Cluster	0
chr1	72750000	72755000	chr1	72825000	72830000	79	37.0083942674	2.07007256913946e-07	Cluster	0
chr1	72760000	72765000	chr1	72825000	72830000	92	39.1763423421	1.36682679470729e-10	Cluster	0
chr1	72775000	72780000	chr1	72825000	72830000	97	38.8889470445	1.34410321413688e-12	Cluster	0
chr1	72860000	72865000	chr1	73265000	73270000	13	2.32737794429831	3.3884403389862e-05	Cluster	0
chr1	72870000	72875000	chr1	73045000	73050000	27	9.66636741606023	0.000158593084774935	Cluster	1
chr1	72870000	72875000	chr1	73060000	73065000	25	10.539616073796	0.00307186114565482	Cluster	0
chr1	72870000	72875000	chr1	73205000	73210000	23	4.68953959975	8.51484584366892e-08	Cluster	1
chr1	72870000	72875000	chr1	73210000	73215000	18	5.02314608671589	0.000192393818587024	Cluster	0
chr1	72870000	72875000	chr1	73230000	73235000	13	3.7092789463332	0.00269924432289053	Cluster	0
chr1	72870000	72875000	chr1	73235000	73240000	23	5.83954744311055	3.48592469036653e-06	Cluster	0
chr1	72870000	72875000	chr1	73245000	73250000	17	4.43097523982739	0.000142898242688669	Cluster	0
chr1	72870000	72875000	chr1	73250000	73255000	17	4.4810629991807	0.00016291497796887	Cluster	0
chr1	72870000	72875000	chr1	73255000	73260000	17	4.07978647215017	5.3047266534322e-05	Cluster	0
chr1	72870000	72875000	chr1	73265000	73270000	14	4.7120710028355	0.00730074808458162	Cluster	0
chr1	72870000	72875000	chr1	73270000	73275000	34	3.92778208583363	3.17365310345977e-18	Cluster	1
chr1	72870000	72875000	chr1	73275000	73280000	29	3.70842499148237	1.64120372896656e-14	Cluster	0
chr1	72870000	72875000	chr1	73285000	73290000	20	3.81528727871644	2.76956778935068e-07	Cluster	0
chr1	72870000	72875000	chr1	73490000	73495000	14	3.17306098657219	0.000178645402550492	Cluster	0
chr1	72870000	72875000	chr1	73495000	73500000	17	2.9553261807315	8.40427220948005e-07	Cluster	1
chr1	72870000	72875000	chr1	73590000	73595000	17	3.42835689495138	5.86336184540582e-06	Cluster	0
chr1	72870000	72875000	chr1	73595000	73600000	16	2.58763688255323	7.86539736025249e-07	Cluster	0
chr1	72870000	72875000	chr1	73605000	73610000	13	3.24662973285319	0.000827746821364803	Cluster	0
chr1	72870000	72875000	chr1	73620000	73625000	15	2.04270418445115	2.39862269209404e-07	Cluster	0
chr1	72870000	72875000	chr1	73625000	73630000	21	2.69136364636394	1.42188057062602e-10	Cluster	1
chr1	72870000	72875000	chr1	73820000	73825000	25	2.34354192960446	1.81927466107404e-15	Cluster	0
chr1	72870000	72875000	chr1	73835000	73840000	40	2.35659007274724	7.21098632079929e-32	Cluster	1
chr1	72870000	72875000	chr1	73855000	73860000	26	2.86792776363405	1.77365875244032e-14	Cluster	0
chr1	72870000	72875000	chr1	73860000	73865000	31	2.12874559953829	2.13199926416862e-23	Cluster	1
chr1	72875000	72880000	chr1	73040000	73045000	16	5.88487829853106	0.00814214682783803	Cluster	0
chr1	72875000	72880000	chr1	73060000	73065000	15	4.90171214029185	0.0038730239364322	Cluster	0
chr1	72875000	72880000	chr1	73205000	73210000	13	2.40938715298583	4.80806420575971e-05	Cluster	0
chr1	72875000	72880000	chr1	73235000	73240000	13	2.85560238480946	0.000252475839206904	Cluster	0
chr1	72875000	72880000	chr1	73260000	73265000	14	2.19587672118463	3.40871690983482e-06	Cluster	0
chr1	72875000	72880000	chr1	73265000	73270000	13	2.41426431120547	4.90355423994004e-05	Cluster	0
chr1	72875000	72880000	chr1	73270000	73275000	16	2.11853319948001	5.74149030139298e-08	Cluster	0
chr1	72875000	72880000	chr1	73275000	73280000	18	2.03693102717755	6.04359256713022e-10	Cluster	0
chr1	72875000	72880000	chr1	73860000	73865000	15	1.48762867370198	1.19637272870834e-09	Cluster	0
chr1	72880000	72885000	chr1	73860000	73865000	17	1.45856387148688	3.4034060337354e-11	Cluster	0
chr1	72940000	72945000	chr1	73580000	73585000	12	1.71611045897014	9.11398136272449e-06	Singleton	0
chr1	72940000	72945000	chr1	73605000	73610000	14	1.82448218854113	4.18587246933302e-07	Singleton	0
chr1	73900000	73905000	chr1	74095000	74100000	23	5.55389674662987	1.55017128309529e-06	Cluster	0
chr1	73900000	73905000	chr1	74110000	74115000	16	3.08279895854961	7.0493528396804e-06	Cluster	0
chr1	73900000	73905000	chr1	74120000	74125000	30	4.83786990021479	1.77608913145407e-12	Cluster	1
chr1	73900000	73905000	chr1	74125000	74130000	15	3.02046641995059	2.52041106578593e-05	Cluster	0
chr1	73905000	73910000	chr1	74120000	74125000	17	4.88035556660453	0.000434350822372177	Cluster	0
chr1	73910000	73915000	chr1	74120000	74125000	30	6.38755553055595	1.29644463955195e-09	Cluster	0
chr1	73915000	73920000	chr1	74120000	74125000	16	4.97216400794966	0.00159459915661822	Cluster	0
chr1	73925000	73930000	chr1	74120000	74125000	18	6.2374789792057	0.00232250788648475	Cluster	0
chr1	73925000	73930000	chr1	74125000	74130000	15	3.77644711391939	0.000291191216949193	Cluster	0
chr1	73930000	73935000	chr1	74125000	74130000	15	3.97029055413415	0.000491586267010217	Cluster	0
chr1	73935000	73940000	chr1	74120000	74125000	21	6.18420004134209	9.26174419639263e-05	Cluster	0
chr1	73960000	73965000	chr1	74120000	74125000	20	8.00166207319567	0.00593018310808746	Cluster	0
chr1	73965000	73970000	chr1	74110000	74115000	15	5.11613989542681	0.00572661264517115	Cluster	0
chr1	73970000	73975000	chr1	74125000	74130000	25	6.09893879064467	5.54545862083869e-07	Cluster	1
chr1	73975000	73980000	chr1	74120000	74125000	30	9.17511868370175	2.89431660986122e-06	Cluster	0
chr1	73985000	73990000	chr1	74125000	74130000	20	5.56809371134897	6.97063298521801e-05	Cluster	0
chr1	73995000	74000000	chr1	74120000	74125000	29	10.4343962151362	8.70977099519143e-05	Cluster	0
chr1	74165000	74170000	chr1	74390000	74395000	26	11.768531698632	0.00611114823223095	Cluster	0
chr1	74180000	74185000	chr1	74390000	74395000	38	11.5187295279946	6.34949805735873e-08	Cluster	0
chr1	74185000	74190000	chr1	74390000	74395000	26	10.4088799963389	0.00117686085247661	Cluster	0
chr1	74190000	74195000	chr1	74390000	74395000	35	14.3427025058971	0.00014941837464714	Cluster	0
chr1	74195000	74200000	chr1	74280000	74285000	53	24.7693548185332	4.16712437460325e-05	Cluster	0
chr1	74195000	74200000	chr1	74390000	74395000	42	16.1524551305916	4.97028681295525e-06	Cluster	0
chr1	74200000	74205000	chr1	74280000	74285000	52	19.7912817152608	1.63346297784867e-07	Cluster	0
chr1	74200000	74205000	chr1	74285000	74290000	33	16.0195837324083	0.00420762774627333	Cluster	0
chr1	74200000	74205000	chr1	74390000	74395000	48	12.5126933535321	4.14647130098546e-12	Cluster	0
chr1	74205000	74210000	chr1	74385000	74390000	28	7.18834764292223	2.51057225958992e-07	Cluster	0
chr1	74205000	74210000	chr1	74390000	74395000	68	14.9642342015008	8.57851211269735e-21	Cluster	1
chr1	74210000	74215000	chr1	74390000	74395000	21	7.59702708488032	0.00138301741897855	Cluster	0
chr1	74215000	74220000	chr1	74280000	74285000	63	25.0598508066278	2.36304615369408e-08	Cluster	1
chr1	74215000	74220000	chr1	74390000	74395000	39	14.1793396652794	3.47707889707126e-06	Cluster	0
chr1	74220000	74225000	chr1	74385000	74390000	16	5.6861934560854	0.00592265785505149	Cluster	0
chr1	74220000	74225000	chr1	74390000	74395000	31	11.7786466560854	0.000117777578981055	Cluster	0
chr1	74235000	74240000	chr1	74245000	74250000	479	212.0288097117	3.47780596857778e-51	Singleton	0
chr1	74235000	74240000	chr1	74265000	74270000	153	70.3415405008	6.78906558519354e-15	Singleton	0
chr1	74235000	74240000	chr1	74345000	74350000	52	25.0945201360171	0.00011476252662636	Cluster	0
chr1	74235000	74240000	chr1	74355000	74360000	56	24.9419726553671	5.73880513451415e-06	Cluster	0
chr1	74235000	74240000	chr1	74360000	74365000	55	23.5159498576405	2.23290555234671e-06	Cluster	0
chr1	74235000	74240000	chr1	74370000	74375000	46	17.2054592576034	6.91292883588043e-07	Cluster	0
chr1	74235000	74240000	chr1	74375000	74380000	45	21.4179502299925	0.00031578769147439	Cluster	0
chr1	74235000	74240000	chr1	74380000	74385000	63	23.9230538225754	4.31541982787708e-09	Cluster	0
chr1	74235000	74240000	chr1	74385000	74390000	70	27.7111368681256	6.77111788698757e-10	Cluster	0
chr1	74235000	74240000	chr1	74390000	74395000	110	51.0603482408	4.78820432750158e-11	Cluster	0
chr1	74235000	74240000	chr1	74395000	74400000	69	22.7194131098866	3.62479224314774e-13	Cluster	0
chr1	74235000	74240000	chr1	74405000	74410000	47	21.2190560438243	6.36685724792544e-05	Cluster	0
chr1	74240000	74245000	chr1	74365000	74370000	21	8.77136907434693	0.00734428074880371	Cluster	0
chr1	74240000	74245000	chr1	74390000	74395000	49	21.1737208178948	1.33305917837351e-05	Cluster	0
chr1	74265000	74270000	chr1	74390000	74395000	40	18.0020699066043	0.00027674034417075	Cluster	0
chr1	74275000	74280000	chr1	74390000	74395000	51	23.4800582588909	4.3006780027117e-05	Cluster	0
chr1	74280000	74285000	chr1	74355000	74360000	57	24.8988048804826	2.56439263941364e-06	Cluster	0
chr1	74280000	74285000	chr1	74360000	74365000	53	22.9916349513792	5.54089346063403e-06	Cluster	0
chr1	74280000	74285000	chr1	74365000	74370000	64	24.5755334218218	1.3362153926971e-09	Cluster	0
chr1	74280000	74285000	chr1	74375000	74380000	59	19.8822078459032	2.15237804772066e-10	Cluster	0
chr1	74280000	74285000	chr1	74380000	74385000	54	21.8884402327263	6.02620798905588e-07	Cluster	0
chr1	74280000	74285000	chr1	74385000	74390000	69	26.6577384599706	3.39628277412505e-10	Cluster	0
chr1	74280000	74285000	chr1	74390000	74395000	155	48.4823618357	3.62719302282251e-31	Cluster	0
chr1	74280000	74285000	chr1	74395000	74400000	59	21.312604432522	7.58692533953667e-10	Cluster	0
chr1	74280000	74285000	chr1	74400000	74405000	31	13.8897795903416	0.00183792888660207	Cluster	0
chr1	74285000	74290000	chr1	74360000	74365000	48	20.8686886485442	1.99469037062537e-05	Cluster	0
chr1	74285000	74290000	chr1	74365000	74370000	54	23.1172448842098	9.47338154455798e-07	Cluster	0
chr1	74285000	74290000	chr1	74390000	74395000	134	45.0138671393	3.3684472142269e-24	Cluster	0
chr1	74285000	74290000	chr1	74395000	74400000	46	19.7494350863979	8.20551064256029e-06	Cluster	0
chr1	74290000	74295000	chr1	74390000	74395000	59	23.6844123025259	1.05408319651469e-07	Cluster	0
chr1	74295000	74300000	chr1	74390000	74395000	81	30.4817235743018	7.82353207491155e-12	Cluster	0
chr1	74295000	74300000	chr1	74395000	74400000	29	12.9033674284326	0.00255757315422113	Cluster	0
chr1	74300000	74305000	chr1	74360000	74365000	68	30.7740321337013	6.27119918956058e-07	Cluster	0
chr1	74300000	74305000	chr1	74390000	74395000	137	63.8391173541	1.65834114786457e-13	Cluster	0
chr1	74305000	74310000	chr1	74385000	74390000	42	17.6741095450803	4.09858611087394e-05	Cluster	0
chr1	74305000	74310000	chr1	74390000	74395000	135	35.744945678	2.71675090989968e-33	Cluster	1
chr1	74305000	74310000	chr1	74395000	74400000	52	15.0538768232964	1.89198408096441e-11	Cluster	0
chr1	74310000	74315000	chr1	74385000	74390000	36	15.4782994770403	0.000286194954520244	Cluster	0
chr1	74310000	74315000	chr1	74390000	74395000	122	31.1986820392009	2.00126762133112e-31	Cluster	0
chr1	74310000	74315000	chr1	74395000	74400000	30	13.0998131064648	0.00154363434136645	Cluster	0
chr1	74315000	74320000	chr1	74365000	74370000	26	11.9864853656599	0.00771138449477518	Cluster	0
chr1	74315000	74320000	chr1	74390000	74395000	66	23.8516287332444	2.32399760190418e-10	Cluster	0
chr1	74320000	74325000	chr1	74390000	74395000	62	29.9104481912031	1.69850408825575e-05	Cluster	0
chr1	74320000	74325000	chr1	74395000	74400000	28	12.4691088416942	0.00321624482951919	Cluster	0
chr1	74600000	74605000	chr1	74610000	74615000	285	138.5520122884	2.39904421144927e-24	Singleton	0
chr1	74600000	74605000	chr1	74690000	74695000	63	21.3540403299642	5.48202374067112e-11	Singleton	0
chr1	74600000	74605000	chr1	74730000	74735000	36	15.7573757867826	0.000399005634636579	Cluster	0
chr1	74600000	74605000	chr1	74740000	74745000	37	17.8800093519283	0.00191075102084341	Cluster	0
chr1	74600000	74605000	chr1	74745000	74750000	43	21.1386346558535	0.000348259494028506	Cluster	1
chr1	74600000	74605000	chr1	74755000	74760000	33	14.9355685027156	0.00140495485536463	Cluster	0
chr1	74620000	74625000	chr1	74660000	74665000	98	39.7844082961	2.01378995942052e-12	Singleton	0
chr1	74620000	74625000	chr1	74745000	74750000	21	7.49189642955191	0.00116492372501026	Cluster	0
chr1	74630000	74635000	chr1	74745000	74750000	25	10.7590842992976	0.00400525584539051	Cluster	0
chr1	74640000	74645000	chr1	74745000	74750000	28	10.1689807805799	0.000142809154895405	Cluster	1
chr1	74660000	74665000	chr1	74750000	74755000	61	25.5980681099955	2.65030066826535e-07	Cluster	1
chr1	74660000	74665000	chr1	74755000	74760000	49	24.186088056658	0.000336848533403677	Cluster	0
chr1	74710000	74715000	chr1	74760000	74765000	65	25.6765290244813	1.01330617714985e-08	Singleton	0
chr1	74760000	74765000	chr1	74880000	74885000	34	13.950355788583	0.000199616185939529	Cluster	0
chr1	74765000	74770000	chr1	74890000	74895000	32	14.6294365107648	0.00203380357916848	Cluster	0
chr1	74770000	74775000	chr1	74850000	74855000	93	43.8963583718	4.46962438566886e-09	Cluster	0
chr1	74770000	74775000	chr1	74855000	74860000	119	55.6803252826	1.06226377888191e-11	Cluster	0
chr1	74770000	74775000	chr1	74860000	74865000	52	19.002324735319	4.6320811221241e-08	Cluster	0
chr1	74770000	74775000	chr1	74865000	74870000	52	22.0759855045074	3.89801014247099e-06	Cluster	0
chr1	74770000	74775000	chr1	74880000	74885000	106	36.5353418267	1.37360293691368e-18	Cluster	0
chr1	74770000	74775000	chr1	74885000	74890000	108	28.0550388974184	6.99547197908646e-28	Cluster	1
chr1	74770000	74775000	chr1	74890000	74895000	103	32.2117502036003	7.76565643085291e-21	Cluster	0
chr1	74770000	74775000	chr1	74895000	74900000	87	24.0982896325246	8.11532616454817e-21	Cluster	0
chr1	74770000	74775000	chr1	74945000	74950000	46	21.8616213923033	9.3990891808365e-05	Singleton	0
chr1	74775000	74780000	chr1	74880000	74885000	51	20.9148982167676	1.94153586855827e-06	Cluster	0
chr1	74775000	74780000	chr1	74895000	74900000	38	13.7016725792266	4.05294362972613e-06	Cluster	0
chr1	74775000	74780000	chr1	74900000	74905000	32	14.6982361258201	0.00218184568312184	Cluster	0
chr1	74780000	74785000	chr1	74860000	74865000	47	20.4002301476791	2.44397240880518e-05	Cluster	0
chr1	74780000	74785000	chr1	74870000	74875000	57	24.1796310600627	1.06658556538371e-06	Cluster	0
chr1	74780000	74785000	chr1	74885000	74890000	69	30.0704595151026	3.76036096148709e-08	Cluster	0
chr1	74780000	74785000	chr1	74890000	74895000	69	34.3972454153	4.33336860768488e-06	Cluster	0
chr1	74780000	74785000	chr1	74895000	74900000	68	25.6451662865868	1.74386685751711e-10	Cluster	0
chr1	74785000	74790000	chr1	74850000	74855000	79	36.8325963881	1.7164384669675e-07	Cluster	0
chr1	74785000	74790000	chr1	74880000	74885000	74	29.7752581913035	1.44476260415615e-09	Cluster	0
chr1	74785000	74790000	chr1	74885000	74890000	48	22.7010827760412	0.000152972232051755	Cluster	0
chr1	74785000	74790000	chr1	74890000	74895000	63	26.0374597501281	9.15422098475268e-08	Cluster	0
chr1	74785000	74790000	chr1	74895000	74900000	40	19.2812243750465	0.00105138066014419	Cluster	0
chr1	74790000	74795000	chr1	74880000	74885000	77	32.6472492943002	1.6070075621672e-09	Cluster	0
chr1	74790000	74795000	chr1	74885000	74890000	53	24.8454426803027	1.58161012216716e-05	Cluster	0
chr1	74795000	74800000	chr1	74880000	74885000	83	28.199358895216	5.42587294080888e-15	Cluster	0
chr1	74795000	74800000	chr1	74885000	74890000	49	21.3993935393834	5.97217863367119e-06	Cluster	0
chr1	74795000	74800000	chr1	74890000	74895000	63	24.307030899675	2.24153232022829e-09	Cluster	0
chr1	74795000	74800000	chr1	74895000	74900000	51	18.0066649151195	6.40839344676628e-09	Cluster	0
chr1	74795000	74800000	chr1	74900000	74905000	38	18.9240240139969	0.00111403411208998	Cluster	0
chr1	74800000	74805000	chr1	74880000	74885000	94	38.5418503356	2.8775571297897e-12	Cluster	0
chr1	74800000	74805000	chr1	74895000	74900000	50	24.4001291544174	8.06013633934351e-05	Cluster	0
chr1	74805000	74810000	chr1	74850000	74855000	139	66.3577271169	5.93743644918797e-13	Cluster	0
chr1	74805000	74810000	chr1	74855000	74860000	185	80.9354683168	9.81798882347672e-21	Cluster	1
chr1	74805000	74810000	chr1	74860000	74865000	80	24.5879238438156	3.80751008188612e-16	Cluster	0
chr1	74815000	74820000	chr1	74855000	74860000	188	91.8541548356	2.08848729362035e-16	Cluster	0
chr1	74815000	74820000	chr1	74860000	74865000	69	27.8498518521224	7.04034089689505e-09	Cluster	0
chr1	74855000	74860000	chr1	75050000	75055000	31	10.2805685562605	9.23838669061734e-06	Singleton	0
chr1	74890000	74895000	chr1	75015000	75020000	27	12.7780272930426	0.00395765415547218	Cluster	0
chr1	74895000	74900000	chr1	75015000	75020000	31	10.3622499435852	3.58503382681672e-06	Cluster	1
chr1	74895000	74900000	chr1	75140000	75145000	40	12.1568118102865	7.59745472273398e-09	Singleton	0
chr1	74900000	74905000	chr1	75045000	75050000	24	8.737066625821	0.000557795481299378	Cluster	1
chr1	74915000	74920000	chr1	75050000	75055000	18	5.59738053300508	0.000692482410586074	Cluster	0
chr1	74915000	74920000	chr1	75120000	75125000	23	4.13366369216058	2.55343109215844e-09	Cluster	1
chr1	74920000	74925000	chr1	75120000	75125000	13	3.88018093237158	0.00394597911981454	Cluster	0
chr1	74920000	74925000	chr1	75125000	75130000	15	4.80665868630288	0.00322399115021397	Cluster	0
chr1	74925000	74930000	chr1	75120000	75125000	23	5.98735858734668	5.22768315176161e-06	Cluster	0
chr1	74930000	74935000	chr1	75015000	75020000	25	10.8794205168075	0.004610733217942	Cluster	0
chr1	74930000	74935000	chr1	75120000	75125000	18	5.79479686582512	0.00103078736411276	Cluster	0
chr1	74930000	74935000	chr1	75125000	75130000	19	7.25535078706849	0.0047605701077823	Cluster	0
chr1	74935000	74940000	chr1	75025000	75030000	22	9.28821866688399	0.00648071146582053	Cluster	0
chr1	74935000	74940000	chr1	75045000	75050000	19	7.2569840315955	0.00477365803256823	Cluster	0
chr1	74935000	74940000	chr1	75050000	75055000	21	7.16131575252027	0.000655225792626327	Cluster	0
chr1	74935000	74940000	chr1	75120000	75125000	16	4.88392232444918	0.000532089478796303	Cluster	0
chr1	74940000	74945000	chr1	75015000	75020000	31	12.3711649535737	0.000277008700559332	Cluster	0
chr1	74945000	74950000	chr1	75005000	75010000	39	17.8725171359077	0.00049056058173364	Cluster	0
chr1	74945000	74950000	chr1	75010000	75015000	50	15.5515191012333	5.8004590089342e-10	Cluster	0
chr1	74945000	74950000	chr1	75015000	75020000	57	22.1986573313766	2.01688945076644e-08	Cluster	0
chr1	74945000	74950000	chr1	75025000	75030000	37	18.2023013278474	0.00258379399405781	Cluster	0
chr1	74945000	74950000	chr1	75030000	75035000	34	15.6610786135476	0.00151902254895667	Cluster	0
chr1	74945000	74950000	chr1	75035000	75040000	31	14.795170329312	0.00470160422462577	Cluster	0
chr1	74945000	74950000	chr1	75045000	75050000	35	13.935675815946	8.59446720897212e-05	Cluster	0
chr1	74945000	74950000	chr1	75050000	75055000	58	13.6981197088794	2.12430850731106e-16	Cluster	1
chr1	74945000	74950000	chr1	75120000	75125000	26	8.75120206982488	3.0542282309398e-05	Cluster	0
chr1	74945000	74950000	chr1	75125000	75130000	28	11.7017270883236	0.00051773869681143	Cluster	0
chr1	74945000	74950000	chr1	75135000	75140000	32	8.43211425974975	4.61835230794514e-08	Cluster	0
chr1	74945000	74950000	chr1	75140000	75145000	39	19.3785224113593	0.000901431342705454	Cluster	0
chr1	74950000	74955000	chr1	75010000	75015000	46	20.6359537271187	6.8618549103345e-05	Cluster	0
chr1	74950000	74955000	chr1	75015000	75020000	73	28.1749140533164	9.02819223601107e-11	Cluster	0
chr1	74950000	74955000	chr1	75025000	75030000	52	23.8387309473574	3.11674016199071e-05	Cluster	0
chr1	74950000	74955000	chr1	75045000	75050000	38	18.0420537222643	0.0011648778581408	Cluster	0
chr1	74950000	74955000	chr1	75050000	75055000	54	17.6953823202712	6.03698067337582e-10	Cluster	0
chr1	74950000	74955000	chr1	75120000	75125000	33	10.649458957636	7.59660467587666e-07	Cluster	0
chr1	74950000	74955000	chr1	75135000	75140000	25	10.6751464511777	0.0036289406538399	Cluster	0
chr1	74950000	74955000	chr1	75140000	75145000	50	23.5161268389403	3.27835966884639e-05	Cluster	0
chr1	74950000	74955000	chr1	75155000	75160000	20	7.54345340451568	0.00308608730991094	Cluster	0
chr1	74950000	74955000	chr1	75295000	75300000	21	5.46220489565018	1.56102893434465e-05	Singleton	0
chr1	74950000	74955000	chr1	75315000	75320000	35	13.480496357953	1.55616531040458e-05	Cluster	1
chr1	74950000	74955000	chr1	75325000	75330000	18	6.00292026042856	0.00153231693178906	Cluster	0
chr1	74955000	74960000	chr1	75120000	75125000	16	5.49177967006828	0.00425268509128306	Cluster	0
chr1	74960000	74965000	chr1	75015000	75020000	37	14.003004184807	5.61991426141191e-06	Cluster	0
chr1	74960000	74965000	chr1	75120000	75125000	14	4.83876538680882	0.00408294068749144	Cluster	0
chr1	74965000	74970000	chr1	75120000	75125000	14	3.89461744127744	0.000533949761884564	Cluster	0
chr1	74975000	74980000	chr1	75140000	75145000	24	10.021861401076	0.00348047565516822	Cluster	0
chr1	74980000	74985000	chr1	75125000	75130000	21	4.63175360723758	1.28782451708344e-06	Cluster	0
chr1	75025000	75030000	chr1	75120000	75125000	25	8.04643967381872	6.12261760124862e-05	Cluster	0
chr1	75025000	75030000	chr1	75315000	75320000	26	8.10270964909864	2.37046213284257e-05	Cluster	1
chr1	75030000	75035000	chr1	75125000	75130000	36	9.41217719466515	4.08874305468792e-09	Cluster	0
chr1	75035000	75040000	chr1	75315000	75320000	20	7.59026042437771	0.00331139935649228	Cluster	0
chr1	75040000	75045000	chr1	75120000	75125000	43	8.17095207208357	2.66373942157655e-15	Cluster	0
chr1	75040000	75045000	chr1	75125000	75130000	29	9.93988730150636	3.69812259026315e-05	Cluster	0
chr1	75040000	75045000	chr1	75140000	75145000	34	16.9462407262121	0.00528711830317541	Cluster	0
chr1	75045000	75050000	chr1	75120000	75125000	39	9.39726688244275	7.713234742645e-11	Cluster	0
chr1	75045000	75050000	chr1	75125000	75130000	30	11.3950783812818	0.000159770052352205	Cluster	0
chr1	75045000	75050000	chr1	75315000	75320000	25	8.15694455719319	7.61474551780197e-05	Cluster	0
chr1	75050000	75055000	chr1	75120000	75125000	65	10.290130896079	3.01020195274886e-27	Cluster	1
chr1	75050000	75055000	chr1	75125000	75130000	68	12.430874612469	5.09672073764184e-25	Cluster	0
chr1	75050000	75055000	chr1	75140000	75145000	57	20.8322903048805	8.31598564857962e-09	Cluster	0
chr1	75050000	75055000	chr1	75165000	75170000	37	14.9075565841469	6.19177525651696e-05	Singleton	0
chr1	75050000	75055000	chr1	75190000	75195000	42	14.837564941299	6.09544127386121e-07	Singleton	0
chr1	75055000	75060000	chr1	75120000	75125000	13	2.39928014850116	4.5985180317367e-05	Cluster	0
chr1	75055000	75060000	chr1	75125000	75130000	12	2.75347797489523	0.000711549188781535	Cluster	0
chr1	75055000	75060000	chr1	75140000	75145000	15	4.26940305516431	0.00102591623143261	Cluster	0
chr1	75120000	75125000	chr1	75235000	75240000	36	13.830383640491	1.07604668754217e-05	Cluster	0
chr1	75120000	75125000	chr1	75250000	75255000	37	8.78821824088933	4.8288478783603e-11	Cluster	1
chr1	75120000	75125000	chr1	75275000	75280000	23	8.11728801964527	0.000197614840333678	Cluster	0
chr1	75120000	75125000	chr1	75285000	75290000	17	4.60215069772647	0.000222125777646037	Cluster	0
chr1	75120000	75125000	chr1	75290000	75295000	16	4.35453980860959	0.000392085351339016	Cluster	0
chr1	75120000	75125000	chr1	75315000	75320000	24	10.6678612805907	0.00331531536106484	Cluster	0
chr1	75120000	75125000	chr1	75475000	75480000	17	6.78090343921096	0.00589920155742063	Cluster	1
chr1	75125000	75130000	chr1	75220000	75225000	29	14.1491690635292	0.00409076506081945	Cluster	0
chr1	75125000	75130000	chr1	75225000	75230000	21	8.6913119687099	0.00662129961086911	Cluster	0
chr1	75125000	75130000	chr1	75235000	75240000	50	19.8747434427312	3.30977445064656e-07	Cluster	0
chr1	75125000	75130000	chr1	75250000	75255000	34	12.5647270486074	9.19067757480948e-06	Cluster	0
chr1	75125000	75130000	chr1	75270000	75275000	18	6.98372471013199	0.00748945683996248	Cluster	0
chr1	75125000	75130000	chr1	75295000	75300000	31	5.77301023871593	2.52327947153412e-11	Cluster	1
chr1	75125000	75130000	chr1	75315000	75320000	33	15.0605435448223	0.000651302587123426	Cluster	0
chr1	75135000	75140000	chr1	75250000	75255000	24	9.70806555953283	0.00231789355031406	Cluster	0
chr1	75135000	75140000	chr1	75475000	75480000	20	8.26468303360914	0.00838065495926512	Cluster	0
chr1	75140000	75145000	chr1	75305000	75310000	31	13.2798613881153	0.000899603756588374	Cluster	0
chr1	75150000	75155000	chr1	75315000	75320000	31	9.44846042000503	1.74654929354713e-06	Cluster	0
chr1	75160000	75165000	chr1	75315000	75320000	29	11.5680480163261	0.000482261064750966	Cluster	0
chr1	75165000	75170000	chr1	75475000	75480000	40	17.4200983112035	5.12122544963128e-05	Singleton	0
chr1	75170000	75175000	chr1	75240000	75245000	30	10.759219526841	5.84580190576352e-05	Singleton	0
chr1	75175000	75180000	chr1	75315000	75320000	39	18.6879758809466	0.000451706433942325	Cluster	0
chr1	75185000	75190000	chr1	75315000	75320000	41	18.9186160577844	0.000141062685210438	Cluster	0
chr1	75250000	75255000	chr1	75295000	75300000	47	20.9903919748698	4.8983799783729e-05	Singleton	0
[truncated: 129,064 more rows]
